# Supplementary material for: Understanding of multimetallic cluster growth
Source: Nat Commun. 2016 Jan 25;7:10480. doi: 10.1038/ncomms10480 (PMC4737759; doi:10.1038/ncomms10480)
Supplement: Supplementary Data 1 — CIF of compound 1 [file ncomms10480-s2.cif]

data_global


     #  Person making the deposition:

_publ_contact_author
;
Massa, W.

Fachbereich Chemie der Philipps-Universit\"at
Hans-Meerwein-Str.
D-35043 Marburg, Germany
;
_publ_contact_author_phone  +6421-13197
_publ_contact_author_email
'massa@chemie.uni-marburg.de'

_publ_requested_journal     'Nature Chemistry'

_publ_section_title
;
"Inorganic Retro-Synthesis": Elucidation of Multimetallic Cluster Formation by
Convergence of Experiment and a Modified Genetic Algorithm Study
;
loop_
_publ_author_name
_publ_author_address
'Mitzinger, Stefan'
;
Fachbereich Chemie der Philipps-Universit\"at
Hans-Meerwein-Str.
D-35043 Marburg, Germany
;
'Broeckaerdt, Lies'
;
Fachbereich Chemie der Philipps-Universit\"at
Hans-Meerwein-Str.
D-35043 Marburg, Germany
and
Institut f\"ur Nanotechnologie
Karlsruher Institut f\"ur Technologie (KIT)
Hermann-von-Helmholtz-Platz 1
D-76344 Eggenstein-Leopoldshafen, Germany
;
'Massa, Werner'
;
Fachbereich Chemie der Philipps-Universit\"at 
and Wissenschaftliches Zentrum f\"ur Materialwissenschaften, 
Hans-Meerwein-Str. 4
D-35043 Marburg, Germany
;
'Weigend, Florian'
;
Institut f\"ur Nanotechnologie
Karlsruher Institut f\"ur Technologie (KIT)
Hermann-von-Helmholtz-Platz 1
D-76344 Eggenstein-Leopoldshafen, Germany
;
'Dehnen, Stefanie'
;
Fachbereich Chemie der Philipps-Universit\"at
Hans-Meerwein-Str.
D-35043 Marburg, Germany
;


    # Original CIF-file
    # Structure code in the paper: 1

 
data_shelx
 
_audit_creation_method            SHELXL-2013
_chemical_name_systematic
;
 ?
;
_chemical_name_common             ?
_chemical_melting_point           ?
_chemical_formula_moiety '2(C18 H36 K N2 O6), Ge2 As2, C2 H8 N2'
_chemical_formula_sum
 'C38 H80 As2 Ge2 K2 N6 O12' 
_chemical_formula_weight          1186.30

loop_
 _atom_type_symbol
 _atom_type_description
 _atom_type_scat_dispersion_real
 _atom_type_scat_dispersion_imag
 _atom_type_scat_source
 'C'  'C'   0.0033   0.0016
 'International Tables Vol C Tables 4.2.6.8 and 6.1.1.4'
 'H'  'H'   0.0000   0.0000
 'International Tables Vol C Tables 4.2.6.8 and 6.1.1.4'
 'N'  'N'   0.0061   0.0033
 'International Tables Vol C Tables 4.2.6.8 and 6.1.1.4'
 'O'  'O'   0.0106   0.0060
 'International Tables Vol C Tables 4.2.6.8 and 6.1.1.4'
 'K'  'K'   0.2009   0.2494
 'International Tables Vol C Tables 4.2.6.8 and 6.1.1.4'
 'Ge'  'Ge'   0.1547   1.8001
 'International Tables Vol C Tables 4.2.6.8 and 6.1.1.4'
 'As'  'As'   0.0499   2.0058
 'International Tables Vol C Tables 4.2.6.8 and 6.1.1.4'
 
_space_group_crystal_system       triclinic
_space_group_IT_number            1
_space_group_name_H-M_alt         'P 1'
_space_group_name_Hall            'P 1'
 
_shelx_space_group_comment
;
The symmetry employed for this shelxl refinement is uniquely defined
by the following loop, which should always be used as a source of
symmetry information in preference to the above space-group names.
They are only intended as comments.
;
 
loop_
 _space_group_symop_operation_xyz
 'x, y, z'
 
_cell_length_a                    10.9738(4)
_cell_length_b                    11.9313(4)
_cell_length_c                    12.6146(6)
_cell_angle_alpha                 118.021(3)
_cell_angle_beta                  108.361(4)
_cell_angle_gamma                 96.476(3)
_cell_volume                      1315.07(10)
_cell_formula_units_Z             1
_cell_measurement_temperature     100(2)
_cell_measurement_reflns_used     33244 
_cell_measurement_theta_min       2.675 
_cell_measurement_theta_max       27.21 
 
_exptl_crystal_description        block 
_exptl_crystal_colour             orange 
_exptl_crystal_density_meas       ? 
_exptl_crystal_density_method     ?              
_exptl_crystal_density_diffrn     1.498          
_exptl_crystal_F_000              614
_exptl_transmission_factor_min    ?                                             
_exptl_transmission_factor_max    ?                                             
_exptl_crystal_size_max           0.34 
_exptl_crystal_size_mid           0.28
_exptl_crystal_size_min           0.19
_exptl_absorpt_coefficient_mu     2.608
_shelx_estimated_absorpt_T_min    ? 
_shelx_estimated_absorpt_T_max    ? 
_exptl_absorpt_correction_type    gaussian 
_exptl_absorpt_correction_T_min   0.318 
_exptl_absorpt_correction_T_max   0.778
_exptl_absorpt_process_details    'Coppens et al. (1965)' 
 
_exptl_special_details
;
 ?
;
 
_diffrn_ambient_temperature       100(2)
_diffrn_radiation_wavelength      0.71073
_diffrn_radiation_type            MoK\a
_diffrn_source                    'fine-focus sealed tube'
_diffrn_measurement_device_type   'IPDS2/T (Stoe)'
_diffrn_measurement_method        omega-scans 
_diffrn_detector_area_resol_mean  6.7 
_diffrn_reflns_number             23683
_diffrn_reflns_av_unetI/netI      0.0502
_diffrn_reflns_av_R_equivalents   0.0654
_diffrn_reflns_limit_h_min        -13
_diffrn_reflns_limit_h_max        13
_diffrn_reflns_limit_k_min        -14
_diffrn_reflns_limit_k_max        15
_diffrn_reflns_limit_l_min        -15
_diffrn_reflns_limit_l_max        15
_diffrn_reflns_theta_min          2.678
_diffrn_reflns_theta_max          26.815
_diffrn_reflns_theta_full         25.242
_diffrn_measured_fraction_theta_max   0.989
_diffrn_measured_fraction_theta_full  0.999
_diffrn_reflns_Laue_measured_fraction_max    0.989
_diffrn_reflns_Laue_measured_fraction_full   0.999
_diffrn_reflns_point_group_measured_fraction_max   0.989
_diffrn_reflns_point_group_measured_fraction_full  0.999
_reflns_number_total              10275
_reflns_number_gt                 9372
_reflns_threshold_expression      'I > 2\s(I)'
_reflns_Friedel_coverage          1.000
_reflns_Friedel_fraction_max      0.989
_reflns_Friedel_fraction_full     0.999
 
_reflns_special_details
;
 Reflections were merged by SHELXL according to the crystal
 class for the calculation of statistics and refinement.
 
 _reflns_Friedel_fraction is defined as the number of unique
 Friedel pairs measured divided by the number that would be
 possible theoretically, ignoring centric projections and
 systematic absences.
;
 
_computing_data_collection        'XAREA 1.66 (Stoe 2013)' 
_computing_cell_refinement        'XAREA 1.66 (Stoe 2013)' 
_computing_data_reduction         'XAREA 1.66 (Stoe 2013)' 
_computing_structure_solution     'SIR 2011 (Burla et al. 2011)'
_computing_structure_refinement   'SHELXL-2013 (Sheldrick, 2013)'
_computing_molecular_graphics     'DIAMOND 3.2i (Brandenburg 2012)' 
_computing_publication_material   ?
 
_refine_special_details
;
 Refined as a 2-component inversion twin.
;
_refine_ls_structure_factor_coef  Fsqd
_refine_ls_matrix_type            full
_refine_ls_weighting_scheme       calc
_refine_ls_weighting_details
'w=1/[\s^2^(Fo^2^)+(0.0800P)^2^] where P=(Fo^2^+2Fc^2^)/3'
_atom_sites_solution_primary      ?
_atom_sites_solution_secondary    ?
_atom_sites_solution_hydrogens    geom
_refine_ls_hydrogen_treatment     constr
_refine_ls_extinction_method      none
_refine_ls_extinction_coef        .
_refine_ls_abs_structure_details
;
 Refined as an inversion twin.
;
_refine_ls_abs_structure_Flack    0.693(12)
_chemical_absolute_configuration  ?
_refine_ls_number_reflns          10275
_refine_ls_number_parameters      579
_refine_ls_number_restraints      31
_refine_ls_R_factor_all           0.0494
_refine_ls_R_factor_gt            0.0454
_refine_ls_wR_factor_ref          0.1189
_refine_ls_wR_factor_gt           0.1157
_refine_ls_goodness_of_fit_ref    1.076
_refine_ls_restrained_S_all       1.075
_refine_ls_shift/su_max           0.001
_refine_ls_shift/su_mean          0.000
 
loop_
 _atom_site_label
 _atom_site_type_symbol
 _atom_site_fract_x
 _atom_site_fract_y
 _atom_site_fract_z
 _atom_site_U_iso_or_equiv
 _atom_site_adp_type
 _atom_site_occupancy
 _atom_site_site_symmetry_order  
 _atom_site_calc_flag
 _atom_site_refinement_flags_posn
 _atom_site_refinement_flags_adp
 _atom_site_refinement_flags_occupancy
 _atom_site_disorder_assembly
 _atom_site_disorder_group
Ge1 Ge -0.02640(6) 0.53957(6) 0.51814(6) 0.04350(18) Uani 0.5 1 d . . P . .
As1 As -0.02640(6) 0.53957(6) 0.51814(6) 0.04350(18) Uani 0.5 1 d . . P . .
Ge2 Ge 0.13973(7) 0.62698(8) 0.74422(7) 0.0517(2) Uani 0.5 1 d . . P . .
As2 As 0.13973(7) 0.62698(8) 0.74422(7) 0.0517(2) Uani 0.5 1 d . . P . .
Ge3 Ge -0.09258(7) 0.45899(8) 0.64898(8) 0.0531(2) Uani 0.5 1 d . . P . .
As3 As -0.09258(7) 0.45899(8) 0.64898(8) 0.0531(2) Uani 0.5 1 d . . P . .
Ge4 Ge -0.07729(8) 0.69315(7) 0.70277(7) 0.0542(2) Uani 0.5 1 d . . P . .
As4 As -0.07729(8) 0.69315(7) 0.70277(7) 0.0542(2) Uani 0.5 1 d . . P . .
K_1 K 0.21895(11) 0.96355(11) 0.39084(11) 0.0300(2) Uani 1 1 d . . . . .
N1_1 N -0.0761(5) 0.8861(6) 0.3070(6) 0.0386(11) Uani 1 1 d . . . . .
N2_1 N 0.5158(5) 1.0407(7) 0.4742(6) 0.0455(13) Uani 1 1 d . . . . .
C1_1 C -0.1310(6) 0.9660(8) 0.2557(7) 0.0457(15) Uani 1 1 d . . . . .
H1A_1 H -0.2267 0.9516 0.2418 0.055 Uiso 1 1 calc R U . . .
H1B_1 H -0.1289 0.9328 0.1683 0.055 Uiso 1 1 calc R U . . .
C2_1 C -0.0588(6) 1.1118(8) 0.3416(7) 0.0440(15) Uani 1 1 d . . . . .
H2A_1 H -0.1051 1.1584 0.3020 0.053 Uiso 1 1 calc R U . . .
H2B_1 H -0.0598 1.1471 0.4297 0.053 Uiso 1 1 calc R U . . .
O1_1 O 0.0776(4) 1.1362(4) 0.3555(4) 0.0357(9) Uani 1 1 d . . . . .
C3_1 C 0.1523(8) 1.2749(7) 0.4444(7) 0.0449(15) Uani 1 1 d . . . . .
H3A_1 H 0.1641 1.3031 0.5353 0.054 Uiso 1 1 calc R U . . .
H3B_1 H 0.1027 1.3285 0.4179 0.054 Uiso 1 1 calc R U . . .
C4_1 C 0.2861(8) 1.2970(7) 0.4403(8) 0.0497(17) Uani 1 1 d . . . . .
H4A_1 H 0.2735 1.2654 0.3485 0.060 Uiso 1 1 calc R U . . .
H4B_1 H 0.3363 1.3937 0.4964 0.060 Uiso 1 1 calc R U . . .
O2_1 O 0.3617(5) 1.2275(5) 0.4862(5) 0.0481(11) Uani 1 1 d . . . . .
C5_1 C 0.4926(8) 1.2526(9) 0.4876(10) 0.060(2) Uani 1 1 d . . . . .
H5A_1 H 0.5390 1.3500 0.5396 0.072 Uiso 1 1 calc R U . . .
H5B_1 H 0.4846 1.2156 0.3962 0.072 Uiso 1 1 calc R U . . .
C6_1 C 0.5731(7) 1.1869(9) 0.5492(10) 0.062(2) Uani 1 1 d . . . . .
H6A_1 H 0.6663 1.2100 0.5568 0.074 Uiso 1 1 calc R U . . .
H6B_1 H 0.5785 1.2239 0.6397 0.074 Uiso 1 1 calc R U . . .
C7_1 C -0.1034(6) 0.9114(8) 0.4207(7) 0.0425(14) Uani 1 1 d . . . . .
H7A_1 H -0.2002 0.8663 0.3891 0.051 Uiso 1 1 calc R U . . .
H7B_1 H -0.0862 1.0086 0.4781 0.051 Uiso 1 1 calc R U . . .
C8_1 C -0.0206(6) 0.8650(7) 0.5018(7) 0.0407(14) Uani 1 1 d . . . . .
H8A_1 H -0.0500 0.8782 0.5724 0.049 Uiso 1 1 calc R U . . .
H8B_1 H -0.0342 0.7685 0.4451 0.049 Uiso 1 1 calc R U . . .
O3_1 O 0.1194(4) 0.9385(4) 0.5599(4) 0.0354(9) Uani 1 1 d . . . . .
C9_1 C 0.1980(6) 0.9073(7) 0.6500(6) 0.0395(13) Uani 1 1 d . . . . .
H9A_1 H 0.1880 0.8107 0.6029 0.047 Uiso 1 1 calc R U . . .
H9B_1 H 0.1663 0.9286 0.7205 0.047 Uiso 1 1 calc R U . . .
C10_1 C 0.3433(7) 0.9872(7) 0.7097(6) 0.0400(13) Uani 1 1 d . . . . .
H10A_1 H 0.3531 1.0837 0.7569 0.048 Uiso 1 1 calc R U . . .
H10B_1 H 0.3984 0.9682 0.7746 0.048 Uiso 1 1 calc R U . . .
O4_1 O 0.3903(4) 0.9540(5) 0.6088(4) 0.0361(9) Uani 1 1 d . . . . .
C11_1 C 0.5316(6) 1.0178(8) 0.6653(7) 0.0463(15) Uani 1 1 d . . . . .
H11A_1 H 0.5806 0.9845 0.7192 0.056 Uiso 1 1 calc R U . . .
H11B_1 H 0.5523 1.1155 0.7239 0.056 Uiso 1 1 calc R U . . .
C12_1 C 0.5769(6) 0.9885(9) 0.5552(8) 0.0490(17) Uani 1 1 d . . . . .
H12A_1 H 0.6764 1.0274 0.5951 0.059 Uiso 1 1 calc R U . . .
H12B_1 H 0.5544 0.8906 0.4971 0.059 Uiso 1 1 calc R U . . .
C13_1 C -0.1373(7) 0.7427(8) 0.2018(8) 0.0510(17) Uani 1 1 d . . . . .
H13A_1 H -0.2365 0.7227 0.1611 0.061 Uiso 1 1 calc R U . . .
H13B_1 H -0.1184 0.6897 0.2428 0.061 Uiso 1 1 calc R U . . .
C14_1 C -0.0878(8) 0.6977(8) 0.0938(7) 0.0550(18) Uani 1 1 d . . . . .
H14A_1 H -0.1392 0.6031 0.0232 0.066 Uiso 1 1 calc R U . . .
H14B_1 H -0.1016 0.7525 0.0542 0.066 Uiso 1 1 calc R U . . .
O5_1 O 0.0532(5) 0.7123(5) 0.1497(4) 0.0424(10) Uani 1 1 d . . . . .
C15_1 C 0.1027(9) 0.6702(7) 0.0488(7) 0.0548(19) Uani 1 1 d . . . . .
H15A_1 H 0.0908 0.7260 0.0104 0.066 Uiso 1 1 calc R U . . .
H15B_1 H 0.0502 0.5762 -0.0228 0.066 Uiso 1 1 calc R U . . .
C16_1 C 0.2473(10) 0.6822(8) 0.1051(8) 0.056(2) Uani 1 1 d . . . . .
H16A_1 H 0.2593 0.6246 0.1416 0.067 Uiso 1 1 calc R U . . .
H16B_1 H 0.2806 0.6525 0.0350 0.067 Uiso 1 1 calc R U . . .
O6_1 O 0.3226(5) 0.8184(5) 0.2076(5) 0.0439(11) Uani 1 1 d . . . . .
C17_1 C 0.4639(8) 0.8371(10) 0.2548(8) 0.056(2) Uani 1 1 d . . . . .
H17A_1 H 0.4905 0.8056 0.1801 0.067 Uiso 1 1 calc R U . . .
H17B_1 H 0.4863 0.7842 0.2954 0.067 Uiso 1 1 calc R U . . .
C18_1 C 0.5403(7) 0.9825(10) 0.3555(9) 0.056(2) Uani 1 1 d . . . . .
H18A_1 H 0.6381 0.9941 0.3822 0.067 Uiso 1 1 calc R U . . .
H18B_1 H 0.5169 1.0334 0.3128 0.067 Uiso 1 1 calc R U . . .
K_2 K 0.28502(11) 0.31950(11) 0.09306(11) 0.0301(2) Uani 1 1 d . . . . .
N1_2 N 0.5838(5) 0.4080(5) 0.1841(5) 0.0360(10) Uani 1 1 d . . . . .
N2_2 N -0.0155(5) 0.2297(5) 0.0015(5) 0.0366(11) Uani 1 1 d . . . . .
C1_2 C 0.6156(6) 0.3915(8) 0.0725(7) 0.0432(14) Uani 1 1 d . . . . .
H1A_2 H 0.6052 0.2962 0.0140 0.052 Uiso 1 1 calc R U . . .
H1B_2 H 0.7112 0.4434 0.1082 0.052 Uiso 1 1 calc R U . . .
C2_2 C 0.5267(6) 0.4364(7) -0.0085(7) 0.0434(14) Uani 1 1 d . . . . .
H2A_2 H 0.5282 0.5286 0.0500 0.052 Uiso 1 1 calc R U . . .
H2B_2 H 0.5600 0.4354 -0.0733 0.052 Uiso 1 1 calc R U . . .
O1_2 O 0.3926(4) 0.3471(4) -0.0758(4) 0.0357(9) Uani 1 1 d . . . . .
C3_2 C 0.3071(6) 0.3756(7) -0.1665(6) 0.0399(13) Uani 1 1 d . . . . .
H3A_2 H 0.3411 0.3630 -0.2341 0.048 Uiso 1 1 calc R U . . .
H3B_2 H 0.3080 0.4695 -0.1183 0.048 Uiso 1 1 calc R U . . .
C4_2 C 0.1663(6) 0.2838(7) -0.2321(6) 0.0386(13) Uani 1 1 d . . . . .
H4A_2 H 0.1078 0.2996 -0.2982 0.046 Uiso 1 1 calc R U . . .
H4B_2 H 0.1659 0.1898 -0.2787 0.046 Uiso 1 1 calc R U . . .
O2_2 O 0.1149(4) 0.3067(4) -0.1349(4) 0.0357(9) Uani 1 1 d . . . . .
C5_2 C -0.0242(6) 0.2301(8) -0.1989(7) 0.0432(14) Uani 1 1 d . . . . .
H5A_2 H -0.0340 0.1336 -0.2460 0.052 Uiso 1 1 calc R U . . .
H5B_2 H -0.0753 0.2504 -0.2643 0.052 Uiso 1 1 calc R U . . .
C6_2 C -0.0785(6) 0.2652(8) -0.0953(7) 0.0428(14) Uani 1 1 d . . . . .
H6A_2 H -0.0648 0.3625 -0.0473 0.051 Uiso 1 1 calc R U . . .
H6B_2 H -0.1770 0.2189 -0.1400 0.051 Uiso 1 1 calc R U . . .
C7_2 C 0.6435(6) 0.3261(7) 0.2303(7) 0.0383(13) Uani 1 1 d . . . . .
H7A_2 H 0.6471 0.3574 0.3195 0.046 Uiso 1 1 calc R U . . .
H7B_2 H 0.7374 0.3398 0.2385 0.046 Uiso 1 1 calc R U . . .
C8_2 C 0.5670(6) 0.1780(7) 0.1403(7) 0.0412(14) Uani 1 1 d . . . . .
H8A_2 H 0.5576 0.1461 0.0493 0.049 Uiso 1 1 calc R U . . .
H8B_2 H 0.6174 0.1278 0.1718 0.049 Uiso 1 1 calc R U . . .
O3_2 O 0.4373(4) 0.1554(4) 0.1405(4) 0.0349(9) Uani 1 1 d . . . . .
C9_2 C 0.3607(6) 0.0169(6) 0.0543(6) 0.0385(13) Uani 1 1 d . . . . .
H9A_2 H 0.4128 -0.0368 0.0778 0.046 Uiso 1 1 calc R U . . .
H9B_2 H 0.3420 -0.0121 -0.0383 0.046 Uiso 1 1 calc R U . . .
C10_2 C 0.2316(7) -0.0042(6) 0.0675(7) 0.0393(13) Uani 1 1 d . . . . .
H10A_2 H 0.1806 -0.1008 0.0129 0.047 Uiso 1 1 calc R U . . .
H10B_2 H 0.2502 0.0285 0.1608 0.047 Uiso 1 1 calc R U . . .
O4_2 O 0.1536(4) 0.0667(4) 0.0245(4) 0.0375(9) Uani 1 1 d . . . . .
C11_2 C 0.0206(6) 0.0332(7) 0.0163(7) 0.0407(13) Uani 1 1 d . . . . .
H11A_2 H 0.0230 0.0753 0.1061 0.049 Uiso 1 1 calc R U . . .
H11B_2 H -0.0178 -0.0648 -0.0294 0.049 Uiso 1 1 calc R U . . .
C12_2 C -0.0654(6) 0.0842(7) -0.0607(6) 0.0395(13) Uani 1 1 d . . . . .
H12A_2 H -0.0683 0.0394 -0.1508 0.047 Uiso 1 1 calc R U . . .
H12B_2 H -0.1589 0.0593 -0.0697 0.047 Uiso 1 1 calc R U . . .
C13_2 C 0.6418(6) 0.5501(7) 0.2939(7) 0.0445(15) Uani 1 1 d . . . . .
H13A_2 H 0.6259 0.6065 0.2565 0.053 Uiso 1 1 calc R U . . .
H13B_2 H 0.7408 0.5709 0.3385 0.053 Uiso 1 1 calc R U . . .
C14_2 C 0.5855(7) 0.5863(7) 0.3944(7) 0.0486(17) Uani 1 1 d . . . . .
H14A_2 H 0.5937 0.5256 0.4274 0.058 Uiso 1 1 calc R U . . .
H14B_2 H 0.6372 0.6788 0.4703 0.058 Uiso 1 1 calc R U . . .
O5_2 O 0.4464(4) 0.5759(4) 0.3368(4) 0.0391(9) Uani 1 1 d . . . . .
C15_2 C 0.3889(8) 0.6103(7) 0.4301(7) 0.0451(14) Uani 1 1 d . . . . .
H15A_2 H 0.4394 0.7031 0.5059 0.054 Uiso 1 1 calc R U . . .
H15B_2 H 0.3965 0.5503 0.4640 0.054 Uiso 1 1 calc R U . . .
C16_2 C 0.2426(8) 0.5982(7) 0.3673(7) 0.0457(15) Uani 1 1 d . . . . .
H16A_2 H 0.2045 0.6257 0.4339 0.055 Uiso 1 1 calc R U . . .
H16B_2 H 0.2340 0.6570 0.3321 0.055 Uiso 1 1 calc R U . . .
O6_2 O 0.1716(5) 0.4632(5) 0.2633(5) 0.0427(10) Uani 1 1 d . . . . .
C17_2 C 0.0294(7) 0.4444(8) 0.2062(8) 0.0470(15) Uani 1 1 d . . . . .
H17A_2 H 0.0118 0.4884 0.1556 0.056 Uiso 1 1 calc R U . . .
H17B_2 H -0.0022 0.4850 0.2771 0.056 Uiso 1 1 calc R U . . .
C18_2 C -0.0448(7) 0.2976(7) 0.1162(7) 0.0446(15) Uani 1 1 d . . . . .
H18A_2 H -0.0221 0.2549 0.1677 0.054 Uiso 1 1 calc R U . . .
H18B_2 H -0.1431 0.2848 0.0855 0.054 Uiso 1 1 calc R U . . .
N1_3 N 0.5255(7) 0.7513(9) 0.9615(7) 0.0656(19) Uani 1 1 d . . . . .
H1A_3 H 0.4996 0.8159 1.0165 0.079 Uiso 0.6667 1 calc R U P . .
H1B_3 H 0.5909 0.7322 1.0096 0.079 Uiso 0.6667 1 calc R U P . .
H1C_3 H 0.4531 0.6763 0.9017 0.079 Uiso 0.6667 1 calc R U P . .
C1_3 C 0.5785(16) 0.7988(13) 0.8912(14) 0.099(4) Uani 1 1 d D . . . .
H1D_3 H 0.6119 0.8967 0.9543 0.118 Uiso 0.43(3) 1 calc R U P A 1
H1E_3 H 0.4944 0.7827 0.8193 0.118 Uiso 0.43(3) 1 calc R U P A 1
H1F_3 H 0.6745 0.8541 0.9468 0.118 Uiso 0.57(3) 1 calc R U P A 2
H1G_3 H 0.5263 0.8532 0.8693 0.118 Uiso 0.57(3) 1 calc R U P A 2
C2A_3 C 0.674(3) 0.779(3) 0.827(3) 0.120(14) Uani 0.43(3) 1 d D U P A 1
H2G_3 H 0.7694 0.8274 0.8928 0.144 Uiso 0.43(3) 1 calc R U P A 1
H2H_3 H 0.6533 0.8046 0.7611 0.144 Uiso 0.43(3) 1 calc R U P A 1
N2A_3 N 0.643(5) 0.631(3) 0.764(6) 0.146(17) Uani 0.43(3) 1 d D U P A 1
H2A_3 H 0.6781 0.5991 0.7031 0.175 Uiso 0.286(19) 1 calc R U P A 1
H2B_3 H 0.5520 0.5921 0.7236 0.175 Uiso 0.286(19) 1 calc R U P A 1
H2C_3 H 0.6803 0.6127 0.8270 0.175 Uiso 0.286(19) 1 calc R U P A 1
C2B_3 C 0.5645(13) 0.6758(15) 0.7663(11) 0.060(5) Uani 0.57(3) 1 d D U P A 2
H2I_3 H 0.4676 0.6310 0.7051 0.072 Uiso 0.57(3) 1 calc R U P A 2
H2K_3 H 0.6107 0.7035 0.7225 0.072 Uiso 0.57(3) 1 calc R U P A 2
N2B_3 N 0.622(2) 0.5788(18) 0.7910(14) 0.076(6) Uani 0.57(3) 1 d D U P A 2
H2D_3 H 0.6027 0.5029 0.7123 0.091 Uiso 0.381(19) 1 calc R U P A 2
H2E_3 H 0.5857 0.5586 0.8378 0.091 Uiso 0.381(19) 1 calc R U P A 2
H2F_3 H 0.7134 0.6154 0.8378 0.091 Uiso 0.381(19) 1 calc R U P A 2
 
loop_
 _atom_site_aniso_label
 _atom_site_aniso_U_11
 _atom_site_aniso_U_22
 _atom_site_aniso_U_33
 _atom_site_aniso_U_23
 _atom_site_aniso_U_13
 _atom_site_aniso_U_12
Ge1 0.0506(4) 0.0451(4) 0.0363(3) 0.0245(3) 0.0138(3) 0.0199(3)
As1 0.0506(4) 0.0451(4) 0.0363(3) 0.0245(3) 0.0138(3) 0.0199(3)
Ge2 0.0410(3) 0.0626(5) 0.0451(4) 0.0305(3) 0.0090(3) 0.0138(3)
As2 0.0410(3) 0.0626(5) 0.0451(4) 0.0305(3) 0.0090(3) 0.0138(3)
Ge3 0.0474(4) 0.0497(4) 0.0758(5) 0.0432(4) 0.0254(3) 0.0164(3)
As3 0.0474(4) 0.0497(4) 0.0758(5) 0.0432(4) 0.0254(3) 0.0164(3)
Ge4 0.0712(5) 0.0455(4) 0.0508(4) 0.0271(3) 0.0251(3) 0.0304(4)
As4 0.0712(5) 0.0455(4) 0.0508(4) 0.0271(3) 0.0251(3) 0.0304(4)
K_1 0.0280(5) 0.0306(5) 0.0382(6) 0.0221(5) 0.0144(4) 0.0129(4)
N1_1 0.031(2) 0.044(3) 0.052(3) 0.034(3) 0.016(2) 0.013(2)
N2_1 0.026(2) 0.066(4) 0.064(3) 0.050(3) 0.016(2) 0.015(2)
C1_1 0.031(3) 0.066(4) 0.058(4) 0.046(4) 0.017(3) 0.021(3)
C2_1 0.043(3) 0.060(4) 0.060(4) 0.046(3) 0.029(3) 0.034(3)
O1_1 0.038(2) 0.032(2) 0.045(2) 0.0239(18) 0.0194(17) 0.0169(17)
C3_1 0.062(4) 0.034(3) 0.044(3) 0.025(3) 0.018(3) 0.022(3)
C4_1 0.053(4) 0.036(3) 0.055(4) 0.031(3) 0.009(3) 0.009(3)
O2_1 0.043(2) 0.044(3) 0.064(3) 0.040(2) 0.014(2) 0.0086(19)
C5_1 0.044(4) 0.055(4) 0.084(5) 0.049(4) 0.015(4) 0.002(3)
C6_1 0.033(3) 0.067(5) 0.086(6) 0.056(5) 0.006(3) 0.002(3)
C7_1 0.030(3) 0.057(4) 0.058(4) 0.041(3) 0.022(3) 0.019(3)
C8_1 0.033(3) 0.047(3) 0.059(4) 0.038(3) 0.023(3) 0.018(3)
O3_1 0.035(2) 0.039(2) 0.043(2) 0.0283(18) 0.0165(17) 0.0163(17)
C9_1 0.041(3) 0.052(4) 0.045(3) 0.036(3) 0.022(3) 0.023(3)
C10_1 0.042(3) 0.044(3) 0.038(3) 0.024(3) 0.016(2) 0.019(3)
O4_1 0.0294(18) 0.043(2) 0.040(2) 0.0262(18) 0.0133(16) 0.0130(16)
C11_1 0.030(3) 0.057(4) 0.051(4) 0.035(3) 0.006(3) 0.010(3)
C12_1 0.025(3) 0.074(5) 0.066(4) 0.052(4) 0.015(3) 0.018(3)
C13_1 0.034(3) 0.050(4) 0.059(4) 0.032(3) 0.008(3) -0.003(3)
C14_1 0.052(4) 0.046(4) 0.041(3) 0.018(3) 0.004(3) 0.000(3)
O5_1 0.055(3) 0.038(2) 0.036(2) 0.0221(19) 0.0191(19) 0.011(2)
C15_1 0.090(6) 0.031(3) 0.037(3) 0.016(3) 0.030(4) 0.003(3)
C16_1 0.100(6) 0.042(4) 0.056(4) 0.031(3) 0.054(4) 0.040(4)
O6_1 0.055(3) 0.045(3) 0.054(3) 0.033(2) 0.034(2) 0.032(2)
C17_1 0.061(4) 0.083(6) 0.071(5) 0.058(5) 0.046(4) 0.054(4)
C18_1 0.036(3) 0.095(6) 0.084(5) 0.072(5) 0.037(3) 0.037(4)
K_2 0.0296(5) 0.0315(6) 0.0376(5) 0.0229(5) 0.0149(4) 0.0144(4)
N1_2 0.029(2) 0.039(3) 0.048(3) 0.029(2) 0.015(2) 0.0113(19)
N2_2 0.033(2) 0.039(3) 0.046(3) 0.028(2) 0.017(2) 0.015(2)
C1_2 0.032(3) 0.053(4) 0.063(4) 0.042(3) 0.024(3) 0.019(3)
C2_2 0.034(3) 0.052(4) 0.059(4) 0.042(3) 0.018(3) 0.014(3)
O1_2 0.034(2) 0.041(2) 0.044(2) 0.0300(19) 0.0174(17) 0.0170(17)
C3_2 0.042(3) 0.049(4) 0.041(3) 0.030(3) 0.019(2) 0.025(3)
C4_2 0.042(3) 0.050(4) 0.035(3) 0.027(3) 0.017(2) 0.027(3)
O2_2 0.0342(19) 0.042(2) 0.0367(19) 0.0245(18) 0.0146(16) 0.0151(17)
C5_2 0.033(3) 0.057(4) 0.045(3) 0.036(3) 0.009(2) 0.016(3)
C6_2 0.032(3) 0.054(4) 0.057(4) 0.040(3) 0.017(3) 0.020(3)
C7_2 0.028(3) 0.043(3) 0.053(3) 0.033(3) 0.016(2) 0.016(2)
C8_2 0.034(3) 0.043(3) 0.056(4) 0.031(3) 0.019(3) 0.020(3)
O3_2 0.0314(19) 0.032(2) 0.046(2) 0.0239(17) 0.0146(17) 0.0135(16)
C9_2 0.043(3) 0.033(3) 0.041(3) 0.022(2) 0.014(2) 0.017(2)
C10_2 0.044(3) 0.032(3) 0.048(3) 0.029(3) 0.013(3) 0.015(2)
O4_2 0.0341(19) 0.038(2) 0.052(2) 0.033(2) 0.0154(17) 0.0154(17)
C11_2 0.037(3) 0.037(3) 0.053(3) 0.030(3) 0.017(3) 0.010(2)
C12_2 0.033(3) 0.040(3) 0.046(3) 0.026(3) 0.013(2) 0.009(2)
C13_2 0.030(3) 0.038(3) 0.061(4) 0.029(3) 0.009(3) 0.009(2)
C14_2 0.048(4) 0.035(3) 0.043(3) 0.017(3) 0.003(3) 0.012(3)
O5_2 0.044(2) 0.039(2) 0.037(2) 0.0227(19) 0.0169(18) 0.0155(19)
C15_2 0.065(4) 0.033(3) 0.040(3) 0.019(3) 0.027(3) 0.009(3)
C16_2 0.061(4) 0.032(3) 0.052(4) 0.022(3) 0.033(3) 0.017(3)
O6_2 0.048(2) 0.035(2) 0.050(2) 0.021(2) 0.027(2) 0.0184(19)
C17_2 0.045(3) 0.051(4) 0.060(4) 0.031(3) 0.034(3) 0.026(3)
C18_2 0.036(3) 0.054(4) 0.061(4) 0.035(3) 0.032(3) 0.020(3)
N1_3 0.057(4) 0.092(6) 0.056(4) 0.041(4) 0.028(3) 0.026(4)
C1_3 0.119(10) 0.106(10) 0.120(10) 0.079(9) 0.071(9) 0.051(8)
C2A_3 0.11(3) 0.14(3) 0.09(2) 0.05(2) 0.037(18) 0.04(2)
N2A_3 0.17(3) 0.073(18) 0.24(4) 0.08(2) 0.14(3) 0.053(19)
C2B_3 0.042(7) 0.105(13) 0.043(6) 0.041(8) 0.025(5) 0.033(8)
N2B_3 0.111(13) 0.069(11) 0.057(8) 0.027(7) 0.053(8) 0.036(10)
 
_geom_special_details
;
 All esds (except the esd in the dihedral angle between two l.s. planes)
 are estimated using the full covariance matrix.  The cell esds are taken
 into account individually in the estimation of esds in distances, angles
 and torsion angles; correlations between esds in cell parameters are only
 used when they are defined by crystal symmetry.  An approximate (isotropic)
 treatment of cell esds is used for estimating esds involving l.s. planes.
;
 
loop_
 _geom_bond_atom_site_label_1
 _geom_bond_atom_site_label_2
 _geom_bond_distance
 _geom_bond_site_symmetry_2
 _geom_bond_publ_flag
Ge1 Ge2 2.4587(9) . ?
Ge1 Ge4 2.4768(10) . ?
Ge1 Ge3 2.5029(11) . ?
Ge2 Ge4 2.5682(10) . ?
Ge2 Ge3 2.5720(11) . ?
Ge3 Ge4 2.5171(10) . ?
K_1 O3_1 2.797(5) . ?
K_1 O2_1 2.822(5) . ?
K_1 O6_1 2.824(4) . ?
K_1 O1_1 2.828(4) . ?
K_1 O4_1 2.862(4) . ?
K_1 O5_1 2.874(5) . ?
K_1 N1_1 2.951(5) . ?
K_1 N2_1 2.970(5) . ?
N1_1 C7_1 1.457(9) . ?
N1_1 C1_1 1.468(8) . ?
N1_1 C13_1 1.479(9) . ?
N2_1 C18_1 1.454(10) . ?
N2_1 C12_1 1.464(9) . ?
N2_1 C6_1 1.470(11) . ?
C1_1 C2_1 1.485(11) . ?
C1_1 H1A_1 0.9900 . ?
C1_1 H1B_1 0.9900 . ?
C2_1 O1_1 1.431(7) . ?
C2_1 H2A_1 0.9900 . ?
C2_1 H2B_1 0.9900 . ?
O1_1 C3_1 1.428(8) . ?
C3_1 C4_1 1.484(12) . ?
C3_1 H3A_1 0.9900 . ?
C3_1 H3B_1 0.9900 . ?
C4_1 O2_1 1.419(8) . ?
C4_1 H4A_1 0.9900 . ?
C4_1 H4B_1 0.9900 . ?
O2_1 C5_1 1.427(10) . ?
C5_1 C6_1 1.514(11) . ?
C5_1 H5A_1 0.9900 . ?
C5_1 H5B_1 0.9900 . ?
C6_1 H6A_1 0.9900 . ?
C6_1 H6B_1 0.9900 . ?
C7_1 C8_1 1.496(9) . ?
C7_1 H7A_1 0.9900 . ?
C7_1 H7B_1 0.9900 . ?
C8_1 O3_1 1.432(8) . ?
C8_1 H8A_1 0.9900 . ?
C8_1 H8B_1 0.9900 . ?
O3_1 C9_1 1.424(7) . ?
C9_1 C10_1 1.498(10) . ?
C9_1 H9A_1 0.9900 . ?
C9_1 H9B_1 0.9900 . ?
C10_1 O4_1 1.425(8) . ?
C10_1 H10A_1 0.9900 . ?
C10_1 H10B_1 0.9900 . ?
O4_1 C11_1 1.421(8) . ?
C11_1 C12_1 1.522(11) . ?
C11_1 H11A_1 0.9900 . ?
C11_1 H11B_1 0.9900 . ?
C12_1 H12A_1 0.9900 . ?
C12_1 H12B_1 0.9900 . ?
C13_1 C14_1 1.512(12) . ?
C13_1 H13A_1 0.9900 . ?
C13_1 H13B_1 0.9900 . ?
C14_1 O5_1 1.434(9) . ?
C14_1 H14A_1 0.9900 . ?
C14_1 H14B_1 0.9900 . ?
O5_1 C15_1 1.437(9) . ?
C15_1 C16_1 1.479(13) . ?
C15_1 H15A_1 0.9900 . ?
C15_1 H15B_1 0.9900 . ?
C16_1 O6_1 1.429(10) . ?
C16_1 H16A_1 0.9900 . ?
C16_1 H16B_1 0.9900 . ?
O6_1 C17_1 1.423(9) . ?
C17_1 C18_1 1.502(14) . ?
C17_1 H17A_1 0.9900 . ?
C17_1 H17B_1 0.9900 . ?
C18_1 H18A_1 0.9900 . ?
C18_1 H18B_1 0.9900 . ?
K_2 O4_2 2.776(5) . ?
K_2 O6_2 2.793(4) . ?
K_2 O2_2 2.814(4) . ?
K_2 O3_2 2.862(4) . ?
K_2 O1_2 2.862(5) . ?
K_2 O5_2 2.908(4) . ?
K_2 N1_2 2.982(5) . ?
K_2 N2_2 3.000(5) . ?
N1_2 C7_2 1.471(8) . ?
N1_2 C13_2 1.481(9) . ?
N1_2 C1_2 1.485(9) . ?
N2_2 C18_2 1.451(9) . ?
N2_2 C12_2 1.472(8) . ?
N2_2 C6_2 1.472(8) . ?
C1_2 C2_2 1.513(9) . ?
C1_2 H1A_2 0.9900 . ?
C1_2 H1B_2 0.9900 . ?
C2_2 O1_2 1.425(8) . ?
C2_2 H2A_2 0.9900 . ?
C2_2 H2B_2 0.9900 . ?
O1_2 C3_2 1.438(7) . ?
C3_2 C4_2 1.495(10) . ?
C3_2 H3A_2 0.9900 . ?
C3_2 H3B_2 0.9900 . ?
C4_2 O2_2 1.432(8) . ?
C4_2 H4A_2 0.9900 . ?
C4_2 H4B_2 0.9900 . ?
O2_2 C5_2 1.425(8) . ?
C5_2 C6_2 1.507(10) . ?
C5_2 H5A_2 0.9900 . ?
C5_2 H5B_2 0.9900 . ?
C6_2 H6A_2 0.9900 . ?
C6_2 H6B_2 0.9900 . ?
C7_2 C8_2 1.516(9) . ?
C7_2 H7A_2 0.9900 . ?
C7_2 H7B_2 0.9900 . ?
C8_2 O3_2 1.419(8) . ?
C8_2 H8A_2 0.9900 . ?
C8_2 H8B_2 0.9900 . ?
O3_2 C9_2 1.429(8) . ?
C9_2 C10_2 1.485(10) . ?
C9_2 H9A_2 0.9900 . ?
C9_2 H9B_2 0.9900 . ?
C10_2 O4_2 1.430(7) . ?
C10_2 H10A_2 0.9900 . ?
C10_2 H10B_2 0.9900 . ?
O4_2 C11_2 1.427(8) . ?
C11_2 C12_2 1.520(8) . ?
C11_2 H11A_2 0.9900 . ?
C11_2 H11B_2 0.9900 . ?
C12_2 H12A_2 0.9900 . ?
C12_2 H12B_2 0.9900 . ?
C13_2 C14_2 1.489(11) . ?
C13_2 H13A_2 0.9900 . ?
C13_2 H13B_2 0.9900 . ?
C14_2 O5_2 1.431(8) . ?
C14_2 H14A_2 0.9900 . ?
C14_2 H14B_2 0.9900 . ?
O5_2 C15_2 1.423(8) . ?
C15_2 C16_2 1.506(11) . ?
C15_2 H15A_2 0.9900 . ?
C15_2 H15B_2 0.9900 . ?
C16_2 O6_2 1.419(8) . ?
C16_2 H16A_2 0.9900 . ?
C16_2 H16B_2 0.9900 . ?
O6_2 C17_2 1.437(8) . ?
C17_2 C18_2 1.500(11) . ?
C17_2 H17A_2 0.9900 . ?
C17_2 H17B_2 0.9900 . ?
C18_2 H18A_2 0.9900 . ?
C18_2 H18B_2 0.9900 . ?
N1_3 C1_3 1.473(16) . ?
N1_3 H1A_3 0.9100 . ?
N1_3 H1B_3 0.9100 . ?
N1_3 H1C_3 0.9100 . ?
C1_3 C2A_3 1.490(14) . ?
C1_3 C2B_3 1.511(12) . ?
C1_3 H1D_3 0.9900 . ?
C1_3 H1E_3 0.9900 . ?
C1_3 H1F_3 0.9900 . ?
C1_3 H1G_3 0.9900 . ?
C2A_3 N2A_3 1.491(14) . ?
C2A_3 H2G_3 0.9900 . ?
C2A_3 H2H_3 0.9900 . ?
N2A_3 H2A_3 0.9100 . ?
N2A_3 H2B_3 0.9100 . ?
N2A_3 H2C_3 0.9100 . ?
C2B_3 N2B_3 1.489(13) . ?
C2B_3 H2I_3 0.9900 . ?
C2B_3 H2K_3 0.9900 . ?
N2B_3 H2D_3 0.9100 . ?
N2B_3 H2E_3 0.9100 . ?
N2B_3 H2F_3 0.9100 . ?
 
loop_
 _geom_angle_atom_site_label_1
 _geom_angle_atom_site_label_2
 _geom_angle_atom_site_label_3
 _geom_angle
 _geom_angle_site_symmetry_1
 _geom_angle_site_symmetry_3
 _geom_angle_publ_flag
Ge2 Ge1 Ge4 62.71(3) . . ?
Ge2 Ge1 Ge3 62.44(3) . . ?
Ge4 Ge1 Ge3 60.72(3) . . ?
Ge1 Ge2 Ge4 58.99(3) . . ?
Ge1 Ge2 Ge3 59.62(3) . . ?
Ge4 Ge2 Ge3 58.64(3) . . ?
Ge1 Ge3 Ge4 59.13(3) . . ?
Ge1 Ge3 Ge2 57.94(3) . . ?
Ge4 Ge3 Ge2 60.61(3) . . ?
Ge1 Ge4 Ge3 60.15(3) . . ?
Ge1 Ge4 Ge2 58.30(3) . . ?
Ge3 Ge4 Ge2 60.75(3) . . ?
O3_1 K_1 O2_1 114.49(15) . . ?
O3_1 K_1 O6_1 139.19(14) . . ?
O2_1 K_1 O6_1 100.44(16) . . ?
O3_1 K_1 O1_1 96.58(12) . . ?
O2_1 K_1 O1_1 59.81(13) . . ?
O6_1 K_1 O1_1 119.77(13) . . ?
O3_1 K_1 O4_1 59.42(12) . . ?
O2_1 K_1 O4_1 95.87(14) . . ?
O6_1 K_1 O4_1 98.10(13) . . ?
O1_1 K_1 O4_1 136.91(13) . . ?
O3_1 K_1 O5_1 99.18(14) . . ?
O2_1 K_1 O5_1 141.97(15) . . ?
O6_1 K_1 O5_1 58.70(14) . . ?
O1_1 K_1 O5_1 100.81(13) . . ?
O4_1 K_1 O5_1 117.06(14) . . ?
O3_1 K_1 N1_1 61.61(14) . . ?
O2_1 K_1 N1_1 119.55(15) . . ?
O6_1 K_1 N1_1 118.64(16) . . ?
O1_1 K_1 N1_1 61.04(14) . . ?
O4_1 K_1 N1_1 119.59(15) . . ?
O5_1 K_1 N1_1 61.28(15) . . ?
O3_1 K_1 N2_1 118.55(15) . . ?
O2_1 K_1 N2_1 60.56(16) . . ?
O6_1 K_1 N2_1 61.15(17) . . ?
O1_1 K_1 N2_1 119.02(15) . . ?
O4_1 K_1 N2_1 60.53(14) . . ?
O5_1 K_1 N2_1 118.51(17) . . ?
N1_1 K_1 N2_1 179.8(2) . . ?
C7_1 N1_1 C1_1 110.5(5) . . ?
C7_1 N1_1 C13_1 109.9(6) . . ?
C1_1 N1_1 C13_1 109.6(6) . . ?
C7_1 N1_1 K_1 108.8(3) . . ?
C1_1 N1_1 K_1 108.4(4) . . ?
C13_1 N1_1 K_1 109.5(4) . . ?
C18_1 N2_1 C12_1 109.8(6) . . ?
C18_1 N2_1 C6_1 109.4(7) . . ?
C12_1 N2_1 C6_1 110.4(6) . . ?
C18_1 N2_1 K_1 107.9(4) . . ?
C12_1 N2_1 K_1 109.3(4) . . ?
C6_1 N2_1 K_1 110.0(4) . . ?
N1_1 C1_1 C2_1 115.1(5) . . ?
N1_1 C1_1 H1A_1 108.5 . . ?
C2_1 C1_1 H1A_1 108.5 . . ?
N1_1 C1_1 H1B_1 108.5 . . ?
C2_1 C1_1 H1B_1 108.5 . . ?
H1A_1 C1_1 H1B_1 107.5 . . ?
O1_1 C2_1 C1_1 109.7(5) . . ?
O1_1 C2_1 H2A_1 109.7 . . ?
C1_1 C2_1 H2A_1 109.7 . . ?
O1_1 C2_1 H2B_1 109.7 . . ?
C1_1 C2_1 H2B_1 109.7 . . ?
H2A_1 C2_1 H2B_1 108.2 . . ?
C3_1 O1_1 C2_1 111.1(5) . . ?
C3_1 O1_1 K_1 114.3(3) . . ?
C2_1 O1_1 K_1 118.2(4) . . ?
O1_1 C3_1 C4_1 108.7(5) . . ?
O1_1 C3_1 H3A_1 110.0 . . ?
C4_1 C3_1 H3A_1 110.0 . . ?
O1_1 C3_1 H3B_1 110.0 . . ?
C4_1 C3_1 H3B_1 110.0 . . ?
H3A_1 C3_1 H3B_1 108.3 . . ?
O2_1 C4_1 C3_1 110.5(6) . . ?
O2_1 C4_1 H4A_1 109.5 . . ?
C3_1 C4_1 H4A_1 109.5 . . ?
O2_1 C4_1 H4B_1 109.5 . . ?
C3_1 C4_1 H4B_1 109.5 . . ?
H4A_1 C4_1 H4B_1 108.1 . . ?
C4_1 O2_1 C5_1 110.8(6) . . ?
C4_1 O2_1 K_1 115.9(4) . . ?
C5_1 O2_1 K_1 118.2(5) . . ?
O2_1 C5_1 C6_1 108.5(7) . . ?
O2_1 C5_1 H5A_1 110.0 . . ?
C6_1 C5_1 H5A_1 110.0 . . ?
O2_1 C5_1 H5B_1 110.0 . . ?
C6_1 C5_1 H5B_1 110.0 . . ?
H5A_1 C5_1 H5B_1 108.4 . . ?
N2_1 C6_1 C5_1 113.9(6) . . ?
N2_1 C6_1 H6A_1 108.8 . . ?
C5_1 C6_1 H6A_1 108.8 . . ?
N2_1 C6_1 H6B_1 108.8 . . ?
C5_1 C6_1 H6B_1 108.8 . . ?
H6A_1 C6_1 H6B_1 107.7 . . ?
N1_1 C7_1 C8_1 114.2(5) . . ?
N1_1 C7_1 H7A_1 108.7 . . ?
C8_1 C7_1 H7A_1 108.7 . . ?
N1_1 C7_1 H7B_1 108.7 . . ?
C8_1 C7_1 H7B_1 108.7 . . ?
H7A_1 C7_1 H7B_1 107.6 . . ?
O3_1 C8_1 C7_1 109.9(5) . . ?
O3_1 C8_1 H8A_1 109.7 . . ?
C7_1 C8_1 H8A_1 109.7 . . ?
O3_1 C8_1 H8B_1 109.7 . . ?
C7_1 C8_1 H8B_1 109.7 . . ?
H8A_1 C8_1 H8B_1 108.2 . . ?
C9_1 O3_1 C8_1 110.7(5) . . ?
C9_1 O3_1 K_1 118.8(3) . . ?
C8_1 O3_1 K_1 116.3(4) . . ?
O3_1 C9_1 C10_1 109.1(5) . . ?
O3_1 C9_1 H9A_1 109.9 . . ?
C10_1 C9_1 H9A_1 109.9 . . ?
O3_1 C9_1 H9B_1 109.9 . . ?
C10_1 C9_1 H9B_1 109.9 . . ?
H9A_1 C9_1 H9B_1 108.3 . . ?
O4_1 C10_1 C9_1 110.0(5) . . ?
O4_1 C10_1 H10A_1 109.7 . . ?
C9_1 C10_1 H10A_1 109.7 . . ?
O4_1 C10_1 H10B_1 109.7 . . ?
C9_1 C10_1 H10B_1 109.7 . . ?
H10A_1 C10_1 H10B_1 108.2 . . ?
C11_1 O4_1 C10_1 110.5(5) . . ?
C11_1 O4_1 K_1 118.5(4) . . ?
C10_1 O4_1 K_1 113.8(3) . . ?
O4_1 C11_1 C12_1 109.2(5) . . ?
O4_1 C11_1 H11A_1 109.8 . . ?
C12_1 C11_1 H11A_1 109.8 . . ?
O4_1 C11_1 H11B_1 109.8 . . ?
C12_1 C11_1 H11B_1 109.8 . . ?
H11A_1 C11_1 H11B_1 108.3 . . ?
N2_1 C12_1 C11_1 114.2(6) . . ?
N2_1 C12_1 H12A_1 108.7 . . ?
C11_1 C12_1 H12A_1 108.7 . . ?
N2_1 C12_1 H12B_1 108.7 . . ?
C11_1 C12_1 H12B_1 108.7 . . ?
H12A_1 C12_1 H12B_1 107.6 . . ?
N1_1 C13_1 C14_1 114.7(6) . . ?
N1_1 C13_1 H13A_1 108.6 . . ?
C14_1 C13_1 H13A_1 108.6 . . ?
N1_1 C13_1 H13B_1 108.6 . . ?
C14_1 C13_1 H13B_1 108.6 . . ?
H13A_1 C13_1 H13B_1 107.6 . . ?
O5_1 C14_1 C13_1 108.8(5) . . ?
O5_1 C14_1 H14A_1 109.9 . . ?
C13_1 C14_1 H14A_1 109.9 . . ?
O5_1 C14_1 H14B_1 109.9 . . ?
C13_1 C14_1 H14B_1 109.9 . . ?
H14A_1 C14_1 H14B_1 108.3 . . ?
C14_1 O5_1 C15_1 109.9(6) . . ?
C14_1 O5_1 K_1 115.8(4) . . ?
C15_1 O5_1 K_1 115.1(4) . . ?
O5_1 C15_1 C16_1 110.3(6) . . ?
O5_1 C15_1 H15A_1 109.6 . . ?
C16_1 C15_1 H15A_1 109.6 . . ?
O5_1 C15_1 H15B_1 109.6 . . ?
C16_1 C15_1 H15B_1 109.6 . . ?
H15A_1 C15_1 H15B_1 108.1 . . ?
O6_1 C16_1 C15_1 109.3(5) . . ?
O6_1 C16_1 H16A_1 109.8 . . ?
C15_1 C16_1 H16A_1 109.8 . . ?
O6_1 C16_1 H16B_1 109.8 . . ?
C15_1 C16_1 H16B_1 109.8 . . ?
H16A_1 C16_1 H16B_1 108.3 . . ?
C17_1 O6_1 C16_1 111.1(6) . . ?
C17_1 O6_1 K_1 118.5(4) . . ?
C16_1 O6_1 K_1 119.0(4) . . ?
O6_1 C17_1 C18_1 109.8(5) . . ?
O6_1 C17_1 H17A_1 109.7 . . ?
C18_1 C17_1 H17A_1 109.7 . . ?
O6_1 C17_1 H17B_1 109.7 . . ?
C18_1 C17_1 H17B_1 109.7 . . ?
H17A_1 C17_1 H17B_1 108.2 . . ?
N2_1 C18_1 C17_1 115.7(6) . . ?
N2_1 C18_1 H18A_1 108.4 . . ?
C17_1 C18_1 H18A_1 108.4 . . ?
N2_1 C18_1 H18B_1 108.4 . . ?
C17_1 C18_1 H18B_1 108.4 . . ?
H18A_1 C18_1 H18B_1 107.4 . . ?
O4_2 K_2 O6_2 97.43(14) . . ?
O4_2 K_2 O2_2 97.14(13) . . ?
O6_2 K_2 O2_2 98.55(13) . . ?
O4_2 K_2 O3_2 59.71(12) . . ?
O6_2 K_2 O3_2 121.28(14) . . ?
O2_2 K_2 O3_2 134.65(13) . . ?
O4_2 K_2 O1_2 119.62(14) . . ?
O6_2 K_2 O1_2 137.66(14) . . ?
O2_2 K_2 O1_2 59.66(12) . . ?
O3_2 K_2 O1_2 96.30(12) . . ?
O4_2 K_2 O5_2 136.57(14) . . ?
O6_2 K_2 O5_2 59.08(13) . . ?
O2_2 K_2 O5_2 120.65(13) . . ?
O3_2 K_2 O5_2 99.42(12) . . ?
O1_2 K_2 O5_2 98.92(13) . . ?
O4_2 K_2 N1_2 120.07(14) . . ?
O6_2 K_2 N1_2 119.07(15) . . ?
O2_2 K_2 N1_2 119.64(14) . . ?
O3_2 K_2 N1_2 60.83(13) . . ?
O1_2 K_2 N1_2 60.81(13) . . ?
O5_2 K_2 N1_2 60.78(14) . . ?
O4_2 K_2 N2_2 59.77(13) . . ?
O6_2 K_2 N2_2 60.99(14) . . ?
O2_2 K_2 N2_2 60.45(14) . . ?
O3_2 K_2 N2_2 119.01(14) . . ?
O1_2 K_2 N2_2 119.26(13) . . ?
O5_2 K_2 N2_2 119.31(14) . . ?
N1_2 K_2 N2_2 179.84(15) . . ?
C7_2 N1_2 C13_2 109.3(5) . . ?
C7_2 N1_2 C1_2 109.0(5) . . ?
C13_2 N1_2 C1_2 109.5(5) . . ?
C7_2 N1_2 K_2 109.5(4) . . ?
C13_2 N1_2 K_2 109.9(3) . . ?
C1_2 N1_2 K_2 109.6(3) . . ?
C18_2 N2_2 C12_2 110.0(5) . . ?
C18_2 N2_2 C6_2 110.7(5) . . ?
C12_2 N2_2 C6_2 109.7(5) . . ?
C18_2 N2_2 K_2 107.9(4) . . ?
C12_2 N2_2 K_2 110.0(3) . . ?
C6_2 N2_2 K_2 108.6(4) . . ?
N1_2 C1_2 C2_2 113.3(5) . . ?
N1_2 C1_2 H1A_2 108.9 . . ?
C2_2 C1_2 H1A_2 108.9 . . ?
N1_2 C1_2 H1B_2 108.9 . . ?
C2_2 C1_2 H1B_2 108.9 . . ?
H1A_2 C1_2 H1B_2 107.7 . . ?
O1_2 C2_2 C1_2 108.1(5) . . ?
O1_2 C2_2 H2A_2 110.1 . . ?
C1_2 C2_2 H2A_2 110.1 . . ?
O1_2 C2_2 H2B_2 110.1 . . ?
C1_2 C2_2 H2B_2 110.1 . . ?
H2A_2 C2_2 H2B_2 108.4 . . ?
C2_2 O1_2 C3_2 110.4(5) . . ?
C2_2 O1_2 K_2 114.5(4) . . ?
C3_2 O1_2 K_2 115.1(3) . . ?
O1_2 C3_2 C4_2 109.3(5) . . ?
O1_2 C3_2 H3A_2 109.8 . . ?
C4_2 C3_2 H3A_2 109.8 . . ?
O1_2 C3_2 H3B_2 109.8 . . ?
C4_2 C3_2 H3B_2 109.8 . . ?
H3A_2 C3_2 H3B_2 108.3 . . ?
O2_2 C4_2 C3_2 109.8(5) . . ?
O2_2 C4_2 H4A_2 109.7 . . ?
C3_2 C4_2 H4A_2 109.7 . . ?
O2_2 C4_2 H4B_2 109.7 . . ?
C3_2 C4_2 H4B_2 109.7 . . ?
H4A_2 C4_2 H4B_2 108.2 . . ?
C5_2 O2_2 C4_2 109.7(5) . . ?
C5_2 O2_2 K_2 118.9(4) . . ?
C4_2 O2_2 K_2 116.5(3) . . ?
O2_2 C5_2 C6_2 108.5(5) . . ?
O2_2 C5_2 H5A_2 110.0 . . ?
C6_2 C5_2 H5A_2 110.0 . . ?
O2_2 C5_2 H5B_2 110.0 . . ?
C6_2 C5_2 H5B_2 110.0 . . ?
H5A_2 C5_2 H5B_2 108.4 . . ?
N2_2 C6_2 C5_2 114.2(5) . . ?
N2_2 C6_2 H6A_2 108.7 . . ?
C5_2 C6_2 H6A_2 108.7 . . ?
N2_2 C6_2 H6B_2 108.7 . . ?
C5_2 C6_2 H6B_2 108.7 . . ?
H6A_2 C6_2 H6B_2 107.6 . . ?
N1_2 C7_2 C8_2 114.0(5) . . ?
N1_2 C7_2 H7A_2 108.8 . . ?
C8_2 C7_2 H7A_2 108.8 . . ?
N1_2 C7_2 H7B_2 108.8 . . ?
C8_2 C7_2 H7B_2 108.8 . . ?
H7A_2 C7_2 H7B_2 107.7 . . ?
O3_2 C8_2 C7_2 109.2(5) . . ?
O3_2 C8_2 H8A_2 109.8 . . ?
C7_2 C8_2 H8A_2 109.8 . . ?
O3_2 C8_2 H8B_2 109.8 . . ?
C7_2 C8_2 H8B_2 109.8 . . ?
H8A_2 C8_2 H8B_2 108.3 . . ?
C8_2 O3_2 C9_2 111.0(5) . . ?
C8_2 O3_2 K_2 115.8(3) . . ?
C9_2 O3_2 K_2 111.5(3) . . ?
O3_2 C9_2 C10_2 109.2(5) . . ?
O3_2 C9_2 H9A_2 109.8 . . ?
C10_2 C9_2 H9A_2 109.8 . . ?
O3_2 C9_2 H9B_2 109.8 . . ?
C10_2 C9_2 H9B_2 109.8 . . ?
H9A_2 C9_2 H9B_2 108.3 . . ?
O4_2 C10_2 C9_2 109.0(5) . . ?
O4_2 C10_2 H10A_2 109.9 . . ?
C9_2 C10_2 H10A_2 109.9 . . ?
O4_2 C10_2 H10B_2 109.9 . . ?
C9_2 C10_2 H10B_2 109.9 . . ?
H10A_2 C10_2 H10B_2 108.3 . . ?
C11_2 O4_2 C10_2 111.0(5) . . ?
C11_2 O4_2 K_2 121.7(3) . . ?
C10_2 O4_2 K_2 118.7(4) . . ?
O4_2 C11_2 C12_2 107.8(5) . . ?
O4_2 C11_2 H11A_2 110.1 . . ?
C12_2 C11_2 H11A_2 110.1 . . ?
O4_2 C11_2 H11B_2 110.1 . . ?
C12_2 C11_2 H11B_2 110.1 . . ?
H11A_2 C11_2 H11B_2 108.5 . . ?
N2_2 C12_2 C11_2 113.5(5) . . ?
N2_2 C12_2 H12A_2 108.9 . . ?
C11_2 C12_2 H12A_2 108.9 . . ?
N2_2 C12_2 H12B_2 108.9 . . ?
C11_2 C12_2 H12B_2 108.9 . . ?
H12A_2 C12_2 H12B_2 107.7 . . ?
N1_2 C13_2 C14_2 114.3(6) . . ?
N1_2 C13_2 H13A_2 108.7 . . ?
C14_2 C13_2 H13A_2 108.7 . . ?
N1_2 C13_2 H13B_2 108.7 . . ?
C14_2 C13_2 H13B_2 108.7 . . ?
H13A_2 C13_2 H13B_2 107.6 . . ?
O5_2 C14_2 C13_2 109.8(5) . . ?
O5_2 C14_2 H14A_2 109.7 . . ?
C13_2 C14_2 H14A_2 109.7 . . ?
O5_2 C14_2 H14B_2 109.7 . . ?
C13_2 C14_2 H14B_2 109.7 . . ?
H14A_2 C14_2 H14B_2 108.2 . . ?
C15_2 O5_2 C14_2 111.5(5) . . ?
C15_2 O5_2 K_2 112.2(4) . . ?
C14_2 O5_2 K_2 113.5(3) . . ?
O5_2 C15_2 C16_2 110.6(6) . . ?
O5_2 C15_2 H15A_2 109.5 . . ?
C16_2 C15_2 H15A_2 109.5 . . ?
O5_2 C15_2 H15B_2 109.5 . . ?
C16_2 C15_2 H15B_2 109.5 . . ?
H15A_2 C15_2 H15B_2 108.1 . . ?
O6_2 C16_2 C15_2 108.3(5) . . ?
O6_2 C16_2 H16A_2 110.0 . . ?
C15_2 C16_2 H16A_2 110.0 . . ?
O6_2 C16_2 H16B_2 110.0 . . ?
C15_2 C16_2 H16B_2 110.0 . . ?
H16A_2 C16_2 H16B_2 108.4 . . ?
C16_2 O6_2 C17_2 110.4(5) . . ?
C16_2 O6_2 K_2 120.2(4) . . ?
C17_2 O6_2 K_2 117.6(4) . . ?
O6_2 C17_2 C18_2 108.9(5) . . ?
O6_2 C17_2 H17A_2 109.9 . . ?
C18_2 C17_2 H17A_2 109.9 . . ?
O6_2 C17_2 H17B_2 109.9 . . ?
C18_2 C17_2 H17B_2 109.9 . . ?
H17A_2 C17_2 H17B_2 108.3 . . ?
N2_2 C18_2 C17_2 114.7(6) . . ?
N2_2 C18_2 H18A_2 108.6 . . ?
C17_2 C18_2 H18A_2 108.6 . . ?
N2_2 C18_2 H18B_2 108.6 . . ?
C17_2 C18_2 H18B_2 108.6 . . ?
H18A_2 C18_2 H18B_2 107.6 . . ?
C1_3 N1_3 H1A_3 109.5 . . ?
C1_3 N1_3 H1B_3 109.5 . . ?
H1A_3 N1_3 H1B_3 109.5 . . ?
C1_3 N1_3 H1C_3 109.5 . . ?
H1A_3 N1_3 H1C_3 109.5 . . ?
H1B_3 N1_3 H1C_3 109.5 . . ?
N1_3 C1_3 C2A_3 140.6(18) . . ?
N1_3 C1_3 C2B_3 106.6(11) . . ?
N1_3 C1_3 H1D_3 101.9 . . ?
C2A_3 C1_3 H1D_3 101.9 . . ?
N1_3 C1_3 H1E_3 101.9 . . ?
C2A_3 C1_3 H1E_3 101.9 . . ?
H1D_3 C1_3 H1E_3 104.7 . . ?
N1_3 C1_3 H1F_3 110.4 . . ?
C2B_3 C1_3 H1F_3 110.4 . . ?
N1_3 C1_3 H1G_3 110.4 . . ?
C2B_3 C1_3 H1G_3 110.4 . . ?
H1F_3 C1_3 H1G_3 108.6 . . ?
C1_3 C2A_3 N2A_3 98(2) . . ?
C1_3 C2A_3 H2G_3 112.1 . . ?
N2A_3 C2A_3 H2G_3 112.1 . . ?
C1_3 C2A_3 H2H_3 112.1 . . ?
N2A_3 C2A_3 H2H_3 112.1 . . ?
H2G_3 C2A_3 H2H_3 109.7 . . ?
C2A_3 N2A_3 H2A_3 109.5 . . ?
C2A_3 N2A_3 H2B_3 109.5 . . ?
H2A_3 N2A_3 H2B_3 109.5 . . ?
C2A_3 N2A_3 H2C_3 109.5 . . ?
H2A_3 N2A_3 H2C_3 109.5 . . ?
H2B_3 N2A_3 H2C_3 109.5 . . ?
N2B_3 C2B_3 C1_3 113.1(11) . . ?
N2B_3 C2B_3 H2I_3 109.0 . . ?
C1_3 C2B_3 H2I_3 109.0 . . ?
N2B_3 C2B_3 H2K_3 109.0 . . ?
C1_3 C2B_3 H2K_3 109.0 . . ?
H2I_3 C2B_3 H2K_3 107.8 . . ?
C2B_3 N2B_3 H2D_3 109.5 . . ?
C2B_3 N2B_3 H2E_3 109.5 . . ?
H2D_3 N2B_3 H2E_3 109.5 . . ?
C2B_3 N2B_3 H2F_3 109.5 . . ?
H2D_3 N2B_3 H2F_3 109.5 . . ?
H2E_3 N2B_3 H2F_3 109.5 . . ?
 
_refine_diff_density_max    1.173
_refine_diff_density_min   -0.804
_refine_diff_density_rms    0.093

_shelxl_version_number 2013-4

_shelx_res_file
;
TITL    SM066 Int2 Ma XSHAPE
CELL   0.71073 10.9738 11.9313 12.6146  118.021  108.361   96.476
ZERR   1        0.0004  0.0004  0.0006    0.003    0.004    0.003
LATT   -1
SFAC C H N O K GE AS
UNIT 38 80 6 12 2 2 2
TEMP -173

L.S.      6
FMAP      2
PLAN     10
BOND $H
ACTA

TWIN

EXYZ Ge1 As1
EADP Ge1 As1
EXYZ Ge2 As2
EADP Ge2 As2
EXYZ Ge3 As3
EADP Ge3 As3
EXYZ Ge4 As4
EADP Ge4 As4
DFIX_3 1.52 0.01 C1 C2a  C1 C2b
DFIX_3 1.48 0.01 C2a N2a C2b N2b
ISOR_3 0.05 C2A > N2B

WGHT    0.080000
BASF   0.69271
FVAR       0.64631   0.42841
GE1   6   -0.026399    0.539568    0.518141    10.50000    0.05063    0.04506 =
         0.03628    0.02450    0.01384    0.01990
AS1   7   -0.026399    0.539568    0.518141    10.50000    0.05063    0.04506 =
         0.03628    0.02450    0.01384    0.01990
GE2   6    0.139727    0.626985    0.744216    10.50000    0.04098    0.06260 =
         0.04508    0.03046    0.00903    0.01380
AS2   7    0.139727    0.626985    0.744216    10.50000    0.04098    0.06260 =
         0.04508    0.03046    0.00903    0.01380
GE3   6   -0.092579    0.458990    0.648983    10.50000    0.04743    0.04966 =
         0.07576    0.04324    0.02535    0.01636
AS3   7   -0.092579    0.458990    0.648983    10.50000    0.04743    0.04966 =
         0.07576    0.04324    0.02535    0.01636
GE4   6   -0.077295    0.693151    0.702770    10.50000    0.07117    0.04553 =
         0.05082    0.02711    0.02506    0.03036
AS4   7   -0.077295    0.693151    0.702770    10.50000    0.07117    0.04553 =
         0.05082    0.02711    0.02506    0.03036
RESI 1 cry
K     5    0.218953    0.963548    0.390837    11.00000    0.02801    0.03058 =
         0.03815    0.02209    0.01440    0.01293
N1    3   -0.076099    0.886115    0.307004    11.00000    0.03074    0.04421 =
         0.05184    0.03404    0.01613    0.01271
N2    3    0.515780    1.040694    0.474195    11.00000    0.02619    0.06580 =
         0.06382    0.05033    0.01568    0.01505
C1    1   -0.130956    0.966046    0.255681    11.00000    0.03083    0.06596 =
         0.05838    0.04618    0.01656    0.02129
AFIX  23
H1A   2   -0.226733    0.951600    0.241836    11.00000   -1.20000
H1B   2   -0.128912    0.932774    0.168276    11.00000   -1.20000
AFIX   0
C2    1   -0.058848    1.111841    0.341593    11.00000    0.04334    0.05995 =
         0.05988    0.04579    0.02940    0.03426
AFIX  23
H2A   2   -0.105138    1.158399    0.302030    11.00000   -1.20000
H2B   2   -0.059757    1.147077    0.429661    11.00000   -1.20000
AFIX   0
O1    4    0.077623    1.136200    0.355513    11.00000    0.03813    0.03202 =
         0.04501    0.02394    0.01938    0.01691
C3    1    0.152250    1.274912    0.444355    11.00000    0.06162    0.03370 =
         0.04434    0.02529    0.01835    0.02189
AFIX  23
H3A   2    0.164075    1.303094    0.535306    11.00000   -1.20000
H3B   2    0.102702    1.328512    0.417948    11.00000   -1.20000
AFIX   0
C4    1    0.286111    1.296985    0.440337    11.00000    0.05301    0.03589 =
         0.05529    0.03061    0.00864    0.00924
AFIX  23
H4A   2    0.273541    1.265361    0.348511    11.00000   -1.20000
H4B   2    0.336339    1.393723    0.496438    11.00000   -1.20000
AFIX   0
O2    4    0.361716    1.227528    0.486185    11.00000    0.04321    0.04385 =
         0.06355    0.03983    0.01354    0.00863
C5    1    0.492638    1.252581    0.487577    11.00000    0.04363    0.05476 =
         0.08442    0.04911    0.01498    0.00204
AFIX  23
H5A   2    0.538992    1.350000    0.539567    11.00000   -1.20000
H5B   2    0.484585    1.215578    0.396207    11.00000   -1.20000
AFIX   0
C6    1    0.573079    1.186935    0.549165    11.00000    0.03278    0.06725 =
         0.08567    0.05593    0.00634    0.00178
AFIX  23
H6A   2    0.666251    1.210008    0.556793    11.00000   -1.20000
H6B   2    0.578538    1.223943    0.639706    11.00000   -1.20000
AFIX   0
C7    1   -0.103353    0.911407    0.420741    11.00000    0.03041    0.05710 =
         0.05840    0.04114    0.02178    0.01869
AFIX  23
H7A   2   -0.200190    0.866298    0.389088    11.00000   -1.20000
H7B   2   -0.086163    1.008601    0.478075    11.00000   -1.20000
AFIX   0
C8    1   -0.020610    0.864967    0.501841    11.00000    0.03307    0.04703 =
         0.05920    0.03757    0.02258    0.01760
AFIX  23
H8A   2   -0.049963    0.878174    0.572356    11.00000   -1.20000
H8B   2   -0.034185    0.768458    0.445115    11.00000   -1.20000
AFIX   0
O3    4    0.119360    0.938539    0.559897    11.00000    0.03453    0.03904 =
         0.04313    0.02833    0.01654    0.01627
C9    1    0.198031    0.907294    0.649981    11.00000    0.04141    0.05198 =
         0.04527    0.03641    0.02158    0.02326
AFIX  23
H9A   2    0.188002    0.810704    0.602856    11.00000   -1.20000
H9B   2    0.166292    0.928609    0.720508    11.00000   -1.20000
AFIX   0
C10   1    0.343348    0.987169    0.709696    11.00000    0.04229    0.04381 =
         0.03763    0.02358    0.01637    0.01891
AFIX  23
H10A  2    0.353074    1.083691    0.756852    11.00000   -1.20000
H10B  2    0.398414    0.968174    0.774583    11.00000   -1.20000
AFIX   0
O4    4    0.390325    0.953997    0.608768    11.00000    0.02941    0.04305 =
         0.04049    0.02621    0.01326    0.01297
C11   1    0.531599    1.017841    0.665350    11.00000    0.02979    0.05690 =
         0.05053    0.03526    0.00579    0.01026
AFIX  23
H11A  2    0.580646    0.984517    0.719153    11.00000   -1.20000
H11B  2    0.552333    1.115470    0.723900    11.00000   -1.20000
AFIX   0
C12   1    0.576907    0.988522    0.555239    11.00000    0.02528    0.07402 =
         0.06585    0.05244    0.01504    0.01796
AFIX  23
H12A  2    0.676359    1.027420    0.595082    11.00000   -1.20000
H12B  2    0.554391    0.890567    0.497135    11.00000   -1.20000
AFIX   0
C13   1   -0.137256    0.742683    0.201788    11.00000    0.03364    0.04953 =
         0.05919    0.03175    0.00848   -0.00266
AFIX  23
H13A  2   -0.236468    0.722724    0.161105    11.00000   -1.20000
H13B  2   -0.118442    0.689669    0.242807    11.00000   -1.20000
AFIX   0
C14   1   -0.087768    0.697714    0.093759    11.00000    0.05250    0.04643 =
         0.04065    0.01794    0.00419    0.00018
AFIX  23
H14A  2   -0.139189    0.603140    0.023217    11.00000   -1.20000
H14B  2   -0.101634    0.752497    0.054219    11.00000   -1.20000
AFIX   0
O5    4    0.053158    0.712335    0.149740    11.00000    0.05510    0.03774 =
         0.03642    0.02211    0.01914    0.01107
C15   1    0.102677    0.670155    0.048816    11.00000    0.08993    0.03131 =
         0.03729    0.01552    0.02988    0.00301
AFIX  23
H15A  2    0.090777    0.726031    0.010378    11.00000   -1.20000
H15B  2    0.050199    0.576167   -0.022820    11.00000   -1.20000
AFIX   0
C16   1    0.247342    0.682208    0.105140    11.00000    0.10003    0.04248 =
         0.05561    0.03069    0.05407    0.03992
AFIX  23
H16A  2    0.259339    0.624630    0.141609    11.00000   -1.20000
H16B  2    0.280632    0.652507    0.035001    11.00000   -1.20000
AFIX   0
O6    4    0.322553    0.818354    0.207601    11.00000    0.05527    0.04533 =
         0.05431    0.03307    0.03369    0.03247
C17   1    0.463931    0.837100    0.254849    11.00000    0.06104    0.08330 =
         0.07093    0.05754    0.04648    0.05409
AFIX  23
H17A  2    0.490520    0.805611    0.180123    11.00000   -1.20000
H17B  2    0.486274    0.784189    0.295425    11.00000   -1.20000
AFIX   0
C18   1    0.540283    0.982485    0.355524    11.00000    0.03649    0.09483 =
         0.08388    0.07184    0.03654    0.03744
AFIX  23
H18A  2    0.638111    0.994064    0.382201    11.00000   -1.20000
H18B  2    0.516929    1.033368    0.312807    11.00000   -1.20000
AFIX   0
RESI 2 cry
K     5    0.285023    0.319496    0.093060    11.00000    0.02961    0.03145 =
         0.03755    0.02286    0.01487    0.01438
N1    3    0.583806    0.408034    0.184082    11.00000    0.02869    0.03861 =
         0.04789    0.02898    0.01457    0.01129
N2    3   -0.015532    0.229724    0.001472    11.00000    0.03298    0.03893 =
         0.04635    0.02770    0.01713    0.01513
C1    1    0.615630    0.391469    0.072538    11.00000    0.03242    0.05338 =
         0.06342    0.04159    0.02412    0.01940
AFIX  23
H1A   2    0.605233    0.296161    0.013997    11.00000   -1.20000
H1B   2    0.711172    0.443408    0.108180    11.00000   -1.20000
AFIX   0
C2    1    0.526666    0.436421   -0.008504    11.00000    0.03390    0.05228 =
         0.05932    0.04165    0.01792    0.01424
AFIX  23
H2A   2    0.528200    0.528621    0.049973    11.00000   -1.20000
H2B   2    0.559958    0.435367   -0.073251    11.00000   -1.20000
AFIX   0
O1    4    0.392601    0.347099   -0.075750    11.00000    0.03371    0.04117 =
         0.04445    0.03001    0.01736    0.01702
C3    1    0.307148    0.375583   -0.166523    11.00000    0.04192    0.04944 =
         0.04132    0.03031    0.01937    0.02452
AFIX  23
H3A   2    0.341138    0.363012   -0.234055    11.00000   -1.20000
H3B   2    0.308021    0.469544   -0.118300    11.00000   -1.20000
AFIX   0
C4    1    0.166297    0.283783   -0.232093    11.00000    0.04241    0.04975 =
         0.03466    0.02699    0.01745    0.02701
AFIX  23
H4A   2    0.107847    0.299611   -0.298161    11.00000   -1.20000
H4B   2    0.165895    0.189842   -0.278742    11.00000   -1.20000
AFIX   0
O2    4    0.114892    0.306699   -0.134944    11.00000    0.03418    0.04182 =
         0.03669    0.02450    0.01462    0.01512
C5    1   -0.024161    0.230148   -0.198853    11.00000    0.03279    0.05746 =
         0.04537    0.03592    0.00934    0.01569
AFIX  23
H5A   2   -0.034031    0.133594   -0.246021    11.00000   -1.20000
H5B   2   -0.075270    0.250397   -0.264264    11.00000   -1.20000
AFIX   0
C6    1   -0.078471    0.265214   -0.095278    11.00000    0.03188    0.05413 =
         0.05667    0.03965    0.01674    0.01987
AFIX  23
H6A   2   -0.064796    0.362526   -0.047295    11.00000   -1.20000
H6B   2   -0.176969    0.218905   -0.140027    11.00000   -1.20000
AFIX   0
C7    1    0.643467    0.326088    0.230281    11.00000    0.02841    0.04326 =
         0.05346    0.03270    0.01630    0.01649
AFIX  23
H7A   2    0.647114    0.357410    0.319463    11.00000   -1.20000
H7B   2    0.737448    0.339844    0.238458    11.00000   -1.20000
AFIX   0
C8    1    0.566980    0.177953    0.140303    11.00000    0.03441    0.04265 =
         0.05582    0.03137    0.01899    0.01997
AFIX  23
H8A   2    0.557565    0.146065    0.049266    11.00000   -1.20000
H8B   2    0.617389    0.127845    0.171759    11.00000   -1.20000
AFIX   0
O3    4    0.437306    0.155412    0.140459    11.00000    0.03142    0.03161 =
         0.04572    0.02391    0.01458    0.01353
C9    1    0.360707    0.016916    0.054342    11.00000    0.04281    0.03295 =
         0.04065    0.02168    0.01366    0.01721
AFIX  23
H9A   2    0.412823   -0.036844    0.077757    11.00000   -1.20000
H9B   2    0.341993   -0.012134   -0.038297    11.00000   -1.20000
AFIX   0
C10   1    0.231581   -0.004249    0.067467    11.00000    0.04406    0.03179 =
         0.04785    0.02855    0.01333    0.01458
AFIX  23
H10A  2    0.180590   -0.100757    0.012947    11.00000   -1.20000
H10B  2    0.250177    0.028491    0.160850    11.00000   -1.20000
AFIX   0
O4    4    0.153646    0.066682    0.024457    11.00000    0.03410    0.03823 =
         0.05168    0.03307    0.01536    0.01539
C11   1    0.020595    0.033212    0.016266    11.00000    0.03740    0.03740 =
         0.05294    0.02972    0.01700    0.01042
AFIX  23
H11A  2    0.022999    0.075280    0.106080    11.00000   -1.20000
H11B  2   -0.017817   -0.064814   -0.029438    11.00000   -1.20000
AFIX   0
C12   1   -0.065393    0.084182   -0.060742    11.00000    0.03258    0.04017 =
         0.04641    0.02645    0.01279    0.00947
AFIX  23
H12A  2   -0.068277    0.039354   -0.150792    11.00000   -1.20000
H12B  2   -0.158898    0.059340   -0.069732    11.00000   -1.20000
AFIX   0
C13   1    0.641815    0.550134    0.293905    11.00000    0.02969    0.03758 =
         0.06107    0.02945    0.00890    0.00852
AFIX  23
H13A  2    0.625863    0.606549    0.256456    11.00000   -1.20000
H13B  2    0.740752    0.570943    0.338516    11.00000   -1.20000
AFIX   0
C14   1    0.585464    0.586277    0.394403    11.00000    0.04823    0.03530 =
         0.04251    0.01674    0.00342    0.01187
AFIX  23
H14A  2    0.593726    0.525608    0.427429    11.00000   -1.20000
H14B  2    0.637154    0.678774    0.470282    11.00000   -1.20000
AFIX   0
O5    4    0.446394    0.575937    0.336761    11.00000    0.04434    0.03915 =
         0.03738    0.02268    0.01687    0.01554
C15   1    0.388899    0.610265    0.430125    11.00000    0.06510    0.03278 =
         0.04008    0.01946    0.02746    0.00885
AFIX  23
H15A  2    0.439385    0.703062    0.505899    11.00000   -1.20000
H15B  2    0.396457    0.550270    0.463987    11.00000   -1.20000
AFIX   0
C16   1    0.242556    0.598241    0.367333    11.00000    0.06078    0.03168 =
         0.05242    0.02218    0.03259    0.01655
AFIX  23
H16A  2    0.204469    0.625713    0.433873    11.00000   -1.20000
H16B  2    0.233984    0.657029    0.332085    11.00000   -1.20000
AFIX   0
O6    4    0.171624    0.463152    0.263276    11.00000    0.04823    0.03466 =
         0.05004    0.02113    0.02666    0.01845
C17   1    0.029435    0.444404    0.206233    11.00000    0.04523    0.05061 =
         0.05998    0.03060    0.03350    0.02642
AFIX  23
H17A  2    0.011769    0.488383    0.155630    11.00000   -1.20000
H17B  2   -0.002163    0.485027    0.277085    11.00000   -1.20000
AFIX   0
C18   1   -0.044824    0.297555    0.116243    11.00000    0.03556    0.05419 =
         0.06148    0.03472    0.03225    0.02025
AFIX  23
H18A  2   -0.022133    0.254865    0.167694    11.00000   -1.20000
H18B  2   -0.143078    0.284771    0.085486    11.00000   -1.20000
AFIX   0
RESI 3 en
N1    3    0.525460    0.751263    0.961486    11.00000    0.05744    0.09159 =
         0.05555    0.04149    0.02849    0.02572
AFIX  33
H1A   2    0.499589    0.815910    1.016537    10.66667   -1.20000
H1B   2    0.590943    0.732239    1.009629    10.66667   -1.20000
H1C   2    0.453077    0.676305    0.901734    10.66667   -1.20000
AFIX   0
C1    1    0.578509    0.798753    0.891163    11.00000    0.11898    0.10595 =
         0.12026    0.07899    0.07146    0.05120
PART 1
AFIX  23
H1D   2    0.611937    0.896736    0.954348    21.00000   -1.20000
H1E   2    0.494420    0.782732    0.819309    21.00000   -1.20000
AFIX  23
PART 2
H1F   2    0.674492    0.854120    0.946799   -21.00000   -1.20000
H1G   2    0.526289    0.853239    0.869288   -21.00000   -1.20000
AFIX   0
PART 1
C2A   1    0.674257    0.778725    0.827215    21.00000    0.10812    0.14095 =
         0.08870    0.04825    0.03658    0.04039
AFIX  23
H2G   2    0.769438    0.827368    0.892822    21.00000   -1.20000
H2H   2    0.653279    0.804589    0.761126    21.00000   -1.20000
AFIX   0
N2A   3    0.643138    0.631299    0.764085    21.00000    0.16738    0.07291 =
         0.23541    0.07536    0.13536    0.05343
AFIX  33
H2A   2    0.678134    0.599142    0.703126    20.66667   -1.20000
H2B   2    0.552003    0.592065    0.723560    20.66667   -1.20000
H2C   2    0.680278    0.612686    0.827029    20.66667   -1.20000
AFIX   0
PART 2
C2B   1    0.564535    0.675831    0.766307   -21.00000    0.04237    0.10549 =
         0.04317    0.04059    0.02487    0.03339
AFIX  23
H2I   2    0.467605    0.631031    0.705050   -21.00000   -1.20000
H2K   2    0.610701    0.703487    0.722537   -21.00000   -1.20000
AFIX   0
N2B   3    0.622172    0.578769    0.790964   -21.00000    0.11086    0.06933 =
         0.05689    0.02731    0.05339    0.03600
AFIX  33
H2D   2    0.602688    0.502929    0.712309   -20.66667   -1.20000
H2E   2    0.585673    0.558624    0.837802   -20.66667   -1.20000
H2F   2    0.713377    0.615443    0.837850   -20.66667   -1.20000
AFIX   0
HKLF      4

REM     SM066 Int2 Ma XSHAPE
REM R1 =  0.0454 for    9372 Fo > 4sig(Fo)  and  0.0494 for all   10275 data
REM    579 parameters refined using     31 restraints

END

WGHT      0.0870      0.0000

REM Highest difference peak  1.173,  deepest hole -0.804,  1-sigma level  0.093
Q1    1   0.0442  0.5786  0.6300  11.00000  0.05    1.17
Q2    1  -0.0499  0.6233  0.6028  11.00000  0.05    1.02
Q3    1   0.6027  0.8152  0.8162  11.00000  0.05    0.63
Q4    1  -0.0586  0.6013  0.7189  11.00000  0.05    0.60
Q5    1  -0.0157  0.7197  0.8173  11.00000  0.05    0.59
Q6    1  -0.1086  0.5048  0.4019  11.00000  0.05    0.58
Q7    1   0.3622  0.6526  0.7417  11.00000  0.05    0.56
Q8    1  -0.1115  0.7772  0.7802  11.00000  0.05    0.55
Q9    1   0.1146  0.7174  0.8316  11.00000  0.05    0.53
Q10   1  -0.1220  0.5504  0.7295  11.00000  0.05    0.53
;
_shelx_res_checksum   14160

_shelx_hkl_file
;
   2   0   0 5641.77   23.23   0
  -2   0   0 5443.59   22.74   0
   2   0   0 4681.31   23.47   0
  -2   0   0 4787.83   23.69   0
   3   0   0 6389.30   22.71   0
   3   0   0 7321.09   21.96   0
  -3   0   0 6344.55   22.71   0
  -3   0   0 7018.62   21.48   0
  -4   0   0 2260.59   11.39   0
   4   0   0 2424.62   11.77   0
  -4   0   0 2137.17   13.58   0
  -4   0   0 1999.82   11.95   0
   4   0   0 2115.65   12.31   0
   5   0   0 2020.50   11.13   0
   5   0   0 2363.28   10.74   0
  -5   0   0 1941.83   10.92   0
  -5   0   0 2155.30   12.66   0
  -5   0   0 2235.04   10.47   0
  -6   0   0  432.77    5.91   0
   6   0   0  536.02    6.06   0
  -6   0   0  454.75    6.43   0
   6   0   0  462.89    6.12   0
  -6   0   0  474.34    5.77   0
  -7   0   0   15.15    4.07   0
  -7   0   0   18.52    3.98   0
   7   0   0   18.36    4.13   0
  -7   0   0   17.88    3.77   0
   7   0   0   16.59    2.81   0
   8   0   0  118.08    4.43   0
   8   0   0  135.70    4.57   0
  -8   0   0  113.82    4.51   0
  -8   0   0  120.52    4.38   0
  -8   0   0  130.02    5.31   0
  -8   0   0  113.34    4.77   0
  -9   0   0   51.96    4.43   0
  -9   0   0   55.39    3.16   0
   9   0   0   51.02    4.21   0
  -9   0   0   64.07    4.34   0
  -9   0   0   51.73    4.62   0
   9   0   0   72.41    4.33   0
 -10   0   0   11.79    4.41   0
 -10   0   0   13.05    4.05   0
 -10   0   0   14.97    4.36   0
 -10   0   0   15.52    5.09   0
  10   0   0   12.01    4.32   0
  10   0   0   15.62    4.21   0
  11   0   0   -3.33    4.30   0
  11   0   0    2.12    4.24   0
 -11   0   0    6.14    3.97   0
 -11   0   0    2.92    5.04   0
 -11   0   0    2.35    5.38   0
 -11   0   0    2.57    4.29   0
  12   0   0   48.33    4.64   0
 -12   0   0   42.52    4.71   0
  12   0   0   41.40    4.57   0
 -12   0   0   43.80    4.49   0
 -12   0   0   46.58    6.06   0
 -12  -1   1   26.30    4.35   0
  12   1  -1   22.08    4.66   0
  12   1  -1   20.40    4.56   0
 -12  -1   1   23.83    4.63   0
 -12  -1   1   22.89    5.82   0
 -12  -1   1   28.70    5.42   0
 -11  -1   1    0.35    4.04   0
  11   1  -1    0.38    4.21   0
  11   1  -1    1.26    4.40   0
 -11  -1   1    3.33    5.14   0
 -11  -1   1   -0.36    4.24   0
 -11  -1   1    0.36    5.42   0
  10   1  -1    4.18    4.13   0
 -10  -1   1    1.82    4.18   0
 -10  -1   1    4.34    4.06   0
 -10  -1   1    5.08    4.98   0
  10   1  -1   11.17    2.96   0
 -10  -1   1    6.96    5.32   0
   9   1  -1   56.21    4.34   0
  -9  -1   1   43.41    4.38   0
   9   1  -1   36.27    4.26   0
  -9  -1   1   44.51    4.47   0
  -9  -1   1   40.46    4.10   0
  -8  -1   1   39.07    4.06   0
  -8  -1   1   43.41    5.54   0
   8   1  -1   41.14    4.25   0
  -8  -1   1   41.60    4.08   0
   8   1  -1   32.24    4.35   0
  -7  -1   1  515.83    7.12   0
  -7  -1   1  533.02    5.82   0
   7   1  -1  501.97    6.14   0
   7   1  -1  597.48    6.15   0
  -7  -1   1  511.61    6.75   0
  -6  -1   1  628.55    6.42   0
   6   1  -1  601.23    6.68   0
   6   1  -1  715.87    6.67   0
  -6  -1   1  615.31    6.70   0
  -5  -1   1  190.04    4.74   0
   5   1  -1  213.20    5.35   0
  -5  -1   1  177.81    5.21   0
   5   1  -1  255.57    5.22   0
  -4  -1   1  256.24    5.39   0
   4   1  -1  248.06    5.51   0
  -4  -1   1  241.36    5.68   0
   4   1  -1  232.18    5.69   0
   3   1  -1  690.58    8.85   0
  -3  -1   1  740.22   11.95   0
  -3  -1   1  679.81    8.86   0
  -3  -1   1  712.62    8.19   0
   3   1  -1  803.64    8.54   0
  -2  -1   1  329.87   13.07   0
  -2  -1   1  322.22    8.16   0
   2   1  -1  318.12    7.36   0
  -2  -1   1  299.61    7.18   0
   2   1  -1  292.41    7.79   0
   1   1  -1 2195.59   26.42   0
  -1  -1   1 2022.67   25.42   0
   1  -1   1 2150.04   17.13   0
  -1   1  -1 1889.26   16.62   0
  -1   1  -1 1837.24   16.75   0
   1  -1   1 1894.24   17.34   0
  -1   1  -1 2207.74   17.31   0
   2  -1   1  750.79    8.59   0
   2  -1   1  653.05    8.87   0
  -2   1  -1  695.28    9.13   0
  -2   1  -1  684.50    8.88   0
  -2   1  -1  805.05    8.81   0
   3  -1   1 3079.68   13.81   0
  -3   1  -1 2545.68   13.99   0
  -3   1  -1 2936.75   13.11   0
  -3   1  -1 2576.15   14.16   0
   3  -1   1 2441.56   13.29   0
  -4   1  -1 2204.45   11.91   0
   4  -1   1 2283.14   12.10   0
  -4   1  -1 2273.87   12.43   0
   4  -1   1 2665.26   11.69   0
  -4   1  -1 2648.26   11.60   0
  -5   1  -1 2782.01   12.72   0
  -5   1  -1 2982.82   11.58   0
   5  -1   1 3082.96   11.82   0
  -5   1  -1 2638.36   12.08   0
   5  -1   1 2660.03   12.15   0
   6  -1   1  954.12    7.75   0
   6  -1   1 1071.05    6.82   0
  -6   1  -1 1062.39    7.30   0
  -6   1  -1 1005.35    7.84   0
  -6   1  -1  912.88    7.62   0
   7  -1   1  116.36    4.46   0
   7  -1   1  132.40    4.33   0
  -7   1  -1  120.36    4.58   0
  -7   1  -1  138.21    4.27   0
  -7   1  -1  131.65    4.47   0
  -8   1  -1  101.54    4.63   0
   8  -1   1  110.68    4.45   0
  -8   1  -1  116.67    4.58   0
  -8   1  -1  120.81    4.22   0
   8  -1   1  136.62    4.45   0
   9  -1   1  374.81    5.66   0
   9  -1   1  467.02    5.63   0
  -9   1  -1  385.81    4.50   0
  -9   1  -1  433.65    5.96   0
  -9   1  -1  397.26    5.78   0
  -9   1  -1  399.45    6.12   0
 -10   1  -1  202.83    6.40   0
 -10   1  -1  197.17    5.14   0
  10  -1   1  211.60    4.85   0
 -10   1  -1  210.32    5.19   0
  10  -1   1  154.36    4.93   0
 -10   1  -1  200.52    4.61   0
 -11   1  -1   49.25    4.59   0
  11  -1   1   39.72    4.30   0
 -11   1  -1   45.62    4.34   0
 -11   1  -1   54.47    4.80   0
  11  -1   1   56.74    4.46   0
 -11   1  -1   60.71    4.49   0
  12  -1   1   30.47    4.70   0
 -12   1  -1   33.93    5.82   0
 -12   1  -1   41.66    5.53   0
 -12   1  -1   26.50    4.28   0
  12  -1   1   27.10    4.58   0
 -12   1  -1   33.03    4.81   0
  12   2  -2   17.59    4.42   0
 -12  -2   2   21.15    5.59   0
  12   2  -2   31.68    4.62   0
 -12  -2   2   23.15    4.69   0
 -12  -2   2   21.06    6.78   0
 -12  -2   2   16.45    4.39   0
  11   2  -2   63.37    4.57   0
 -11  -2   2   60.57    4.40   0
 -11  -2   2   75.69    6.05   0
  11   2  -2   83.66    4.83   0
 -11  -2   2   70.55    5.69   0
 -11  -2   2   72.71    5.72   0
 -10  -2   2    7.31    5.27   0
 -10  -2   2   13.54    4.26   0
  10   2  -2   13.12    4.12   0
  10   2  -2    7.01    4.08   0
 -10  -2   2    7.98    4.89   0
 -10  -2   2    5.89    3.95   0
   9   2  -2  316.90    5.46   0
  -9  -2   2  256.16    4.98   0
  -9  -2   2  283.25    6.75   0
   9   2  -2  247.45    5.19   0
  -9  -2   2  283.09    7.06   0
  -9  -2   2  270.67    6.21   0
  -8  -2   2  529.33    9.04   0
   8   2  -2  608.81    6.47   0
   8   2  -2  475.75    6.20   0
  -8  -2   2  486.81    6.35   0
  -8  -2   2  515.30    8.12   0
  -8  -2   2  477.95    5.80   0
  -7  -2   2  293.99    5.65   0
  -7  -2   2  315.48    7.69   0
   7   2  -2  385.33    5.63   0
  -7  -2   2  320.86    8.00   0
  -7  -2   2  263.04    4.15   0
   7   2  -2  317.07    5.70   0
  -6  -2   2   13.84    3.95   0
   6   2  -2   18.90    4.00   0
   6   2  -2   24.21    4.12   0
  -6  -2   2   13.50    2.74   0
  -6  -2   2   13.04    4.85   0
  -6  -2   2   15.00    5.05   0
  -5  -2   2  121.75    5.61   0
   5   2  -2  118.71    5.63   0
  -5  -2   2  125.22    6.90   0
  -5  -2   2  107.62    4.46   0
  -5  -2   2  113.26    7.08   0
   5   2  -2  135.44    4.80   0
  -4  -2   2  192.58    5.39   0
  -4  -2   2  190.13    8.67   0
  -4  -2   2  166.76    5.19   0
  -4  -2   2  197.53    9.41   0
   4   2  -2  189.32    5.26   0
   4   2  -2  217.11    5.50   0
   3   2  -2  257.96    6.22   0
  -3  -2   2  209.83    5.82   0
  -3  -2   2  162.04   17.70   0
  -3  -2   2  261.99   18.77   0
   3   2  -2  248.38    6.99   0
  -3  -2   2  254.56    6.66   0
  -2  -2   2 1038.85   13.57   0
   2   2  -2  919.58   11.53   0
   2   2  -2 1072.62   13.29   0
   1   2  -2 1306.75   17.97   0
   1   2  -2 1023.02   15.76   0
  -1  -2   2 1039.81   16.98   0
   0   2  -2  355.16    8.89   0
   0  -2   2  330.12    8.87   0
   0   2  -2  349.39    7.90   0
  -1   2  -2  956.61   10.80   0
  -1   2  -2 1082.93   10.72   0
   1  -2   2  989.17   10.99   0
  -1   2  -2  980.84   10.19   0
  -2   2  -2  129.73    4.34   0
  -2   2  -2  157.50    5.05   0
   2  -2   2  127.59    4.82   0
  -2   2  -2  139.86    5.04   0
   2  -2   2  117.66    5.22   0
  -3   2  -2  624.48    6.93   0
   3  -2   2  609.54    7.37   0
  -3   2  -2  550.42    6.87   0
   3  -2   2  662.49    7.04   0
  -3   2  -2  520.24    6.99   0
   4  -2   2 3080.14   12.20   0
   4  -2   2 2713.17   12.47   0
  -4   2  -2 2573.50   12.31   0
  -4   2  -2 3044.46   11.74   0
  -4   2  -2 2777.05   12.43   0
  -5   2  -2 1494.67    9.22   0
   5  -2   2 1452.98    9.03   0
   5  -2   2 1564.70    8.56   0
  -5   2  -2 1428.95    9.03   0
  -5   2  -2 1685.24    8.82   0
  -6   2  -2  147.57    4.52   0
   6  -2   2  147.91    4.28   0
   6  -2   2  134.94    3.64   0
  -6   2  -2  172.74    4.34   0
  -6   2  -2  150.58    4.69   0
   7  -2   2   24.09    3.65   0
  -7   2  -2   33.42    3.67   0
  -7   2  -2   30.74    4.24   0
  -7   2  -2   26.83    4.01   0
   7  -2   2   22.25    4.23   0
   8  -2   2  211.37    4.71   0
  -8   2  -2  193.03    4.56   0
  -8   2  -2  184.97    4.83   0
   8  -2   2  188.66    4.93   0
  -8   2  -2  163.66    4.90   0
  -9   2  -2   37.17    3.95   0
  -9   2  -2   37.20    4.36   0
   9  -2   2   37.27    4.27   0
   9  -2   2   37.12    4.03   0
  -9   2  -2   40.42    4.23   0
  -9   2  -2   38.48    4.41   0
 -10   2  -2   67.06    4.62   0
  10  -2   2   68.76    4.52   0
 -10   2  -2   63.52    4.14   0
 -10   2  -2   65.46    4.70   0
 -10   2  -2   76.83    4.47   0
  10  -2   2   76.68    4.36   0
 -11   2  -2   18.53    4.54   0
  11  -2   2   15.08    4.30   0
 -11   2  -2   12.08    4.08   0
 -11   2  -2   12.91    4.53   0
  11  -2   2   14.97    4.39   0
 -11   2  -2   14.05    4.38   0
 -12   2  -2   12.13    4.14   0
  12  -2   2   18.83    4.46   0
 -12   2  -2   15.32    4.80   0
 -12   2  -2    8.06    4.57   0
 -12   2  -2   16.30    4.45   0
  12  -2   2    5.91    4.58   0
 -12  -3   3   24.76    8.32   0
 -12  -3   3    0.27    5.91   0
  12   3  -3   18.47    4.49   0
  12   3  -3   28.22    4.69   0
 -12  -3   3   27.31    4.68   0
 -11  -3   3   14.02    6.05   0
 -11  -3   3   24.14    4.52   0
 -11  -3   3   21.79    7.21   0
  11   3  -3   23.19    4.64   0
  11   3  -3   23.17    4.32   0
  10   3  -3    4.15    4.06   0
 -10  -3   3    9.81    4.28   0
 -10  -3   3    5.52    6.58   0
 -10  -3   3    3.25    6.31   0
  10   3  -3    5.42    4.30   0
 -10  -3   3    9.47    3.94   0
  -9  -3   3   93.55    4.83   0
   9   3  -3  104.03    4.75   0
  -9  -3   3   79.62    4.35   0
  -9  -3   3   67.73    6.33   0
  -9  -3   3   86.11    7.36   0
   9   3  -3   75.41    4.52   0
  -8  -3   3  102.27    7.46   0
  -8  -3   3  103.09    4.66   0
  -8  -3   3   84.94    7.06   0
   8   3  -3  131.84    4.76   0
   8   3  -3  110.20    5.43   0
  -8  -3   3   82.10    4.31   0
  -7  -3   3  291.63    5.22   0
  -7  -3   3  338.45    5.92   0
  -7  -3   3  257.15    9.76   0
   7   3  -3  386.10    5.83   0
   7   3  -3  319.46    6.41   0
  -7  -3   3  336.73   10.58   0
  -6  -3   3   11.81    6.97   0
  -6  -3   3   21.84    4.17   0
   6   3  -3   21.72    4.30   0
  -6  -3   3   19.66    3.95   0
   6   3  -3   22.30    4.12   0
  -6  -3   3   20.66    8.17   0
  -5  -3   3  986.24    9.78   0
   5   3  -3 1093.04    8.82   0
   5   3  -3  977.30    9.43   0
  -4  -3   3  482.72    8.06   0
   4   3  -3  513.39    7.36   0
   4   3  -3  536.77    7.31   0
  -3  -3   3  298.26    7.87   0
   3   3  -3  287.69    7.35   0
   3   3  -3  266.56    6.52   0
   2   3  -3 2419.09   23.84   0
   2   3  -3 2602.98   24.50   0
   2   3  -3 2412.48   18.31   0
  -2  -3   3 1877.07   17.58   0
   1   3  -3 1436.92   15.61   0
  -1  -3   3 1975.33   17.85   0
   1   3  -3 2173.14   16.87   0
  -1  -3   3 2253.74   16.23   0
   0   3  -3 1951.10   14.89   0
   0   3  -3 1997.76   13.57   0
  -1   3  -3 2709.87   14.07   0
  -1   3  -3 2547.58   14.84   0
   1  -3   3 2634.98   15.24   0
   2  -3   3 2833.04   13.76   0
  -2   3  -3 3266.23   13.95   0
  -2   3  -3 2940.07   13.45   0
  -2   3  -3 2796.72   13.99   0
  -3   3  -3 2640.79   11.86   0
   3  -3   3 2066.49   11.28   0
  -3   3  -3 2082.76   10.82   0
   3  -3   3 2270.63   11.00   0
  -3   3  -3 2303.28   11.36   0
   4  -3   3   82.54    3.17   0
  -4   3  -3   99.35    4.46   0
  -4   3  -3  110.31    4.39   0
  -4   3  -3  119.26    3.48   0
   4  -3   3   83.66    4.41   0
  -5   3  -3   91.33    4.48   0
  -5   3  -3  104.14    3.43   0
  -5   3  -3  112.55    4.44   0
   5  -3   3  102.65    4.61   0
   5  -3   3  115.09    3.34   0
   6  -3   3   39.77    3.77   0
  -6   3  -3   34.46    4.06   0
   6  -3   3   36.88    3.10   0
  -6   3  -3   46.58    3.91   0
  -6   3  -3   41.54    4.06   0
  -7   3  -3  228.56    4.69   0
   7  -3   3  218.64    3.79   0
   7  -3   3  205.80    5.12   0
  -7   3  -3  217.52    4.83   0
  -7   3  -3  183.47    4.04   0
  -8   3  -3  228.92    4.60   0
  -8   3  -3  210.86    5.04   0
   8  -3   3  194.36    4.97   0
  -8   3  -3  245.59    5.13   0
   8  -3   3  214.34    4.64   0
  -9   3  -3   37.51    4.45   0
   9  -3   3   44.19    4.12   0
  -9   3  -3   43.54    5.44   0
  -9   3  -3   47.77    4.25   0
  -9   3  -3   39.04    4.00   0
   9  -3   3   42.70    4.43   0
  10  -3   3   68.02    4.48   0
 -10   3  -3   55.13    4.15   0
 -10   3  -3   63.64    4.49   0
 -10   3  -3   56.21    4.65   0
  10  -3   3   66.75    4.28   0
 -10   3  -3   51.96    4.50   0
 -11   3  -3   31.84    3.02   0
  11  -3   3   21.29    4.59   0
 -11   3  -3   29.54    4.59   0
  11  -3   3   31.20    4.22   0
 -11   3  -3   29.79    4.38   0
 -11   3  -3   28.32    4.65   0
  12   4  -4   60.43    5.09   0
  12   4  -4   38.35    4.73   0
 -12  -4   4   46.18    6.13   0
  11   4  -4   67.82    5.61   0
  11   4  -4   96.66    4.99   0
 -11  -4   4   71.88    5.96   0
  10   4  -4   23.21    3.99   0
  10   4  -4   53.70    4.57   0
 -10  -4   4   36.87    4.68   0
   9   4  -4   12.31    4.40   0
   9   4  -4    2.41    4.08   0
  -9  -4   4    2.53    4.19   0
   8   4  -4   78.43    4.52   0
  -8  -4   4   81.74    4.66   0
   8   4  -4  105.04    4.87   0
   7   4  -4  251.13    5.44   0
   7   4  -4  309.73    5.78   0
  -7  -4   4  254.84    6.54   0
   6   4  -4  127.42    4.79   0
   6   4  -4  111.79    5.53   0
  -6  -4   4  108.01    5.03   0
  -5  -4   4    6.73    4.35   0
   5   4  -4    8.54    4.17   0
   5   4  -4    9.68    4.21   0
  -4  -4   4  920.07   10.64   0
   4   4  -4 1027.95    9.86   0
   4   4  -4 1029.76    9.49   0
  -3  -4   4 1498.10   13.98   0
   3   4  -4 1965.11   23.95   0
   3   4  -4 2058.52   14.64   0
   3   4  -4 2291.17   26.03   0
  -2  -4   4 1078.89   12.31   0
  -2  -4   4 1473.28   11.17   0
   2   4  -4 1193.91   12.19   0
   2   4  -4 1459.15   14.31   0
   2   4  -4 1335.78   13.68   0
   1   4  -4  318.51    7.77   0
   1   4  -4  407.28    7.81   0
   1   4  -4  433.41    7.17   0
   0   4  -4 1585.70   14.07   0
   0   4  -4 1620.00   11.11   0
   0   4  -4 1504.24   11.96   0
  -1   4  -4  897.72    8.15   0
   1  -4   4  849.55    8.91   0
  -1   4  -4  849.51    8.70   0
  -2   4  -4 2077.36   11.02   0
  -2   4  -4 1838.47   10.27   0
  -2   4  -4 1742.59   10.82   0
   2  -4   4 1795.23   11.06   0
  -3   4  -4  473.80    5.94   0
  -3   4  -4  558.38    6.25   0
  -3   4  -4  460.67    6.28   0
   3  -4   4  464.71    6.32   0
  -4   4  -4  251.35    4.35   0
  -4   4  -4  317.84    5.13   0
   4  -4   4  261.83    5.35   0
  -4   4  -4  268.12    5.10   0
   4  -4   4  254.99    4.05   0
  -5   4  -4  170.47    4.69   0
   5  -4   4  191.49    4.53   0
   5  -4   4  172.75    4.66   0
  -5   4  -4  208.57    4.75   0
  -5   4  -4  189.25    4.74   0
  -6   4  -4    8.63    3.71   0
   6  -4   4   10.08    3.96   0
   6  -4   4    5.67    3.66   0
  -6   4  -4    3.34    4.00   0
  -6   4  -4    2.18    4.02   0
  -7   4  -4  337.29    5.09   0
   7  -4   4  333.37    5.42   0
   7  -4   4  354.41    5.15   0
  -7   4  -4  303.09    5.41   0
  -7   4  -4  343.18    5.37   0
  -8   4  -4   56.34    4.09   0
   8  -4   4   53.68    4.07   0
   8  -4   4   41.38    3.09   0
  -8   4  -4   50.71    4.28   0
  -8   4  -4   50.95    4.24   0
  -9   4  -4  146.62    4.64   0
   9  -4   4  129.79    4.77   0
  -9   4  -4  128.81    4.96   0
  -9   4  -4  142.33    4.45   0
   9  -4   4  156.12    4.51   0
  -9   4  -4  137.58    4.88   0
 -10   4  -4  142.86    5.05   0
 -10   4  -4  170.24    5.01   0
 -10   4  -4  157.15    4.78   0
  10  -4   4  131.16    4.90   0
  10  -4   4  149.43    4.77   0
 -10   4  -4  154.53    5.20   0
 -11   4  -4   16.23    4.30   0
  11  -4   4   15.69    4.56   0
 -11   4  -4   10.24    2.92   0
 -11   4  -4   20.24    4.58   0
  11  -4   4   18.39    4.17   0
 -11   4  -4   18.25    4.75   0
  12   5  -5   14.98    4.64   0
 -12  -5   5   11.96    5.88   0
  12   5  -5   23.82    4.96   0
  11   5  -5   91.94    5.18   0
 -11  -5   5   75.97    5.13   0
  11   5  -5   61.75    4.67   0
 -10  -5   5  171.06    6.53   0
  10   5  -5  109.86    4.64   0
  10   5  -5  236.29    5.73   0
  -9  -5   5   11.10    5.21   0
   9   5  -5   14.80    4.47   0
   9   5  -5   11.71    3.97   0
  -8  -5   5  260.30    6.81   0
   8   5  -5  234.19    5.36   0
   8   5  -5  329.03    5.79   0
   7   5  -5  702.90    7.41   0
   7   5  -5  571.02    7.55   0
  -7  -5   5  513.15    7.46   0
   6   5  -5   34.98    5.44   0
   6   5  -5   27.95    4.09   0
  -6  -5   5   23.72    4.39   0
   5   5  -5   64.82    4.68   0
   5   5  -5   66.96    4.62   0
  -5  -5   5   50.80    4.86   0
   4   5  -5  504.43    7.67   0
  -4  -5   5  351.29    7.48   0
   4   5  -5  463.71    7.33   0
  -3  -5   5  849.99   11.23   0
   3   5  -5 1086.13   13.16   0
   3   5  -5 1289.19   14.76   0
   3   5  -5 1110.19   10.87   0
  -3  -5   5 1174.44    9.29   0
   2   5  -5 1033.69   10.71   0
   2   5  -5 1157.78   11.45   0
  -2  -5   5  974.00   10.34   0
   2   5  -5  785.58   10.06   0
   1   5  -5  275.36    6.90   0
   1   5  -5  402.95    6.60   0
   1   5  -5  379.84    7.23   0
   0   5  -5 5375.51   22.06   0
   0   5  -5 4567.48   19.31   0
   0   5  -5 5141.44   19.09   0
   0   5  -5 5353.20   17.91   0
  -1   5  -5  933.44    8.57   0
  -1   5  -5 1029.51    8.29   0
   1  -5   5  876.48    8.77   0
  -2   5  -5 3465.45   12.85   0
   2  -5   5 3272.38   13.86   0
  -2   5  -5 3205.96   13.48   0
  -2   5  -5 3801.06   14.03   0
  -3   5  -5 1375.18    8.30   0
  -3   5  -5 1271.09    8.63   0
  -3   5  -5 1549.36    8.88   0
   3  -5   5 1335.96    8.91   0
  -4   5  -5  584.32    5.40   0
   4  -5   5  485.20    6.40   0
  -4   5  -5  498.28    6.36   0
  -4   5  -5  524.90    5.81   0
  -5   5  -5  266.79    4.95   0
  -5   5  -5  239.64    4.15   0
  -5   5  -5  311.90    5.11   0
   5  -5   5  244.56    5.01   0
  -6   5  -5 1372.84    7.79   0
   6  -5   5 1131.46    7.80   0
  -6   5  -5 1275.95    7.79   0
  -6   5  -5 1137.55    7.69   0
  -7   5  -5  671.68    6.27   0
  -7   5  -5  613.17    6.44   0
  -7   5  -5  703.61    6.35   0
   7  -5   5  596.76    6.38   0
  -8   5  -5   31.23    4.11   0
   8  -5   5   32.14    3.93   0
  -8   5  -5   26.87    4.42   0
  -8   5  -5   30.62    4.15   0
   8  -5   5   35.16    4.36   0
  -9   5  -5   12.08    4.14   0
  -9   5  -5    5.86    4.14   0
   9  -5   5    5.59    4.13   0
  -9   5  -5   11.26    4.34   0
  -9   5  -5    9.31    4.36   0
   9  -5   5   12.06    4.28   0
 -10   5  -5   -1.78    4.61   0
 -10   5  -5    1.64    2.95   0
 -10   5  -5    2.28    4.44   0
 -10   5  -5    7.47    4.30   0
  10  -5   5    8.13    4.42   0
 -11   5  -5    2.95    4.07   0
 -11   5  -5    8.13    4.45   0
 -11   5  -5   -0.07    4.70   0
 -11   5  -5    9.96    4.57   0
  11  -5   5   -0.29    4.64   0
  11   6  -6  142.35    5.69   0
 -11  -6   6   98.76    6.40   0
  11   6  -6  104.17    5.01   0
 -10  -6   6   71.45    5.25   0
  10   6  -6   97.13    5.25   0
  10   6  -6   74.43    5.65   0
   9   6  -6    6.65    4.94   0
  -9  -6   6    3.81    4.51   0
   9   6  -6   15.87    4.65   0
   8   6  -6  117.30    5.67   0
  -8  -6   6  113.89    5.28   0
   8   6  -6  162.33    5.27   0
  -7  -6   6  559.35    7.97   0
   7   6  -6  656.85    8.26   0
   7   6  -6  842.65    8.00   0
  -6  -6   6  110.36    5.29   0
   6   6  -6  179.85    5.70   0
   6   6  -6  158.82    5.09   0
   5   6  -6    3.47    4.08   0
   5   6  -6    2.84    5.45   0
  -5  -6   6    0.84    4.48   0
   4   6  -6  107.92    5.19   0
  -4  -6   6   73.59    6.39   0
   4   6  -6  118.96    8.67   0
   4   6  -6  106.62    8.39   0
  -4  -6   6  109.37    4.87   0
   3   6  -6  176.56    6.68   0
  -3  -6   6  172.75    5.86   0
  -3  -6   6  202.43    5.38   0
   3   6  -6  172.06    6.50   0
   3   6  -6  212.24    7.32   0
   2   6  -6  904.35    9.40   0
   2   6  -6  871.34    9.33   0
   2   6  -6  644.66    9.16   0
   2   6  -6 1045.38   10.13   0
   1   6  -6  277.34    5.62   0
   1   6  -6  195.91    6.16   0
   1   6  -6  255.77    6.08   0
   0   6  -6  477.94    7.18   0
   0   6  -6  578.38    8.57   0
   0   6  -6  575.52    6.63   0
   0   6  -6  542.70    7.10   0
  -1   6  -6 3754.19   13.44   0
  -1   6  -6 3551.32   14.18   0
   1  -6   6 3562.80   14.69   0
  -2   6  -6 1725.24    9.51   0
   2  -6   6 1436.69    9.67   0
  -2   6  -6 1553.33    8.94   0
  -2   6  -6 1414.88    9.32   0
  -3   6  -6  242.18    4.97   0
  -3   6  -6  222.42    4.88   0
   3  -6   6  197.45    5.23   0
  -3   6  -6  201.82    5.18   0
   4  -6   6  620.83    6.59   0
  -4   6  -6  561.04    6.34   0
  -4   6  -6  621.59    6.01   0
  -4   6  -6  705.28    6.44   0
   5  -6   6  701.13    7.06   0
  -5   6  -6  665.20    5.93   0
  -5   6  -6  786.24    6.57   0
  -5   6  -6  750.74    6.44   0
   6  -6   6  554.82    6.28   0
  -6   6  -6  634.84    5.22   0
  -6   6  -6  564.00    6.26   0
  -6   6  -6  622.15    6.03   0
   7  -6   6  350.43    5.53   0
  -7   6  -6  411.90    5.64   0
  -7   6  -6  421.77    5.56   0
  -7   6  -6  388.71    5.69   0
  -8   6  -6   19.11    4.39   0
  -8   6  -6   22.24    4.29   0
  -8   6  -6   20.81    3.95   0
  -8   6  -6   17.84    4.33   0
   8  -6   6   26.07    4.35   0
  -9   6  -6   40.44    4.44   0
  -9   6  -6   41.48    4.39   0
  -9   6  -6   47.81    4.20   0
   9  -6   6   32.80    4.51   0
  -9   6  -6   31.06    4.58   0
 -10   6  -6   11.29    4.15   0
 -10   6  -6   11.29    4.62   0
 -10   6  -6   15.35    3.08   0
 -10   6  -6   19.23    4.55   0
  10  -6   6    5.52    4.52   0
  11   7  -7   36.45    4.96   0
 -11  -7   7   23.32    5.01   0
  11   7  -7   10.83    4.63   0
  10   7  -7    4.86    4.20   0
  10   7  -7    4.26    4.81   0
 -10  -7   7    1.69    5.71   0
   9   7  -7    8.29    4.99   0
   9   7  -7   22.20    4.69   0
  -9  -7   7    8.97    4.58   0
   8   7  -7   65.59    4.56   0
  -8  -7   7   48.22    5.88   0
   8   7  -7   88.61    6.17   0
  -7  -7   7   40.27    3.22   0
   7   7  -7   27.74    4.16   0
  -7  -7   7   19.80    5.61   0
   7   7  -7   34.63    5.72   0
  -6  -7   7  117.76    6.49   0
   6   7  -7  197.17    6.45   0
   6   7  -7  167.87    5.28   0
  -6  -7   7  208.76    5.23   0
   5   7  -7  497.25    7.91   0
  -5  -7   7  530.16    6.23   0
   5   7  -7  504.73    7.12   0
  -5  -7   7  366.87    7.32   0
   4   7  -7  170.32    7.70   0
   4   7  -7  140.89    6.90   0
   4   7  -7  137.75    5.27   0
  -4  -7   7  123.56    6.39   0
  -4  -7   7  155.26    5.00   0
   3   7  -7  106.17    5.43   0
   3   7  -7   99.19    5.08   0
   3   7  -7  123.92    5.86   0
   3   7  -7   92.14    4.95   0
   2   7  -7   97.05    4.53   0
   2   7  -7   91.87    5.06   0
   2   7  -7   60.98    4.93   0
   2   7  -7  106.95    5.69   0
   1   7  -7   16.21    4.08   0
   1   7  -7   14.80    4.62   0
   1   7  -7   19.82    4.38   0
   0   7  -7  204.60    4.89   0
   0   7  -7  153.78    5.38   0
   0   7  -7  188.33    5.29   0
  -1   7  -7  577.80    6.80   0
  -1   7  -7  636.02    6.41   0
  -1   7  -7  620.53    8.90   0
  -2   7  -7  575.78    6.21   0
  -2   7  -7  641.37    6.56   0
   2  -7   7  580.11    6.94   0
  -2   7  -7  530.65    6.48   0
  -3   7  -7  144.30    4.44   0
   3  -7   7  111.96    4.98   0
  -3   7  -7  120.82    4.72   0
  -3   7  -7  128.01    4.36   0
  -4   7  -7  245.96    4.98   0
  -4   7  -7  207.01    5.14   0
   4  -7   7  209.35    5.22   0
  -4   7  -7  228.92    4.85   0
   5  -7   7  330.82    5.64   0
  -5   7  -7  370.87    5.32   0
  -5   7  -7  331.25    4.39   0
  -5   7  -7  308.71    5.58   0
   6  -7   7  151.57    5.02   0
  -6   7  -7  155.26    4.67   0
  -6   7  -7  158.46    3.52   0
  -6   7  -7  139.71    4.85   0
  -7   7  -7  323.12    5.38   0
  -7   7  -7  281.44    5.28   0
   7  -7   7  300.21    5.53   0
  -7   7  -7  329.17    5.16   0
  -8   7  -7  116.13    3.77   0
   8  -7   7  117.34    4.84   0
  -8   7  -7  121.42    4.95   0
  -8   7  -7  145.22    4.77   0
  -8   7  -7  137.48    4.52   0
   9  -7   7   10.14    4.41   0
  -9   7  -7   10.37    4.10   0
  -9   7  -7    8.06    4.43   0
  -9   7  -7    7.25    4.45   0
  -9   7  -7    7.97    4.55   0
  10   8  -8   24.17    4.43   0
 -10  -8   8   11.63    5.07   0
  10   8  -8   38.68    5.07   0
 -10  -8   8   32.65    4.67   0
  -9  -8   8    5.95    4.30   0
   9   8  -8    2.43    4.71   0
  -9  -8   8    2.27    4.60   0
   9   8  -8    1.74    5.03   0
   8   8  -8   12.21    4.93   0
  -8  -8   8   14.78    3.14   0
   8   8  -8   19.55    4.69   0
  -8  -8   8    5.02    5.64   0
  -7  -8   8   94.39    6.57   0
  -7  -8   8  144.58    5.00   0
   7   8  -8  115.72    5.81   0
   7   8  -8  167.52    5.48   0
   6   8  -8  211.41    5.99   0
  -6  -8   8  186.49    5.24   0
   6   8  -8  179.46    6.14   0
  -6  -8   8  135.90    6.64   0
   5   8  -8   41.64    5.43   0
   5   8  -8   40.87    9.22   0
  -5  -8   8   51.66    4.48   0
   5   8  -8   47.87    4.92   0
   5   8  -8   49.23    9.63   0
  -5  -8   8   37.02    5.91   0
   4   8  -8   11.39    5.61   0
   4   8  -8   13.47    6.10   0
   4   8  -8   13.53    4.39   0
   3   8  -8   28.57    4.81   0
   3   8  -8   33.37    4.57   0
   3   8  -8   42.42    4.13   0
   3   8  -8   44.34    5.20   0
   2   8  -8  183.62    5.40   0
   2   8  -8  122.41    5.08   0
   2   8  -8  211.07    5.21   0
   2   8  -8  189.10    4.97   0
   1   8  -8  252.10    5.74   0
   1   8  -8  233.85    5.03   0
   1   8  -8  274.46    5.39   0
   1   8  -8  179.76    5.71   0
   0   8  -8   51.63    4.85   0
   0   8  -8   76.66    4.33   0
   0   8  -8   84.32    4.66   0
  -1   8  -8   31.58    4.05   0
  -1   8  -8   31.35    5.49   0
  -1   8  -8   22.16    4.66   0
  -1   8  -8   29.69    4.30   0
  -1   8  -8   29.75    4.00   0
  -2   8  -8  312.99    5.33   0
  -2   8  -8  285.03    5.11   0
   2  -8   8  278.38    5.76   0
  -2   8  -8  282.36    5.35   0
  -3   8  -8  145.24    4.94   0
   3  -8   8  140.05    5.21   0
  -3   8  -8  172.50    4.55   0
  -3   8  -8  156.58    4.48   0
  -4   8  -8   31.47    4.51   0
  -4   8  -8   33.27    4.11   0
  -4   8  -8   33.41    4.20   0
   4  -8   8   32.63    4.60   0
  -5   8  -8  379.68    5.85   0
   5  -8   8  371.47    5.88   0
  -5   8  -8  416.67    5.53   0
  -5   8  -8  416.32    5.54   0
  -6   8  -8  380.65    5.41   0
  -6   8  -8  399.66    5.43   0
   6  -8   8  343.98    5.90   0
  -6   8  -8  354.27    5.75   0
  -7   8  -8   40.39    3.42   0
  -7   8  -8   45.41    4.32   0
  -7   8  -8   40.55    3.20   0
  -7   8  -8   52.12    3.33   0
   7  -8   8   44.09    4.66   0
   8  -8   8   35.52    4.69   0
  -8   8  -8   40.84    4.65   0
  -8   8  -8   40.06    4.49   0
  -8   8  -8   41.05    4.73   0
  -8   8  -8   39.19    4.23   0
  -9   8  -8   13.11    4.47   0
   9  -8   8    8.36    4.64   0
  -9   8  -8   14.71    4.69   0
  -9   8  -8   16.87    4.57   0
  -9   8  -8   10.15    4.07   0
  10   9  -9   12.91    5.35   0
 -10  -9   9    9.43    6.29   0
 -10  -9   9    9.89    4.77   0
  10   9  -9   17.00    5.08   0
  -9  -9   9   24.36    6.31   0
  -9  -9   9   44.12    3.27   0
   9   9  -9   44.15    6.16   0
   9   9  -9   28.33    5.32   0
   8   9  -9    2.48    4.09   0
   8   9  -9    2.91    4.65   0
  -8  -9   9   -2.91    5.77   0
  -8  -9   9    6.27    4.35   0
  -7  -9   9   34.64    6.02   0
   7   9  -9   46.46    5.44   0
   7   9  -9   57.36    6.03   0
  -7  -9   9   56.29    4.71   0
  -6  -9   9  129.61    6.67   0
   6   9  -9  166.76    5.73   0
   6   9  -9  130.92    6.07   0
   5   9  -9   12.97    7.33   0
   5   9  -9   17.01    4.66   0
   5   9  -9   14.95    4.25   0
   5   9  -9   16.17    6.68   0
   5   9  -9   14.05    5.57   0
   4   9  -9  316.71    7.28   0
   4   9  -9  336.16    7.28   0
   4   9  -9  280.69    6.16   0
   4   9  -9  372.41    7.88   0
   3   9  -9  201.47    5.56   0
   3   9  -9  157.22    6.12   0
   3   9  -9  195.46    5.95   0
   3   9  -9  234.20    6.48   0
   2   9  -9  157.85    6.02   0
   2   9  -9  282.03    5.94   0
   2   9  -9  298.32    6.48   0
   2   9  -9  275.60    5.52   0
   1   9  -9  261.94    5.95   0
   1   9  -9  421.39    6.67   0
   1   9  -9  400.17    5.78   0
   1   9  -9  404.13    6.36   0
   0   9  -9  639.64    7.62   0
   0   9  -9  792.00    6.88   0
   0   9  -9  849.53    7.79   0
   0   9  -9  872.13    7.26   0
  -1   9  -9   60.12    4.77   0
  -1   9  -9   67.37    4.25   0
  -1   9  -9   72.19    4.69   0
  -1   9  -9   69.68    4.36   0
  -1   9  -9   61.76    4.10   0
  -2   9  -9   25.05    4.05   0
  -2   9  -9   28.99    3.95   0
  -2   9  -9   20.59    4.43   0
  -2   9  -9   22.73    5.67   0
  -2   9  -9   17.92    4.62   0
  -3   9  -9  132.38    4.50   0
  -3   9  -9  130.96    4.47   0
  -3   9  -9  114.73    4.78   0
   3  -9   9  121.47    5.15   0
  -4   9  -9  223.57    4.96   0
   4  -9   9  173.46    4.16   0
  -4   9  -9  198.26    5.20   0
  -4   9  -9  216.56    4.84   0
  -5   9  -9   15.93    4.46   0
  -5   9  -9   15.30    4.06   0
  -5   9  -9   16.50    4.08   0
  -5   9  -9   16.90    4.02   0
   5  -9   9   11.39    4.55   0
  -6   9  -9   27.08    4.69   0
   6  -9   9   34.16    3.46   0
  -6   9  -9   33.18    4.19   0
  -6   9  -9   37.23    4.28   0
  -6   9  -9   35.27    4.17   0
   7  -9   9   -0.97    4.75   0
  -7   9  -9    3.79    4.28   0
  -7   9  -9    6.00    4.29   0
  -7   9  -9    2.35    3.29   0
  -7   9  -9   10.63    3.97   0
  -8   9  -9    5.25    4.84   0
  -8   9  -9    8.47    4.61   0
   8  -9   9    4.96    4.73   0
  -8   9  -9    6.22    4.24   0
  -8   9  -9    7.80    4.52   0
   9  10 -10   21.57    5.42   0
  -9 -10  10   14.64    6.22   0
   9  10 -10   22.46    6.28   0
   8  10 -10   10.22    4.21   0
   8  10 -10   20.81    4.89   0
  -8 -10  10   20.29    5.99   0
   7  10 -10  178.70    5.68   0
   7  10 -10  244.15    7.24   0
   6  10 -10   13.14    5.62   0
   6  10 -10    9.19    5.02   0
   6  10 -10   11.65    4.84   0
   5  10 -10   37.02    7.56   0
   5  10 -10   42.09    6.05   0
   5  10 -10   38.21    7.06   0
   5  10 -10   33.18    5.67   0
   5  10 -10   35.32    5.40   0
   4  10 -10  111.50    5.05   0
   4  10 -10  145.10    6.79   0
   4  10 -10  160.80    7.09   0
   4  10 -10  148.52    5.35   0
   3  10 -10   28.00    4.51   0
   3  10 -10   29.76    4.16   0
   3  10 -10   31.05    5.32   0
   3  10 -10   17.30    5.22   0
   2  10 -10  141.36    5.49   0
   2  10 -10  147.01    4.87   0
   2  10 -10   80.33    5.73   0
   2  10 -10  147.78    5.24   0
   1  10 -10  150.41    5.56   0
   1  10 -10  256.52    5.94   0
   1  10 -10  270.45    5.81   0
   1  10 -10  273.51    5.46   0
   0  10 -10   72.39    4.26   0
   0  10 -10   71.11    4.76   0
   0  10 -10   76.04    4.41   0
   0  10 -10   53.41    6.08   0
  -1  10 -10   93.22    5.35   0
  -1  10 -10   65.71    5.06   0
  -1  10 -10   91.91    4.44   0
  -1  10 -10   77.36    4.43   0
  -1  10 -10   89.16    4.93   0
  -2  10 -10  113.18    3.41   0
  -2  10 -10  112.41    4.92   0
  -2  10 -10  119.75    4.64   0
  -2  10 -10   83.89    4.92   0
  -2  10 -10  128.19    4.54   0
  -3  10 -10  342.38    8.11   0
  -3  10 -10  332.84    5.25   0
  -3  10 -10  320.31    5.84   0
  -3  10 -10  352.94    5.45   0
  -3  10 -10  323.44    5.19   0
   4 -10  10  165.40    5.57   0
  -4  10 -10  165.11    5.15   0
  -4  10 -10  165.50    4.78   0
  -4  10 -10  170.41    4.87   0
  -4  10 -10  148.89    3.79   0
  -5  10 -10   71.72    4.35   0
  -5  10 -10   67.08    4.52   0
   5 -10  10   65.54    4.98   0
  -5  10 -10   67.82    4.43   0
  -5  10 -10   74.86    4.93   0
   6 -10  10   74.41    5.24   0
  -6  10 -10   63.75    3.57   0
  -6  10 -10   64.42    4.72   0
  -6  10 -10   71.29    4.67   0
  -6  10 -10   65.48    4.37   0
  -7  10 -10   34.14    4.53   0
   7 -10  10   23.33    4.93   0
  -7  10 -10   30.61    4.19   0
  -7  10 -10   17.48    4.59   0
  -7  10 -10   29.97    4.87   0
   8  11 -11   36.24    5.28   0
   8  11 -11   23.42    5.98   0
   8  11 -11   24.63    5.57   0
   7  11 -11    1.33    5.85   0
   7  11 -11    1.77    5.33   0
   7  11 -11    6.64    4.77   0
   6  11 -11   53.28    5.97   0
   6  11 -11   60.92    5.31   0
   6  11 -11   48.30    4.68   0
   5  11 -11   59.27    7.32   0
   5  11 -11   54.55    5.26   0
   5  11 -11   53.78    5.98   0
   5  11 -11   46.73    5.71   0
   5  11 -11   53.92    6.96   0
   4  11 -11   80.56    4.93   0
   4  11 -11  104.19    6.22   0
   4  11 -11   95.79    5.87   0
   4  11 -11  100.38    5.92   0
   3  11 -11    1.11    4.44   0
   3  11 -11    5.38    4.88   0
   3  11 -11    3.83    4.24   0
   3  11 -11    3.78    4.28   0
   2  11 -11   70.76    4.78   0
   2  11 -11   51.09    5.08   0
   2  11 -11   12.62    4.02   0
   2  11 -11   73.19    4.45   0
   1  11 -11   79.47    4.80   0
   1  11 -11   39.35    4.74   0
   1  11 -11   82.12    4.50   0
   1  11 -11   81.12    4.31   0
   0  11 -11   10.17    4.46   0
   0  11 -11   11.64    4.17   0
   0  11 -11    8.31    4.83   0
   0  11 -11    1.29    3.44   0
   0  11 -11   11.64    3.91   0
  -1  11 -11  133.54    4.74   0
  -1  11 -11  134.43    4.64   0
  -1  11 -11  129.68    4.62   0
  -1  11 -11  122.57    5.26   0
  -1  11 -11   78.59    6.32   0
  -2  11 -11   80.13    5.09   0
  -2  11 -11   87.70    5.43   0
  -2  11 -11   76.28    4.53   0
  -2  11 -11   65.48    5.01   0
  -2  11 -11   72.75    4.44   0
  -3  11 -11   59.81    4.42   0
  -3  11 -11   62.42    4.94   0
  -3  11 -11   38.60    4.98   0
  -3  11 -11   63.33    4.46   0
  -3  11 -11   63.08    4.35   0
  -4  11 -11  198.20    5.58   0
  -4  11 -11  232.61    6.13   0
  -4  11 -11  239.44    5.18   0
  -4  11 -11  245.14    5.20   0
  -4  11 -11  244.60    5.65   0
  -5  11 -11  101.23    4.75   0
  -5  11 -11  113.32    8.25   0
  -5  11 -11  124.75    4.75   0
  -5  11 -11  125.67    4.88   0
  -5  11 -11  135.83    5.17   0
   6  12 -12   99.11    5.65   0
   6  12 -12   81.57    6.40   0
   6  12 -12   52.25    5.99   0
   5  12 -12  136.73    7.07   0
   5  12 -12  115.27    6.51   0
   5  12 -12  155.09    7.86   0
   5  12 -12  140.07    6.86   0
   5  12 -12  147.94    8.12   0
   4  12 -12   19.68    5.42   0
   4  12 -12   21.66    4.64   0
   4  12 -12   14.37    5.53   0
   4  12 -12   22.25    5.76   0
   3  12 -12   21.87    5.12   0
   3  12 -12   19.69    5.52   0
   3  12 -12   21.76    5.50   0
   3  12 -12   10.09    4.48   0
   2  12 -12    4.94    5.05   0
   2  12 -12    0.43    4.49   0
   2  12 -12    2.01    5.32   0
   2  12 -12    4.74    4.48   0
   1  12 -12    9.20    4.25   0
   1  12 -12    9.49    5.33   0
   1  12 -12    2.31    5.78   0
   1  12 -12    4.87    5.64   0
   0  12 -12    6.08    4.62   0
   0  12 -12    5.76    4.27   0
   0  12 -12    3.30    4.97   0
   0  12 -12    6.33    4.17   0
   0  12 -12    8.46    4.12   0
  -1  12 -12    3.81    4.12   0
  -1  12 -12    5.86    5.03   0
  -1  12 -12    9.23    5.06   0
  -1  12 -12    6.84    4.56   0
  -1  12 -12    5.84    4.27   0
  -2  12 -12  110.86    4.78   0
  -2  12 -12  123.02    4.78   0
  -2  12 -12   75.23    5.32   0
  -2  12 -12  110.92    4.73   0
  -2  12 -12  104.17    5.22   0
  -3  12 -12   74.38    5.47   0
  -3  12 -12  118.07    4.80   0
  -3  12 -12  124.38    5.32   0
  -3  12 -12   97.99    4.65   0
  -3  12 -12   97.52    5.68   0
  -4  12 -12   95.73    5.34   0
  -4  12 -12   81.19    4.66   0
  -4  12 -12   79.38    4.73   0
  -4  12 -12   54.70    5.31   0
  -4  12 -12   90.13    4.75   0
   3  13 -13   10.74    4.74   0
   3  13 -13   13.13    5.68   0
   3  13 -13    4.39    4.69   0
   3  13 -13    5.77    4.32   0
   2  13 -13   -0.73    4.56   0
   2  13 -13    5.73    4.53   0
   2  13 -13    2.33    4.59   0
   2  13 -13    7.17    4.23   0
   1  13 -13    4.90    5.44   0
   1  13 -13    6.87    4.23   0
   1  13 -13    0.89    4.79   0
   1  13 -13    0.04    4.63   0
   1  13 -13    2.78    4.12   0
   0  13 -13   12.52    5.19   0
   0  13 -13   17.41    5.48   0
   0  13 -13   17.57    4.95   0
   0  13 -13   17.58    5.35   0
   0  13 -13   26.66    4.33   0
  -1  13 -13    8.49    4.80   0
  -1  13 -13    7.39    5.33   0
  -1  13 -13    2.76    4.43   0
  -1  13 -13    1.89    4.24   0
  -1  13 -13    7.05    5.22   0
  -2  12 -13   -0.75    4.25   0
  -2  12 -13    0.09    4.29   0
  -2  12 -13    3.97    4.94   0
  -2  12 -13    0.99    4.75   0
  -2  12 -13    1.73    4.38   0
  -1  12 -13   19.55    4.20   0
  -1  12 -13   23.87    4.44   0
  -1  12 -13   24.67    5.27   0
  -1  12 -13   11.71    5.22   0
  -1  12 -13   27.23    4.82   0
   0  12 -13   27.89    4.38   0
   0  12 -13   18.98    4.66   0
   0  12 -13   20.87    5.17   0
   0  12 -13   11.41    5.06   0
   0  12 -13   24.64    4.24   0
   1  12 -13  111.00    4.96   0
   1  12 -13  118.97    4.70   0
   1  12 -13   68.23    5.29   0
   1  12 -13  128.31    4.90   0
   1  12 -13  116.33    5.43   0
   2  12 -13   60.34    4.86   0
   2  12 -13   53.62    5.57   0
   2  12 -13   23.96    4.74   0
   2  12 -13   54.24    4.39   0
   2  12 -13   44.10    4.90   0
   3  12 -13   41.07    4.76   0
   3  12 -13   41.08    5.87   0
   3  12 -13   19.25    5.63   0
   3  12 -13   43.33    4.56   0
   4  12 -13   57.44    5.10   0
   4  12 -13   53.50    4.59   0
   4  12 -13   57.65    5.95   0
   4  12 -13   32.59    5.81   0
   5  12 -13   30.61    5.71   0
   5  12 -13   17.50    4.95   0
   5  12 -13   20.62    4.79   0
   5  12 -13   22.71    6.28   0
   5  12 -13   21.23    6.20   0
  -4  11 -12   10.04    4.84   0
  -4  11 -12    8.84    4.30   0
  -4  11 -12   10.00    4.18   0
  -4  11 -12   11.90    4.96   0
  -4  11 -12   11.97    4.37   0
  -3  11 -12  166.52    4.98   0
  -3  11 -12  124.17    5.34   0
  -3  11 -12  150.45    4.82   0
  -3  11 -12  153.15    4.34   0
  -3  11 -12  159.33    5.87   0
  -2  11 -12   77.98    4.55   0
  -2  11 -12   65.26    4.50   0
  -2  11 -12   58.05    5.03   0
  -2  11 -12   64.16    4.35   0
  -2  11 -12   39.19    5.16   0
  -1  11 -12   22.10    4.68   0
  -1  11 -12   18.60    4.12   0
  -1  11 -12   12.96    4.89   0
  -1  11 -12   24.45    4.22   0
  -1  11 -12   19.63    4.08   0
   0  11 -12   28.71    4.33   0
   0  11 -12   31.36    4.67   0
   0  11 -12   29.26    4.14   0
   0  11 -12   34.59    5.10   0
   0  11 -12   22.11    5.01   0
   1  11 -12   50.50    4.82   0
   1  11 -12   29.72    4.90   0
   1  11 -12   47.66    4.33   0
   1  11 -12   48.37    4.52   0
   1  11 -12   46.05    5.20   0
   2  11 -12   24.47    5.61   0
   2  11 -12   47.99    4.80   0
   2  11 -12   49.27    5.49   0
   2  11 -12   50.01    4.41   0
   3  11 -12    1.48    4.32   0
   3  11 -12    2.30    4.36   0
   3  11 -12   -0.33    4.45   0
   3  11 -12    3.34    4.04   0
   4  11 -12   81.75    5.58   0
   4  11 -12   81.45    6.11   0
   4  11 -12   55.15    5.63   0
   4  11 -12   81.31    5.02   0
   5  11 -12   58.31    4.97   0
   5  11 -12   56.86    7.02   0
   5  11 -12   58.55    6.19   0
   5  11 -12   58.78    6.34   0
   5  11 -12   41.99    5.72   0
   6  11 -12   86.69    5.57   0
   6  11 -12   74.59    9.73   0
   6  11 -12   46.89   10.51   0
   6  11 -12   70.48    5.17   0
   6  11 -12   56.51    5.77   0
   7  11 -12  140.00    6.04   0
   7  11 -12   85.36    5.21   0
   7  11 -12   76.58    6.59   0
  -6  10 -11   11.31    4.94   0
   6 -10  11    7.35    5.07   0
  -6  10 -11    9.88    4.35   0
  -6  10 -11    7.55    4.48   0
  -6  10 -11   10.13    4.29   0
  -5  10 -11   23.14    4.24   0
  -5  10 -11   30.37    4.95   0
  -5  10 -11   27.51    3.17   0
  -5  10 -11   24.82    4.32   0
  -4  10 -11   59.85    4.88   0
  -4  10 -11   62.55    4.40   0
  -4  10 -11   57.59    4.39   0
  -4  10 -11   49.24    4.90   0
  -3  10 -11  150.96    4.80   0
  -3  10 -11  134.43    4.82   0
  -3  10 -11  121.68    5.20   0
  -3  10 -11  101.23    5.30   0
  -2  10 -11   99.46    4.49   0
  -2  10 -11   94.25    5.15   0
  -2  10 -11  101.09    4.59   0
  -2  10 -11   70.84    5.09   0
  -1  10 -11   24.18    3.91   0
  -1  10 -11   13.41    4.56   0
  -1  10 -11   16.71    4.69   0
  -1  10 -11   18.10    4.28   0
   0  10 -11  135.94    5.23   0
   0  10 -11  126.13    4.80   0
   0  10 -11  142.85    5.64   0
   0  10 -11   99.53    5.42   0
   1  10 -11  286.80    5.32   0
   1  10 -11  319.45    5.73   0
   1  10 -11  178.79    6.62   0
   1  10 -11  296.95    5.89   0
   1  10 -11  294.23    6.35   0
   2  10 -11   27.03    5.27   0
   2  10 -11   26.27    4.94   0
   2  10 -11   25.10    4.61   0
   2  10 -11   12.91    4.52   0
   3  10 -11    5.03    3.84   0
   3  10 -11    2.28    4.25   0
   3  10 -11   -1.05    5.53   0
   3  10 -11    3.71    4.29   0
   4  10 -11   18.10    4.56   0
   4  10 -11   12.47    5.50   0
   4  10 -11   14.15    4.15   0
   4  10 -11   12.62    4.97   0
   5  10 -11   32.79    4.60   0
   5  10 -11   35.36    6.14   0
   5  10 -11   30.21    5.37   0
   5  10 -11   38.58    6.00   0
   5  10 -11   31.99    6.79   0
   6  10 -11   79.42   12.22   0
   6  10 -11   90.48    6.30   0
   6  10 -11  136.93    5.67   0
   6  10 -11   99.08    5.93   0
   6  10 -11  118.49   12.71   0
   7  10 -11   39.64    6.21   0
   7  10 -11   22.55    4.50   0
   8  10 -11    6.15    4.95   0
  -8 -10  11    9.23    6.05   0
   8  10 -11    6.29    5.39   0
   9  10 -11   23.14    5.12   0
  -9 -10  11   11.18    5.16   0
  -9 -10  11   18.96    4.88   0
   9  10 -11   10.24    4.50   0
  -7   9 -10   46.40    4.61   0
  -7   9 -10   48.98    4.50   0
  -7   9 -10   54.16    4.96   0
   7  -9  10   54.33    5.03   0
  -7   9 -10   70.08    4.67   0
  -6   9 -10   10.67    4.80   0
  -6   9 -10   12.43    4.36   0
  -6   9 -10   14.32    4.11   0
   6  -9  10   11.50    4.56   0
  -5   9 -10  191.88    5.49   0
   5  -9  10  185.10    5.61   0
  -5   9 -10  211.35    4.98   0
  -5   9 -10  196.91    4.89   0
   4  -9  10  189.43    4.44   0
  -4   9 -10  200.48    4.92   0
  -4   9 -10  197.03    5.33   0
  -4   9 -10  220.31    4.89   0
  -4   9 -10  194.94    9.41   0
  -3   9 -10  119.43    4.48   0
  -3   9 -10  122.42    4.58   0
  -3   9 -10  111.18    4.98   0
  -2   9 -10   19.74    4.07   0
  -2   9 -10   13.14    4.59   0
  -2   9 -10   19.27    4.04   0
  -2   9 -10   14.23    4.44   0
  -1   9 -10  173.37    4.89   0
  -1   9 -10  167.65    4.70   0
  -1   9 -10  155.26    5.16   0
  -1   9 -10  119.98    5.23   0
   0   9 -10   30.01    5.09   0
   0   9 -10   28.94    5.54   0
   0   9 -10   18.38    4.84   0
   0   9 -10   30.64    4.10   0
   1   9 -10   23.66    4.55   0
   1   9 -10   17.15    5.87   0
   1   9 -10   24.27    5.21   0
   2   9 -10   92.82    5.00   0
   2   9 -10   53.81    5.71   0
   2   9 -10   95.88    5.39   0
   2   9 -10   93.17    4.29   0
   3   9 -10   11.03    5.13   0
   3   9 -10   16.46    4.79   0
   3   9 -10   12.72    4.37   0
   3   9 -10   12.91    5.17   0
   4   9 -10   24.72    5.45   0
   4   9 -10   15.34    5.32   0
   4   9 -10   22.70    4.99   0
   4   9 -10   19.24    4.57   0
   5   9 -10   51.94    6.17   0
   5   9 -10   40.85    5.44   0
   5   9 -10   46.77    5.71   0
   5   9 -10   45.79    6.88   0
   5   9 -10   42.22    4.98   0
   6   9 -10   16.34    4.31   0
  -6  -9  10   10.83    5.74   0
   6   9 -10   21.20    4.67   0
   7   9 -10   64.73    5.49   0
  -7  -9  10   78.56    4.64   0
   7   9 -10   98.92    6.21   0
  -7  -9  10   59.67    6.07   0
   8   9 -10   35.61    4.98   0
  -8  -9  10   17.33    5.89   0
   8   9 -10   23.12    4.22   0
  -8  -9  10   23.24    4.49   0
   9   9 -10   60.95    5.14   0
  -9  -9  10   57.65    4.73   0
  -9  -9  10   32.94    6.36   0
   9   9 -10   33.39    5.57   0
 -10  -9  10    7.33    4.74   0
  10   9 -10   24.00    5.08   0
  10   9 -10    8.48    5.32   0
 -10  -9  10    9.03    5.23   0
  -8   8  -9    0.48    4.11   0
  -8   8  -9   -0.20    4.64   0
  -8   8  -9    3.93    3.09   0
  -8   8  -9    3.90    4.45   0
   8  -8   9   -1.98    4.66   0
  -7   8  -9   46.15    4.44   0
  -7   8  -9   34.00    4.22   0
   7  -8   9   30.53    4.71   0
  -7   8  -9   31.45    3.40   0
  -6   8  -9   52.55    4.83   0
  -6   8  -9   64.05    4.46   0
  -6   8  -9   50.54    3.13   0
   6  -8   9   54.23    4.88   0
  -5   8  -9   58.79    4.16   0
   5  -8   9   46.58    4.94   0
  -5   8  -9   48.91    4.71   0
  -5   8  -9   54.18    4.18   0
  -4   8  -9  148.11    4.58   0
  -4   8  -9  139.57    4.59   0
  -4   8  -9  119.25    3.88   0
   4  -8   9  117.90    5.09   0
  -3   8  -9  321.88    5.62   0
  -3   8  -9  355.25    5.38   0
  -3   8  -9  336.21    5.34   0
   3  -8   9  289.33    5.78   0
  -3   8  -9  323.14    9.10   0
  -2   8  -9  150.69    5.02   0
  -2   8  -9  165.22    4.78   0
  -2   8  -9  170.30    4.77   0
  -2   8  -9  130.55    5.04   0
  -1   8  -9  184.42    5.60   0
  -1   8  -9  167.17    4.74   0
  -1   8  -9  133.89    5.27   0
  -1   8  -9  161.02    5.04   0
   0   8  -9  353.24    5.62   0
   0   8  -9  328.20    5.41   0
   0   8  -9  253.47    5.87   0
   0   8  -9  316.15    5.79   0
   1   8  -9  122.64    5.07   0
   1   8  -9   89.60    5.29   0
   1   8  -9  128.34    4.72   0
   2   8  -9  183.17    5.54   0
   2   8  -9  274.76    5.89   0
   2   8  -9  324.27    5.86   0
   3   8  -9  355.07    6.29   0
   3   8  -9  422.90    7.55   0
   3   8  -9  246.47    5.67   0
   3   8  -9  381.28    6.78   0
   4   8  -9  151.34    6.49   0
   4   8  -9  138.05    5.75   0
   4   8  -9  112.36    5.10   0
   4   8  -9  111.29    4.92   0
   5   8  -9  140.12    8.71   0
  -5  -8   9  168.04    5.24   0
   5   8  -9  164.04    7.88   0
   5   8  -9  145.26    5.29   0
  -5  -8   9  136.89    6.47   0
   5   8  -9  169.60    6.70   0
  -6  -8   9  310.08    5.78   0
   6   8  -9  330.63    7.45   0
  -6  -8   9  228.78    7.03   0
   6   8  -9  273.45    5.95   0
  -7  -8   9   22.35    5.91   0
  -7  -8   9   38.52    3.35   0
   7   8  -9   41.32    4.74   0
   7   8  -9   27.97    4.29   0
   8   8  -9   29.42    5.78   0
  -8  -8   9   15.04    4.84   0
  -8  -8   9   21.52    4.37   0
   8   8  -9   13.45    4.19   0
  -9  -8   9    5.00    4.92   0
   9   8  -9   10.36    5.19   0
  -9  -8   9   12.97    4.33   0
   9   8  -9   13.73    4.71   0
 -10  -8   9    4.84    4.91   0
  10   8  -9    9.49    4.94   0
  10   8  -9    7.98    4.26   0
 -10  -8   9   10.32    4.51   0
  -9   7  -8   39.86    4.69   0
  -9   7  -8   38.42    4.81   0
  -9   7  -8   31.37    4.90   0
  -9   7  -8   38.06    4.22   0
   9  -7   8   31.90    3.53   0
  -8   7  -8   21.49    3.10   0
  -8   7  -8   18.38    4.05   0
   8  -7   8   14.94    3.29   0
  -8   7  -8   20.05    3.32   0
   7  -7   8   40.01    4.66   0
  -7   7  -8   50.46    4.74   0
  -7   7  -8   56.21    4.16   0
  -7   7  -8   58.18    4.45   0
   6  -7   8  406.04    6.05   0
  -6   7  -8  488.79    5.76   0
  -6   7  -8  419.82    5.04   0
  -6   7  -8  519.77    5.81   0
  -5   7  -8  279.99    5.08   0
   5  -7   8  222.51    5.43   0
  -5   7  -8  269.45    4.97   0
  -5   7  -8  250.55    5.35   0
   4  -7   8  194.47    4.22   0
  -4   7  -8  250.47    4.97   0
  -4   7  -8  220.41    3.93   0
  -4   7  -8  218.06    5.12   0
  -3   7  -8   83.66    4.36   0
  -3   7  -8   77.37    4.34   0
   3  -7   8   70.80    4.78   0
  -3   7  -8   70.49    4.68   0
  -2   7  -8  568.93    6.06   0
  -2   7  -8  570.41    9.77   0
  -2   7  -8  622.53    6.40   0
  -2   7  -8  543.14    6.53   0
  -1   7  -8  453.53    5.73   0
  -1   7  -8  495.02    6.79   0
  -1   7  -8  401.85    6.06   0
  -1   7  -8  365.82    6.19   0
   0   7  -8   46.26    4.69   0
   0   7  -8   69.38    4.33   0
   0   7  -8   65.42    4.19   0
   0   7  -8   59.95    4.55   0
   1   7  -8   20.67    4.05   0
   1   7  -8   14.03    4.64   0
   1   7  -8   19.88    4.52   0
   2   7  -8  294.30    5.88   0
   2   7  -8  359.13    6.08   0
   2   7  -8  192.68    5.60   0
   3   7  -8   77.41    4.92   0
   3   7  -8   64.78    5.69   0
   3   7  -8  103.66    5.87   0
   4   7  -8  316.19    6.25   0
   4   7  -8  359.91    7.94   0
   4   7  -8  392.77    9.01   0
  -4  -7   8  346.54    7.01   0
  -4  -7   8  274.66    6.37   0
  -5  -7   8  180.97    5.16   0
   5   7  -8  176.34    5.60   0
   5   7  -8  161.00    5.25   0
   5   7  -8  168.98    8.80   0
   5   7  -8  125.99    9.72   0
  -5  -7   8  125.40    6.32   0
   6   7  -8   41.16    4.45   0
   6   7  -8   41.48    4.74   0
  -6  -7   8   22.61    4.89   0
  -6  -7   8   35.11    4.38   0
   7   7  -8  403.22    6.63   0
   7   7  -8  294.51    5.94   0
  -7  -7   8  200.29    6.88   0
  -8  -7   8  101.60    6.43   0
   8   7  -8  143.34    4.99   0
   8   7  -8  208.03    6.72   0
  -9  -7   8   16.40    4.71   0
   9   7  -8   32.46    4.71   0
   9   7  -8   19.05    4.16   0
  10   7  -8    2.55    5.72   0
 -10  -7   8    5.67    5.74   0
  10   7  -8    2.94    4.15   0
 -11  -7   8   13.00    5.00   0
  11   7  -8   16.70    5.36   0
  11   7  -8   36.27    4.93   0
   9  -6   7   73.14    5.07   0
  -9   6  -7   78.07    5.05   0
  -9   6  -7  107.75    4.74   0
  -9   6  -7   81.17    4.41   0
  -8   6  -7   35.55    4.63   0
  -8   6  -7   43.22    4.06   0
  -8   6  -7   51.69    4.24   0
   8  -6   7   41.63    4.54   0
  -7   6  -7  252.34    5.37   0
  -7   6  -7  273.03    5.24   0
  -7   6  -7  278.06    5.03   0
   7  -6   7  241.60    5.34   0
   6  -6   7  751.54    6.95   0
  -6   6  -7  836.57    6.82   0
  -6   6  -7  853.46    6.80   0
  -6   6  -7  757.76    6.87   0
  -5   6  -7 1015.97    7.18   0
   5  -6   7  914.72    7.53   0
  -5   6  -7  858.65    7.19   0
  -5   6  -7  969.78    6.93   0
  -4   6  -7   15.39    4.44   0
   4  -6   7   20.46    4.30   0
  -4   6  -7   22.42    3.83   0
  -4   6  -7   20.61    3.99   0
  -3   6  -7  810.56    7.26   0
  -3   6  -7 1006.72    7.40   0
   3  -6   7  845.72    7.47   0
  -3   6  -7  871.24    6.23   0
  -2   6  -7  451.96    6.28   0
   2  -6   7  484.23    6.54   0
  -2   6  -7  520.23    5.99   0
  -2   6  -7  599.48    6.35   0
  -1   6  -7  877.04   11.02   0
  -1   6  -7  891.98    7.24   0
  -1   6  -7  828.40    7.55   0
  -1   6  -7 1031.56    8.06   0
   0   6  -7  428.65    6.32   0
   0   6  -7  383.96    6.49   0
   0   6  -7  474.58    6.03   0
   1   6  -7   51.13    4.56   0
   1   6  -7   38.70    4.81   0
   1   6  -7   57.32    4.24   0
   2   6  -7  188.42    5.58   0
   2   6  -7  230.77    6.45   0
   2   6  -7  140.32    5.44   0
   3   6  -7  298.72    6.30   0
  -3  -6   7  380.20    6.40   0
  -3  -6   7  325.52    7.44   0
   3   6  -7  424.77    7.07   0
   4   6  -7  182.26    7.99   0
   4   6  -7  169.80    7.09   0
   4   6  -7  160.45    5.61   0
  -4  -6   7  172.13    5.86   0
  -4  -6   7  127.04    6.73   0
  -5  -6   7   37.33    5.87   0
   5   6  -7   61.45    5.80   0
   5   6  -7   54.15   14.04   0
   5   6  -7   60.69    4.74   0
   5   6  -7   55.35   12.88   0
   6   6  -7  211.86    5.60   0
  -6  -6   7  126.43    6.51   0
   6   6  -7  174.52    5.25   0
  -7  -6   7  580.16    7.97   0
   7   6  -7  744.31    7.80   0
   7   6  -7 1018.71    8.66   0
   8   6  -7  647.67    8.13   0
   8   6  -7  935.67    8.51   0
  -8  -6   7  605.01    8.59   0
  -9  -6   7   28.85    4.71   0
   9   6  -7   45.37    4.85   0
   9   6  -7   29.09    4.21   0
 -10  -6   7   29.87    4.87   0
  10   6  -7   26.10    4.27   0
  10   6  -7   44.70    4.86   0
  11   6  -7   70.87    4.77   0
 -11  -6   7   79.86    6.39   0
  11   6  -7  110.54    6.35   0
 -10   5  -6   65.04    4.43   0
  10  -5   6   57.24    4.69   0
 -10   5  -6   67.90    4.96   0
 -10   5  -6   60.62    3.64   0
 -10   5  -6   75.21    4.87   0
  10  -5   6   59.71    4.45   0
  -9   5  -6   41.95    4.64   0
  -9   5  -6   45.63    4.12   0
   9  -5   6   42.17    4.14   0
  -9   5  -6   46.88    4.41   0
   9  -5   6   34.68    4.58   0
   8  -5   6   69.27    4.13   0
  -8   5  -6   71.54    4.24   0
  -8   5  -6   72.27    3.17   0
   8  -5   6   65.29    4.50   0
  -8   5  -6   69.70    4.53   0
   7  -5   6  237.43    5.34   0
  -7   5  -6  294.26    4.93   0
  -7   5  -6  262.33    5.35   0
  -7   5  -6  281.70    5.18   0
   7  -5   6  243.82    4.06   0
  -6   5  -6  197.74    4.63   0
   6  -5   6  193.59    4.00   0
  -6   5  -6  167.88    5.04   0
   6  -5   6  203.74    4.41   0
  -6   5  -6  192.32    3.77   0
  -5   5  -6  411.47    5.64   0
  -5   5  -6  370.79    5.66   0
  -5   5  -6  445.07    5.41   0
   5  -5   6  353.49    5.62   0
  -4   5  -6  543.86    5.97   0
  -4   5  -6  466.63    4.87   0
  -4   5  -6  463.23    6.00   0
   4  -5   6  461.00    6.11   0
  -3   5  -6   42.34    4.51   0
  -3   5  -6   51.33    3.97   0
   3  -5   6   63.17    4.59   0
  -3   5  -6   47.68    3.99   0
  -2   5  -6 1167.11    8.71   0
  -2   5  -6 1391.89    8.87   0
   2  -5   6 1112.39    8.67   0
  -2   5  -6 1286.15    8.37   0
   1  -5   6 2263.27   11.92   0
  -1   5  -6 2688.68   13.05   0
  -1   5  -6 2090.07   10.72   0
  -1   5  -6 2429.66   11.23   0
   0   5  -6  402.97    6.12   0
   0   5  -6  380.41    6.54   0
   0   5  -6  335.09    6.46   0
   1   5  -6  210.36    6.28   0
   1   5  -6  259.77    7.10   0
   1   5  -6  302.30    6.58   0
   2   5  -6  205.80    5.68   0
  -2  -5   6  177.50    6.61   0
   2   5  -6  123.17    5.61   0
  -2  -5   6  152.17    5.72   0
  -3  -5   6  408.19    7.44   0
   3   5  -6  463.59    8.08   0
   3   5  -6  609.35   10.16   0
   4   5  -6  282.29   10.40   0
   4   5  -6  316.02    9.37   0
   4   5  -6  327.77    7.57   0
  -4  -5   6  227.90    6.34   0
   4   5  -6  325.79    6.39   0
  -5  -5   6   44.50    4.91   0
   5   5  -6   64.84    4.78   0
   5   5  -6   67.00    4.93   0
   6   5  -6  274.08    5.73   0
  -6  -5   6  198.09    5.76   0
   6   5  -6  223.68    5.43   0
  -7  -5   6  267.07    6.88   0
   7   5  -6  244.52    6.24   0
   7   5  -6  294.30    5.85   0
  -8  -5   6  385.12    6.55   0
   8   5  -6  626.70    6.97   0
   8   5  -6  444.46    6.89   0
  -9  -5   6   30.95    4.60   0
   9   5  -6   38.15    5.60   0
   9   5  -6   28.64    5.00   0
  10   5  -6   92.16    4.99   0
 -10  -5   6   64.59    5.75   0
  10   5  -6   31.12    3.84   0
  11   5  -6   62.55    4.58   0
  11   5  -6   95.08    6.03   0
 -11  -5   6   59.50    4.96   0
  12   5  -6   38.58    4.95   0
 -12  -5   6   33.91    6.03   0
  12   5  -6   35.46    4.60   0
  10  -4   5   12.09    4.20   0
 -10   4  -5    5.16    4.15   0
 -10   4  -5    7.40    4.39   0
 -10   4  -5    9.20    4.49   0
 -10   4  -5   17.39    4.63   0
  10  -4   5    4.46    4.22   0
   9  -4   5   14.96    4.00   0
   9  -4   5    6.65    4.35   0
  -9   4  -5    5.45    4.13   0
  -9   4  -5    3.57    4.38   0
  -9   4  -5    8.24    3.94   0
  -8   4  -5  140.94    3.49   0
  -8   4  -5  145.84    4.73   0
  -8   4  -5  115.86    3.78   0
   8  -4   5  134.17    3.46   0
   8  -4   5  130.87    4.87   0
  -7   4  -5  433.20    5.72   0
   7  -4   5  421.55    5.81   0
  -7   4  -5  394.23    5.70   0
   7  -4   5  457.38    5.64   0
  -7   4  -5  458.86    5.55   0
  -6   4  -5   89.64    4.42   0
   6  -4   5   79.62    4.50   0
  -6   4  -5   79.93    4.46   0
  -6   4  -5   86.26    3.20   0
   6  -4   5   88.59    4.15   0
  -5   4  -5  110.65    4.52   0
  -5   4  -5  128.94    3.37   0
   5  -4   5  113.12    3.25   0
  -5   4  -5  117.39    3.42   0
   5  -4   5  108.73    4.56   0
   4  -4   5  303.82    5.47   0
   4  -4   5  308.37    4.20   0
  -4   4  -5  281.61    5.30   0
  -4   4  -5  342.99    5.23   0
  -4   4  -5  319.16    5.18   0
  -3   4  -5  377.82    5.48   0
  -3   4  -5  404.96    5.68   0
  -3   4  -5  329.72    5.63   0
   3  -4   5  344.60    5.79   0
  -2   4  -5 1501.09    8.53   0
  -2   4  -5 1470.83    9.60   0
  -2   4  -5 1726.20   10.11   0
   2  -4   5 1564.81    9.91   0
  -1   4  -5 2158.07   11.82   0
   1  -4   5 2185.81   12.15   0
  -1   4  -5 2559.48   12.90   0
  -1   4  -5 2291.21   11.32   0
   0   4  -5 1606.15   10.62   0
   0   4  -5 1504.32   11.06   0
   0   4  -5 1382.97   10.97   0
   1   4  -5   28.02    5.29   0
   1   4  -5   31.09    4.96   0
   1   4  -5   33.66    4.44   0
   2   4  -5  878.74    9.75   0
   2   4  -5  583.86    8.36   0
  -2  -4   5  648.22    8.96   0
   3   4  -5  600.43    8.35   0
  -3  -4   5  446.49    8.22   0
   3   4  -5  670.03   11.88   0
   4   4  -5  315.23   13.83   0
  -4  -4   5  264.52    7.38   0
   4   4  -5  349.10    6.74   0
   4   4  -5  351.63    6.73   0
   4   4  -5  312.84   15.22   0
   5   4  -5  115.77    5.55   0
   5   4  -5  133.94    5.02   0
  -5  -4   5  100.02    5.18   0
   6   4  -5   24.04    4.27   0
  -6  -4   5   15.00    4.47   0
   6   4  -5   16.67    4.07   0
  -7  -4   5  274.47    5.75   0
   7   4  -5  269.54    5.45   0
   7   4  -5  330.75    5.79   0
   8   4  -5  153.64    5.01   0
  -8  -4   5  125.71    4.94   0
   8   4  -5  115.98    4.72   0
  -9  -4   5    3.61    4.35   0
   9   4  -5    6.44    4.06   0
   9   4  -5   11.42    4.36   0
 -10  -4   5   32.72    5.54   0
  10   4  -5   43.01    4.52   0
  10   4  -5   25.48    4.14   0
  11   4  -5   84.42    4.64   0
 -11  -4   5   88.51    5.16   0
  11   4  -5  125.00    5.14   0
  12   4  -5  108.99    5.24   0
  12   4  -5   63.02    5.70   0
 -12  -4   5   73.89    6.21   0
  11  -3   4    3.31    2.96   0
  11  -3   4    5.62    4.36   0
 -11   3  -4    8.57    4.56   0
 -11   3  -4    4.09    4.32   0
 -11   3  -4    4.16    2.83   0
 -11   3  -4    5.57    4.65   0
  10  -3   4   26.68    4.14   0
 -10   3  -4   21.34    4.45   0
 -10   3  -4   14.60    4.09   0
  10  -3   4   19.87    4.44   0
 -10   3  -4   18.61    4.58   0
 -10   3  -4   26.19    4.26   0
  -9   3  -4  142.55    4.96   0
  -9   3  -4  167.97    4.52   0
   9  -3   4  164.59    4.62   0
   9  -3   4  155.83    4.92   0
  -9   3  -4  189.61    4.78   0
  -8   3  -4  198.31    5.11   0
  -8   3  -4  242.62    4.90   0
   8  -3   4  202.92    5.03   0
  -8   3  -4  240.60    5.11   0
   8  -3   4  227.39    4.96   0
   7  -3   4  792.84    6.41   0
  -7   3  -4  703.73    6.00   0
  -7   3  -4  809.11    6.88   0
   7  -3   4  708.39    6.84   0
  -7   3  -4  809.15    6.46   0
  -6   3  -4  301.81    5.09   0
   6  -3   4  290.19    4.99   0
  -6   3  -4  273.61    5.27   0
  -6   3  -4  311.27    5.12   0
   6  -3   4  276.74    5.37   0
  -5   3  -4  110.64    4.46   0
   5  -3   4   98.92    4.62   0
  -5   3  -4  124.51    4.33   0
   5  -3   4  110.97    4.18   0
  -5   3  -4  104.86    4.59   0
   4  -3   4 1764.63    9.12   0
  -4   3  -4 1925.35    9.57   0
  -4   3  -4 1769.91    9.31   0
  -4   3  -4 1580.02    9.35   0
   4  -3   4 1529.79    8.69   0
   3  -3   4 1753.82    9.70   0
  -3   3  -4 1689.34    9.96   0
   3  -3   4 1891.10   10.01   0
  -3   3  -4 2119.47   10.61   0
  -3   3  -4 1930.03    9.93   0
   2  -3   4  809.67    7.72   0
  -2   3  -4  756.69    7.67   0
  -2   3  -4  900.47    8.08   0
   2  -3   4  762.66    7.84   0
  -2   3  -4  808.50    7.37   0
   1  -3   4  230.45    5.33   0
   1  -3   4  224.04    5.99   0
  -1   3  -4  227.02    5.88   0
  -1   3  -4  252.52    5.55   0
  -1   3  -4  279.28    5.73   0
   0  -3   4  973.98    9.05   0
   0   3  -4  942.20   10.20   0
   0   3  -4 1105.52    9.74   0
   0   3  -4 1008.32   10.27   0
  -1  -3   4  254.93    6.00   0
  -1  -3   4  219.70    6.78   0
   1   3  -4  199.53    6.82   0
   1   3  -4  285.15    6.49   0
  -2  -3   4  628.50   10.74   0
   2   3  -4  907.15   12.02   0
   2   3  -4  673.74    9.50   0
  -2  -3   4  821.98   10.77   0
   3   3  -4  364.09   12.17   0
   3   3  -4  514.01    8.98   0
  -3  -3   4  467.22    8.19   0
   3   3  -4  532.87    8.08   0
  -4  -3   4  722.68    8.72   0
   4   3  -4  848.24    9.41   0
   4   3  -4  792.89    8.70   0
   5   3  -4  242.46    5.68   0
   5   3  -4  295.93    6.71   0
  -5  -3   4  235.95    5.85   0
   6   3  -4  175.01    5.70   0
  -6  -3   4  139.93    5.09   0
   6   3  -4  144.66    4.83   0
  -7  -3   4   69.55    4.22   0
   7   3  -4  101.56    4.65   0
   7   3  -4   82.87    4.47   0
  -7  -3   4   90.76    4.71   0
  -8  -3   4   37.55    4.45   0
  -8  -3   4   35.73    9.76   0
  -8  -3   4   29.20    4.05   0
  -8  -3   4   27.94    8.69   0
   8   3  -4   38.94    4.44   0
   8   3  -4   36.69    4.18   0
  -9  -3   4   98.16    8.89   0
  -9  -3   4  110.29    4.47   0
  -9  -3   4  137.24    4.82   0
  -9  -3   4  127.50    9.96   0
   9   3  -4  170.46    4.89   0
   9   3  -4  122.57    4.69   0
 -10  -3   4   76.85    8.97   0
 -10  -3   4   80.89    4.76   0
 -10  -3   4   53.98    8.38   0
  10   3  -4   68.88    4.40   0
 -10  -3   4   66.08    4.31   0
  10   3  -4   90.79    4.67   0
 -11  -3   4   46.43    9.74   0
 -11  -3   4   46.71    4.71   0
 -11  -3   4   33.78    4.46   0
 -11  -3   4   29.01    8.76   0
  11   3  -4   31.27    4.38   0
  11   3  -4   51.17    4.79   0
  12   3  -4    4.80    4.54   0
 -12  -3   4    2.29   10.33   0
 -12  -3   4    0.84    8.98   0
  12   3  -4    0.95    4.28   0
 -12  -3   4    7.92    4.57   0
  11  -2   3    4.66    4.30   0
 -11   2  -3    6.80    5.63   0
 -11   2  -3    6.02    4.04   0
  11  -2   3   -0.00    4.09   0
 -11   2  -3    2.79    4.47   0
 -11   2  -3    0.26    4.37   0
 -10   2  -3  152.46    5.22   0
 -10   2  -3  160.61    5.32   0
  10  -2   3  124.47    4.94   0
 -10   2  -3  161.49    4.62   0
  10  -2   3  151.89    4.73   0
 -10   2  -3  187.86    5.06   0
   9  -2   3  590.21    6.11   0
  -9   2  -3  562.36    5.85   0
  -9   2  -3  565.17    6.44   0
   9  -2   3  502.75    5.31   0
  -9   2  -3  645.21    6.68   0
  -8   2  -3  492.25    5.53   0
  -8   2  -3  526.08    6.02   0
  -8   2  -3  463.22    6.04   0
   8  -2   3  442.46    5.86   0
   8  -2   3  512.54    5.77   0
   7  -2   3   15.48    3.82   0
  -7   2  -3    4.49    3.96   0
  -7   2  -3    4.11    3.84   0
   7  -2   3    8.51    3.99   0
  -7   2  -3    4.21    4.27   0
  -6   2  -3  885.15    7.10   0
  -6   2  -3  813.16    7.06   0
   6  -2   3  904.57    6.74   0
  -6   2  -3  949.93    6.89   0
   6  -2   3  826.78    7.10   0
   5  -2   3  555.40    5.95   0
   5  -2   3  495.48    6.34   0
  -5   2  -3  537.77    5.96   0
  -5   2  -3  482.06    6.22   0
  -5   2  -3  512.20    6.20   0
  -4   2  -3 1828.13    9.80   0
   4  -2   3 1779.85    9.31   0
  -4   2  -3 1549.45    9.03   0
  -4   2  -3 1849.82    9.48   0
   4  -2   3 1599.58    9.09   0
  -3   2  -3 1290.66    9.11   0
  -3   2  -3 1167.39    9.18   0
   3  -2   3 1140.86    8.44   0
  -3   2  -3 1383.79    9.10   0
   3  -2   3 1338.01    8.94   0
  -2   2  -3   15.90    4.12   0
  -2   2  -3   12.47    3.98   0
   2  -2   3   21.08    4.08   0
   2  -2   3   20.10    4.31   0
   2  -2   3   23.80    4.05   0
  -2   2  -3   16.37    4.27   0
  -1   2  -3  189.33    5.32   0
  -1   2  -3  211.00    5.66   0
  -1   2  -3  169.77    5.67   0
   1  -2   3  175.31    4.45   0
   1  -2   3  180.40    5.75   0
   1  -2   3  193.01    6.08   0
   0   2  -3 9984.72   32.19   0
   0   2  -3 9955.48   32.38   0
   1   2  -3 4398.65   24.99   0
  -1  -2   3 5018.00   26.94   0
  -1  -2   3 6525.40   28.29   0
  -2  -2   3  282.36    7.66   0
   2   2  -3  313.25    9.36   0
   2   2  -3  345.47    7.90   0
   2   2  -3  322.92   10.66   0
  -2  -2   3  347.77   10.03   0
  -3  -2   3 1738.11   13.54   0
   3   2  -3 1736.04   28.53   0
   3   2  -3 1927.83   14.20   0
   3   2  -3 1840.32   13.96   0
  -3  -2   3 1767.93   26.69   0
  -4  -2   3 2136.04   32.98   0
   4   2  -3 2840.25   14.71   0
   4   2  -3 3316.69   15.44   0
  -4  -2   3 2893.88   15.29   0
  -4  -2   3 2327.35   13.32   0
  -5  -2   3 1096.23    8.84   0
   5   2  -3 1197.25    9.38   0
  -5  -2   3 1292.89   17.69   0
  -5  -2   3 1269.32   18.77   0
   5   2  -3 1426.91    9.68   0
  -5  -2   3 1248.70    9.73   0
  -6  -2   3  449.67    9.54   0
  -6  -2   3  439.10    6.26   0
  -6  -2   3  437.06    9.97   0
   6   2  -3  439.20    6.12   0
  -6  -2   3  390.59    5.71   0
   6   2  -3  519.99    6.31   0
   7   2  -3  651.94    6.63   0
  -7  -2   3  527.06    9.98   0
  -7  -2   3  570.15    9.78   0
  -7  -2   3  489.84    5.84   0
   7   2  -3  541.86    6.48   0
  -7  -2   3  539.37    6.55   0
   8   2  -3  140.63    4.75   0
  -8  -2   3  155.26    4.96   0
  -8  -2   3  165.32    6.80   0
   8   2  -3  180.51    3.88   0
  -8  -2   3  143.38    4.49   0
  -8  -2   3  152.76    7.04   0
   9   2  -3   82.47    4.50   0
   9   2  -3   64.27    4.38   0
  -9  -2   3   66.92    6.02   0
  -9  -2   3   66.18    6.29   0
  -9  -2   3   58.42    4.08   0
  -9  -2   3   54.65    4.53   0
  10   2  -3   80.57    4.72   0
 -10  -2   3   64.50    4.59   0
 -10  -2   3   65.62    5.60   0
 -10  -2   3   53.68    4.19   0
  10   2  -3   63.59    4.36   0
 -10  -2   3   63.18    6.24   0
 -11  -2   3   20.82    4.52   0
  11   2  -3   25.91    4.43   0
  11   2  -3   17.33    4.26   0
 -11  -2   3   24.29    6.14   0
 -11  -2   3   26.29    5.28   0
 -11  -2   3   15.34    4.08   0
  12   2  -3    5.07    4.53   0
 -12  -2   3   11.24    4.14   0
  12   2  -3    6.54    4.39   0
 -12  -2   3    6.69    6.29   0
 -12  -2   3    6.94    6.18   0
 -12  -2   3    8.21    4.50   0
 -11   1  -2   20.39    4.36   0
 -11   1  -2   12.97    4.07   0
 -11   1  -2   13.79    4.73   0
  11  -1   2   13.81    4.25   0
 -11   1  -2   17.55    4.53   0
  11  -1   2   11.50    4.46   0
 -10   1  -2   24.34    4.18   0
  10  -1   2   30.38    4.31   0
  10  -1   2   39.39    4.26   0
 -10   1  -2   32.85    4.40   0
 -10   1  -2   27.30    4.41   0
 -10   1  -2   21.87    5.56   0
  -9   1  -2  396.31    5.26   0
   9  -1   2  431.22    5.70   0
  -9   1  -2  455.10    6.11   0
  -9   1  -2  408.27    5.97   0
   9  -1   2  377.62    5.78   0
  -8   1  -2  308.39    5.12   0
   8  -1   2  274.46    5.30   0
   8  -1   2  330.31    5.34   0
  -8   1  -2  290.10    5.39   0
  -8   1  -2  322.49    5.45   0
   7  -1   2  792.49    6.94   0
   7  -1   2  879.77    6.78   0
  -7   1  -2  860.08    7.22   0
  -7   1  -2  773.45    6.94   0
  -7   1  -2  819.57    6.39   0
  -6   1  -2  204.12    5.59   0
   6  -1   2  197.78    4.57   0
   6  -1   2  199.33    5.02   0
  -6   1  -2  180.80    4.92   0
  -6   1  -2  196.88    4.54   0
   5  -1   2 1309.48    8.17   0
  -5   1  -2 1115.24    8.31   0
  -5   1  -2 1122.93    7.04   0
   5  -1   2 1182.04    8.57   0
  -5   1  -2  992.39    7.32   0
  -4   1  -2 1028.61    7.73   0
   4  -1   2  883.63    8.01   0
   4  -1   2  983.13    7.65   0
  -4   1  -2  999.51    8.33   0
  -4   1  -2  898.96    8.09   0
   3  -1   2 3948.43   16.22   0
   3  -1   2 4357.71   15.20   0
  -3   1  -2 4285.70   16.54   0
   3  -1   2 3638.19   15.28   0
  -3   1  -2 4699.36   16.01   0
  -3   1  -2 4040.21   16.61   0
   2  -1   2 3044.58   14.81   0
   2  -1   2 2608.83   14.72   0
   2  -1   2 2753.80   14.72   0
  -2   1  -2 2699.03   14.34   0
  -2   1  -2 2505.90   14.51   0
  -2   1  -2 2926.68   14.50   0
   1  -1   2 5223.50   22.26   0
   1  -1   2 5184.03   23.48   0
  -1   1  -2 5969.20   24.47   0
  -1   1  -2 4940.21   22.96   0
   1  -1   2 5681.04   23.98   0
  -1   1  -2 5437.63   22.52   0
   0  -1   2 4562.13   24.46   0
   0   1  -2 5045.50   32.20   0
   0  -1   2 4859.72   32.01   0
   0   1  -2 4856.67   25.36   0
   0   1  -2 4255.17   26.14   0
   0   1  -2 4222.68   26.03   0
   1   1  -2 2412.79   21.80   0
   1   1  -2 2837.32   25.61   0
  -1  -1   2 2287.60   21.55   0
  -1  -1   2 2996.77   25.31   0
  -2  -1   2 2150.32   28.40   0
   2   1  -2 4035.59   25.58   0
   2   1  -2 3665.99   36.21   0
   2   1  -2 3845.30   22.27   0
  -2  -1   2 3691.90   22.17   0
   3   1  -2 1503.49   12.11   0
  -3  -1   2 1287.55   11.41   0
  -3  -1   2 1365.96   19.25   0
  -3  -1   2 1395.10   11.95   0
   3   1  -2 1286.22   18.29   0
   3   1  -2 1345.22   11.55   0
  -4  -1   2  160.92    6.90   0
   4   1  -2  163.44    5.34   0
   4   1  -2  187.90    5.33   0
  -4  -1   2  175.32    5.52   0
  -4  -1   2  166.41    5.07   0
   5   1  -2 1288.63    8.92   0
  -5  -1   2 1077.22   12.27   0
  -5  -1   2 1099.35   11.73   0
  -5  -1   2 1105.86    8.63   0
   5   1  -2 1060.82    8.86   0
  -5  -1   2 1110.31    9.16   0
  -6  -1   2  166.75    6.26   0
   6   1  -2  199.89    4.81   0
   6   1  -2  172.68    4.92   0
  -6  -1   2  170.03    4.64   0
  -6  -1   2  171.48    4.92   0
  -6  -1   2  176.82    5.93   0
  -7  -1   2    5.63    4.26   0
   7   1  -2    6.41    3.93   0
   7   1  -2    6.73    3.97   0
  -7  -1   2    6.32    4.60   0
  -7  -1   2   10.59    3.81   0
  -7  -1   2    6.51    4.46   0
  -8  -1   2  292.45    4.27   0
  -8  -1   2  290.62    5.40   0
   8   1  -2  295.70    5.35   0
  -8  -1   2  295.08    6.14   0
  -8  -1   2  320.75    6.61   0
   8   1  -2  378.04    5.52   0
   9   1  -2  311.35    5.39   0
   9   1  -2  238.21    5.12   0
  -9  -1   2  249.52    6.04   0
  -9  -1   2  249.45    5.01   0
  -9  -1   2  269.42    6.54   0
  -9  -1   2  252.01    5.38   0
  10   1  -2  179.21    4.87   0
 -10  -1   2  135.36    4.43   0
 -10  -1   2  147.65    4.95   0
 -10  -1   2  147.34    6.37   0
 -10  -1   2  152.99    5.27   0
  10   1  -2  123.47    4.74   0
 -11  -1   2   20.00    4.53   0
 -11  -1   2   17.29    5.60   0
  11   1  -2   14.54    4.28   0
 -11  -1   2   15.14    5.18   0
  11   1  -2   19.87    4.29   0
 -11  -1   2   22.28    4.10   0
 -12  -1   2   14.41    5.35   0
  12   1  -2   10.83    4.34   0
 -12  -1   2   13.46    4.18   0
 -12  -1   2   11.78    6.54   0
  12   1  -2   14.30    4.26   0
 -12  -1   2    6.65    4.48   0
  12   0   1   19.45    4.61   0
 -12   0  -1   23.17    4.67   0
 -12   0  -1   21.14    4.78   0
 -12   0  -1   18.22    4.31   0
  12   0   1   26.16    4.57   0
 -12   0  -1   22.42    4.93   0
 -11   0  -1    4.58    4.64   0
 -11   0  -1    3.58    5.29   0
 -11   0  -1    8.66    4.44   0
  11   0   1    4.72    4.32   0
  11   0   1    8.61    4.29   0
 -11   0  -1    5.72    4.14   0
  10   0   1    5.71    4.31   0
 -10   0  -1    7.40    4.21   0
 -10   0  -1    8.45    3.98   0
 -10   0  -1    7.68    4.39   0
 -10   0  -1   10.86    4.29   0
  10   0   1    7.04    4.21   0
   9   0   1   33.35    4.33   0
   9   0   1   43.92    4.20   0
  -9   0  -1   31.95    4.41   0
  -9   0  -1   28.40    4.01   0
  -9   0  -1   35.23    4.26   0
  -8   0  -1  134.76    5.49   0
  -8   0  -1  119.39    4.69   0
   8   0   1  135.92    3.49   0
   8   0   1  114.10    4.49   0
  -8   0  -1  131.82    4.35   0
   7   0   1   59.31    4.28   0
   7   0   1   69.01    4.02   0
  -7   0  -1   63.42    4.20   0
  -7   0  -1   68.16    4.01   0
  -7   0  -1   64.01    4.19   0
  -6   0  -1   33.11    3.76   0
  -6   0  -1   32.69    4.05   0
   6   0   1   21.36    3.86   0
   6   0   1   22.32    4.10   0
  -6   0  -1   31.59    3.88   0
   5   0   1 3219.12   12.09   0
   5   0   1 2885.97   12.90   0
  -5   0  -1 3138.55   13.87   0
  -5   0  -1 3168.52   11.95   0
  -5   0  -1 2913.77   12.81   0
   4   0   1 4142.94   14.37   0
   4   0   1 3641.53   15.30   0
  -4   0  -1 3924.39   16.14   0
   4   0   1 3752.40   16.22   0
  -4   0  -1 3878.70   13.78   0
  -4   0  -1 3508.34   15.04   0
  -3   0  -1  770.97    8.68   0
   3   0   1  890.43    8.16   0
   3   0   1  793.04    8.75   0
  -3   0  -1  792.58    7.74   0
   3   0   1  795.41    8.98   0
  -3   0  -1  708.51    8.50   0
  -2   0  -1  501.08    7.22   0
   2   0   1  498.21    7.28   0
  -2   0  -1  487.10    7.85   0
   2   0   1  464.79    7.94   0
   2   0   1  472.20    7.92   0
  -2   0  -1  474.50    8.05   0
  -1   0  -1 1413.71   15.41   0
   1   0   1 1480.73   14.10   0
  -1   0  -1 1530.32   14.27   0
  -1   0  -1 1506.05   14.94   0
   1   0   1 1471.75   15.00   0
   1   0   1 1408.52   15.29   0
  -2   0   1 1371.31   13.64   0
  -2   0   1 1569.12   14.50   0
   2   0  -1 1330.04   17.24   0
   2   0  -1 1623.55   14.75   0
   2   0  -1 1356.88   13.55   0
  -2   0   1 1309.57   16.85   0
  -3   0   1  166.01    5.49   0
  -3   0   1  155.69    6.23   0
   3   0  -1  198.74    5.48   0
   3   0  -1  165.11    5.51   0
  -3   0   1  183.41    5.30   0
  -4   0   1  626.03    7.18   0
   4   0  -1  565.27    7.30   0
   4   0  -1  670.86    7.45   0
  -4   0   1  569.72    9.05   0
  -4   0   1  557.89    7.29   0
   5   0  -1 1766.91   10.50   0
  -5   0   1 2022.43   10.36   0
   5   0  -1 2162.16   10.78   0
  -5   0   1 1799.48   12.57   0
  -5   0   1 1799.02   10.56   0
   6   0  -1  205.69    4.74   0
   6   0  -1  180.37    4.93   0
  -6   0   1  171.47    5.93   0
  -6   0   1  170.89    4.83   0
  -6   0   1  188.85    4.60   0
   7   0  -1  385.74    5.44   0
  -7   0   1  330.26    6.81   0
  -7   0   1  298.91    5.47   0
  -7   0   1  351.83    5.25   0
   7   0  -1  334.17    5.49   0
  -8   0   1  473.01    7.39   0
  -8   0   1  429.28    5.73   0
   8   0  -1  448.24    5.85   0
  -8   0   1  482.86    5.65   0
   8   0  -1  536.52    5.18   0
   9   0  -1  598.85    6.15   0
   9   0  -1  491.11    5.99   0
  -9   0   1  515.11    6.12   0
  -9   0   1  533.82    7.60   0
  -9   0   1  528.81    5.74   0
  10   0  -1  127.92    4.71   0
 -10   0   1  105.68    4.70   0
 -10   0   1  106.09    4.35   0
 -10   0   1  104.18    5.71   0
  10   0  -1  107.84    4.72   0
  11   0  -1   13.47    4.20   0
 -11   0   1    8.61    5.48   0
 -11   0   1   13.17    4.26   0
 -11   0   1   13.11    3.85   0
  11   0  -1   15.34    2.98   0
  12   0  -1  106.55    4.98   0
 -12   0   1   99.29    3.81   0
 -12   0   1  101.77    5.30   0
 -12   0   1   96.18    4.68   0
  12   0  -1   86.24    4.74   0
  12   1   0   15.26    4.49   0
 -12  -1   0   11.92    4.41   0
 -12  -1   0   19.13    4.89   0
 -12  -1   0   24.24    5.63   0
  12   1   0   12.61    4.67   0
 -12  -1   0   15.63    4.66   0
  11   1   0   95.28    4.87   0
  11   1   0   69.22    4.60   0
 -11  -1   0   65.48    3.48   0
 -11  -1   0   78.28    4.80   0
 -11  -1   0   91.93    6.08   0
 -10  -1   0   82.36    5.03   0
  10   1   0   70.40    4.52   0
  10   1   0   84.20    4.53   0
 -10  -1   0   77.39    5.55   0
 -10  -1   0   70.37    4.26   0
   9   1   0  154.25    4.75   0
  -9  -1   0  174.70    4.88   0
  -9  -1   0  165.96    4.58   0
   9   1   0  201.72    5.09   0
   8   1   0  184.17    5.05   0
  -8  -1   0  184.88    3.64   0
   8   1   0  232.17    4.95   0
  -8  -1   0  184.74    4.99   0
  -7  -1   0   98.78    4.21   0
  -7  -1   0   88.58    4.39   0
   7   1   0  112.75    4.38   0
   7   1   0   95.60    4.42   0
  -6  -1   0  824.21    6.88   0
  -6  -1   0  722.59    7.02   0
   6   1   0  845.78    7.55   0
   6   1   0  900.11    7.33   0
   5   1   0  242.01    4.99   0
   5   1   0  224.75    6.21   0
  -5  -1   0  181.80    4.62   0
  -5  -1   0  184.13    5.10   0
   4   1   0  549.22    8.28   0
  -4  -1   0  494.35    7.01   0
  -4  -1   0  527.43    6.37   0
   4   1   0  555.70    6.73   0
   4   1   0  531.83    7.28   0
  -3  -1   0 1415.47   10.03   0
  -3  -1   0 1410.37   11.66   0
   3   1   0 1531.17   13.68   0
   3   1   0 1452.04   11.97   0
   3   1   0 1509.29   10.40   0
   2   1   0  205.17    7.59   0
   2   1   0  198.79    5.86   0
  -2  -1   0  204.71    5.00   0
   2   1   0  222.22    8.06   0
  -2  -1   0  210.84    6.86   0
   1   1   0 1948.36   23.86   0
  -1  -1   0 1914.98   23.74   0
   1   1   0 1716.37   16.39   0
   1   1   0 1687.38   20.79   0
   2  -1   0  191.80    6.18   0
   2  -1   0  221.45    6.17   0
  -2   1   0  209.27    6.77   0
  -2   1   0  212.51    6.36   0
  -2   1   0  253.71    6.38   0
  -3   1   0  342.50    6.06   0
   3  -1   0  258.49    5.92   0
  -3   1   0  290.71    6.56   0
  -3   1   0  285.77    6.10   0
   3  -1   0  309.05    5.87   0
   4  -1   0 1175.82    8.69   0
  -4   1   0 1128.96    8.54   0
  -4   1   0  944.51    8.58   0
  -4   1   0  978.99    9.44   0
   4  -1   0  964.86    8.60   0
  -5   1   0  178.42    5.23   0
  -5   1   0  187.04    5.02   0
  -5   1   0  189.42    5.16   0
  -5   1   0  218.11    4.94   0
   5  -1   0  242.93    5.00   0
   5  -1   0  211.75    5.11   0
  -6   1   0  630.02    6.97   0
   6  -1   0  569.43    6.40   0
  -6   1   0  690.92    6.43   0
  -6   1   0  593.85    6.47   0
   6  -1   0  666.51    6.41   0
  -6   1   0  597.37    7.13   0
  -7   1   0  354.95    6.62   0
  -7   1   0  326.06    5.36   0
   7  -1   0  388.91    5.21   0
   7  -1   0  340.55    5.38   0
  -7   1   0  379.14    5.22   0
  -7   1   0  358.90    5.54   0
  -8   1   0  119.87    4.40   0
  -8   1   0  110.62    5.44   0
   8  -1   0  126.90    4.46   0
   8  -1   0  103.84    3.49   0
  -8   1   0  117.59    4.45   0
  -8   1   0  107.62    4.53   0
  -9   1   0   10.38    3.96   0
   9  -1   0   12.32    2.87   0
  -9   1   0   11.90    4.26   0
  -9   1   0    5.79    4.00   0
   9  -1   0    7.93    4.12   0
  -9   1   0   13.54    4.96   0
  10  -1   0  108.67    4.52   0
 -10   1   0   91.75    4.50   0
  10  -1   0   82.83    4.45   0
 -10   1   0   87.59    4.74   0
 -10   1   0   78.88    4.30   0
 -10   1   0   70.41    4.58   0
  11  -1   0    7.41    4.10   0
 -11   1   0    8.22    4.42   0
 -11   1   0    7.53    4.05   0
  11  -1   0    7.92    4.21   0
 -11   1   0    4.54    4.25   0
 -11   1   0    5.42    4.14   0
 -12   1   0   24.50    4.70   0
  12  -1   0   22.67    4.60   0
 -12   1   0   22.65    4.40   0
  12  -1   0   23.51    4.51   0
 -12   1   0   20.61    4.12   0
 -12   1   0   23.04    3.35   0
 -12  -2   1   60.21    6.39   0
 -12  -2   1   56.24    5.81   0
  12   2  -1   52.49    4.76   0
 -12  -2   1   64.85    4.92   0
 -12  -2   1   60.15    4.77   0
  12   2  -1   86.99    4.97   0
  11   2  -1   37.47    4.56   0
 -11  -2   1   26.76    4.55   0
 -11  -2   1   28.07    5.73   0
 -11  -2   1   20.93    4.53   0
  11   2  -1   21.30    4.53   0
 -11  -2   1   24.04    4.22   0
 -10  -2   1    3.02    4.25   0
 -10  -2   1    3.26    5.14   0
  10   2  -1    3.85    4.39   0
 -10  -2   1    6.78    3.99   0
 -10  -2   1    2.80    4.50   0
  10   2  -1    2.83    4.18   0
  -9  -2   1   70.97    4.54   0
  -9  -2   1   74.56    5.49   0
  -9  -2   1   82.33    5.90   0
   9   2  -1   98.95    4.58   0
  -9  -2   1   67.46    3.21   0
   9   2  -1   68.70    4.49   0
  -8  -2   1   96.87    4.61   0
   8   2  -1   91.27    5.51   0
  -8  -2   1  111.66    5.61   0
   8   2  -1  107.28    3.63   0
  -8  -2   1   93.09    4.39   0
   7   2  -1  396.77    5.61   0
   7   2  -1  314.87    5.63   0
  -7  -2   1  345.96    6.98   0
  -7  -2   1  313.19    5.16   0
  -7  -2   1  321.90    5.61   0
  -6  -2   1  259.65    5.03   0
   6   2  -1  296.78    5.88   0
  -6  -2   1  283.79    6.65   0
  -6  -2   1  272.98    6.21   0
   6   2  -1  327.87    5.46   0
  -5  -2   1   33.61    2.85   0
  -5  -2   1   38.01    5.05   0
  -5  -2   1   36.84    5.06   0
   5   2  -1   37.67    5.10   0
   5   2  -1   44.24    4.14   0
  -4  -2   1   83.40    5.73   0
   4   2  -1   85.83    4.63   0
   4   2  -1   84.74    5.85   0
   4   2  -1   84.23    4.66   0
  -4  -2   1   81.59    4.60   0
  -4  -2   1   77.95    4.45   0
   3   2  -1 1191.76    9.81   0
  -3  -2   1  981.32    9.12   0
  -3  -2   1 1137.05   11.45   0
  -3  -2   1  862.17   12.99   0
   3   2  -1 1168.37   11.97   0
   3   2  -1 1285.54   15.58   0
   2   2  -1  153.32    7.34   0
  -2  -2   1  167.19    6.91   0
  -2  -2   1  130.93    8.30   0
   2   2  -1  150.75    9.03   0
   2   2  -1  137.66    5.82   0
   1   2  -1 2434.59   25.60   0
  -1  -2   1 2046.60   33.94   0
  -1  -2   1 2293.35   16.97   0
   1   2  -1 2329.73   33.11   0
   0   2  -1 6823.84   33.35   0
  -1   2  -1 1257.41   12.67   0
  -1   2  -1 1240.82   13.81   0
   1  -2   1 1265.10   14.05   0
   1  -2   1 1215.77   12.51   0
  -2   2  -1 1880.99   12.33   0
  -2   2  -1 1664.33   12.78   0
  -2   2  -1 1700.14   12.56   0
   2  -2   1 1611.93   12.20   0
  -3   2  -1 3104.18   13.62   0
   3  -2   1 2557.79   13.19   0
  -3   2  -1 2543.39   13.58   0
   3  -2   1 2873.19   13.15   0
  -4   2  -1  631.00    7.09   0
  -4   2  -1  744.01    6.36   0
   4  -2   1  611.44    7.00   0
   4  -2   1  671.58    6.62   0
  -5   2  -1 1549.30    9.35   0
   5  -2   1 1784.85    9.13   0
   5  -2   1 1570.13    9.40   0
  -5   2  -1 1558.45    9.80   0
  -5   2  -1 1840.33    9.31   0
  -6   2  -1  430.19    5.79   0
  -6   2  -1  409.19    5.96   0
   6  -2   1  403.84    5.86   0
  -6   2  -1  394.34    5.87   0
  -6   2  -1  473.65    5.70   0
   6  -2   1  483.82    5.76   0
  -7   2  -1   95.90    4.47   0
  -7   2  -1   99.58    4.22   0
   7  -2   1  105.32    4.13   0
  -7   2  -1  100.80    4.24   0
  -7   2  -1   90.18    4.42   0
   7  -2   1   92.30    4.48   0
   8  -2   1    8.56    4.16   0
  -8   2  -1    9.14    4.23   0
   8  -2   1   18.05    3.74   0
  -8   2  -1   14.39    4.06   0
  -8   2  -1   12.79    4.25   0
  -8   2  -1   12.74    3.74   0
   9  -2   1   32.03    4.08   0
  -9   2  -1   35.63    3.98   0
   9  -2   1   28.89    4.25   0
  -9   2  -1   29.90    4.08   0
  -9   2  -1   26.39    4.24   0
  -9   2  -1   29.83    4.35   0
 -10   2  -1    7.35    3.94   0
 -10   2  -1   10.13    4.45   0
  10  -2   1   16.48    4.08   0
  10  -2   1   12.14    3.10   0
 -10   2  -1    9.51    4.32   0
 -10   2  -1   16.40    4.14   0
  11  -2   1   23.32    4.41   0
 -11   2  -1   22.12    4.54   0
  11  -2   1   22.99    4.29   0
 -11   2  -1   12.13    4.10   0
 -11   2  -1   25.16    4.22   0
 -11   2  -1   17.91    4.60   0
 -12   2  -1   32.24    4.51   0
  12  -2   1   31.05    4.42   0
 -12   2  -1   29.33    5.76   0
 -12   2  -1   29.88    4.24   0
  12  -2   1   22.48    4.40   0
 -12   2  -1   25.72    4.69   0
  12   3  -2   20.81    4.68   0
 -12  -3   2   -0.81    5.69   0
 -12  -3   2   18.79    6.63   0
  12   3  -2   17.37    4.64   0
 -12  -3   2   15.59    4.76   0
 -11  -3   2   34.41    4.72   0
 -11  -3   2   25.54    6.26   0
 -11  -3   2   32.61    6.08   0
  11   3  -2   33.35    5.41   0
  11   3  -2   52.45    4.80   0
 -10  -3   2   18.43    4.11   0
  10   3  -2   13.36    4.18   0
  10   3  -2   17.21    4.39   0
 -10  -3   2   19.56    6.28   0
 -10  -3   2   19.69    5.25   0
 -10  -3   2   17.84    5.85   0
   9   3  -2  274.43    5.47   0
  -9  -3   2  221.30    5.36   0
  -9  -3   2  177.36    7.04   0
   9   3  -2  213.24    5.24   0
  -9  -3   2  175.08    4.83   0
  -9  -3   2  233.12    6.99   0
  -8  -3   2  136.89    4.58   0
  -8  -3   2  164.16    6.46   0
   8   3  -2  149.27    5.73   0
  -8  -3   2  124.60    6.51   0
  -8  -3   2  151.02    4.91   0
   8   3  -2  177.76    5.17   0
  -7  -3   2  643.36    7.74   0
  -7  -3   2  499.22    8.87   0
   7   3  -2  786.82    7.12   0
  -7  -3   2  553.90    6.28   0
   7   3  -2  654.34    7.11   0
  -6  -3   2  760.89   11.28   0
   6   3  -2 1048.63    9.05   0
  -6  -3   2 1062.22    9.70   0
   6   3  -2 1210.70    8.53   0
  -6  -3   2  907.87    7.47   0
  -5  -3   2  498.54   10.49   0
   5   3  -2  984.60    8.09   0
  -5  -3   2  845.99    8.71   0
   5   3  -2  891.48    8.85   0
  -4  -3   2  189.47    5.56   0
   4   3  -2  175.94    5.96   0
   4   3  -2  181.17    8.92   0
  -4  -3   2  146.43    8.91   0
   4   3  -2  172.45    5.30   0
   3   3  -2 3096.87   30.54   0
   3   3  -2 2722.56   18.23   0
  -3  -3   2 2808.04   19.28   0
   3   3  -2 2495.11   14.18   0
  -3  -3   2 2824.30   29.26   0
   2   3  -2 2128.11   20.31   0
   2   3  -2 2102.64   24.48   0
  -2  -3   2 1864.38   20.68   0
  -2  -3   2 2245.58   13.54   0
  -2  -3   2 1986.22   22.07   0
  -1  -3   2  500.37   13.02   0
   1   3  -2  420.59   12.95   0
   1   3  -2  495.56   10.15   0
   0   3  -2 1341.02   15.18   0
   0   3  -2 1340.02   12.66   0
   1  -3   2 1556.25   13.32   0
  -1   3  -2 1489.55   12.89   0
  -1   3  -2 1444.89   11.46   0
   2  -3   2  184.49    5.68   0
  -2   3  -2  182.17    5.62   0
  -2   3  -2  208.86    5.27   0
   3  -3   2  817.74    8.13   0
  -3   3  -2  970.09    7.48   0
  -3   3  -2  822.55    8.17   0
  -4   3  -2  274.34    5.38   0
   4  -3   2  259.71    5.35   0
   4  -3   2  283.55    4.95   0
  -4   3  -2  338.74    5.29   0
   5  -3   2  669.83    6.70   0
  -5   3  -2  667.05    6.72   0
  -5   3  -2  700.65    6.73   0
   5  -3   2  731.66    6.39   0
  -5   3  -2  774.95    6.58   0
  -6   3  -2  238.49    3.87   0
   6  -3   2  192.11    3.91   0
  -6   3  -2  209.03    4.90   0
   6  -3   2  229.04    4.56   0
  -6   3  -2  209.74    3.92   0
   7  -3   2  307.16    4.39   0
  -7   3  -2  322.18    5.43   0
  -7   3  -2  354.48    4.96   0
  -7   3  -2  296.41    4.35   0
   7  -3   2  346.22    4.19   0
  -7   3  -2  343.85    5.33   0
  -8   3  -2   11.52    4.17   0
   8  -3   2    6.54    4.22   0
  -8   3  -2   13.37    3.06   0
   8  -3   2    9.39    2.69   0
  -8   3  -2   13.94    3.79   0
  -8   3  -2   10.58    3.90   0
   9  -3   2   50.39    3.96   0
  -9   3  -2   44.52    4.41   0
  -9   3  -2   47.16    3.20   0
   9  -3   2   41.46    4.22   0
  -9   3  -2   55.03    4.08   0
  -9   3  -2   52.33    4.14   0
 -10   3  -2  455.23    6.14   0
 -10   3  -2  416.93    5.95   0
 -10   3  -2  474.48    6.02   0
  10  -3   2  386.39    5.71   0
 -10   3  -2  420.17    5.39   0
  10  -3   2  462.93    5.54   0
 -11   3  -2   47.28    4.70   0
  11  -3   2   43.72    4.23   0
 -11   3  -2   51.35    3.01   0
 -11   3  -2   56.55    4.53   0
  11  -3   2   47.51    4.46   0
 -11   3  -2   46.91    4.64   0
 -12   3  -2    3.73    4.62   0
 -12   3  -2    0.78    4.38   0
 -12   3  -2    5.64    4.18   0
 -12   3  -2   -0.82    4.42   0
  12  -3   2    9.07    4.25   0
  12  -3   2    0.64    4.33   0
  12   4  -3    4.46    4.40   0
 -12  -4   3    5.50    5.76   0
  11   4  -3   21.70    4.50   0
  11   4  -3   26.86    4.86   0
 -11  -4   3   26.57    8.94   0
 -11  -4   3   30.74    4.77   0
 -11  -4   3   13.80    8.97   0
 -10  -4   3  165.67    5.35   0
  10   4  -3  101.51    5.34   0
  10   4  -3  194.08    5.49   0
 -10  -4   3  175.69   10.21   0
 -10  -4   3   91.93    8.82   0
   9   4  -3   63.16    4.69   0
  -9  -4   3   57.48    8.40   0
   9   4  -3   48.43    4.39   0
  -9  -4   3   29.45    7.54   0
  -9  -4   3   52.25    4.59   0
   8   4  -3  339.00    6.63   0
  -8  -4   3  214.08   10.37   0
  -8  -4   3  330.49    6.06   0
  -8  -4   3  337.91   11.63   0
   8   4  -3  379.81    5.98   0
  -7  -4   3 1067.81   18.40   0
  -7  -4   3  889.54   18.27   0
  -7  -4   3 1069.08    9.06   0
   7   4  -3 1090.89    8.92   0
   7   4  -3 1335.83    8.71   0
  -6  -4   3  165.75   12.77   0
  -6  -4   3  162.66   13.22   0
  -6  -4   3  171.46    6.11   0
   6   4  -3  212.02    5.39   0
   6   4  -3  200.41    6.13   0
   5   4  -3  280.90    6.63   0
   5   4  -3  307.07    5.72   0
  -5  -4   3  286.68    6.27   0
  -4  -4   3  587.77    8.83   0
   4   4  -3  608.22    7.54   0
   4   4  -3  634.52    9.08   0
  -3  -4   3 1852.90   17.18   0
   3   4  -3 2191.15   16.84   0
   3   4  -3 1644.09   25.50   0
   2   4  -3 2932.97   22.19   0
   2   4  -3 2894.05   22.32   0
  -2  -4   3 2995.99   14.92   0
  -2  -4   3 2215.37   21.13   0
   1   4  -3  750.68   12.72   0
   1   4  -3 1227.93   10.91   0
   1   4  -3 1110.06   11.39   0
   1   4  -3 1147.42   13.98   0
   0   4  -3  390.49    6.83   0
   0   4  -3  406.90    7.73   0
  -1   4  -3 1912.50   13.00   0
  -1   4  -3 1863.29   11.77   0
   1  -4   3 1882.77   13.17   0
  -2   4  -3  524.51    7.17   0
   2  -4   3  562.08    7.45   0
  -3   4  -3 1097.81    8.72   0
  -3   4  -3 1280.31    8.54   0
   3  -4   3 1162.03    8.93   0
   4  -4   3 2235.03   10.92   0
  -4   4  -3 2301.29   10.54   0
  -4   4  -3 2599.33   10.88   0
  -4   4  -3 2188.23   10.73   0
   5  -4   3   11.02    4.10   0
  -5   4  -3   17.45    4.12   0
  -5   4  -3   12.80    4.05   0
  -5   4  -3   16.91    2.82   0
  -6   4  -3   33.24    3.91   0
   6  -4   3   33.22    3.76   0
   6  -4   3   34.00    3.98   0
  -6   4  -3   29.73    2.98   0
  -6   4  -3   26.87    3.98   0
   7  -4   3  716.42    6.06   0
  -7   4  -3  666.82    6.40   0
  -7   4  -3  813.11    6.39   0
   7  -4   3  616.90    5.51   0
  -7   4  -3  692.63    6.45   0
  -7   4  -3  746.73    6.39   0
  -8   4  -3  159.46    4.44   0
  -8   4  -3  140.04    4.69   0
  -8   4  -3  170.22    4.59   0
  -8   4  -3  159.22    4.66   0
   8  -4   3  141.59    4.64   0
   8  -4   3  160.94    4.34   0
  -9   4  -3   63.28    4.28   0
   9  -4   3   50.92    3.20   0
  -9   4  -3   60.00    4.15   0
   9  -4   3   64.50    4.05   0
  -9   4  -3   56.90    3.30   0
  -9   4  -3   59.05    4.47   0
 -10   4  -3   60.52    4.38   0
 -10   4  -3   57.67    4.50   0
  10  -4   3   55.28    4.06   0
 -10   4  -3   59.66    4.04   0
 -10   4  -3   59.15    4.68   0
  10  -4   3   44.61    4.38   0
 -11   4  -3   41.03    4.74   0
 -11   4  -3   36.28    4.28   0
  11  -4   3   32.77    4.42   0
 -11   4  -3   37.81    4.39   0
  11  -4   3   38.94    3.18   0
 -11   4  -3   41.26    4.63   0
  12  -4   3    4.18    4.51   0
 -12   4  -3    8.16    4.04   0
 -12   4  -3   13.33    4.39   0
  12  -4   3    7.05    2.96   0
 -12   4  -3    9.45    4.76   0
 -12   4  -3   12.85    4.72   0
 -11  -5   4   42.69    5.92   0
  11   5  -4   36.13    5.56   0
  11   5  -4   50.84    4.84   0
  10   5  -4    6.84    4.26   0
  10   5  -4   18.11    4.55   0
 -10  -5   4   10.87    5.51   0
   9   5  -4    7.52    4.40   0
   9   5  -4    8.61    4.93   0
  -9  -5   4    7.75    5.37   0
   8   5  -4   49.59    4.72   0
  -8  -5   4   42.02    4.50   0
   8   5  -4   46.84    5.15   0
   7   5  -4  238.11    5.77   0
  -7  -5   4  243.55    6.92   0
   7   5  -4  292.99    5.83   0
  -6  -5   4  349.61    7.49   0
   6   5  -4  344.10    6.37   0
   6   5  -4  401.88    6.16   0
   5   5  -4  160.58    5.20   0
   5   5  -4  157.52    5.17   0
  -5  -5   4  131.64    6.14   0
   4   5  -4  598.29    8.89   0
   4   5  -4  542.03    7.36   0
  -4  -5   4  449.24    8.94   0
  -4  -5   4  608.29    6.84   0
  -3  -5   4 1376.93    9.49   0
   3   5  -4 1377.14   17.77   0
   3   5  -4 1340.06   13.51   0
  -3  -5   4  931.35   13.52   0
   2   5  -4 2048.26   17.22   0
  -2  -5   4 2236.17   17.77   0
   2   5  -4 2208.54   16.42   0
   1   5  -4 1788.69   15.85   0
   1   5  -4 2615.30   17.27   0
   1   5  -4 2528.04   14.55   0
   0   5  -4  503.79    7.58   0
   0   5  -4  478.61    7.37   0
  -1   5  -4 5438.23   17.58   0
  -1   5  -4 5577.77   19.51   0
   1  -5   4 5745.09   20.52   0
   2  -5   4  728.88    7.96   0
  -2   5  -4  657.10    7.40   0
  -3   5  -4 2696.69   11.51   0
  -3   5  -4 2325.11   11.33   0
  -3   5  -4 2409.70   10.80   0
   3  -5   4 2342.36   11.04   0
  -4   5  -4  145.58    4.59   0
   4  -5   4  138.73    4.90   0
  -4   5  -4  127.68    4.69   0
  -4   5  -4  119.53    4.40   0
   5  -5   4   21.77    4.07   0
  -5   5  -4   23.95    3.96   0
  -5   5  -4   21.08    4.10   0
  -5   5  -4   19.18    4.00   0
  -6   5  -4   95.40    4.39   0
  -6   5  -4  114.32    4.35   0
  -6   5  -4   95.83    4.41   0
   6  -5   4   93.56    4.43   0
   7  -5   4  166.47    4.82   0
  -7   5  -4  148.66    4.86   0
  -7   5  -4  147.98    4.86   0
  -7   5  -4  172.86    4.69   0
  -7   5  -4  161.77    4.82   0
  -8   5  -4   44.21    4.01   0
   8  -5   4   32.58    3.08   0
  -8   5  -4   34.08    4.20   0
  -8   5  -4   42.20    3.96   0
  -8   5  -4   42.32    4.40   0
  -9   5  -4   30.91    4.37   0
  -9   5  -4   26.38    4.04   0
  -9   5  -4   29.34    4.43   0
  -9   5  -4   32.54    4.07   0
   9  -5   4   27.66    4.19   0
 -10   5  -4    6.19    4.05   0
 -10   5  -4    4.04    4.22   0
 -10   5  -4    4.98    3.14   0
 -10   5  -4    8.57    4.36   0
  10  -5   4    5.86    3.04   0
  11  -5   4   35.21    4.55   0
 -11   5  -4   39.73    3.10   0
 -11   5  -4   39.89    4.42   0
 -11   5  -4   19.57    4.71   0
 -11   5  -4   36.97    4.68   0
 -11  -6   5   18.59    5.00   0
  11   6  -5   24.47    4.92   0
  11   6  -5   14.33    5.44   0
 -10  -6   5   38.00    5.81   0
  10   6  -5   41.97    4.47   0
  10   6  -5   62.48    5.14   0
   9   6  -5    2.78    4.61   0
  -9  -6   5    3.34    5.52   0
   9   6  -5    1.79    5.09   0
   8   6  -5   99.43    4.91   0
  -8  -6   5   66.27    4.94   0
   8   6  -5   72.16    4.64   0
   7   6  -5  320.71    6.17   0
   7   6  -5  285.36    6.62   0
  -7  -6   5  265.60    6.50   0
   6   6  -5  251.63    5.64   0
   6   6  -5  233.41    6.16   0
  -6  -6   5  187.59    6.57   0
  -5  -6   5   14.80    4.25   0
  -5  -6   5    8.02    5.25   0
   5   6  -5    7.97    5.42   0
   5   6  -5   10.84    4.81   0
   4   6  -5  315.19    7.31   0
  -4  -6   5  237.01    7.58   0
   4   6  -5  271.11   13.30   0
   4   6  -5  344.77   13.00   0
  -4  -6   5  345.31    5.82   0
   3   6  -5 1208.21   13.61   0
   3   6  -5 1230.86   12.40   0
   3   6  -5 1309.75   13.65   0
  -3  -6   5 1086.52   12.28   0
   2   6  -5  841.36   10.94   0
   2   6  -5  980.26   10.40   0
   2   6  -5 1070.43   10.81   0
   2   6  -5  977.59   10.96   0
   1   6  -5  352.30    6.09   0
   1   6  -5  254.80    7.64   0
   1   6  -5  375.36    6.97   0
   0   6  -5 1894.46   12.96   0
   0   6  -5 2094.62   11.34   0
   0   6  -5 2133.13   13.43   0
   0   6  -5 2130.40   12.79   0
  -1   6  -5  980.41    8.74   0
  -1   6  -5  965.68    7.94   0
   1  -6   5  928.84    8.95   0
  -2   6  -5 1779.79    9.62   0
   2  -6   5 1778.65   10.68   0
  -2   6  -5 1718.82   10.23   0
  -3   6  -5 1304.62    7.64   0
   3  -6   5 1309.87    9.11   0
  -3   6  -5 1511.01    8.66   0
  -3   6  -5 1258.71    8.78   0
   4  -6   5  387.60    5.88   0
  -4   6  -5  345.22    5.59   0
  -4   6  -5  345.14    5.23   0
  -4   6  -5  418.78    5.69   0
  -5   6  -5   40.64    4.27   0
   5  -6   5   52.93    4.32   0
  -5   6  -5   51.51    3.05   0
  -5   6  -5   46.72    3.99   0
  -6   6  -5  306.35    5.05   0
   6  -6   5  256.74    5.25   0
  -6   6  -5  248.16    5.11   0
  -6   6  -5  277.83    5.01   0
  -6   6  -5  257.17    5.03   0
   7  -6   5  292.55    5.24   0
  -7   6  -5  321.82    5.17   0
  -7   6  -5  275.23    5.22   0
  -7   6  -5  279.90    5.30   0
  -7   6  -5  297.05    5.24   0
   8  -6   5   55.76    4.46   0
  -8   6  -5   54.03    3.16   0
  -8   6  -5   55.90    4.53   0
  -8   6  -5   52.64    4.43   0
  -8   6  -5   49.60    3.10   0
  -9   6  -5   35.03    4.22   0
  -9   6  -5   31.86    4.49   0
   9  -6   5   34.96    4.31   0
  -9   6  -5   38.81    4.11   0
  -9   6  -5   30.33    4.41   0
 -10   6  -5  222.60    4.16   0
 -10   6  -5  243.13    5.30   0
 -10   6  -5  214.96    5.49   0
 -10   6  -5  242.71    5.54   0
  10  -6   5  211.31    5.28   0
 -11   6  -5   23.03    4.60   0
 -11   6  -5   14.44    4.63   0
 -11   6  -5   21.91    4.84   0
 -11   6  -5   16.80    4.19   0
  11  -6   5   22.30    4.56   0
 -11  -7   6   -0.13    5.84   0
 -11  -7   6   -0.82    4.37   0
  11   7  -6    4.87    4.91   0
  11   7  -6    2.24    4.36   0
 -10  -7   6  132.88    6.68   0
 -10  -7   6  202.95    4.26   0
  10   7  -6  158.44    6.37   0
  10   7  -6  205.42    6.14   0
   9   7  -6   89.67    4.92   0
  -9  -7   6   64.48    6.00   0
  -9  -7   6  103.24    4.73   0
   9   7  -6  126.07    5.42   0
   8   7  -6   14.61    4.67   0
  -8  -7   6   11.17    5.36   0
  -8  -7   6   19.37    4.26   0
   8   7  -6   15.30    5.15   0
   7   7  -6   95.59    5.00   0
  -7  -7   6   82.72    3.40   0
   7   7  -6   85.34    5.43   0
  -7  -7   6   56.31    5.76   0
   6   7  -6  122.51    5.83   0
   6   7  -6  150.12    5.40   0
  -6  -7   6   83.07    6.07   0
  -6  -7   6  143.92    4.88   0
   5   7  -6   63.71    4.97   0
   5   7  -6   66.20    5.49   0
  -5  -7   6   43.40    5.91   0
  -5  -7   6   52.85    4.60   0
   4   7  -6   50.01    7.41   0
   4   7  -6   55.57    7.20   0
   4   7  -6   46.66    5.45   0
  -4  -7   6   42.27    5.79   0
   3   7  -6  113.76    5.69   0
   3   7  -6  120.05    6.26   0
   3   7  -6  119.37    5.31   0
   3   7  -6  133.76    5.85   0
   2   7  -6  156.69    5.30   0
   2   7  -6  166.39    6.49   0
   2   7  -6  121.70    5.34   0
   2   7  -6  180.43    6.06   0
   1   7  -6    7.97    4.26   0
   1   7  -6    2.08    4.59   0
   1   7  -6    5.99    3.74   0
   1   7  -6    7.75    4.89   0
   0   7  -6  285.79    6.20   0
   0   7  -6  327.37    5.98   0
   0   7  -6  333.83    5.43   0
   0   7  -6  343.19    6.25   0
   0   7  -6  345.75    5.59   0
  -1   7  -6  303.82    5.23   0
  -1   7  -6  279.18    5.53   0
   1  -7   6  248.47    5.70   0
  -1   7  -6  279.33    5.08   0
  -2   7  -6  683.03    6.71   0
  -2   7  -6  644.87    6.87   0
  -2   7  -6  618.83    5.83   0
   2  -7   6  702.45    7.38   0
  -3   7  -6 2831.55   11.05   0
  -3   7  -6 3010.63   11.36   0
  -3   7  -6 2868.00   11.86   0
  -3   7  -6 3298.37   12.09   0
   3  -7   6 2908.62   12.36   0
  -4   7  -6  604.75    6.08   0
  -4   7  -6  536.61    5.76   0
  -4   7  -6  531.89    6.33   0
   4  -7   6  514.03    6.40   0
  -4   7  -6  579.81    5.96   0
  -5   7  -6  345.75    5.24   0
  -5   7  -6  311.93    5.17   0
  -5   7  -6  299.33    5.44   0
   5  -7   6  314.96    5.59   0
  -5   7  -6  373.31    5.41   0
  -6   7  -6  352.66    5.30   0
  -6   7  -6  364.52    5.29   0
   6  -7   6  317.83    4.62   0
  -6   7  -6  327.98    5.55   0
  -6   7  -6  390.81    5.26   0
   7  -7   6  354.08    5.75   0
  -7   7  -6  360.92    5.35   0
  -7   7  -6  359.42    5.63   0
  -7   7  -6  328.82    4.39   0
  -7   7  -6  389.62    5.38   0
  -8   7  -6  187.98    4.97   0
  -8   7  -6  194.66    3.71   0
  -8   7  -6  183.98    4.95   0
   8  -7   6  165.44    4.90   0
  -8   7  -6  199.94    4.88   0
  -9   7  -6    9.03    3.10   0
   9  -7   6   13.01    4.28   0
  -9   7  -6   11.01    4.20   0
  -9   7  -6    9.90    4.04   0
  -9   7  -6   13.96    4.29   0
 -10   7  -6    8.83    4.40   0
  10  -7   6    5.42    3.16   0
 -10   7  -6   -0.11    4.48   0
 -10   7  -6    9.14    4.26   0
 -10   7  -6    3.21    2.87   0
 -10  -8   7    7.82    6.02   0
 -10  -8   7   16.56    3.13   0
  10   8  -7   14.19    5.29   0
  10   8  -7   18.94    5.12   0
   9   8  -7   81.43    5.20   0
  -9  -8   7   48.85    6.07   0
   9   8  -7   55.87    5.72   0
  -9  -8   7   72.32    3.54   0
   8   8  -7   56.74    5.08   0
  -8  -8   7   31.92    5.83   0
   8   8  -7   46.34    5.31   0
  -8  -8   7   50.55    4.51   0
  -7  -8   7   53.05    4.51   0
   7   8  -7   69.34    5.07   0
  -7  -8   7   30.47    6.05   0
   7   8  -7   55.24    5.52   0
  -6  -8   7  174.00    4.94   0
   6   8  -7  146.67    6.04   0
   6   8  -7  170.06    6.52   0
  -6  -8   7  130.89    6.65   0
   5   8  -7  149.51    6.21   0
   5   8  -7  145.00    5.52   0
  -5  -8   7  129.89    6.71   0
   4   8  -7   37.79    5.65   0
   4   8  -7   41.10    6.04   0
   4   8  -7   41.26    6.42   0
   4   8  -7   44.59    6.37   0
   3   8  -7  230.76    6.01   0
   3   8  -7  264.85    6.70   0
   3   8  -7  236.60    6.43   0
   3   8  -7  212.49    6.70   0
   2   8  -7   11.67    4.31   0
   2   8  -7   17.16    4.30   0
   2   8  -7   14.45    3.88   0
   2   8  -7   16.96    4.03   0
   1   8  -7  156.51    5.62   0
   1   8  -7  140.88    6.00   0
   1   8  -7   97.42    5.21   0
   1   8  -7  143.85    5.32   0
   0   8  -7  284.59    5.85   0
   0   8  -7  319.06    6.87   0
   0   8  -7  281.05    5.25   0
   0   8  -7  247.09    6.04   0
   0   8  -7  294.69    6.09   0
  -1   8  -7  859.67    8.67   0
  -1   8  -7  856.53    6.96   0
  -1   8  -7  868.97    7.11   0
  -1   8  -7  852.12    7.69   0
   2  -8   7  518.74    6.74   0
  -2   8  -7  540.93    5.87   0
  -2   8  -7  607.78    6.27   0
  -2   8  -7  576.63    6.02   0
  -2   8  -7  547.90    6.43   0
  -3   8  -7   61.60    4.13   0
  -3   8  -7   47.94    4.16   0
  -3   8  -7   53.81    4.23   0
  -3   8  -7   49.51    4.27   0
   3  -8   7   44.40    4.46   0
  -4   8  -7   50.20    4.50   0
   4  -8   7   49.33    4.55   0
  -4   8  -7   51.44    4.18   0
  -4   8  -7   48.68    4.06   0
  -4   8  -7   63.19    4.09   0
  -5   8  -7  138.83    4.42   0
  -5   8  -7  130.22    4.85   0
  -5   8  -7  161.61    4.52   0
  -5   8  -7  127.39    4.42   0
   5  -8   7  128.70    3.88   0
  -6   8  -7  132.68    3.47   0
  -6   8  -7  146.48    4.36   0
  -6   8  -7  129.75    3.67   0
  -6   8  -7  145.16    4.53   0
   6  -8   7  138.01    4.87   0
  -7   8  -7  196.26    4.93   0
  -7   8  -7  198.82    4.81   0
  -7   8  -7  198.93    5.07   0
  -7   8  -7  209.63    4.75   0
   7  -8   7  188.55    5.14   0
  -8   8  -7   37.00    4.38   0
  -8   8  -7   31.92    4.37   0
  -8   8  -7   29.21    4.40   0
   8  -8   7   32.92    4.46   0
  -8   8  -7   28.70    4.02   0
  -9   8  -7    2.19    3.07   0
  -9   8  -7    3.10    4.09   0
  -9   8  -7    1.13    4.53   0
   9  -8   7    5.22    4.32   0
  -9   8  -7    3.93    4.56   0
  10   9  -8   35.56    6.49   0
  10   9  -8   56.77    5.37   0
 -10  -9   8   33.94    6.45   0
 -10  -9   8   41.09    4.71   0
  -9  -9   8   22.77    4.56   0
  -9  -9   8   14.34    6.21   0
   9   9  -8   30.32    4.97   0
   9   9  -8   25.24    5.34   0
  -8  -9   8   11.19    4.40   0
   8   9  -8   11.34    4.81   0
  -8  -9   8    2.68    5.92   0
   8   9  -8    3.73    5.14   0
   7   9  -8   30.85    5.94   0
  -7  -9   8   20.57    6.08   0
   7   9  -8   24.91    5.33   0
   6   9  -8   26.35    4.89   0
  -6  -9   8   29.22    5.98   0
   6   9  -8   27.18    5.29   0
   5   9  -8  389.65    6.87   0
   5   9  -8  412.19   14.78   0
   5   9  -8  376.50    7.82   0
   5   9  -8  371.47   14.69   0
   5   9  -8  373.02    8.32   0
   4   9  -8  637.84    9.11   0
   4   9  -8  655.49   10.26   0
   4   9  -8  604.20    8.92   0
   4   9  -8  735.64   10.70   0
   3   9  -8    7.33    5.25   0
   3   9  -8    6.37    4.94   0
   3   9  -8    3.79    5.45   0
   3   9  -8    5.97    5.08   0
   2   9  -8  219.22    6.08   0
   2   9  -8  206.79    5.60   0
   2   9  -8  130.42    6.16   0
   2   9  -8  224.29    5.49   0
   1   9  -8  595.40    6.64   0
   1   9  -8  573.37    7.93   0
   1   9  -8  556.17    6.37   0
   1   9  -8  335.65    6.68   0
   0   9  -8  228.09    5.39   0
   0   9  -8  213.63    4.93   0
   0   9  -8  173.99    5.64   0
   0   9  -8  236.23    5.13   0
  -1   9  -8  173.66    5.16   0
  -1   9  -8  168.76    6.41   0
  -1   9  -8  159.90    4.76   0
  -1   9  -8  132.29    5.25   0
  -1   9  -8  152.87    4.52   0
  -2   9  -8   61.34    4.11   0
   2  -9   8   65.44    4.96   0
  -2   9  -8   62.54    4.26   0
  -2   9  -8   65.77    4.53   0
  -2   9  -8   60.57    4.09   0
  -3   9  -8   46.64    4.42   0
  -3   9  -8   57.31    4.13   0
  -3   9  -8   46.68    4.05   0
   3  -9   8   45.56    4.70   0
  -3   9  -8   49.34    4.30   0
   4  -9   8   91.53    4.96   0
  -4   9  -8  110.41    4.51   0
  -4   9  -8  125.13    4.41   0
  -4   9  -8   96.46    4.37   0
  -4   9  -8  100.14    4.77   0
  -5   9  -8   89.02    4.26   0
  -5   9  -8   78.81    4.59   0
  -5   9  -8   85.99    4.34   0
  -5   9  -8   70.47    4.37   0
   5  -9   8   84.73    4.67   0
  -6   9  -8   69.40    4.35   0
  -6   9  -8   57.73    4.36   0
  -6   9  -8   63.68    4.31   0
   6  -9   8   67.86    4.67   0
  -6   9  -8   57.14    4.56   0
  -7   9  -8  102.01    4.60   0
  -7   9  -8  113.63    4.65   0
   7  -9   8  111.25    5.02   0
  -7   9  -8  101.19    4.93   0
  -7   9  -8  113.80    4.49   0
  -8   9  -8  149.15    4.97   0
   8  -9   8  146.15    5.26   0
  -8   9  -8  156.34    4.85   0
  -8   9  -8  145.72    4.71   0
  -8   9  -8  146.22    5.11   0
  -9   9  -8    3.37    4.03   0
  -9   9  -8    0.81    4.62   0
   9  -9   8   -1.27    4.76   0
  -9   9  -8    4.01    4.52   0
   9  10  -9   35.00    5.80   0
  -9 -10   9   36.36    7.50   0
   9  10  -9   67.11    5.42   0
  -8 -10   9   17.44    6.94   0
   8  10  -9   16.33    6.04   0
   8  10  -9   16.08    5.33   0
   7  10  -9   12.95    5.20   0
   7  10  -9   23.26    4.95   0
   6  10  -9   71.40    6.27   0
   6  10  -9   65.58    6.24   0
   6  10  -9   63.38    5.69   0
   5  10  -9   57.01    5.24   0
   5  10  -9   62.98    5.89   0
   5  10  -9   65.23    8.11   0
   5  10  -9   51.01    5.57   0
   5  10  -9   64.10    8.86   0
   4  10  -9   19.20    5.62   0
   4  10  -9   16.37    5.50   0
   4  10  -9   17.45    5.97   0
   4  10  -9   19.80    5.34   0
   3  10  -9   17.30    5.35   0
   3  10  -9   18.67    4.59   0
   3  10  -9   18.41    4.83   0
   3  10  -9   16.06    5.22   0
   2  10  -9  140.82    6.18   0
   2  10  -9  250.98    6.23   0
   2  10  -9  240.45    6.19   0
   2  10  -9  241.47    5.79   0
   1  10  -9  639.23    7.29   0
   1  10  -9  331.42    6.46   0
   1  10  -9  612.33    6.71   0
   1  10  -9  637.86    6.85   0
   0  10  -9   52.41    4.14   0
   0  10  -9   42.58    4.90   0
   0  10  -9   62.37    5.60   0
   0  10  -9   62.17    4.41   0
  -1  10  -9  191.40    4.96   0
  -1  10  -9  140.15    5.27   0
  -1  10  -9  193.74    5.24   0
  -1  10  -9  192.07    5.02   0
  -2  10  -9  191.11    5.29   0
  -2  10  -9  185.06    4.79   0
  -2  10  -9  188.80    4.84   0
  -2  10  -9  190.71    6.79   0
  -2  10  -9  184.95    4.61   0
  -2  10  -9  148.40    5.21   0
   3 -10   9  117.89    5.15   0
  -3  10  -9  125.22    4.38   0
  -3  10  -9  125.24    4.86   0
  -3  10  -9  118.49    4.57   0
  -3  10  -9  122.52    5.33   0
  -4  10  -9  257.38    5.60   0
   4 -10   9  260.17    5.69   0
  -4  10  -9  274.91    5.15   0
  -4  10  -9  254.01    5.02   0
  -4  10  -9  249.91    4.97   0
  -5  10  -9  376.47    5.55   0
   5 -10   9  340.13    6.09   0
  -5  10  -9  375.32    5.40   0
  -5  10  -9  343.67    6.03   0
  -5  10  -9  379.02    5.50   0
  -6  10  -9   37.83    4.20   0
  -6  10  -9   35.22    4.40   0
  -6  10  -9   42.83    4.28   0
   6 -10   9   29.31    4.78   0
  -6  10  -9   37.35    4.64   0
  -7  10  -9   37.85    3.22   0
   7 -10   9   30.23    4.83   0
  -7  10  -9   31.77    4.19   0
  -7  10  -9   35.90    4.71   0
  -7  10  -9   37.21    4.33   0
  -8  10  -9   33.26    4.49   0
   8 -10   9   21.41    4.84   0
  -8  10  -9   24.74    4.63   0
  -8  10  -9   27.29    4.35   0
  -8  10  -9   24.88    4.78   0
   8  11 -10   21.71    6.16   0
   8  11 -10   28.47    6.39   0
   8  11 -10   43.32    5.32   0
   7  11 -10   10.59    5.83   0
   7  11 -10   15.48    6.05   0
   7  11 -10   13.83    6.12   0
   6  11 -10   20.54    5.42   0
   6  11 -10   19.27    5.75   0
   6  11 -10   23.48    4.96   0
   5  11 -10  196.87    9.40   0
   5  11 -10  173.10    6.74   0
   5  11 -10  210.91    9.56   0
   5  11 -10  204.36    7.14   0
   4  11 -10   32.82    5.69   0
   4  11 -10   37.99    5.66   0
   4  11 -10   24.11    5.58   0
   4  11 -10   34.56    5.46   0
   3  11 -10  127.47    6.02   0
   3  11 -10  132.81    5.29   0
   3  11 -10   87.67    5.83   0
   3  11 -10  113.82    5.77   0
   2  11 -10   77.41    4.45   0
   2  11 -10   76.44    4.68   0
   2  11 -10   79.22    4.73   0
   2  11 -10   37.30    5.44   0
   1  11 -10  206.20    5.07   0
   1  11 -10   97.39    5.10   0
   1  11 -10  197.04    5.18   0
   1  11 -10  203.80    5.53   0
   0  11 -10  930.19    7.62   0
   0  11 -10  583.57    7.82   0
   0  11 -10  942.75    7.55   0
   0  11 -10 1007.93    8.46   0
  -1  11 -10  114.29    4.53   0
  -1  11 -10  121.24    4.71   0
  -1  11 -10  125.47    5.19   0
  -1  11 -10   85.76    6.19   0
  -2  11 -10   87.46    5.30   0
  -2  11 -10   63.55    4.95   0
  -2  11 -10   94.25    4.45   0
  -2  11 -10   87.57    4.66   0
  -2  11 -10   90.41    4.79   0
  -3  11 -10  421.79    7.60   0
  -3  11 -10  424.38    5.76   0
  -3  11 -10  427.50    5.69   0
  -3  11 -10  303.44    6.18   0
  -3  11 -10  400.46    5.58   0
  -3  11 -10  407.33    6.24   0
  -4  11 -10  240.61    5.12   0
  -4  11 -10  238.28    5.13   0
  -4  11 -10  256.35    5.57   0
  -4  11 -10  238.22    5.06   0
  -5  11 -10   95.82    4.62   0
   5 -11  10   77.95    5.18   0
  -5  11 -10  105.94    5.02   0
  -5  11 -10   93.91    4.54   0
  -5  11 -10   90.89    4.57   0
  -6  11 -10   46.06    4.44   0
   6 -11  10   38.70    4.85   0
  -6  11 -10   42.74    4.40   0
  -6  11 -10   41.82    3.40   0
  -6  11 -10   42.22    5.15   0
   6  12 -11   12.19    5.78   0
   6  12 -11   10.44    6.43   0
   6  12 -11   20.57    5.04   0
   5  12 -11    3.11    5.42   0
   5  12 -11   10.33    6.71   0
   5  12 -11    8.29    7.12   0
   5  12 -11   10.60    5.67   0
   4  12 -11  115.42    6.24   0
   4  12 -11  167.74    6.95   0
   4  12 -11  165.88    6.56   0
   4  12 -11  162.61    6.73   0
   3  12 -11   38.50    5.33   0
   3  12 -11   37.04    5.51   0
   3  12 -11   23.03    5.60   0
   3  12 -11   39.54    5.77   0
   2  12 -11   26.11    4.47   0
   2  12 -11   14.53    5.50   0
   2  12 -11   26.74    4.61   0
   2  12 -11   26.86    4.17   0
   1  12 -11   49.98    4.26   0
   1  12 -11   49.31    4.73   0
   1  12 -11   48.93    5.31   0
   1  12 -11   22.70    5.61   0
   0  12 -11   41.52    5.60   0
   0  12 -11   40.89    4.26   0
   0  12 -11   27.94    4.85   0
   0  12 -11   45.45    4.44   0
  -1  12 -11   11.65    4.14   0
  -1  12 -11   12.95    4.88   0
  -1  12 -11   16.81    4.12   0
  -1  12 -11   18.00    4.14   0
  -1  12 -11   12.24    4.59   0
  -2  12 -11   51.16    5.12   0
  -2  12 -11   80.98    4.71   0
  -2  12 -11   78.13    4.52   0
  -2  12 -11   79.29    4.98   0
  -2  12 -11   81.86    4.48   0
  -3  12 -11  258.09    5.79   0
  -3  12 -11  160.79    5.67   0
  -3  12 -11  253.30    5.28   0
  -3  12 -11  246.47    5.27   0
  -3  12 -11  236.25    5.11   0
  -4  12 -11  106.55    4.75   0
  -4  12 -11  116.82    7.07   0
  -4  12 -11   83.81    5.20   0
  -4  12 -11  124.73    4.80   0
  -4  12 -11  123.95    5.20   0
  -4  12 -11  125.17    4.65   0
  -5  12 -11  109.11    5.30   0
  -5  12 -11   93.63    7.16   0
  -5  12 -11   98.34    4.76   0
  -5  12 -11  104.74    4.82   0
  -5  12 -11   95.08    4.81   0
   4  13 -12   19.75    5.62   0
   4  13 -12   12.26    5.60   0
   4  13 -12   12.62    5.74   0
   4  13 -12   17.85    5.92   0
   3  13 -12   25.05    5.94   0
   3  13 -12   45.05    4.68   0
   3  13 -12   38.09    4.89   0
   3  13 -12   32.36    4.82   0
   2  13 -12   20.35    5.67   0
   2  13 -12    6.91    5.64   0
   2  13 -12   18.86    4.20   0
   2  13 -12   21.41    5.52   0
   1  13 -12    4.33    5.51   0
   1  13 -12    6.42    5.12   0
   1  13 -12    2.72    4.72   0
   1  13 -12    9.37    4.40   0
   0  13 -12    0.63    4.31   0
   0  13 -12    3.20    4.87   0
   0  13 -12    0.74    4.19   0
   0  13 -12    5.11    4.08   0
   0  13 -12    4.70    4.56   0
  -1  13 -12   24.46    4.67   0
  -1  13 -12   17.85    4.45   0
  -1  13 -12    8.15    5.21   0
  -1  13 -12   17.57    5.18   0
  -1  13 -12   19.80    4.35   0
  -2  13 -12   14.63    4.66   0
  -2  13 -12   15.44    4.35   0
  -2  13 -12   13.06    4.25   0
  -2  13 -12   14.91    4.27   0
  -2  13 -12    7.82    5.05   0
  -3  13 -12   28.28    4.41   0
  -3  13 -12   17.75    5.12   0
  -3  13 -12   24.55    4.54   0
  -3  13 -12   32.97    4.45   0
  -3  13 -12   37.25    5.04   0
   0  12 -14   33.43    4.53   0
   0  12 -14   46.41    4.69   0
   0  12 -14   47.54    5.13   0
   0  12 -14   19.04    5.40   0
   0  12 -14   41.96    5.47   0
   1  12 -14   78.42    5.89   0
   1  12 -14   43.84    5.39   0
   1  12 -14   66.02    5.62   0
   1  12 -14   71.37    5.18   0
   1  12 -14   77.78    4.94   0
   2  12 -14   54.92    5.65   0
   2  12 -14   41.41    4.93   0
   2  12 -14   49.81    4.58   0
   2  12 -14   51.99    5.00   0
   2  12 -14   28.86    4.96   0
   3  12 -14   20.56    4.34   0
   3  12 -14   19.82    5.42   0
   3  12 -14    1.95    4.75   0
   3  12 -14   17.15    4.66   0
   3  12 -14   12.70    4.86   0
   4  12 -14   19.32    5.94   0
   4  12 -14   25.23    4.84   0
   4  12 -14   23.06    5.44   0
   4  12 -14   13.27    5.72   0
  -3  11 -13   28.89    4.45   0
  -3  11 -13   24.58    5.19   0
  -3  11 -13   34.37    5.34   0
  -3  11 -13   17.96    4.97   0
  -2  11 -13   95.52    5.40   0
  -2  11 -13  107.57    5.79   0
  -2  11 -13   78.47    5.44   0
  -2  11 -13  105.60    4.79   0
  -1  11 -13   11.87    4.78   0
  -1  11 -13   15.86    4.32   0
  -1  11 -13   10.38    5.11   0
  -1  11 -13   14.89    5.21   0
   0  11 -13  104.55    4.79   0
   0  11 -13  103.55    5.15   0
   0  11 -13  111.95    5.82   0
   0  11 -13   67.92    5.41   0
   1  11 -13   81.07    5.50   0
   1  11 -13   45.00    6.27   0
   1  11 -13   65.71    4.96   0
   1  11 -13   78.58    4.48   0
   1  11 -13   72.48    4.72   0
   2  11 -13   27.93    4.60   0
   2  11 -13   13.41    4.77   0
   2  11 -13   29.69    5.18   0
   2  11 -13   24.94    4.19   0
   2  11 -13   21.33    4.74   0
   3  11 -13  177.43    5.18   0
   3  11 -13  155.24    5.53   0
   3  11 -13   96.62    5.19   0
   3  11 -13  177.21    5.51   0
   3  11 -13  187.85    5.63   0
   4  11 -13   30.02    4.58   0
   4  11 -13   44.63    4.78   0
   4  11 -13   49.88    5.41   0
   4  11 -13   39.96    5.81   0
   5  11 -13   45.07    6.22   0
   5  11 -13   58.88    6.55   0
   5  11 -13   50.93    5.07   0
   5  11 -13   58.30    6.46   0
   5  11 -13   40.28    4.74   0
   6  11 -13   77.59    7.79   0
   6  11 -13   52.56    5.19   0
   6  11 -13   94.38    6.80   0
   6  11 -13   71.78    5.25   0
   6  11 -13   46.95    8.81   0
   7  11 -13   74.87    6.51   0
   7  11 -13   33.67    5.73   0
   7  11 -13   43.02    6.19   0
  -5  10 -12    7.14    4.45   0
  -5  10 -12    0.95    4.23   0
  -5  10 -12    2.62    4.85   0
  -5  10 -12    3.21    4.87   0
  -4  10 -12   42.69    4.54   0
  -4  10 -12   49.23    4.42   0
  -4  10 -12   45.99    5.07   0
  -4  10 -12   42.10    5.25   0
  -3  10 -12   85.40    3.83   0
  -3  10 -12   69.19    5.09   0
  -3  10 -12   88.00    4.71   0
  -3  10 -12   90.84    4.59   0
  -2  10 -12   24.95    3.44   0
  -2  10 -12   17.99    4.89   0
  -2  10 -12   17.37    4.28   0
  -2  10 -12   19.77    4.35   0
  -1  10 -12    8.80    4.87   0
  -1  10 -12   18.05    4.19   0
  -1  10 -12   19.41    4.98   0
  -1  10 -12   13.78    4.74   0
   0  10 -12   27.35    4.67   0
   0  10 -12   19.59    4.26   0
   0  10 -12   29.40    4.21   0
   0  10 -12   17.00    4.86   0
   1  10 -12   31.59    4.61   0
   1  10 -12   19.38    4.82   0
   1  10 -12   35.22    4.22   0
   1  10 -12   32.25    4.35   0
   2  10 -12   95.05    5.59   0
   2  10 -12   80.16    4.82   0
   2  10 -12   51.77    4.91   0
   2  10 -12   59.75    4.32   0
   3  10 -12    0.08    4.53   0
   3  10 -12    0.97    5.24   0
   3  10 -12    4.49    3.85   0
   3  10 -12    2.27    4.29   0
   4  10 -12   22.77    4.54   0
   4  10 -12   34.13    5.49   0
   4  10 -12   35.47    5.79   0
   4  10 -12   38.35    5.13   0
   5  10 -12  265.05    6.17   0
   5  10 -12  226.70    5.79   0
   5  10 -12  266.52    8.48   0
   5  10 -12  319.01    8.00   0
   5  10 -12  303.20    7.26   0
   6  10 -12   32.34    4.72   0
   6  10 -12   53.88    6.09   0
   6  10 -12   30.04    5.57   0
   6  10 -12   42.43    7.21   0
   6  10 -12   25.55    7.40   0
   7  10 -12   81.83    6.41   0
   7  10 -12   53.76    4.82   0
   8  10 -12    1.53    5.32   0
   8  10 -12    5.71    5.72   0
  -8 -10  12    3.16    5.95   0
  -6   9 -11    5.85    4.13   0
  -6   9 -11    0.05    4.37   0
  -6   9 -11    6.91    4.94   0
  -5   9 -11   11.05    4.92   0
  -5   9 -11   24.71    4.61   0
  -5   9 -11   21.61    4.08   0
  -4   9 -11   -0.68    4.94   0
  -4   9 -11    6.31    4.17   0
  -4   9 -11   -0.41    4.91   0
  -4   9 -11    2.43    3.96   0
  -3   9 -11   39.64    4.69   0
  -3   9 -11   37.34    4.21   0
  -3   9 -11   28.07    4.76   0
  -3   9 -11   35.56    5.02   0
  -2   9 -11  182.92    4.85   0
  -2   9 -11  208.42    5.00   0
  -2   9 -11  177.80    4.37   0
  -2   9 -11  149.76    5.54   0
  -1   9 -11  197.07    5.58   0
  -1   9 -11  288.72    5.28   0
  -1   9 -11  270.64    5.71   0
  -1   9 -11  309.40    5.65   0
   0   9 -11   40.44    4.99   0
   0   9 -11   60.96    4.38   0
   0   9 -11   64.78    4.35   0
   0   9 -11   46.46    4.74   0
   1   9 -11  269.87    5.70   0
   1   9 -11  323.13    6.59   0
   1   9 -11  180.54    6.75   0
   1   9 -11  290.77    5.47   0
   2   9 -11   47.66    5.79   0
   2   9 -11   24.00    4.63   0
   2   9 -11   49.64    4.53   0
   3   9 -11   85.01    4.89   0
   3   9 -11  132.20    5.13   0
   3   9 -11  147.77    6.07   0
   4   9 -11  363.02    6.40   0
   4   9 -11  420.00    6.69   0
   4   9 -11  430.52    8.00   0
   4   9 -11  278.55    5.88   0
   5   9 -11   49.77    4.93   0
   5   9 -11   56.73    5.97   0
   5   9 -11   47.22    4.66   0
   5   9 -11   61.39    6.28   0
   5   9 -11   65.75    5.23   0
   6   9 -11  138.58    6.68   0
   6   9 -11  113.28    8.55   0
   6   9 -11   73.78    8.71   0
   6   9 -11   44.43    4.08   0
   7   9 -11   93.81    6.42   0
  -7  -9  11   53.61    5.07   0
  -7  -9  11   66.98    4.92   0
   7   9 -11   67.55    4.64   0
  -8  -9  11   87.63    5.01   0
  -8  -9  11   54.04    5.28   0
   8   9 -11  110.14    6.39   0
   8   9 -11   70.56    4.77   0
   9   9 -11    5.35    4.24   0
   9   9 -11   13.96    4.68   0
  -9  -9  11    9.71    4.62   0
  -9  -9  11    4.63    4.90   0
  -7   8 -10    4.36    4.11   0
   7  -8  10    1.93    3.41   0
  -7   8 -10   -0.14    4.48   0
  -7   8 -10    6.22    4.76   0
   6  -8  10    7.68    3.50   0
  -6   8 -10   10.35    4.27   0
  -6   8 -10   11.45    4.87   0
  -6   8 -10    8.79    4.10   0
  -5   8 -10   46.91    4.41   0
  -5   8 -10   45.25    4.87   0
  -5   8 -10   49.47    4.22   0
   5  -8  10   47.38    4.84   0
  -4   8 -10   28.95    5.04   0
  -4   8 -10   25.78    3.00   0
  -4   8 -10   24.45    4.65   0
  -3   8 -10   24.24    4.61   0
  -3   8 -10   28.06    4.09   0
  -3   8 -10   32.77    4.29   0
  -3   8 -10   17.00    4.69   0
  -2   8 -10  312.91    5.78   0
  -2   8 -10  266.66    5.73   0
  -2   8 -10  343.23    5.36   0
  -2   8 -10  361.61    6.31   0
  -1   8 -10  232.15    5.44   0
  -1   8 -10  201.74    5.45   0
  -1   8 -10  279.66    5.34   0
  -1   8 -10  264.62    5.22   0
   0   8 -10   74.91    5.27   0
   0   8 -10   51.84    4.80   0
   0   8 -10   79.30    4.36   0
   0   8 -10   65.01    4.66   0
   1   8 -10  452.75    6.84   0
   1   8 -10  686.20    7.55   0
   1   8 -10  578.82    6.83   0
   1   8 -10  635.41    6.77   0
   2   8 -10  243.11    5.65   0
   2   8 -10  161.65    5.54   0
   2   8 -10  284.04    5.59   0
   3   8 -10   72.12    4.78   0
   3   8 -10  107.40    5.97   0
   3   8 -10  128.86    5.07   0
   4   8 -10  162.54    5.55   0
   4   8 -10  145.34    5.18   0
   4   8 -10  206.58    6.80   0
   5   8 -10   41.48    5.71   0
   5   8 -10   33.79    5.85   0
   5   8 -10   29.20    4.45   0
   5   8 -10   37.09    5.79   0
  -5  -8  10   35.79    5.46   0
  -5  -8  10   36.66    4.81   0
   6   8 -10   -4.55    5.35   0
   6   8 -10    2.54    7.50   0
  -6  -8  10    3.98    4.49   0
   6   8 -10    2.21    8.56   0
   6   8 -10    4.40    5.48   0
  -6  -8  10    0.93    4.24   0
  -7  -8  10   25.32    4.89   0
   7   8 -10   46.24    4.82   0
   7   8 -10   32.15    4.33   0
  -7  -8  10   36.49    4.44   0
  -8  -8  10   76.15    6.53   0
   8   8 -10  171.84    6.49   0
  -8  -8  10  131.90    4.80   0
   8   8 -10   73.22    5.23   0
   9   8 -10   18.72    4.35   0
   9   8 -10   36.65    4.77   0
  -9  -8  10    8.97    5.06   0
 -10  -8  10   15.58    4.98   0
  10   8 -10   42.13    4.81   0
  10   8 -10   21.96    5.22   0
  -8   7  -9   33.51    4.25   0
  -8   7  -9   33.57    4.58   0
  -8   7  -9   37.04    4.79   0
   8  -7   9   30.26    4.79   0
  -7   7  -9    0.13    4.32   0
  -7   7  -9   -0.91    4.01   0
   7  -7   9   -1.30    3.17   0
  -7   7  -9   -2.79    4.48   0
   6  -7   9   85.64    4.95   0
  -6   7  -9   95.98    3.43   0
  -6   7  -9   92.96    4.87   0
  -6   7  -9   95.11    4.29   0
   5  -7   9  259.18    5.73   0
  -5   7  -9  322.53    5.19   0
  -5   7  -9  269.26    4.51   0
  -5   7  -9  298.30    5.14   0
  -4   7  -9   66.58    4.40   0
   4  -7   9   70.19    4.79   0
  -4   7  -9   65.56    3.16   0
  -4   7  -9   64.77    4.68   0
  -3   7  -9   72.15    4.38   0
  -3   7  -9   77.38    4.28   0
  -3   7  -9   69.68    4.59   0
  -2   7  -9   98.36    4.96   0
  -2   7  -9   82.67    4.98   0
  -2   7  -9  116.55    4.36   0
  -2   7  -9  111.16    4.55   0
  -1   7  -9  150.53    5.10   0
  -1   7  -9  129.33    5.17   0
  -1   7  -9  192.55    5.66   0
  -1   7  -9  174.18    4.77   0
   0   7  -9  374.58    6.68   0
   0   7  -9  260.39    5.86   0
   0   7  -9  358.82    5.52   0
   0   7  -9  298.89    5.78   0
   1   7  -9  202.18    5.93   0
   1   7  -9  219.19    6.16   0
   1   7  -9  167.13    5.19   0
   1   7  -9  130.75    5.43   0
   2   7  -9  178.34    5.53   0
   2   7  -9  228.74    5.55   0
   2   7  -9  270.44    5.59   0
   3   7  -9  616.04    7.33   0
   3   7  -9  798.46    8.26   0
   3   7  -9  504.59    6.87   0
   4   7  -9  263.23    5.85   0
  -4  -7   9  316.43    6.20   0
   4   7  -9  366.26    7.69   0
  -4  -7   9  235.79    6.07   0
   5   7  -9  193.92    8.18   0
   5   7  -9  223.65    5.49   0
   5   7  -9  245.33    7.45   0
   5   7  -9  277.73    7.30   0
  -5  -7   9  186.29    5.82   0
  -5  -7   9  246.36    5.53   0
  -6  -7   9   45.98    4.89   0
   6   7  -9   50.60   11.66   0
   6   7  -9   48.17   10.15   0
   6   7  -9   67.13    5.90   0
   6   7  -9   48.86    4.43   0
  -7  -7   9  100.96    5.59   0
   7   7  -9  192.20    5.77   0
   7   7  -9  139.88    5.04   0
  -8  -7   9   14.20    5.87   0
   8   7  -9   19.25    4.16   0
   8   7  -9   24.49    5.67   0
  -9  -7   9   35.99    5.03   0
   9   7  -9   32.99    4.14   0
   9   7  -9   50.63    5.91   0
  10   7  -9   52.21    5.03   0
 -10  -7   9   31.62    5.08   0
  10   7  -9   41.80    5.31   0
  11   7  -9   65.37    6.12   0
 -11  -7   9   35.23    5.21   0
  11   7  -9   42.91    4.55   0
  -9   6  -8   19.63    5.01   0
   9  -6   8   33.24    4.96   0
  -9   6  -8   37.12    4.74   0
  -9   6  -8   26.86    4.17   0
  -8   6  -8    4.74    4.32   0
  -8   6  -8    3.00    4.03   0
   8  -6   8   -0.94    4.58   0
  -8   6  -8    1.20    4.61   0
  -7   6  -8  231.67    5.52   0
  -7   6  -8  217.05    4.87   0
  -7   6  -8  257.51    5.22   0
   7  -6   8  205.05    5.37   0
  -6   6  -8  245.53    5.45   0
  -6   6  -8  288.86    5.08   0
  -6   6  -8  288.93    5.24   0
   6  -6   8  256.00    5.51   0
  -5   6  -8  104.96    4.79   0
   5  -6   8   94.98    4.83   0
  -5   6  -8  114.36    4.32   0
  -5   6  -8  106.26    3.35   0
  -4   6  -8  280.95    5.04   0
   4  -6   8  237.91    5.43   0
  -4   6  -8  243.42    5.42   0
  -4   6  -8  278.97    5.05   0
  -3   6  -8   48.76    4.56   0
  -3   6  -8   65.09    4.14   0
  -3   6  -8   57.74    4.25   0
   3  -6   8   57.25    4.76   0
  -2   6  -8  409.94    5.72   0
  -2   6  -8  329.31    4.83   0
  -2   6  -8  384.31    5.62   0
  -1   6  -8   10.22    4.49   0
  -1   6  -8   12.03    4.03   0
  -1   6  -8   10.81    4.39   0
  -1   6  -8   11.20    4.00   0
   0   6  -8  157.69    5.31   0
   0   6  -8  188.50    5.11   0
   0   6  -8  175.59    4.80   0
   0   6  -8  132.00    5.39   0
   1   6  -8   48.41    4.92   0
   1   6  -8   63.92    4.41   0
   1   6  -8   48.16    4.86   0
   1   6  -8   69.04    4.25   0
   2   6  -8  478.38    7.49   0
   2   6  -8  365.10    6.35   0
   2   6  -8  316.39    7.18   0
   3   6  -8 1274.23    9.67   0
  -3  -6   8 1478.61   10.66   0
  -3  -6   8 1722.51   12.40   0
   3   6  -8 2079.25   13.41   0
   4   6  -8  560.17    7.21   0
   4   6  -8  668.37    9.91   0
  -4  -6   8  504.61    8.40   0
   5   6  -8   69.93    5.01   0
  -5  -6   8   39.63    5.11   0
   5   6  -8   57.72    5.68   0
   5   6  -8   47.53    8.23   0
   6   6  -8  410.87    6.32   0
  -6  -6   8  301.35    6.48   0
   6   6  -8  503.99    7.27   0
   7   6  -8  443.05    6.89   0
  -7  -6   8  257.46    7.20   0
   7   6  -8  339.23    6.79   0
   8   6  -8   96.91    5.09   0
  -8  -6   8   50.38    4.94   0
   8   6  -8   63.97    4.59   0
   9   6  -8  193.50    5.64   0
  -9  -6   8  104.68    5.40   0
   9   6  -8  132.40    4.72   0
  10   6  -8   21.13    4.73   0
  10   6  -8    5.59    4.16   0
 -10  -6   8   13.05    4.77   0
  11   6  -8   14.70    4.29   0
 -11  -6   8   11.48    4.86   0
  11   6  -8   26.34    4.68   0
 -12  -6   8   25.54    5.29   0
   9  -5   7   31.89    4.26   0
  -9   5  -7   47.25    4.52   0
  -9   5  -7   33.11    4.28   0
   9  -5   7   37.58    4.71   0
  -9   5  -7   32.44    4.77   0
  -8   5  -7   11.12    3.96   0
  -8   5  -7   15.35    4.25   0
   8  -5   7   12.61    3.91   0
   8  -5   7   11.35    4.43   0
  -8   5  -7    8.07    4.56   0
  -7   5  -7   58.61    4.54   0
  -7   5  -7   61.85    4.50   0
   7  -5   7   53.13    4.04   0
   7  -5   7   48.88    4.59   0
  -7   5  -7   70.04    4.20   0
   6  -5   7  312.50    5.53   0
  -6   5  -7  362.40    4.49   0
  -6   5  -7  348.12    5.39   0
   6  -5   7  321.41    5.19   0
  -6   5  -7  336.60    5.65   0
  -5   5  -7  588.57    6.00   0
  -5   5  -7  518.64    6.17   0
  -5   5  -7  635.71    6.04   0
   5  -5   7  522.66    5.71   0
   5  -5   7  520.84    6.35   0
  -4   5  -7  203.71    5.12   0
  -4   5  -7  224.62    4.85   0
   4  -5   7  193.22    5.07   0
  -4   5  -7  241.75    4.96   0
   3  -5   7   62.32    4.70   0
  -3   5  -7   72.80    4.16   0
  -3   5  -7   69.25    4.11   0
  -3   5  -7   62.02    3.43   0
   2  -5   7  279.05    5.83   0
  -2   5  -7  346.49    5.58   0
  -2   5  -7  324.79    5.44   0
  -2   5  -7  276.47    5.68   0
  -1   5  -7  492.55    5.86   0
  -1   5  -7  505.00    6.64   0
  -1   5  -7  668.14    7.02   0
  -1   5  -7  575.31    5.69   0
   0   5  -7  817.19    8.61   0
   0   5  -7  755.89    7.15   0
   0   5  -7  628.51    7.40   0
   0   5  -7  587.90    7.49   0
   0  -5   7  641.39    5.86   0
   1   5  -7  113.38    5.10   0
  -1  -5   7  115.81    4.33   0
   1   5  -7  128.41    4.85   0
   1   5  -7  100.45    5.17   0
   2   5  -7  319.14    6.53   0
   2   5  -7  512.02    7.08   0
  -2  -5   7  452.38    6.27   0
   3   5  -7  115.40    6.08   0
   3   5  -7   79.08    4.85   0
  -3  -5   7   98.97    5.26   0
  -4  -5   7  216.28    7.40   0
   4   5  -7  287.33    7.86   0
   4   5  -7  327.26    7.12   0
   4   5  -7  293.22    6.14   0
  -5  -5   7   65.19    5.06   0
   5   5  -7   97.30    4.84   0
   5   5  -7   86.06    4.82   0
   5   5  -7   79.38    8.78   0
   6   5  -7  119.01    5.82   0
  -6  -5   7   79.13    4.93   0
   6   5  -7   99.89    4.59   0
  -7  -5   7  460.37    7.02   0
   7   5  -7  693.87    7.68   0
   7   5  -7  546.66    7.53   0
  -8  -5   7  200.10    6.68   0
   8   5  -7  293.02    5.82   0
   8   5  -7  208.48    5.23   0
  -9  -5   7  193.28    6.49   0
   9   5  -7  291.69    5.84   0
   9   5  -7  189.05    5.14   0
 -10  -5   7   49.73    4.92   0
  10   5  -7   83.13    4.83   0
  10   5  -7   49.61    4.36   0
  11   5  -7   16.98    4.40   0
  11   5  -7   35.85    4.76   0
 -11  -5   7   26.94    4.86   0
  12   5  -7   47.87    4.97   0
 -12  -5   7   33.59    6.05   0
  12   5  -7   27.25    4.47   0
  10  -4   6    3.15    4.16   0
 -10   4  -6    7.24    4.67   0
 -10   4  -6    7.27    4.16   0
 -10   4  -6    7.94    4.34   0
  10  -4   6    7.07    4.65   0
   9  -4   6    6.09    4.39   0
  -9   4  -6    5.13    4.22   0
  -9   4  -6   -1.28    3.94   0
  -9   4  -6    2.89    4.43   0
   9  -4   6    0.97    4.08   0
   8  -4   6   63.28    4.63   0
   8  -4   6   57.58    4.19   0
  -8   4  -6   64.37    4.50   0
  -8   4  -6   60.72    3.13   0
  -8   4  -6   56.85    4.67   0
  -7   4  -6  123.21    4.49   0
  -7   4  -6  112.60    4.24   0
   7  -4   6  109.87    4.82   0
   7  -4   6  108.37    4.33   0
  -7   4  -6  100.91    4.81   0
   6  -4   6  359.10    5.64   0
  -6   4  -6  349.82    5.55   0
  -6   4  -6  371.50    4.43   0
   6  -4   6  344.73    4.32   0
  -6   4  -6  389.59    4.62   0
  -5   4  -6  358.58    5.78   0
   5  -4   6  383.00    5.80   0
  -5   4  -6  393.58    5.65   0
   5  -4   6  359.12    5.11   0
  -5   4  -6  413.04    5.33   0
   4  -4   6  112.65    4.68   0
   4  -4   6  109.61    4.21   0
  -4   4  -6  117.49    3.35   0
  -4   4  -6  118.58    4.30   0
  -4   4  -6   96.38    3.47   0
  -3   4  -6  987.13    7.41   0
  -3   4  -6  793.96    7.12   0
  -3   4  -6  875.71    6.92   0
   3  -4   6  794.50    7.22   0
   3  -4   6  812.22    6.76   0
  -2   4  -6 1503.97    8.83   0
   2  -4   6 1315.98    7.78   0
   2  -4   6 1373.13    9.38   0
  -2   4  -6 1668.19    9.74   0
  -2   4  -6 1275.27    8.24   0
  -1   4  -6  162.70    4.71   0
   1  -4   6  162.97    4.56   0
  -1   4  -6  172.17    4.96   0
  -1   4  -6  140.46    4.98   0
   0   4  -6  370.06    6.51   0
   0   4  -6  480.46    7.46   0
   0   4  -6  373.36    6.44   0
   0   4  -6  448.38    6.29   0
   0  -4   6  380.10    5.77   0
   1   4  -6   57.77    5.29   0
   1   4  -6   68.30    5.03   0
  -1  -4   6   80.96    4.37   0
   1   4  -6   87.31    4.70   0
  -2  -4   6   13.60    5.18   0
   2   4  -6   21.40    5.21   0
  -2  -4   6   20.17    4.43   0
   2   4  -6   10.10    5.03   0
  -3  -4   6  120.08    5.33   0
  -3  -4   6   95.18    5.85   0
   3   4  -6  126.15    6.38   0
   3   4  -6  106.05    5.27   0
  -4  -4   6   43.51    5.14   0
   4   4  -6   51.58    4.84   0
   4   4  -6   41.99    6.22   0
   4   4  -6   61.38    5.80   0
  -4  -4   6   52.11    5.69   0
   5   4  -6  157.47    5.10   0
   5   4  -6  145.71   10.27   0
  -5  -4   6  132.59    5.16   0
   5   4  -6  175.36    6.16   0
   6   4  -6  374.66    7.10   0
   6   4  -6  326.07    5.76   0
  -6  -4   6  299.83    6.14   0
  -7  -4   6  329.88    6.08   0
   7   4  -6  361.27    5.85   0
   7   4  -6  454.21    6.33   0
   8   4  -6  881.47    7.82   0
   8   4  -6  640.77    6.94   0
  -8  -4   6  657.66    7.46   0
   9   4  -6   67.77    4.76   0
   9   4  -6   39.66    4.28   0
  -9  -4   6   46.72    4.88   0
  10   4  -6   54.72    4.59   0
 -10  -4   6   36.12    4.75   0
  10   4  -6   40.83    4.23   0
 -11  -4   6  263.49    5.98   0
  11   4  -6  348.13    6.18   0
  11   4  -6  212.15    6.19   0
  12   4  -6   31.37    4.55   0
  12   4  -6   46.78    4.92   0
 -12  -4   6   35.34    5.03   0
  10  -3   5   11.17    4.31   0
 -10   3  -5   15.94    5.30   0
  10  -3   5   10.58    4.38   0
 -10   3  -5    6.76    4.62   0
 -10   3  -5   14.02    4.30   0
   9  -3   5  162.68    5.01   0
   9  -3   5  182.50    4.92   0
  -9   3  -5  210.35    4.97   0
  -9   3  -5  198.52    5.15   0
  -9   3  -5  244.00    5.24   0
   8  -3   5  204.59    5.17   0
   8  -3   5  213.97    4.86   0
  -8   3  -5  193.36    5.17   0
  -8   3  -5  245.53    5.09   0
  -8   3  -5  216.50    4.81   0
  -7   3  -5  219.18    4.85   0
   7  -3   5  190.54    4.69   0
  -7   3  -5  230.32    4.97   0
   7  -3   5  177.80    4.91   0
  -7   3  -5  195.06    5.16   0
   6  -3   5  167.10    4.59   0
   6  -3   5  156.35    4.94   0
  -6   3  -5  195.89    4.65   0
  -6   3  -5  153.15    3.90   0
  -6   3  -5  177.36    4.80   0
  -5   3  -5   38.42    4.12   0
  -5   3  -5   38.01    3.90   0
   5  -3   5   29.94    4.31   0
   5  -3   5   33.20    3.76   0
  -5   3  -5   29.18    4.27   0
   4  -3   5   60.24    3.94   0
  -4   3  -5   56.36    3.23   0
   4  -3   5   59.58    4.61   0
  -4   3  -5   76.92    4.12   0
  -4   3  -5   65.62    4.19   0
  -3   3  -5  150.63    4.56   0
  -3   3  -5  120.81    4.71   0
   3  -3   5  120.04    4.29   0
   3  -3   5  113.15    4.74   0
   3  -3   5  104.35    3.42   0
  -3   3  -5  131.49    4.56   0
  -2   3  -5  397.04    6.11   0
   2  -3   5  389.62    5.75   0
   2  -3   5  360.13    6.04   0
  -2   3  -5  434.75    5.82   0
  -2   3  -5  483.72    6.89   0
   2  -3   5  368.57    5.47   0
  -1   3  -5  446.50    6.90   0
  -1   3  -5  413.67    6.14   0
  -1   3  -5  356.98    6.37   0
   1  -3   5  388.21    5.98   0
   1  -3   5  374.65    6.45   0
   1  -3   5  372.15    5.83   0
   0   3  -5  207.38    5.96   0
   0   3  -5  199.99    5.90   0
   0  -3   5  209.42    5.21   0
   0   3  -5  246.65    5.60   0
   0   3  -5  267.51    6.50   0
  -1  -3   5  316.63    7.04   0
   1   3  -5  289.19    7.19   0
   1   3  -5  417.29    6.82   0
   1   3  -5  417.79    8.50   0
  -1  -3   5  358.37    6.22   0
   2   3  -5  929.09    9.93   0
   2   3  -5  643.21    8.62   0
  -2  -3   5  885.33    9.54   0
  -2  -3   5  644.14    9.25   0
  -3  -3   5  182.91    6.17   0
   3   3  -5  159.52    6.86   0
  -3  -3   5  144.25    6.14   0
   3   3  -5  182.27    6.05   0
   3   3  -5  202.87    7.36   0
   4   3  -5 1343.29   12.37   0
   4   3  -5 1179.31   10.05   0
  -4  -3   5 1018.62    9.84   0
   4   3  -5 1112.24   16.41   0
  -4  -3   5 1184.75   14.80   0
   5   3  -5 1613.51   22.70   0
  -5  -3   5 1660.38   11.20   0
   5   3  -5 1758.60   11.02   0
   5   3  -5 2006.34   12.44   0
  -5  -3   5 1792.61   23.00   0
  -6  -3   5  220.91    5.37   0
   6   3  -5  259.01    5.63   0
   6   3  -5  208.88    5.11   0
   7   3  -5   31.64    5.09   0
  -7  -3   5   21.01    3.84   0
   7   3  -5   22.88    4.03   0
  -7  -3   5   27.28    4.42   0
   8   3  -5   51.91    4.41   0
  -8  -3   5   44.64    4.41   0
  -8  -3   5   29.92    4.26   0
   8   3  -5   41.90    4.14   0
  -9  -3   5    1.63    4.76   0
   9   3  -5    5.76    5.14   0
   9   3  -5    5.61    3.91   0
  -9  -3   5    0.08    4.31   0
 -10  -3   5   14.42    4.09   0
 -10  -3   5   24.65    4.53   0
  10   3  -5   29.73    4.44   0
  10   3  -5   13.81    5.01   0
 -11  -3   5   34.19    4.64   0
  11   3  -5   31.35    5.22   0
 -11  -3   5   25.72    4.20   0
  11   3  -5   48.34    4.54   0
  12   3  -5   46.46    4.41   0
 -12  -3   5   53.44    4.89   0
  12   3  -5   65.39    4.96   0
 -11   2  -4    4.89    4.55   0
 -11   2  -4    1.74    3.07   0
 -11   2  -4    1.60    4.77   0
 -11   2  -4    9.25    4.46   0
  11  -2   4   -2.89    4.21   0
  11  -2   4    0.27    4.52   0
 -10   2  -4  126.59    4.52   0
  10  -2   4  120.38    4.92   0
 -10   2  -4  128.07    5.12   0
  10  -2   4  109.97    4.84   0
 -10   2  -4  146.02    5.02   0
  -9   2  -4   71.68    4.73   0
  -9   2  -4   89.80    4.47   0
   9  -2   4   79.27    4.42   0
   9  -2   4   74.56    4.61   0
  -9   2  -4   71.68    4.26   0
  -8   2  -4  246.31    5.04   0
   8  -2   4  221.41    5.19   0
   8  -2   4  244.48    5.12   0
  -8   2  -4  273.43    5.23   0
  -8   2  -4  235.41    5.17   0
   7  -2   4  189.11    4.94   0
  -7   2  -4  234.25    4.95   0
   7  -2   4  222.29    4.90   0
  -7   2  -4  221.85    4.83   0
  -7   2  -4  198.30    5.23   0
   6  -2   4  110.80    4.73   0
   6  -2   4  134.72    4.28   0
  -6   2  -4  132.74    4.42   0
  -6   2  -4  116.14    4.67   0
  -6   2  -4  128.46    4.40   0
  -5   2  -4   71.05    3.35   0
  -5   2  -4   83.25    4.17   0
   5  -2   4   67.14    4.44   0
   5  -2   4   65.25    4.02   0
  -5   2  -4   76.68    4.40   0
  -4   2  -4  346.61    5.73   0
   4  -2   4  370.21    5.85   0
   4  -2   4  401.59    5.53   0
   4  -2   4  376.94    5.66   0
  -4   2  -4  419.05    5.72   0
  -4   2  -4  417.53    5.67   0
  -3   2  -4  529.14    6.24   0
  -3   2  -4  436.13    6.16   0
  -3   2  -4  508.26    6.08   0
   3  -2   4  424.02    6.20   0
   3  -2   4  415.38    5.93   0
   3  -2   4  445.26    5.92   0
   2  -2   4 1250.55    9.11   0
   2  -2   4 1144.64    8.47   0
  -2   2  -4 1271.15    8.83   0
  -2   2  -4 1134.20    9.03   0
   2  -2   4 1095.74    8.38   0
  -2   2  -4 1308.67    9.42   0
   1  -2   4  996.78    8.57   0
  -1   2  -4 1088.40    8.83   0
  -1   2  -4  993.03    9.35   0
   1  -2   4  955.02    8.65   0
  -1   2  -4 1174.60    9.91   0
   1  -2   4 1061.75    9.44   0
   0  -2   4  125.94    5.09   0
   0   2  -4  117.91    5.66   0
   0   2  -4  157.64    6.19   0
   0  -2   4  124.10    5.15   0
   0   2  -4  141.52    5.42   0
   0   2  -4  116.96    5.64   0
   1   2  -4  692.98   13.04   0
   1   2  -4  486.65    8.85   0
   1   2  -4  671.17    8.71   0
  -1  -2   4  497.20    9.01   0
  -1  -2   4  583.15    8.04   0
   2   2  -4   15.00    5.31   0
   2   2  -4   13.18    4.53   0
   2   2  -4   13.75    7.33   0
  -2  -2   4   12.14    5.11   0
  -2  -2   4    9.92    5.47   0
   3   2  -4 1122.35   10.57   0
  -3  -2   4 1020.08   10.56   0
  -3  -2   4 1041.59   12.90   0
   3   2  -4  820.66   13.40   0
   3   2  -4 1270.05   14.14   0
  -4  -2   4  257.47    6.29   0
   4   2  -4  281.84    6.09   0
  -4  -2   4  175.95    7.79   0
   4   2  -4  233.91    6.08   0
   4   2  -4  239.19    9.13   0
   5   2  -4 1129.52    9.22   0
   5   2  -4  905.70   14.59   0
   5   2  -4  940.85    8.59   0
  -5  -2   4  970.60    8.95   0
  -5  -2   4  776.50    8.53   0
  -5  -2   4  616.18   13.45   0
   6   2  -4  489.99    7.01   0
  -6  -2   4  384.40   10.27   0
   6   2  -4  402.43    6.07   0
  -6  -2   4  390.84    6.28   0
  -6  -2   4  347.89    6.26   0
  -7  -2   4  194.03    4.81   0
   7   2  -4  216.97    4.95   0
  -7  -2   4  222.42    5.32   0
  -7  -2   4  226.54    9.02   0
  -7  -2   4  220.53    7.70   0
   7   2  -4  267.27    6.10   0
  -8  -2   4   88.56    4.60   0
  -8  -2   4   91.95    6.80   0
   8   2  -4   94.02    4.53   0
  -8  -2   4   71.72    4.10   0
   8   2  -4  118.15    4.75   0
  -8  -2   4   89.25    6.92   0
  -9  -2   4  118.69    4.86   0
  -9  -2   4  116.66    7.03   0
  -9  -2   4  126.80    6.62   0
   9   2  -4  156.05    4.83   0
  -9  -2   4  101.23    4.44   0
   9   2  -4  118.44    4.56   0
 -10  -2   4   58.59    6.10   0
 -10  -2   4   43.32    4.22   0
  10   2  -4   84.89    4.64   0
  10   2  -4   54.50    4.31   0
 -10  -2   4   57.48    7.30   0
 -10  -2   4   58.49    4.52   0
 -11  -2   4   69.21    4.70   0
  11   2  -4   61.07    4.37   0
 -11  -2   4   59.36    7.46   0
 -11  -2   4   66.88    6.39   0
 -11  -2   4   55.93    4.24   0
  11   2  -4   88.48    4.57   0
  12   2  -4   17.98    4.30   0
  12   2  -4   37.63    4.61   0
 -12  -2   4   30.55    6.25   0
 -12  -2   4   23.97    4.32   0
 -12  -2   4   25.21    4.70   0
 -12  -2   4   29.89    6.78   0
  13   2  -4   14.08    4.57   0
 -13  -2   4   -0.00    5.71   0
 -13  -2   4    9.24    7.08   0
 -13  -2   4   13.46    4.41   0
 -13  -2   4    2.52    4.72   0
  13   2  -4    7.08    4.45   0
  11  -1   3    5.78    3.19   0
 -11   1  -3    5.00    4.45   0
  11  -1   3    8.15    4.22   0
 -11   1  -3    6.48    4.63   0
 -11   1  -3    3.28    4.08   0
 -11   1  -3    7.75    5.80   0
 -10   1  -3   69.28    3.21   0
  10  -1   3   81.37    4.50   0
 -10   1  -3   89.95    4.78   0
 -10   1  -3   83.25    4.87   0
  10  -1   3   76.52    4.63   0
   9  -1   3  122.10    4.78   0
  -9   1  -3  141.74    5.78   0
  -9   1  -3  110.61    4.28   0
  -9   1  -3  122.54    4.94   0
   9  -1   3  134.67    4.62   0
   8  -1   3  324.53    5.25   0
   8  -1   3  296.97    5.64   0
  -8   1  -3  302.34    5.58   0
  -8   1  -3  315.69    5.02   0
  -8   1  -3  343.21    5.59   0
  -7   1  -3  650.82    6.60   0
   7  -1   3  576.19    6.32   0
   7  -1   3  629.84    6.17   0
  -7   1  -3  627.86    5.93   0
  -7   1  -3  576.82    6.26   0
   6  -1   3  184.50    4.60   0
   6  -1   3  163.50    4.83   0
  -6   1  -3  183.01    4.67   0
  -6   1  -3  168.28    4.83   0
  -6   1  -3  180.81    4.54   0
  -5   1  -3  350.15    5.74   0
   5  -1   3  394.31    5.43   0
   5  -1   3  370.89    5.70   0
  -5   1  -3  404.43    5.40   0
   5  -1   3  372.97    5.86   0
  -5   1  -3  385.76    5.57   0
  -4   1  -3 3641.42   13.55   0
   4  -1   3 3380.97   13.62   0
   4  -1   3 3250.84   13.42   0
   4  -1   3 3621.53   12.87   0
  -4   1  -3 3699.05   12.87   0
  -4   1  -3 3139.59   12.70   0
   3  -1   3 1705.31   10.63   0
   3  -1   3 1803.63   10.10   0
  -3   1  -3 1759.97   10.29   0
  -3   1  -3 1746.19    9.89   0
  -3   1  -3 1556.35   10.30   0
   3  -1   3 1713.81   10.50   0
   2  -1   3   99.58    4.62   0
  -2   1  -3   99.32    4.68   0
   2  -1   3   95.24    4.79   0
  -2   1  -3   85.41    5.01   0
  -2   1  -3   97.47    4.71   0
   2  -1   3   91.12    5.07   0
  -1   1  -3  679.78    7.92   0
   1  -1   3  587.84    7.57   0
   1  -1   3  675.59    8.37   0
   1  -1   3  644.51    7.84   0
  -1   1  -3  716.11    9.07   0
  -1   1  -3  590.97    7.56   0
  -1   1  -3  629.39   15.75   0
   0   1  -3  284.35    8.25   0
   0  -1   3  294.91    6.53   0
   0  -1   3  325.01    8.40   0
   0   1  -3  283.43    6.52   0
   0   1  -3  236.28    7.04   0
   0   1  -3  244.35    7.01   0
  -1  -1   3 1654.93   13.95   0
   1   1  -3 1876.97   35.75   0
   1   1  -3 1472.57   14.75   0
   1   1  -3 1710.21   14.56   0
  -1  -1   3 1328.97   14.22   0
   2   1  -3  529.36   14.19   0
   2   1  -3  318.47    8.87   0
  -2  -1   3  398.02    8.03   0
  -2  -1   3  330.90   12.92   0
   2   1  -3  419.83    8.11   0
  -2  -1   3  303.54    7.83   0
  -3  -1   3  507.63    8.04   0
   3   1  -3  502.24    7.90   0
  -3  -1   3  361.32    9.54   0
   3   1  -3  488.97   10.45   0
   3   1  -3  584.93    9.50   0
  -4  -1   3  698.95    8.66   0
  -4  -1   3  717.35    8.30   0
   4   1  -3  649.66   10.76   0
  -4  -1   3  700.74   11.66   0
   4   1  -3  691.09    8.08   0
   4   1  -3  830.94    8.75   0
  -5  -1   3  573.75    7.03   0
  -5  -1   3  589.51   10.24   0
   5   1  -3  785.38    7.84   0
   5   1  -3  632.58    7.30   0
  -5  -1   3  581.66    7.24   0
  -6  -1   3 1911.63   15.60   0
  -6  -1   3 1805.48    9.87   0
   6   1  -3 1898.59   10.51   0
   6   1  -3 2354.37   11.32   0
  -6  -1   3 1839.29   10.29   0
   7   1  -3  325.99    5.29   0
  -7  -1   3  280.66    6.54   0
  -7  -1   3  280.32    5.00   0
  -7  -1   3  281.39    5.25   0
   7   1  -3  269.30    5.21   0
  -7  -1   3  287.25    7.01   0
  -8  -1   3  207.73    6.51   0
   8   1  -3  260.29    5.12   0
  -8  -1   3  216.92    5.05   0
  -8  -1   3  219.15    6.17   0
  -8  -1   3  204.66    4.72   0
   8   1  -3  219.91    5.00   0
   9   1  -3  889.12    7.49   0
  -9  -1   3  911.47   10.00   0
  -9  -1   3  928.36    7.75   0
  -9  -1   3  909.82    7.00   0
   9   1  -3 1171.97    7.83   0
  -9  -1   3  979.30    9.65   0
  10   1  -3  258.79    5.25   0
 -10  -1   3  294.31    6.90   0
 -10  -1   3  269.72    5.28   0
  10   1  -3  346.43    5.59   0
 -10  -1   3  281.68    7.15   0
 -10  -1   3  292.38    5.51   0
 -11  -1   3   25.43    4.08   0
 -11  -1   3   25.72    5.56   0
  11   1  -3   22.14    4.23   0
 -11  -1   3   33.60    5.20   0
  11   1  -3   32.55    4.39   0
 -11  -1   3   35.28    4.42   0
 -12  -1   3   53.49    4.48   0
 -12  -1   3   62.10    5.66   0
  12   1  -3   70.48    4.67   0
 -12  -1   3   42.69    4.17   0
 -12  -1   3   58.37    6.06   0
  12   1  -3   48.89    4.50   0
  13   1  -3   14.74    4.49   0
 -13  -1   3    1.65    4.99   0
 -13  -1   3    4.11    4.76   0
 -13  -1   3    5.75    4.33   0
 -13  -1   3    9.70    6.88   0
  13   1  -3    6.34    4.47   0
  11   0   2    8.31    4.41   0
 -11   0  -2    9.02    5.76   0
  11   0   2    6.34    4.24   0
 -11   0  -2   11.23    4.47   0
 -11   0  -2    2.98    4.46   0
 -11   0  -2    7.01    2.85   0
 -10   0  -2  128.83    4.87   0
 -10   0  -2   94.58    3.39   0
  10   0   2  113.16    4.71   0
 -10   0  -2  108.76    4.91   0
  10   0   2   92.57    4.75   0
  -9   0  -2  184.64    5.00   0
   9   0   2  194.74    4.16   0
   9   0   2  178.63    5.00   0
  -9   0  -2  186.22    5.08   0
  -9   0  -2  164.59    3.71   0
  -8   0  -2  243.33    6.01   0
  -8   0  -2  211.32    5.21   0
   8   0   2  230.39    4.96   0
  -8   0  -2  213.33    4.62   0
   8   0   2  195.58    5.13   0
   7   0   2  162.22    5.01   0
  -7   0  -2  149.06    4.96   0
  -7   0  -2  160.67    4.42   0
   7   0   2  176.02    4.58   0
  -7   0  -2  168.75    5.55   0
  -6   0  -2   93.48    4.38   0
  -6   0  -2  105.05    4.39   0
   6   0   2   88.47    4.43   0
  -6   0  -2   97.96    4.14   0
   6   0   2   99.46    4.15   0
  -5   0  -2  694.98    7.10   0
  -5   0  -2  761.68    6.70   0
   5   0   2  827.75    7.00   0
   5   0   2  756.10    7.22   0
  -5   0  -2  770.03    7.23   0
   5   0   2  784.00    7.49   0
   4   0   2 1244.18    8.22   0
  -4   0  -2 1269.16    9.20   0
   4   0   2 1180.27    9.17   0
  -4   0  -2 1222.38    8.11   0
  -4   0  -2 1140.88    9.07   0
   4   0   2 1207.92    9.30   0
   3   0   2 1585.27   11.01   0
   3   0   2 1713.78   10.28   0
  -3   0  -2 1773.69   10.22   0
  -3   0  -2 1796.62   11.24   0
   3   0   2 1659.55   11.27   0
  -3   0  -2 1615.16   11.17   0
  -2   0  -2 1526.10   11.84   0
  -2   0  -2 1613.23   10.91   0
  -2   0  -2 1694.11   11.61   0
   2   0   2 1575.08   12.03   0
   2   0   2 1647.43   11.89   0
   2   0   2 1647.03   11.18   0
  -1   0  -2 1109.40   11.56   0
   1   0   2 1161.67   10.99   0
   1   0   2 1087.80   11.48   0
  -1   0  -2 1183.54   10.91   0
   1   0   2 1117.89   10.75   0
  -1   0  -2 1186.90   16.13   0
  -1   0  -2 1155.12   10.95   0
   0   0   2  649.92   11.38   0
   0   0   2  670.64    9.84   0
   0   0  -2  659.18   11.73   0
   0   0  -2  629.12    8.96   0
   0   0  -2  668.20   11.43   0
   0   0   2  701.41   11.95   0
   1   0  -2  493.23   10.24   0
   1   0  -2  376.55    9.38   0
  -1   0   2  464.37   10.03   0
  -1   0   2  330.24    8.64   0
   2   0  -2  479.82   10.01   0
  -2   0   2  515.63    8.93   0
   2   0  -2  490.90    8.77   0
  -2   0   2  500.03   10.11   0
   3   0  -2  231.65    6.02   0
   3   0  -2  199.67    5.85   0
  -3   0   2  195.77    5.87   0
   3   0  -2  193.44    6.58   0
  -3   0   2  200.25    7.50   0
   4   0  -2 2438.39   16.62   0
   4   0  -2 2907.74   14.76   0
  -4   0   2 2373.38   13.13   0
   4   0  -2 2422.34   13.08   0
  -4   0   2 2653.95   13.85   0
  -4   0   2 2403.25   16.73   0
   5   0  -2  351.56    5.89   0
  -5   0   2  316.63    5.80   0
  -5   0   2  306.88    6.44   0
  -5   0   2  345.15    5.93   0
   5   0  -2  437.24    6.27   0
  -6   0   2  280.06    5.22   0
  -6   0   2  245.90    5.99   0
   6   0  -2  240.21    5.27   0
   6   0  -2  308.19    5.41   0
  -6   0   2  255.44    5.36   0
  -7   0   2 1391.82    8.18   0
  -7   0   2 1277.72    8.54   0
  -7   0   2 1320.14   10.85   0
   7   0  -2 1634.79    8.74   0
   7   0  -2 1325.75    8.52   0
  -8   0   2  585.45    6.33   0
   8   0  -2  710.27    6.41   0
  -8   0   2  630.08    6.10   0
  -8   0   2  604.68    8.18   0
   8   0  -2  564.06    6.21   0
  -9   0   2  156.63    4.74   0
   9   0  -2  147.08    4.76   0
  -9   0   2  150.46    6.04   0
  -9   0   2  160.03    4.56   0
   9   0  -2  193.12    4.90   0
 -10   0   2  203.58    4.81   0
  10   0  -2  225.82    5.14   0
 -10   0   2  194.07    5.20   0
  10   0  -2  181.43    4.86   0
 -10   0   2  201.89    6.53   0
  11   0  -2   69.47    4.52   0
 -11   0   2   71.72    4.42   0
 -11   0   2   71.50    4.84   0
  11   0  -2   86.94    4.63   0
 -11   0   2   72.80    4.64   0
 -12   0   2    0.83    5.54   0
 -12   0   2    2.41    4.43   0
 -12   0   2    3.25    5.13   0
  12   0  -2    0.66    4.23   0
 -12   0   2    6.10    4.18   0
  12   0  -2    5.11    4.29   0
  13   0  -2   17.61    3.34   0
 -13   0   2   26.03    4.75   0
 -13   0   2   21.46    5.83   0
 -13   0   2   28.15    4.28   0
  13   0  -2   21.33    4.49   0
 -13   0   2   24.81    5.50   0
  11   1   1   33.44    4.66   0
 -11  -1  -1   46.49    4.89   0
 -11  -1  -1   32.51    5.53   0
  11   1   1   55.90    4.76   0
 -11  -1  -1   34.11    3.24   0
 -11  -1  -1   31.67    4.79   0
  10   1   1   31.22    4.44   0
 -10  -1  -1   31.54    5.48   0
 -10  -1  -1   26.57    4.62   0
  10   1   1   38.70    4.49   0
 -10  -1  -1   29.07    4.33   0
   9   1   1    9.32    4.17   0
   9   1   1    6.25    4.26   0
  -9  -1  -1    5.60    4.08   0
  -9  -1  -1    1.62    4.19   0
  -9  -1  -1    2.35    3.96   0
   8   1   1   53.44    4.26   0
  -8  -1  -1   50.55    4.36   0
   8   1   1   44.31    4.41   0
  -8  -1  -1   52.93    3.94   0
  -8  -1  -1   50.67    4.24   0
   7   1   1   62.92    4.52   0
  -7  -1  -1   59.34    4.38   0
   7   1   1   69.50    4.21   0
  -7  -1  -1   59.09    4.01   0
  -7  -1  -1   67.70    5.09   0
   6   1   1  386.09    5.95   0
  -6  -1  -1  384.66    5.24   0
  -6  -1  -1  415.82    6.78   0
  -6  -1  -1  366.93    5.69   0
   6   1   1  452.85    5.64   0
  -5  -1  -1  475.18    6.58   0
   5   1   1  495.78    5.94   0
  -5  -1  -1  448.86    6.28   0
  -5  -1  -1  472.64    5.73   0
   5   1   1  479.32    7.35   0
   5   1   1  475.52    7.13   0
   4   1   1 2043.41   12.50   0
  -4  -1  -1 1899.44    9.96   0
   4   1   1 2038.33   10.45   0
   4   1   1 1920.34   11.60   0
  -4  -1  -1 2036.52   12.05   0
  -4  -1  -1 1904.49   12.05   0
   3   1   1 1634.09   11.80   0
   3   1   1 1549.35   10.08   0
  -3  -1  -1 1683.23   11.73   0
  -3  -1  -1 1685.66   10.13   0
   3   1   1 1664.53   12.09   0
  -3  -1  -1 1662.18   12.36   0
   2   1   1 2435.95   15.80   0
  -2  -1  -1 2292.32   15.85   0
   2   1   1 2252.03   13.17   0
   2   1   1 2298.90   15.79   0
  -2  -1  -1 2272.02   15.18   0
  -2  -1  -1 2210.48   12.97   0
  -1  -1  -1 2665.11   20.98   0
   1   1   1 2766.68   21.61   0
   1   1   1 2367.90   17.50   0
   1   1   1 2275.28   15.85   0
  -1  -1  -1 2073.69   16.00   0
   0   1   1 2069.14   18.67   0
   0  -1  -1 2075.84   18.50   0
   0   1   1 2306.97   25.54   0
  -1   1   1 5119.07   27.75   0
  -1   1   1 5183.51   30.25   0
   1  -1  -1 4954.50   27.40   0
   1  -1  -1 5033.23   29.80   0
   2  -1  -1 4700.16   23.91   0
   2  -1  -1 4635.62   22.20   0
  -2   1   1 4743.58   24.04   0
  -2   1   1 4696.32   22.70   0
   3  -1  -1  192.15    5.86   0
   3  -1  -1  215.56    5.49   0
   3  -1  -1  191.57    5.58   0
  -3   1   1  195.28    5.62   0
  -3   1   1  184.90    5.86   0
  -3   1   1  223.19    5.59   0
   4  -1  -1  710.67    7.57   0
   4  -1  -1  819.92    7.96   0
   4  -1  -1  695.80    8.48   0
  -4   1   1  719.35    8.62   0
  -4   1   1  857.32    8.04   0
  -4   1   1  696.94    7.03   0
  -5   1   1  348.03    6.36   0
  -5   1   1  351.20    5.87   0
   5  -1  -1  418.72    5.84   0
   5  -1  -1  365.74    5.93   0
  -5   1   1  420.79    5.85   0
  -6   1   1  284.36    5.07   0
  -6   1   1  244.76    5.64   0
  -6   1   1  243.65    5.13   0
   6  -1  -1  303.87    5.26   0
   6  -1  -1  247.66    5.12   0
  -7   1   1   27.10    5.15   0
  -7   1   1   26.63    3.92   0
   7  -1  -1   31.61    3.93   0
  -7   1   1   24.78    4.08   0
   7  -1  -1   26.50    4.15   0
  -8   1   1  167.16    5.04   0
   8  -1  -1  181.07    4.84   0
   8  -1  -1  221.34    4.82   0
  -8   1   1  168.46    4.85   0
  -8   1   1  189.22    4.58   0
  -8   1   1  183.36    4.90   0
  -9   1   1  199.49    5.14   0
   9  -1  -1  186.38    4.99   0
   9  -1  -1  229.17    5.03   0
  -9   1   1  185.91    6.07   0
  -9   1   1  218.98    4.77   0
  -9   1   1  198.44    5.70   0
 -10   1   1  141.42    4.69   0
  10  -1  -1  133.55    4.66   0
  10  -1  -1  178.21    4.67   0
 -10   1   1  143.15    5.56   0
 -10   1   1  140.18    4.59   0
 -10   1   1  138.78    5.81   0
  11  -1  -1   52.48    4.56   0
 -11   1   1   61.92    5.24   0
 -11   1   1   60.87    5.60   0
 -11   1   1   63.67    4.19   0
 -11   1   1   61.76    4.53   0
  11  -1  -1   59.85    4.40   0
  12  -1  -1    3.24    4.30   0
 -12   1   1    3.05    4.37   0
  12  -1  -1   -1.59    4.16   0
 -12   1   1   -3.21    3.93   0
 -12   1   1    4.77    5.53   0
 -12   1   1    3.88    5.12   0
 -13   1   1   32.87    6.11   0
 -13   1   1   28.75    4.81   0
  13  -1  -1   28.41    4.53   0
 -13   1   1   26.90    4.63   0
  13  -1  -1   40.66    4.71   0
 -11  -2   0   42.32    4.51   0
  11   2   0   45.71    4.74   0
 -11  -2   0   45.10    6.03   0
 -11  -2   0   42.76    4.78   0
  11   2   0   63.62    4.85   0
 -11  -2   0   45.97    5.59   0
  10   2   0   41.29    4.46   0
  10   2   0   53.14    4.70   0
 -10  -2   0   47.47    5.41   0
 -10  -2   0   36.89    4.32   0
 -10  -2   0   48.84    4.50   0
 -10  -2   0   53.35    5.78   0
   9   2   0   11.20    2.98   0
  -9  -2   0   12.27    4.02   0
  -9  -2   0    9.15    4.13   0
   9   2   0    9.77    5.02   0
   8   2   0   69.99    4.35   0
  -8  -2   0   47.41    4.04   0
  -8  -2   0   53.27    4.41   0
   8   2   0   53.78    5.25   0
   7   2   0   20.96    4.22   0
  -7  -2   0   23.60    3.98   0
  -7  -2   0   25.44    4.01   0
   7   2   0   20.93    4.02   0
   6   2   0  399.57    5.70   0
  -6  -2   0  367.37    5.92   0
   6   2   0  378.99    6.99   0
  -6  -2   0  351.78    4.59   0
   5   2   0  803.10    8.54   0
   5   2   0  835.98    7.31   0
  -5  -2   0  772.54    7.73   0
   5   2   0  843.26    9.34   0
  -5  -2   0  761.90    6.85   0
   4   2   0  606.49    8.12   0
  -4  -2   0  537.40    6.34   0
  -4  -2   0  556.63    7.26   0
   4   2   0  603.35    6.67   0
   4   2   0  640.22    9.09   0
   3   2   0  716.99    7.53   0
   3   2   0  803.04    9.88   0
  -3  -2   0  697.08    9.23   0
  -3  -2   0  623.75    7.06   0
   3   2   0  722.49    9.06   0
   2   2   0 1201.73   13.96   0
   2   2   0 1154.82   13.31   0
  -2  -2   0 1176.78   13.71   0
  -2  -2   0 1356.32   11.20   0
   2   2   0 1056.56    9.86   0
   1   2   0  351.36   12.17   0
  -1  -2   0  364.27   12.22   0
   1   2   0  267.41    8.97   0
   1   2   0  398.33    7.99   0
   0   2   0  536.15    9.94   0
   0  -2   0  491.40    9.46   0
   0  -2   0  489.77   15.79   0
   0   2   0  474.33   16.45   0
  -1   2   0  475.90    9.80   0
   1  -2   0  505.25    8.10   0
  -1   2   0  458.55    8.46   0
   2  -2   0 1378.41   11.78   0
  -2   2   0 1352.91   11.73   0
   2  -2   0 1337.97   12.06   0
  -2   2   0 1335.20   12.08   0
  -3   2   0  101.42    5.01   0
   3  -2   0  106.70    5.03   0
  -3   2   0  122.03    4.73   0
  -3   2   0  101.47    4.92   0
   3  -2   0  100.90    4.84   0
  -4   2   0  176.43    5.33   0
   4  -2   0  196.48    4.11   0
  -4   2   0  217.26    5.08   0
  -4   2   0  180.73    5.10   0
   4  -2   0  174.09    5.02   0
  -5   2   0  160.53    4.65   0
   5  -2   0  166.01    4.60   0
  -5   2   0  197.98    4.77   0
  -5   2   0  163.40    5.21   0
   5  -2   0  144.44    4.57   0
  -6   2   0  392.00    5.67   0
  -6   2   0  473.22    5.67   0
   6  -2   0  505.98    5.75   0
   6  -2   0  427.49    5.77   0
  -6   2   0  404.62    6.08   0
  -7   2   0  270.00    5.18   0
   7  -2   0  286.15    5.17   0
   7  -2   0  321.71    5.08   0
  -7   2   0  311.14    5.07   0
  -7   2   0  271.17    5.36   0
  -8   2   0   61.60    4.14   0
  -8   2   0   56.95    4.32   0
  -8   2   0   73.83    4.00   0
   8  -2   0   54.26    4.16   0
  -8   2   0   61.23    4.24   0
   8  -2   0   63.90    3.98   0
  -9   2   0  316.54    5.44   0
   9  -2   0  309.22    5.32   0
  -9   2   0  358.77    5.14   0
  -9   2   0  325.10    5.67   0
   9  -2   0  359.15    5.21   0
  -9   2   0  344.98    6.29   0
  10  -2   0  385.47    5.55   0
 -10   2   0  364.66    5.93   0
 -10   2   0  375.55    5.76   0
 -10   2   0  349.59    4.46   0
  10  -2   0  320.49    5.36   0
 -10   2   0  360.66    5.63   0
 -11   2   0   64.03    4.73   0
  11  -2   0   55.78    4.40   0
 -11   2   0   66.67    4.52   0
 -11   2   0   58.66    4.09   0
  11  -2   0   59.67    4.34   0
 -11   2   0   63.58    4.53   0
 -12   2   0   41.38    4.54   0
 -12   2   0   51.71    4.53   0
  12  -2   0   40.83    3.26   0
 -12   2   0   50.61    4.25   0
 -12   2   0   43.05    4.79   0
  12  -2   0   56.41    4.52   0
  13  -2   0    3.26    4.47   0
 -11  -3   1   52.27    4.91   0
 -11  -3   1   38.23    5.84   0
  11   3  -1   53.48    4.87   0
 -11  -3   1   47.13    6.28   0
  11   3  -1   42.12    4.76   0
 -10  -3   1  247.74    7.39   0
 -10  -3   1  230.15    5.54   0
 -10  -3   1  170.62    6.64   0
  10   3  -1  221.53    5.63   0
  10   3  -1  198.83    5.37   0
  -9  -3   1   92.00    5.73   0
   9   3  -1  148.12    5.18   0
   9   3  -1  120.46    4.79   0
  -9  -3   1  115.39    4.84   0
   8   3  -1   98.06    4.51   0
   8   3  -1  117.70    4.75   0
  -8  -3   1   95.05    5.33   0
  -8  -3   1   83.31    5.41   0
  -8  -3   1   92.95    4.41   0
   7   3  -1  373.20    6.05   0
  -7  -3   1  366.26    5.47   0
  -7  -3   1  308.65    7.03   0
  -7  -3   1  375.11    5.99   0
   7   3  -1  436.81    6.18   0
   6   3  -1  543.10    6.46   0
  -6  -3   1  353.91    7.27   0
   6   3  -1  488.03    6.91   0
  -6  -3   1  450.53    6.59   0
   5   3  -1 1043.03    9.35   0
   5   3  -1 1129.14   11.48   0
  -5  -3   1 1002.21    9.08   0
   5   3  -1 1065.65    7.63   0
  -5  -3   1  703.57    9.57   0
   4   3  -1   97.70    7.01   0
  -4  -3   1   47.48    6.08   0
   4   3  -1   83.28    4.62   0
  -4  -3   1   73.95    5.32   0
   4   3  -1   87.16    5.72   0
   3   3  -1  137.51    5.31   0
   3   3  -1  166.05    6.87   0
  -3  -3   1  149.32    6.22   0
  -3  -3   1  111.57    6.12   0
   3   3  -1  155.20    6.38   0
  -2  -3   1 1922.72   11.84   0
   2   3  -1 1294.66   15.48   0
  -2  -3   1 1846.00   20.95   0
   2   3  -1 1832.83   20.98   0
   1   3  -1  387.95    8.65   0
   1   3  -1  372.57    7.24   0
   0  -3   1 7533.89   28.16   0
   0   3  -1 7577.76   28.60   0
   1  -3   1 8556.68   27.02   0
  -1   3  -1 8325.60   26.78   0
  -2   3  -1  508.65    7.25   0
   2  -3   1  507.51    7.80   0
   2  -3   1  540.68    7.44   0
  -2   3  -1  490.60    7.65   0
  -3   3  -1 2873.69   13.81   0
   3  -3   1 2852.45   14.10   0
  -3   3  -1 2803.69   14.01   0
  -3   3  -1 3222.74   13.60   0
  -4   3  -1 1115.53    8.76   0
  -4   3  -1 1083.83    8.48   0
  -4   3  -1 1279.57    8.40   0
   4  -3   1 1129.73    8.66   0
  -5   3  -1 1030.68    8.14   0
   5  -3   1 1131.34    7.06   0
  -5   3  -1 1214.43    7.82   0
   5  -3   1 1033.95    7.87   0
  -5   3  -1  980.19    7.73   0
  -6   3  -1  866.14    7.21   0
  -6   3  -1  859.32    7.38   0
   6  -3   1  852.83    7.20   0
  -6   3  -1 1035.08    7.36   0
   6  -3   1  933.14    7.03   0
  -7   3  -1  311.40    5.42   0
   7  -3   1  328.07    5.36   0
   7  -3   1  358.65    4.31   0
  -7   3  -1  334.16    5.40   0
  -7   3  -1  347.65    5.40   0
  -7   3  -1  407.98    5.29   0
  -8   3  -1   43.73    3.85   0
  -8   3  -1   42.52    4.17   0
   8  -3   1   45.69    4.09   0
  -8   3  -1   38.02    4.32   0
  -8   3  -1   42.78    4.24   0
   8  -3   1   38.84    4.27   0
   9  -3   1    8.82    4.22   0
   9  -3   1    9.85    3.88   0
  -9   3  -1    0.47    4.26   0
  -9   3  -1    9.48    4.07   0
  -9   3  -1   13.06    2.70   0
  -9   3  -1   11.30    3.93   0
 -10   3  -1   11.39    4.27   0
 -10   3  -1   12.36    4.04   0
  10  -3   1   11.86    3.98   0
 -10   3  -1    8.92    4.30   0
  10  -3   1    6.62    4.24   0
 -10   3  -1   10.67    4.92   0
 -11   3  -1    9.63    4.23   0
  11  -3   1   13.36    4.27   0
 -11   3  -1    7.37    4.42   0
 -11   3  -1   14.21    3.96   0
 -11   3  -1   15.09    4.48   0
  11  -3   1   15.15    4.23   0
 -12   3  -1   20.73    4.33   0
  12  -3   1   18.65    4.32   0
 -12   3  -1   21.49    4.62   0
 -12   3  -1   19.45    4.22   0
 -12   3  -1   10.46    4.55   0
  12  -3   1   14.03    4.45   0
  11   4  -2   20.48    4.55   0
 -11  -4   2    7.93    6.59   0
 -11  -4   2   33.08    4.81   0
 -11  -4   2   30.11    7.66   0
  11   4  -2   42.37    4.98   0
 -10  -4   2   10.69    4.43   0
  10   4  -2    7.85    4.29   0
  10   4  -2    8.81    4.65   0
 -10  -4   2   10.22    6.21   0
 -10  -4   2    5.62    5.25   0
   9   4  -2   67.55    4.54   0
  -9  -4   2   76.71    5.61   0
   9   4  -2   78.78    4.83   0
  -9  -4   2   78.52    6.84   0
  -9  -4   2   40.54    6.45   0
   8   4  -2  123.04    4.92   0
  -8  -4   2   76.19    6.43   0
  -8  -4   2  118.99    5.64   0
   8   4  -2  152.01    5.08   0
  -7  -4   2  109.60    4.91   0
   7   4  -2  110.45    3.82   0
   7   4  -2  105.88    4.89   0
  -7  -4   2   62.75    6.23   0
   6   4  -2 1100.03    9.61   0
  -6  -4   2  683.85   11.51   0
   6   4  -2 1180.35    8.43   0
  -6  -4   2 1117.86   10.17   0
   5   4  -2  339.65    7.05   0
  -5  -4   2  275.23    8.68   0
   5   4  -2  328.85    6.00   0
   5   4  -2  350.00    8.95   0
  -5  -4   2  347.55    7.09   0
  -4  -4   2 2075.08   15.59   0
   4   4  -2 1885.14   11.15   0
   4   4  -2 2104.01   15.43   0
   4   4  -2 2358.71   20.17   0
  -4  -4   2 2007.46   18.98   0
  -3  -4   2  475.63   10.74   0
   3   4  -2  436.23   10.99   0
  -3  -4   2  487.25    9.89   0
  -3  -4   2  523.54    6.74   0
   3   4  -2  470.31    7.17   0
   3   4  -2  543.53   10.66   0
  -2  -4   2 1062.75   12.57   0
  -2  -4   2  838.68   19.44   0
   2   4  -2 1002.07   13.36   0
   2   4  -2  977.62   17.70   0
   1   4  -2 3257.33   34.11   0
   1   4  -2 3365.56   16.18   0
   1   4  -2 3319.56   19.26   0
   0   4  -2  346.28    8.95   0
   0   4  -2  340.99    6.77   0
   0  -4   2  381.59    7.00   0
   0  -4   2  376.58    9.80   0
  -1   4  -2   46.72    4.60   0
  -1   4  -2   47.63    4.64   0
   1  -4   2   50.45    4.70   0
  -2   4  -2  559.17    7.64   0
   2  -4   2  562.52    7.61   0
  -2   4  -2  570.70    7.12   0
  -3   4  -2  447.07    6.18   0
  -3   4  -2  541.08    6.31   0
  -3   4  -2  455.04    6.54   0
   3  -4   2  470.70    6.69   0
   4  -4   2  279.45    5.35   0
  -4   4  -2  260.49    4.42   0
  -4   4  -2  322.53    5.18   0
  -4   4  -2  269.71    5.26   0
   5  -4   2  295.95    5.36   0
  -5   4  -2  328.39    5.17   0
  -5   4  -2  285.43    5.20   0
  -5   4  -2  276.52    5.21   0
   6  -4   2  842.86    6.98   0
  -6   4  -2 1068.58    6.98   0
  -6   4  -2  889.45    7.26   0
  -6   4  -2  860.80    7.03   0
   7  -4   2  563.13    5.96   0
  -7   4  -2  579.25    6.11   0
  -7   4  -2  619.97    5.12   0
  -7   4  -2  544.80    6.16   0
   7  -4   2  630.45    5.77   0
  -7   4  -2  522.24    5.88   0
   8  -4   2  130.40    4.58   0
   8  -4   2  148.50    4.27   0
  -8   4  -2  149.85    4.35   0
  -8   4  -2  136.25    4.60   0
  -8   4  -2  131.37    4.73   0
  -8   4  -2  143.01    4.67   0
   9  -4   2    9.58    3.80   0
  -9   4  -2    9.46    4.17   0
  -9   4  -2    4.97    4.18   0
  -9   4  -2   10.54    3.69   0
   9  -4   2   11.38    4.15   0
  -9   4  -2    8.28    4.05   0
  10  -4   2   69.29    4.41   0
 -10   4  -2   74.45    4.54   0
 -10   4  -2   75.55    4.49   0
  10  -4   2   73.54    4.23   0
 -10   4  -2   75.88    4.66   0
 -10   4  -2   73.54    4.15   0
 -11   4  -2   62.22    4.61   0
 -11   4  -2   57.73    4.45   0
  11  -4   2   69.16    4.49   0
 -11   4  -2   62.53    4.10   0
 -11   4  -2   59.83    4.63   0
  11  -4   2   67.67    4.52   0
 -12   4  -2   27.50    4.75   0
 -12   4  -2   32.01    4.22   0
 -12   4  -2   36.26    4.59   0
  12  -4   2   23.23    4.45   0
 -12   4  -2   30.69    3.37   0
  11   5  -3   12.63    5.40   0
  11   5  -3   15.34    4.93   0
 -11  -5   3    9.85    5.83   0
  10   5  -3    4.18    4.39   0
  10   5  -3    7.15    3.45   0
 -10  -5   3    3.59    5.37   0
   9   5  -3   27.27    5.11   0
  -9  -5   3   29.36   11.68   0
   9   5  -3   30.16    4.71   0
  -9  -5   3   31.59    4.47   0
  -9  -5   3   26.40   11.37   0
  -8  -5   3  116.44   11.15   0
  -8  -5   3  126.50    5.12   0
   8   5  -3  127.44    5.10   0
   8   5  -3  119.81    4.85   0
  -8  -5   3  127.39   11.06   0
  -7  -5   3   97.18   10.11   0
  -7  -5   3  102.25   10.18   0
   7   5  -3  116.18    5.12   0
   7   5  -3  107.56    5.78   0
  -7  -5   3  110.93    5.92   0
   6   5  -3 1062.13   10.36   0
  -6  -5   3  995.51   18.82   0
   6   5  -3 1085.71    8.46   0
  -6  -5   3 1048.60   10.11   0
   5   5  -3  774.82   15.50   0
  -5  -5   3  669.95   14.73   0
  -5  -5   3  687.67    9.67   0
  -5  -5   3  791.66    6.88   0
   5   5  -3  733.74    7.49   0
   5   5  -3  750.09    9.52   0
  -4  -5   3   49.63    6.54   0
  -4  -5   3   64.37    4.59   0
   4   5  -3   45.17    7.64   0
   4   5  -3   37.96    4.74   0
   4   5  -3   46.35    5.36   0
  -4  -5   3   52.22    6.91   0
   3   5  -3 2493.38   20.68   0
  -3  -5   3 2506.75   19.81   0
  -3  -5   3 2696.18   12.26   0
  -3  -5   3 1839.47   20.45   0
   3   5  -3 2126.63   20.25   0
  -2  -5   3 2595.82   17.48   0
   2   5  -3 2757.71   18.76   0
   2   5  -3 2665.89   24.73   0
   1   5  -3 2509.92   20.99   0
   1   5  -3 2575.08   13.69   0
   1   5  -3 1692.62   19.39   0
   1   5  -3 2439.09   14.89   0
   0   5  -3  475.96    6.92   0
   0   5  -3  489.39    8.26   0
  -1   5  -3  817.36    9.48   0
   1  -5   3  783.94    9.10   0
  -1   5  -3  817.97    8.21   0
  -2   5  -3  593.23    7.30   0
   2  -5   3  637.58    7.66   0
  -2   5  -3  616.80    6.80   0
  -3   5  -3 1768.45    9.86   0
  -3   5  -3 1802.91   10.55   0
   3  -5   3 1940.22   11.03   0
   4  -5   3   78.50    4.44   0
  -4   5  -3   82.15    4.13   0
  -4   5  -3   64.95    3.20   0
  -4   5  -3   69.72    4.30   0
  -5   5  -3  155.08    4.83   0
  -5   5  -3  186.63    4.67   0
  -5   5  -3  160.29    4.79   0
   5  -5   3  149.44    4.81   0
  -6   5  -3  153.53    4.63   0
  -6   5  -3  158.05    3.75   0
  -6   5  -3  171.90    4.67   0
   6  -5   3  153.57    4.67   0
  -6   5  -3  195.77    4.53   0
   7  -5   3 1370.19    8.08   0
  -7   5  -3 1620.38    8.12   0
  -7   5  -3 1343.75    8.05   0
  -7   5  -3 1405.67    8.53   0
  -7   5  -3 1482.78    8.52   0
  -8   5  -3 1035.54    7.45   0
  -8   5  -3 1083.34    7.57   0
  -8   5  -3 1126.36    7.53   0
   8  -5   3  971.24    6.53   0
  -8   5  -3 1213.54    7.38   0
  -9   5  -3   17.21    3.90   0
  -9   5  -3   13.24    4.15   0
  -9   5  -3   16.58    4.29   0
   9  -5   3   14.04    4.12   0
  -9   5  -3   12.40    4.13   0
 -10   5  -3  353.30    5.45   0
  10  -5   3  304.54    5.34   0
 -10   5  -3  315.34    5.61   0
 -10   5  -3  304.78    5.47   0
 -10   5  -3  333.26    4.27   0
  11  -5   3  154.55    5.10   0
 -11   5  -3  178.83    5.23   0
 -11   5  -3  184.26    5.23   0
 -11   5  -3  181.07    4.82   0
 -11   5  -3  175.10    4.15   0
 -12   5  -3   45.45    4.95   0
  12  -5   3   46.48    4.76   0
 -12   5  -3   50.33    4.99   0
 -12   5  -3   60.38    4.78   0
 -12   5  -3   56.79    4.42   0
  11   6  -4    8.66    5.01   0
 -11  -6   4    5.66    4.66   0
 -11  -6   4    4.43    4.34   0
  11   6  -4    2.19    5.32   0
  10   6  -4   72.57    5.06   0
 -10  -6   4   66.25    4.57   0
 -10  -6   4   59.42    5.88   0
  10   6  -4   47.86    5.47   0
   9   6  -4  173.05    5.57   0
  -9  -6   4  134.81    6.35   0
   9   6  -4  147.92    6.00   0
  -9  -6   4  163.82    4.76   0
   8   6  -4   57.64    5.50   0
  -8  -6   4   58.83    5.94   0
  -8  -6   4   69.75    4.43   0
   8   6  -4   55.03    4.87   0
   7   6  -4   55.50    5.38   0
  -7  -6   4   54.20    5.69   0
  -7  -6   4   69.92    4.43   0
   7   6  -4   51.98    4.79   0
   6   6  -4  144.53    6.09   0
  -6  -6   4  125.54    6.38   0
   6   6  -4  153.98    5.24   0
  -6  -6   4  173.08    4.86   0
  -5  -6   4   72.58    6.70   0
   5   6  -4   84.65    5.14   0
  -5  -6   4  108.87    4.54   0
   5   6  -4   88.37    5.74   0
  -4  -6   4  444.52    6.26   0
   4   6  -4  417.16    8.97   0
   4   6  -4  314.30   11.99   0
   4   6  -4  361.17    6.36   0
  -4  -6   4  276.01    8.32   0
   3   6  -4  909.05   12.99   0
   3   6  -4  895.82   12.73   0
  -3  -6   4  815.27   13.31   0
   2   6  -4 1324.72   12.29   0
   2   6  -4 1327.48   15.12   0
   2   6  -4 1311.66   15.76   0
   1   6  -4  561.29    7.20   0
   1   6  -4  505.30    7.74   0
   1   6  -4  526.87    9.42   0
   1   6  -4  333.47    8.93   0
   0   6  -4  815.72    9.76   0
   0   6  -4  804.79    7.94   0
  -1   6  -4  793.93    8.93   0
   1  -6   4  737.71    8.52   0
  -1   6  -4  762.18    7.43   0
   2  -6   4 2001.79   11.74   0
  -2   6  -4 1970.00   10.21   0
  -2   6  -4 1961.36   11.31   0
   3  -6   4 1129.18    8.60   0
  -3   6  -4 1176.71    8.09   0
  -3   6  -4 1168.50    8.58   0
  -4   6  -4 1532.94    8.58   0
   4  -6   4 1331.82    8.73   0
  -4   6  -4 1299.71    8.53   0
  -4   6  -4 1313.47    8.11   0
  -5   6  -4   22.84    4.04   0
  -5   6  -4   22.59    2.86   0
  -5   6  -4   18.54    3.86   0
   5  -6   4   19.79    2.97   0
   6  -6   4   58.74    4.45   0
  -6   6  -4   68.19    4.22   0
  -6   6  -4   49.04    3.02   0
  -6   6  -4   55.29    4.16   0
  -6   6  -4   50.43    4.14   0
   7  -6   4  699.91    6.57   0
  -7   6  -4  735.16    6.78   0
  -7   6  -4  860.21    6.60   0
  -7   6  -4  713.26    6.61   0
  -7   6  -4  789.71    6.63   0
  -8   6  -4   44.28    3.14   0
   8  -6   4   44.82    4.33   0
  -8   6  -4   46.52    4.14   0
  -8   6  -4   44.38    4.16   0
  -8   6  -4   48.58    4.36   0
  -9   6  -4    9.71    4.13   0
  -9   6  -4   11.07    4.03   0
  -9   6  -4   12.55    4.24   0
  -9   6  -4   10.12    3.92   0
   9  -6   4   16.43    4.14   0
 -10   6  -4   28.56    4.44   0
 -10   6  -4   18.91    4.36   0
 -10   6  -4   26.25    4.04   0
  10  -6   4   21.03    4.30   0
 -10   6  -4   28.53    4.32   0
 -11   6  -4   39.15    4.69   0
 -11   6  -4   43.22    4.19   0
  11  -6   4   38.77    4.38   0
 -11   6  -4   39.73    4.74   0
 -11   6  -4   46.39    4.68   0
  10   7  -5   58.47    5.73   0
 -10  -7   5   62.23    4.72   0
  10   7  -5   74.75    5.34   0
 -10  -7   5   43.56    5.04   0
   9   7  -5    8.44    5.21   0
  -9  -7   5    8.49    5.64   0
   9   7  -5   12.18    4.70   0
  -9  -7   5    7.94    4.21   0
  -8  -7   5   14.35    4.14   0
   8   7  -5    9.59    4.68   0
   8   7  -5   13.54    4.98   0
  -8  -7   5   12.31    5.38   0
  -7  -7   5   60.15    5.88   0
   7   7  -5   99.01    5.17   0
   7   7  -5   91.78    5.81   0
  -7  -7   5  102.66    4.57   0
  -6  -7   5  120.09    4.58   0
  -6  -7   5   74.45    6.00   0
   6   7  -5  112.77    6.49   0
   6   7  -5  126.74    5.22   0
  -5  -7   5   25.30    6.62   0
   5   7  -5   26.77    4.72   0
  -5  -7   5   36.94    3.13   0
   5   7  -5   29.05    5.10   0
   4   7  -5   79.21    6.37   0
  -4  -7   5   70.36    6.30   0
   4   7  -5   64.80    8.09   0
   3   7  -5   61.18    5.62   0
   3   7  -5   59.70    5.42   0
   3   7  -5   59.53    6.53   0
   2   7  -5  688.37    8.13   0
   2   7  -5  737.79   10.42   0
   2   7  -5  641.60   10.35   0
   1   7  -5 1029.13    8.44   0
   1   7  -5  917.92    8.48   0
   1   7  -5  969.24   10.56   0
   1   7  -5  617.21    9.95   0
   0   7  -5   52.28    5.30   0
   0   7  -5   50.75    4.04   0
   0   7  -5   45.95    5.74   0
   1  -7   5  764.99    8.25   0
  -1   7  -5  733.04    7.66   0
  -1   7  -5  734.85    6.84   0
  -2   7  -5  965.02    7.48   0
   2  -7   5  967.49    8.38   0
  -2   7  -5  977.00    8.06   0
  -3   7  -5  634.42    6.08   0
   3  -7   5  649.07    7.04   0
  -3   7  -5  597.45    5.56   0
  -4   7  -5   43.37    4.26   0
   4  -7   5   51.89    4.44   0
  -4   7  -5   56.55    4.16   0
  -4   7  -5   48.84    4.00   0
   5  -7   5   39.21    4.38   0
  -5   7  -5   43.97    4.35   0
  -5   7  -5   53.00    4.19   0
  -5   7  -5   43.71    4.05   0
  -5   7  -5   43.12    2.93   0
  -6   7  -5  170.67    4.68   0
   6  -7   5  147.84    4.92   0
  -6   7  -5  153.44    4.57   0
  -6   7  -5  146.78    4.71   0
  -6   7  -5  149.88    4.52   0
  -7   7  -5  111.48    4.33   0
  -7   7  -5   93.77    4.62   0
  -7   7  -5   97.03    4.45   0
  -7   7  -5   95.00    4.44   0
   7  -7   5   92.82    3.36   0
  -8   7  -5  101.06    4.52   0
  -8   7  -5  100.02    4.57   0
   8  -7   5   95.69    3.48   0
  -8   7  -5  106.21    4.53   0
  -8   7  -5   95.07    4.45   0
   9  -7   5   21.40    4.39   0
  -9   7  -5   25.68    2.98   0
  -9   7  -5   23.93    4.38   0
  -9   7  -5   21.36    4.33   0
  -9   7  -5   25.83    4.21   0
 -10   7  -5    7.92    4.33   0
 -10   7  -5   -1.87    4.43   0
 -10   7  -5    9.74    4.22   0
  10  -7   5    2.77    4.28   0
 -10   7  -5    4.77    4.14   0
 -11   7  -5   15.05    4.56   0
 -11   7  -5   16.28    4.50   0
 -11   7  -5   17.92    4.14   0
  11  -7   5   13.84    4.58   0
 -11   7  -5   14.30    4.35   0
  10   8  -6   60.84    5.38   0
  10   8  -6   46.48    5.91   0
 -10  -8   6   45.55    3.50   0
 -10  -8   6   30.87    6.17   0
  -9  -8   6    6.12    5.71   0
  -9  -8   6   17.70    4.28   0
   9   8  -6   18.01    4.83   0
   9   8  -6   16.97    5.44   0
  -8  -8   6   44.88    4.50   0
  -8  -8   6   29.67    5.86   0
   8   8  -6   36.87    5.17   0
   8   8  -6   41.06    6.35   0
  -7  -8   6   68.79    4.62   0
   7   8  -6   76.94    5.06   0
  -7  -8   6   44.84    6.82   0
   7   8  -6   57.12    6.22   0
  -6  -8   6    7.50    6.61   0
   6   8  -6    8.81    4.81   0
   6   8  -6    7.81    5.09   0
   5   8  -6  153.09    5.67   0
   5   8  -6  175.47    7.13   0
  -5  -8   6  177.19    7.91   0
   4   8  -6  533.72   11.06   0
   4   8  -6  539.55    9.69   0
   4   8  -6  515.92    9.98   0
   4   8  -6  580.20   10.34   0
   3   8  -6  331.27    8.49   0
   3   8  -6  328.00    7.46   0
   3   8  -6  355.43    7.30   0
   3   8  -6  332.43    8.04   0
   2   8  -6   38.97    5.52   0
   2   8  -6   32.69    4.94   0
   2   8  -6   30.74    5.44   0
   1   8  -6   13.49    4.80   0
   1   8  -6   15.58    4.20   0
   1   8  -6    6.76    5.42   0
   0   8  -6  183.51    5.30   0
   0   8  -6  176.37    5.50   0
   0   8  -6  135.25    6.49   0
   0   8  -6  179.93    5.27   0
  -1   8  -6  111.89    4.77   0
  -1   8  -6  110.18    4.38   0
   1  -8   6   90.12    4.96   0
   2  -8   6  504.68    7.52   0
  -2   8  -6  509.43    5.86   0
  -2   8  -6  509.93    6.43   0
  -3   8  -6  393.09    5.65   0
  -3   8  -6  382.29    5.41   0
  -3   8  -6  449.79    5.62   0
  -3   8  -6  376.82    5.77   0
   3  -8   6  366.68    5.96   0
  -4   8  -6   13.77    3.91   0
   4  -8   6    8.20    4.20   0
  -4   8  -6    7.90    4.08   0
  -4   8  -6    8.10    2.79   0
  -4   8  -6   12.09    4.11   0
   5  -8   6   80.41    4.52   0
  -5   8  -6   92.80    4.31   0
  -5   8  -6   72.54    4.61   0
  -5   8  -6   82.72    4.28   0
  -5   8  -6   83.17    4.25   0
  -6   8  -6   61.34    4.45   0
   6  -8   6   56.50    4.45   0
  -6   8  -6   60.00    4.15   0
  -6   8  -6   62.46    4.22   0
  -6   8  -6   66.02    3.15   0
  -7   8  -6   48.07    4.24   0
  -7   8  -6   43.30    4.48   0
  -7   8  -6   41.88    4.29   0
   7  -8   6   40.48    4.50   0
  -7   8  -6   43.25    4.24   0
   8  -8   6   66.55    4.79   0
  -8   8  -6   65.62    3.38   0
  -8   8  -6   63.16    3.38   0
  -8   8  -6   71.15    4.27   0
  -8   8  -6   66.47    4.69   0
  -9   8  -6  169.08    4.83   0
   9  -8   6  148.18    5.01   0
  -9   8  -6  154.90    4.93   0
  -9   8  -6  166.96    4.59   0
  -9   8  -6  142.83    5.00   0
 -10   8  -6  162.59    5.08   0
  10  -8   6  118.85    3.90   0
 -10   8  -6  128.86    4.12   0
 -10   8  -6  159.42    4.73   0
 -10   8  -6  128.71    5.17   0
   9   9  -7  140.27    6.01   0
   9   9  -7  122.78    6.62   0
  -9  -9   7  115.84    8.25   0
   8   9  -7  120.62    5.31   0
  -8  -9   7   75.95    7.54   0
   8   9  -7   88.55    6.68   0
   7   9  -7   52.78    4.96   0
   7   9  -7   37.08    5.55   0
  -7  -9   7   37.78    7.10   0
   6   9  -7  289.84    8.40   0
   6   9  -7  298.39    6.35   0
   5   9  -7  191.11   16.34   0
   5   9  -7  269.85    8.75   0
   5   9  -7  239.36    6.15   0
   5   9  -7  263.76    8.13   0
   5   9  -7  319.09   17.49   0
   4   9  -7  645.09   10.47   0
   4   9  -7  665.16   11.14   0
   4   9  -7  701.30   10.08   0
   4   9  -7  648.18   10.22   0
   3   9  -7  161.70    6.52   0
   3   9  -7  171.13    6.25   0
   3   9  -7  184.27    6.18   0
   3   9  -7  171.42    6.53   0
   2   9  -7   53.37    5.74   0
   2   9  -7   38.25    5.67   0
   2   9  -7   52.90    5.16   0
   2   9  -7   53.05    5.37   0
   1   9  -7  276.38    5.38   0
   1   9  -7  157.50    5.61   0
   1   9  -7  289.33    7.12   0
   1   9  -7  298.67    5.51   0
   0   9  -7  414.97    7.06   0
   0   9  -7  407.78    5.81   0
   0   9  -7  432.73    6.54   0
   0   9  -7  409.65    5.71   0
   0   9  -7  305.81    6.52   0
  -1   9  -7  612.16    6.93   0
  -1   9  -7  590.13    6.15   0
  -1   9  -7  633.26    6.51   0
  -2   9  -7   71.53    4.54   0
  -2   9  -7   71.95    4.06   0
  -2   9  -7   64.09    4.17   0
   2  -9   7   73.11    5.87   0
  -3   9  -7   97.70    4.28   0
  -3   9  -7  104.76    4.28   0
  -3   9  -7   99.76    4.65   0
   3  -9   7  101.15    4.76   0
  -3   9  -7  100.06    4.46   0
  -4   9  -7   63.99    4.19   0
   4  -9   7   69.48    4.54   0
  -4   9  -7   70.59    4.26   0
  -4   9  -7   64.11    4.38   0
  -4   9  -7   64.55    4.11   0
  -5   9  -7   59.53    4.25   0
  -5   9  -7   65.89    4.24   0
   5  -9   7   66.25    4.65   0
  -5   9  -7   69.91    4.28   0
  -5   9  -7   69.47    4.56   0
  -6   9  -7   29.59    3.28   0
  -6   9  -7   36.17    4.12   0
   6  -9   7   30.49    4.57   0
  -6   9  -7   29.80    4.00   0
  -6   9  -7   35.03    4.09   0
  -7   9  -7  197.61    4.84   0
  -7   9  -7  180.55    5.05   0
   7  -9   7  186.65    4.99   0
  -7   9  -7  181.26    4.89   0
  -7   9  -7  203.22    4.76   0
  -8   9  -7  135.71    4.77   0
  -8   9  -7  137.41    4.53   0
  -8   9  -7  126.90    4.80   0
   8  -9   7  117.79    4.86   0
  -8   9  -7  117.23    4.92   0
  -9   9  -7    8.72    4.37   0
  -9   9  -7    7.42    4.11   0
  -9   9  -7    3.54    4.41   0
   9  -9   7    7.23    4.38   0
  -9   9  -7    9.70    4.48   0
   9  10  -8    8.34    6.30   0
   9  10  -8    7.23    5.06   0
  -9 -10   8   13.09    7.02   0
   8  10  -8   12.71    4.95   0
   8  10  -8   13.66    6.17   0
   7  10  -8   27.03    7.39   0
   7  10  -8   24.62    6.10   0
   7  10  -8   32.16    5.00   0
   6  10  -8  281.36    8.60   0
   6  10  -8  292.25    6.59   0
   6  10  -8  280.79    9.32   0
   5  10  -8  155.61    5.63   0
   5  10  -8  211.02   11.83   0
   5  10  -8  170.26    7.41   0
   5  10  -8  185.42    7.94   0
   5  10  -8  134.53   11.01   0
   4  10  -8  323.81    8.38   0
   4  10  -8  292.59    7.81   0
   4  10  -8  278.71    8.10   0
   4  10  -8  292.67    8.45   0
   3  10  -8  598.38    9.08   0
   3  10  -8  613.49    8.46   0
   3  10  -8  498.12    8.91   0
   3  10  -8  596.01    8.54   0
   2  10  -8  183.23    5.88   0
   2  10  -8  273.49    6.92   0
   2  10  -8  255.43    5.55   0
   2  10  -8  267.81    6.43   0
   1  10  -8  300.30    6.02   0
   1  10  -8  300.88    6.22   0
   1  10  -8  279.98    5.36   0
   1  10  -8  151.14    5.54   0
   0  10  -8 1125.87    9.01   0
   0  10  -8 1064.61    7.86   0
   0  10  -8  735.12    8.40   0
   0  10  -8 1112.24    8.13   0
  -1  10  -8  726.71    7.27   0
  -1  10  -8  545.45    7.99   0
  -1  10  -8  750.34    7.82   0
  -1  10  -8  682.04    6.50   0
  -1  10  -8  703.80    6.64   0
  -2  10  -8   41.93    4.41   0
  -2  10  -8   31.64    3.93   0
  -2  10  -8   39.56    4.12   0
  -3  10  -8  128.95    4.36   0
   3 -10   8  134.31    5.14   0
  -3  10  -8  134.12    4.37   0
  -3  10  -8  143.19    4.52   0
  -3  10  -8  136.82    4.82   0
  -4  10  -8  225.60    5.22   0
   4 -10   8  228.28    5.51   0
  -4  10  -8  247.93    5.06   0
  -4  10  -8  233.56    4.87   0
  -4  10  -8  234.71    4.94   0
   5 -10   8  102.56    4.80   0
  -5  10  -8  111.23    4.47   0
  -5  10  -8   95.43    4.74   0
  -5  10  -8   97.83    4.49   0
  -5  10  -8  112.57    4.50   0
  -6  10  -8   83.78    4.24   0
   6 -10   8   64.12    4.75   0
  -6  10  -8   69.86    4.33   0
  -6  10  -8   71.09    4.31   0
  -6  10  -8   67.76    4.66   0
  -7  10  -8   14.26    4.22   0
  -7  10  -8   11.22    4.11   0
  -7  10  -8    5.77    4.21   0
   7 -10   8    4.77    4.53   0
  -7  10  -8   13.23    3.20   0
  -8  10  -8   32.77    4.38   0
   8 -10   8   18.02    4.74   0
  -8  10  -8   28.92    4.12   0
  -8  10  -8   31.57    4.46   0
  -8  10  -8   29.19    3.42   0
   8  11  -9   -0.63    6.48   0
   8  11  -9    0.70    4.97   0
   8  11  -9   -0.45    6.97   0
   7  11  -9   22.09    5.10   0
   7  11  -9   21.15    6.94   0
   7  11  -9   19.15    7.32   0
   6  11  -9   17.57    6.40   0
   6  11  -9   16.42    6.08   0
   6  11  -9   15.10    6.04   0
   5  11  -9   83.95    6.85   0
   5  11  -9   98.59    7.08   0
   5  11  -9   77.59    9.09   0
   5  11  -9  102.84    9.02   0
   4  11  -9  222.57    7.76   0
   4  11  -9  234.31    7.73   0
   4  11  -9  187.46    6.87   0
   4  11  -9  220.39    7.13   0
   3  11  -9   26.85    5.35   0
   3  11  -9   23.68    5.23   0
   3  11  -9   24.24    5.18   0
   3  11  -9   21.66    5.47   0
   2  11  -9  187.59    5.26   0
   2  11  -9  185.67    5.61   0
   2  11  -9  180.19    5.19   0
   2  11  -9  111.62    6.16   0
   1  11  -9  513.64    6.47   0
   1  11  -9  497.88    6.38   0
   1  11  -9  248.91    6.17   0
   1  11  -9  524.55    7.90   0
   0  11  -9  546.63    7.01   0
   0  11  -9  302.62    6.55   0
   0  11  -9  527.89    6.38   0
   0  11  -9  517.99    6.22   0
  -1  11  -9  393.70    5.61   0
  -1  11  -9  283.86    7.22   0
  -1  11  -9  434.22    7.29   0
  -1  11  -9  410.53    5.79   0
  -1  11  -9  443.76    6.89   0
  -2  11  -9  140.50    5.13   0
  -2  11  -9  100.73    5.04   0
  -2  11  -9  127.67    4.49   0
  -2  11  -9  135.67    5.49   0
  -2  11  -9  140.57    4.64   0
  -3  11  -9  161.74    4.95   0
  -3  11  -9  147.15    4.59   0
  -3  11  -9  167.09    4.61   0
  -3  11  -9  152.33    4.63   0
  -4  11  -9  301.85    5.13   0
  -4  11  -9  292.37    5.66   0
   4 -11   9  277.39    5.85   0
  -4  11  -9  270.76    5.07   0
  -4  11  -9  293.89    4.39   0
  -5  11  -9   21.08    4.29   0
  -5  11  -9   16.93    4.23   0
  -5  11  -9   22.21    4.14   0
   5 -11   9   23.19    4.56   0
  -5  11  -9   18.73    4.54   0
  -6  11  -9   29.81    4.58   0
   6 -11   9   35.76    4.78   0
  -6  11  -9   31.02    4.38   0
  -6  11  -9   30.99    3.11   0
  -6  11  -9   29.40    4.18   0
  -7  11  -9   49.77    3.34   0
  -7  11  -9   48.43    4.32   0
  -7  11  -9   46.74    4.83   0
  -7  11  -9   39.94    4.34   0
   7 -11   9   45.75    4.78   0
   7  12 -10   31.52    6.30   0
   7  12 -10   23.97    7.42   0
   7  12 -10   20.72    7.79   0
   6  12 -10    2.21    7.10   0
   6  12 -10    3.69    4.90   0
   6  12 -10    3.09    6.03   0
   5  12 -10   16.19    7.58   0
   5  12 -10   16.31    6.36   0
   5  12 -10   20.52    7.55   0
   5  12 -10   13.27    6.12   0
   4  12 -10   62.88    6.72   0
   4  12 -10   50.74    6.61   0
   4  12 -10   77.45    6.86   0
   4  12 -10   69.82    6.06   0
   3  12 -10    6.09    5.23   0
   3  12 -10    1.22    5.43   0
   3  12 -10    5.12    5.37   0
   3  12 -10    2.12    5.14   0
   2  12 -10   53.89    5.76   0
   2  12 -10   36.40    4.78   0
   2  12 -10   59.62    5.30   0
   2  12 -10   59.76    4.23   0
   1  12 -10  183.90    6.26   0
   1  12 -10  176.88    5.81   0
   1  12 -10  132.37    4.64   0
   1  12 -10   76.88    5.83   0
   0  12 -10   44.04    4.37   0
   0  12 -10   50.24    5.60   0
   0  12 -10   47.32    4.31   0
   0  12 -10   19.97    5.57   0
  -1  12 -10   62.61    4.42   0
  -1  12 -10   56.93    5.13   0
  -1  12 -10   35.88    4.90   0
  -1  12 -10   64.02    5.76   0
  -2  12 -10  162.43    4.82   0
  -2  12 -10  177.09    5.33   0
  -2  12 -10  108.57    5.34   0
  -2  12 -10  164.08    4.96   0
  -2  12 -10  183.51    5.98   0
  -2  12 -10  155.83    4.72   0
  -3  12 -10   25.66    4.50   0
  -3  12 -10   30.35    4.26   0
  -3  12 -10   35.71    4.27   0
  -3  12 -10   27.26    6.00   0
  -3  12 -10   17.35    4.72   0
  -3  12 -10   31.83    4.12   0
  -4  12 -10  124.17    4.79   0
  -4  12 -10  129.17    4.73   0
  -4  12 -10  135.86    5.14   0
  -4  12 -10  125.31    4.56   0
  -5  12 -10  111.92    4.73   0
   5 -12  10  107.24    5.38   0
  -5  12 -10  122.51    4.75   0
  -5  12 -10  119.68    4.79   0
  -5  12 -10  108.89    5.11   0
   6 -12  10   20.52    4.91   0
  -6  12 -10   16.30    4.49   0
  -6  12 -10   15.19    4.32   0
  -6  12 -10   20.39    4.27   0
  -6  12 -10   16.49    4.75   0
   5  13 -11   34.94    5.33   0
   5  13 -11   43.48    8.93   0
   5  13 -11   40.49    8.28   0
   5  13 -11   30.88    6.43   0
   5  13 -11   41.47    6.99   0
   4  13 -11   19.09    6.63   0
   4  13 -11   30.81    6.74   0
   4  13 -11   35.08    6.03   0
   4  13 -11   27.97    6.65   0
   3  13 -11    1.38    4.48   0
   3  13 -11    3.40    6.21   0
   3  13 -11    3.01    5.46   0
   3  13 -11    5.51    5.25   0
   2  13 -11    5.90    4.24   0
   2  13 -11    4.23    5.53   0
   2  13 -11    5.90    5.52   0
   2  13 -11    8.32    5.29   0
   1  13 -11   33.38    4.48   0
   1  13 -11   22.01    4.67   0
   1  13 -11   37.45    4.29   0
   1  13 -11   39.06    5.69   0
   0  13 -11   32.46    4.64   0
   0  13 -11   30.35    4.29   0
   0  13 -11   15.06    4.75   0
   0  13 -11   23.60    4.43   0
  -1  13 -11    8.41    4.92   0
  -1  13 -11   17.20    5.53   0
  -1  13 -11   13.60    4.28   0
  -1  13 -11   16.60    4.20   0
  -2  13 -11   13.67    5.03   0
  -2  13 -11   20.27    4.44   0
  -2  13 -11   28.30    4.72   0
  -2  13 -11   28.28    4.34   0
  -2  13 -11   29.17    4.27   0
  -3  13 -11  100.04    6.13   0
  -3  13 -11  115.15    4.88   0
  -3  13 -11   66.74    5.31   0
  -3  13 -11   93.71    4.82   0
  -3  13 -11   99.45    4.91   0
  -4  13 -11   29.28    4.45   0
  -4  13 -11   33.66    6.28   0
  -4  13 -11   34.09    4.44   0
  -4  13 -11    8.99    5.00   0
  -4  13 -11   35.40    4.51   0
  -4  13 -11   30.19    4.84   0
   2  14 -12   24.81    4.54   0
   1  14 -12    3.66    5.62   0
   1  14 -12    6.84    4.47   0
   1  14 -12    1.97    4.36   0
   1  14 -12    3.26    4.68   0
   0  14 -12   18.36    4.61   0
   0  14 -12   14.38    4.53   0
   0  14 -12    6.90    4.93   0
   0  14 -12   15.84    4.79   0
  -1  11 -14    4.26    4.29   0
  -1  11 -14    1.69    4.79   0
  -1  11 -14    0.19    5.15   0
  -1  11 -14   -0.39    4.51   0
   0  11 -14   13.91    4.84   0
   0  11 -14    7.79    5.13   0
   0  11 -14    8.99    4.33   0
   0  11 -14    4.58    5.20   0
   1  11 -14  107.83    5.08   0
   1  11 -14  106.75    5.36   0
   1  11 -14  126.72    6.11   0
   1  11 -14   73.57    5.63   0
   2  11 -14  250.11    6.06   0
   2  11 -14  163.68    6.01   0
   2  11 -14  320.50    7.59   0
   2  11 -14  266.96    6.14   0
   3  11 -14   43.78    5.06   0
   3  11 -14   65.87    5.19   0
   3  11 -14   96.80    6.22   0
   3  11 -14   77.34    6.13   0
   3  11 -14   79.48    5.68   0
   4  11 -14    7.42    5.76   0
   4  11 -14    2.28    4.59   0
   4  11 -14    6.81    5.05   0
   4  11 -14    6.84    5.70   0
   4  11 -14    8.23    6.17   0
   5  11 -14   40.05    4.95   0
   5  11 -14   56.43    6.44   0
   5  11 -14   43.58    5.57   0
   5  11 -14   25.77    4.74   0
   5  11 -14   32.52    6.12   0
   5  11 -14   48.55    6.28   0
   6  11 -14   78.72    6.97   0
   6  11 -14   52.81    6.27   0
   6  11 -14   55.14    5.01   0
   6  11 -14   51.89    7.09   0
   6  11 -14  101.95    7.92   0
  -3  10 -13   33.52    5.35   0
  -3  10 -13   26.96    5.22   0
  -3  10 -13   36.97    4.59   0
  -3  10 -13   35.90    5.26   0
  -2  10 -13    2.44    4.77   0
  -2  10 -13    6.29    4.30   0
  -2  10 -13    0.99    4.15   0
  -2  10 -13    3.45    4.87   0
  -1  10 -13   11.98    4.36   0
  -1  10 -13   11.21    5.12   0
  -1  10 -13    6.65    3.62   0
  -1  10 -13   11.40    4.79   0
   0  10 -13   84.14    4.70   0
   0  10 -13   61.56    5.29   0
   0  10 -13   98.33    4.92   0
   0  10 -13   78.89    5.05   0
   1  10 -13   95.06    5.67   0
   1  10 -13   64.27    5.04   0
   1  10 -13   56.42    5.19   0
   1  10 -13   77.52    4.71   0
   2  10 -13   43.80    4.52   0
   2  10 -13   29.47    4.90   0
   2  10 -13   53.31    5.48   0
   2  10 -13   32.79    4.72   0
   3  10 -13   19.33    4.71   0
   3  10 -13   35.94    4.79   0
   3  10 -13   46.07    5.45   0
   3  10 -13   35.44    4.64   0
   4  10 -13   26.57    4.61   0
   4  10 -13   44.69    4.84   0
   4  10 -13   49.07    4.72   0
   4  10 -13   64.99    6.32   0
   5  10 -13  247.41    7.98   0
   5  10 -13  171.02    5.68   0
   5  10 -13  142.75    5.37   0
   5  10 -13  178.95    7.00   0
   5  10 -13  218.62    6.58   0
   6  10 -13   46.49    4.66   0
   6  10 -13   38.13    7.60   0
   6  10 -13   55.35    5.53   0
   6  10 -13   66.07    6.34   0
   6  10 -13   46.58    4.86   0
   7  10 -13   12.17   10.78   0
   7  10 -13    6.92    4.67   0
   7  10 -13   10.70   11.42   0
   7  10 -13   17.99    6.80   0
   7  10 -13    6.73    4.50   0
   8  10 -13  102.53    6.82   0
   8  10 -13   42.00    5.79   0
  -5   9 -12   16.98    5.24   0
  -5   9 -12   15.58    4.95   0
  -5   9 -12   23.45    3.17   0
  -5   9 -12   15.32    4.98   0
  -4   9 -12   25.54    4.27   0
  -4   9 -12   16.95    5.06   0
  -4   9 -12   24.07    4.47   0
  -4   9 -12   23.41    4.94   0
  -3   9 -12   10.86    4.73   0
  -3   9 -12    7.78    4.85   0
  -3   9 -12   14.00    4.32   0
  -3   9 -12    9.83    4.06   0
  -2   9 -12   89.31    4.53   0
  -2   9 -12   86.49    4.56   0
  -2   9 -12   65.57    5.10   0
  -2   9 -12   78.97    4.97   0
  -1   9 -12  138.95    5.46   0
  -1   9 -12  187.72    5.05   0
  -1   9 -12  159.05    5.31   0
  -1   9 -12  178.44    4.90   0
   0   9 -12   61.50    4.42   0
   0   9 -12   64.56    5.27   0
   0   9 -12   46.01    3.73   0
   0   9 -12   52.82    4.87   0
   1   9 -12    7.79    4.69   0
   1   9 -12   15.00    4.45   0
   1   9 -12   13.22    5.05   0
   1   9 -12   16.22    4.22   0
   2   9 -12   21.41    4.60   0
   2   9 -12   21.10    4.39   0
   2   9 -12   14.80    4.81   0
   2   9 -12   21.97    5.09   0
   3   9 -12   43.23    4.83   0
   3   9 -12   55.18    5.30   0
   3   9 -12   28.36    4.69   0
   3   9 -12   43.12    5.49   0
   4   9 -12   70.93    4.90   0
   4   9 -12   46.11    4.56   0
   4   9 -12   73.07    5.90   0
   5   9 -12   32.06    4.73   0
   5   9 -12   38.28    5.87   0
   5   9 -12   28.11    5.76   0
   5   9 -12   24.90    4.44   0
   6   9 -12  109.53    7.49   0
   6   9 -12  129.75    5.19   0
   6   9 -12  202.72    7.80   0
   6   9 -12  159.87    7.17   0
   7   9 -12  161.11    7.72   0
   7   9 -12   87.56    4.85   0
  -7  -9  12   90.45    5.27   0
  -7  -9  12  116.87    5.14   0
  -8  -9  12    5.45    4.54   0
   8   9 -12    6.67    4.39   0
   8   9 -12   12.96    5.76   0
  -8  -9  12    3.68    4.88   0
   9   9 -12    4.45    5.77   0
  -9  -9  12    5.67    4.57   0
  -9  -9  12    0.62    5.01   0
   9   9 -12    4.10    4.32   0
  -6   8 -11   58.21    4.67   0
  -6   8 -11   53.88    5.11   0
  -6   8 -11   54.10    4.43   0
  -5   8 -11   55.47    4.30   0
  -5   8 -11   64.29    5.13   0
  -5   8 -11   63.90    4.52   0
  -4   8 -11    7.58    4.58   0
  -4   8 -11    1.33    4.78   0
  -4   8 -11   -1.56    4.02   0
  -4   8 -11    0.40    4.25   0
  -3   8 -11   76.45    5.07   0
  -3   8 -11   63.76    3.75   0
  -3   8 -11   68.16    4.96   0
  -3   8 -11   83.13    4.53   0
  -2   8 -11  332.79    5.94   0
  -2   8 -11  355.26    5.43   0
  -2   8 -11  357.99    5.76   0
  -2   8 -11  278.64    5.98   0
  -1   8 -11   36.71    4.90   0
  -1   8 -11   56.20    5.14   0
  -1   8 -11   51.03    4.33   0
  -1   8 -11   52.64    4.79   0
   0   8 -11  214.59    5.04   0
   0   8 -11  179.55    5.42   0
   0   8 -11  145.90    4.25   0
   0   8 -11  236.65    6.13   0
   1   8 -11   91.89    5.25   0
   1   8 -11  118.87    5.01   0
   1   8 -11  152.39    4.98   0
   1   8 -11  156.29    5.83   0
   2   8 -11   23.10    4.26   0
   2   8 -11   17.91    4.69   0
   2   8 -11   17.06    4.66   0
   2   8 -11   25.36    5.09   0
   3   8 -11  242.44    5.74   0
   3   8 -11  309.41    6.00   0
   3   8 -11  425.38    7.70   0
   3   8 -11  384.12    6.28   0
   4   8 -11  194.67    5.62   0
   4   8 -11  230.82    6.72   0
   4   8 -11  161.05    6.14   0
   5   8 -11   92.46    7.10   0
   5   8 -11   64.94    6.09   0
   5   8 -11   58.81    4.57   0
  -5  -8  11   66.27    4.95   0
  -6  -8  11    4.95    4.75   0
   6   8 -11    6.56    5.48   0
   6   8 -11    3.78    5.54   0
  -6  -8  11    2.93    4.40   0
   6   8 -11    8.39    4.30   0
   6   8 -11    4.83    6.74   0
  -7  -8  11   43.27    4.56   0
   7   8 -11   32.51    5.26   0
  -7  -8  11   28.87    4.85   0
   7   8 -11   59.01    5.90   0
   8   8 -11    3.39    4.23   0
  -8  -8  11   11.00    5.95   0
  -8  -8  11    9.44    4.40   0
   8   8 -11   15.54    5.73   0
   9   8 -11    4.85    5.49   0
  -9  -8  11    0.64    5.01   0
   9   8 -11    1.31    5.13   0
  10   8 -11   92.75    6.40   0
  10   8 -11   50.35    4.70   0
 -10  -8  11   50.91    5.59   0
  -7   7 -10    0.57    4.79   0
   7  -7  10    1.61    4.73   0
  -7   7 -10    7.67    4.38   0
  -7   7 -10    4.86    4.08   0
  -6   7 -10   10.50    4.83   0
  -6   7 -10    4.42    3.13   0
  -6   7 -10    7.54    4.02   0
   6  -7  10    8.16    4.68   0
  -5   7 -10   37.45    4.27   0
  -5   7 -10   28.00    4.15   0
  -5   7 -10   21.77    4.79   0
   5  -7  10   11.81    4.77   0
  -4   7 -10   25.04    4.19   0
  -4   7 -10   24.61    4.00   0
  -4   7 -10   10.27    4.67   0
  -3   7 -10    2.65    3.90   0
  -3   7 -10   -1.57    4.09   0
  -3   7 -10    3.21    4.50   0
  -3   7 -10    3.02    4.52   0
  -2   7 -10  282.65    5.26   0
  -2   7 -10  244.25    5.65   0
  -2   7 -10  306.99    5.38   0
  -2   7 -10  255.64    5.66   0
  -1   7 -10  101.18    5.02   0
  -1   7 -10   86.73    5.04   0
  -1   7 -10  122.84    5.50   0
  -1   7 -10  106.64    4.54   0
   0   7 -10  311.91    5.45   0
   0   7 -10  258.46    5.86   0
   0   7 -10  334.79    6.02   0
   0   7 -10  229.18    5.80   0
   1   7 -10  185.54    4.94   0
   1   7 -10  219.66    6.33   0
   1   7 -10  133.64    5.32   0
   1   7 -10  157.27    5.23   0
   2   7 -10  287.40    5.62   0
   2   7 -10  335.39    7.60   0
   2   7 -10  245.26    5.63   0
   2   7 -10  220.91    5.74   0
   3   7 -10  317.43    6.08   0
   3   7 -10  418.38    7.39   0
   3   7 -10  266.61    5.96   0
   4   7 -10 1000.51    9.62   0
  -4  -7  10  996.78   10.00   0
   4   7 -10  762.29    7.77   0
  -4  -7  10  868.36    8.72   0
   5   7 -10   69.96    6.16   0
  -5  -7  10   70.14    6.21   0
  -5  -7  10   96.09    4.91   0
   5   7 -10   80.14    4.73   0
   5   7 -10  105.72    6.40   0
  -6  -7  10   29.07    4.92   0
   6   7 -10   31.53    4.54   0
   6   7 -10   26.89    6.98   0
   6   7 -10   44.78    5.79   0
   7   7 -10  272.78    7.24   0
   7   7 -10  173.93    5.27   0
  -7  -7  10  151.68    5.99   0
   8   7 -10   10.46    4.24   0
   8   7 -10   14.57    5.54   0
  -8  -7  10   14.18    5.00   0
   9   7 -10   54.62    4.87   0
  -9  -7  10   18.62    5.05   0
   9   7 -10   27.79    5.28   0
  10   7 -10   30.93    4.48   0
 -10  -7  10   30.49    5.10   0
  10   7 -10   53.32    5.96   0
  11   7 -10   51.14    5.97   0
  11   7 -10   18.52    5.50   0
 -11  -7  10   24.22    5.24   0
   8  -6   9   43.81    4.95   0
  -8   6  -9   60.12    4.66   0
  -8   6  -9   42.81    4.36   0
  -8   6  -9   43.24    5.03   0
  -7   6  -9    3.48    4.03   0
  -7   6  -9    2.94    4.41   0
   7  -6   9    0.86    4.73   0
  -7   6  -9    1.45    4.76   0
  -6   6  -9   25.99    4.28   0
  -6   6  -9   19.67    4.71   0
   6  -6   9   14.78    4.66   0
  -6   6  -9   22.35    2.93   0
  -5   6  -9  102.30    4.33   0
  -5   6  -9  113.23    4.54   0
   5  -6   9   81.40    4.94   0
  -5   6  -9   89.13    5.00   0
  -4   6  -9   44.20    4.28   0
  -4   6  -9   44.60    4.12   0
   4  -6   9   37.02    4.64   0
  -4   6  -9   37.05    4.65   0
  -3   6  -9   19.63    4.16   0
  -3   6  -9   17.20    4.40   0
  -3   6  -9   18.49    3.97   0
  -2   6  -9  473.76    6.36   0
  -2   6  -9  542.40    6.37   0
  -2   6  -9  449.21    6.41   0
  -2   6  -9  519.00    6.10   0
  -1   6  -9  284.75    5.82   0
  -1   6  -9  330.47    5.69   0
  -1   6  -9  357.35    5.75   0
  -1   6  -9  280.22    5.89   0
   0   6  -9  400.30    5.76   0
   0   6  -9  326.37    6.03   0
   0   6  -9  299.24    6.07   0
   0   6  -9  448.03    7.18   0
   1   6  -9  486.97    7.61   0
   1   6  -9  430.66    5.97   0
   1   6  -9  337.26    6.22   0
   1   6  -9  331.06    6.37   0
  -1  -6   9  357.81    5.40   0
   2   6  -9  559.44    7.43   0
   2   6  -9  792.48    7.58   0
   2   6  -9  624.95    7.30   0
   2   6  -9  891.61   10.05   0
  -2  -6   9  722.66    6.83   0
   3   6  -9  453.33    7.56   0
   3   6  -9  295.72    6.04   0
  -4  -6   9  326.27    6.63   0
   4   6  -9  377.70    6.18   0
   4   6  -9  492.50   10.14   0
   4   6  -9  468.40    8.33   0
   5   6  -9  749.20   10.22   0
  -5  -6   9  464.87    7.56   0
   5   6  -9  552.84    7.07   0
   5   6  -9  461.11    9.52   0
   6   6  -9  106.65    8.65   0
   6   6  -9  117.08    4.99   0
  -6  -6   9   94.08    5.63   0
   6   6  -9  156.65    6.57   0
  -7  -6   9  116.44    5.49   0
   7   6  -9  168.16    5.20   0
   7   6  -9  220.61    6.68   0
   8   6  -9  485.94    6.71   0
  -8  -6   9  394.70    7.21   0
   8   6  -9  710.68    8.99   0
   9   6  -9  183.60    5.18   0
  -9  -6   9  162.66    5.86   0
   9   6  -9  276.73    6.11   0
  10   6  -9   15.46    4.55   0
 -10  -6   9   10.03    4.85   0
  10   6  -9   11.60    4.24   0
 -11  -6   9    4.83    4.70   0
  11   6  -9    1.00    5.09   0
  11   6  -9    7.18    5.59   0
 -12  -6   9   12.87    6.18   0
  -8   5  -8   52.90    4.40   0
  -8   5  -8   81.00    4.60   0
   8  -5   8   40.97    4.21   0
  -8   5  -8   50.39    4.99   0
   8  -5   8   55.09    4.78   0
  -7   5  -8   20.65    4.58   0
  -7   5  -8   23.10    4.33   0
   7  -5   8   16.71    4.62   0
   7  -5   8   19.20    3.87   0
  -7   5  -8   14.16    2.90   0
  -6   5  -8  195.58    4.93   0
   6  -5   8  152.13    5.16   0
  -6   5  -8  166.64    5.26   0
  -6   5  -8  178.80    4.73   0
   6  -5   8  135.45    4.52   0
   5  -5   8  498.99    5.88   0
  -5   5  -8  617.81    6.16   0
   5  -5   8  500.16    5.58   0
  -5   5  -8  511.88    6.54   0
  -5   5  -8  597.46    6.19   0
  -4   5  -8  234.25    4.96   0
   4  -5   8  207.74    5.40   0
  -4   5  -8  235.82    4.89   0
  -4   5  -8  201.63    5.31   0
  -3   5  -8  103.25    4.37   0
  -3   5  -8   99.90    4.38   0
   3  -5   8   83.14    3.61   0
  -3   5  -8   89.12    4.68   0
  -2   5  -8   66.56    4.67   0
  -2   5  -8   70.44    4.30   0
   2  -5   8   66.33    3.98   0
  -2   5  -8   73.30    5.00   0
  -1   5  -8  266.60    5.62   0
  -1   5  -8  307.49    5.37   0
  -1   5  -8  338.88    5.84   0
   1  -5   8  265.85    4.96   0
  -1   5  -8  263.79    5.57   0
   0   5  -8   36.67    4.89   0
   0   5  -8   41.58    4.75   0
   0   5  -8   50.54    4.33   0
   0   5  -8   54.75    4.86   0
   0  -5   8   42.28    3.94   0
   1   5  -8   18.93    4.65   0
   1   5  -8   15.04    4.80   0
   1   5  -8   29.20    4.09   0
   1   5  -8   29.12    4.80   0
  -1  -5   8   28.82    3.76   0
  -2  -5   8  284.75    7.85   0
   2   5  -8  324.69    5.95   0
   2   5  -8  346.90    7.56   0
   2   5  -8  227.15    4.86   0
  -2  -5   8  280.68    5.31   0
   3   5  -8 1512.27   11.17   0
  -3  -5   8 1099.62    9.45   0
   3   5  -8 1055.76    8.83   0
  -3  -5   8 1357.63   10.16   0
   4   5  -8  550.76    9.07   0
  -4  -5   8  486.43    7.67   0
   4   5  -8  695.70   11.44   0
   4   5  -8  541.80    6.93   0
  -4  -5   8  636.95    8.16   0
   5   5  -8  326.44    6.09   0
   5   5  -8  276.62    9.41   0
  -5  -5   8  258.78    6.31   0
  -5  -5   8  356.23    7.31   0
   5   5  -8  423.98    8.36   0
   6   5  -8  415.09    7.62   0
   6   5  -8  331.50    6.12   0
  -6  -5   8  249.75    6.33   0
   6   5  -8  313.97   10.36   0
  -7  -5   8  255.74    6.08   0
   7   5  -8  301.07    5.83   0
   7   5  -8  390.70    7.47   0
   8   5  -8  810.70    7.64   0
  -8  -5   8  728.50    8.05   0
   8   5  -8 1209.77   10.22   0
   9   5  -8  172.17    5.06   0
   9   5  -8  253.22    5.73   0
  -9  -5   8  170.61    6.48   0
  10   5  -8   14.31    4.56   0
 -10  -5   8    8.11    4.65   0
  10   5  -8    8.71    4.17   0
  11   5  -8  180.99    5.15   0
  11   5  -8  303.35    6.05   0
 -11  -5   8  179.88    6.81   0
 -12  -5   8   31.27    6.15   0
  12   5  -8   51.18    5.00   0
  12   5  -8   10.97    4.46   0
  -9   4  -7   44.52    4.49   0
   9  -4   7   29.34    4.18   0
   9  -4   7   27.12    4.79   0
  -9   4  -7   30.10    4.83   0
  -9   4  -7   31.36    4.19   0
  -8   4  -7   37.50    4.42   0
   8  -4   7   29.35    4.67   0
   8  -4   7   33.98    4.15   0
  -8   4  -7   37.25    4.20   0
  -8   4  -7   32.28    4.63   0
  -7   4  -7   69.13    4.27   0
   7  -4   7   63.27    4.28   0
  -7   4  -7   69.20    4.33   0
   7  -4   7   60.59    3.54   0
  -7   4  -7   62.35    4.78   0
   6  -4   7   38.90    4.05   0
  -6   4  -7   44.37    4.28   0
   6  -4   7   35.57    4.48   0
  -6   4  -7   32.19    4.50   0
  -6   4  -7   42.92    4.06   0
  -5   4  -7   46.58    4.46   0
  -5   4  -7   52.47    4.31   0
  -5   4  -7   47.97    4.05   0
   5  -4   7   38.07    3.87   0
   5  -4   7   45.01    4.45   0
  -4   4  -7  186.83    3.72   0
  -4   4  -7  159.30    4.99   0
   4  -4   7  154.77    5.04   0
   4  -4   7  161.94    4.52   0
  -4   4  -7  196.17    4.82   0
  -3   4  -7  322.58    5.51   0
   3  -4   7  303.70    5.53   0
   3  -4   7  309.95    5.13   0
  -3   4  -7  368.35    5.28   0
  -3   4  -7  371.01    5.51   0
   3  -4   7  310.70    4.99   0
  -2   4  -7  410.33    5.71   0
   2  -4   7  351.70    5.48   0
   2  -4   7  349.10    5.39   0
  -2   4  -7  342.33    5.80   0
  -2   4  -7  443.67    5.94   0
  -1   4  -7   86.59    5.05   0
   1  -4   7   77.70    4.23   0
  -1   4  -7  113.82    4.68   0
  -1   4  -7  102.47    4.61   0
  -1   4  -7   89.83    4.99   0
   0   4  -7    2.27    4.56   0
   0   4  -7    2.57    4.11   0
   0  -4   7    0.78    3.81   0
   0   4  -7    6.24    4.62   0
   0   4  -7    5.72    3.83   0
  -1  -4   7  284.45    5.35   0
   1   4  -7  278.95    6.22   0
   1   4  -7  274.73    6.13   0
   1   4  -7  372.55    6.07   0
   1   4  -7  412.61    8.29   0
  -2  -4   7  934.03    9.32   0
   2   4  -7 1424.40   14.79   0
   2   4  -7 1316.93   10.08   0
   2   4  -7  886.65    8.34   0
  -2  -4   7 1144.45    8.83   0
  -3  -4   7  574.49    7.71   0
  -3  -4   7  416.27    7.19   0
   3   4  -7  425.27    6.75   0
   3   4  -7  567.33    8.65   0
   4   4  -7  251.95    7.63   0
   4   4  -7  383.21    9.12   0
  -4  -4   7  269.82    6.40   0
   4   4  -7  289.60    5.97   0
  -4  -4   7  337.42    6.84   0
  -5  -4   7   96.80    5.96   0
   5   4  -7   86.07    6.52   0
  -5  -4   7   77.29    4.93   0
   5   4  -7  119.37    5.78   0
   5   4  -7   97.52    4.80   0
  -6  -4   7  136.13    8.05   0
  -6  -4   7  116.59    5.06   0
   6   4  -7  168.48    5.99   0
   6   4  -7  133.11    4.97   0
   6   4  -7  122.60    8.16   0
  -7  -4   7  173.56    5.62   0
   7   4  -7  202.84    5.27   0
   7   4  -7  255.67    5.64   0
   8   4  -7   92.79    4.83   0
   8   4  -7   73.17    4.56   0
  -8  -4   7   67.29    4.94   0
  -9  -4   7  115.34    4.98   0
   9   4  -7  172.36    5.20   0
   9   4  -7  120.48    4.87   0
  10   4  -7  102.74    4.94   0
 -10  -4   7   76.70    4.90   0
  10   4  -7   70.20    4.45   0
 -11  -4   7    3.11    4.52   0
  11   4  -7    6.10    4.44   0
  11   4  -7    8.46    4.12   0
  12   4  -7   77.64    5.12   0
 -12  -4   7   50.80    4.94   0
  12   4  -7   48.27    4.53   0
 -10   3  -6    5.29    4.50   0
 -10   3  -6    8.03    4.05   0
  10  -3   6   11.11    4.54   0
  10  -3   6    1.19    4.33   0
 -10   3  -6    1.39    4.74   0
   9  -3   6   35.30    4.66   0
   9  -3   6   31.43    4.35   0
  -9   3  -6   38.02    4.23   0
  -9   3  -6   31.03    4.73   0
  -9   3  -6   42.74    4.55   0
   8  -3   6    6.57    4.41   0
  -8   3  -6    8.88    4.26   0
  -8   3  -6    9.29    2.76   0
   8  -3   6    9.88    3.93   0
  -8   3  -6    5.31    4.37   0
  -7   3  -6   27.02    4.44   0
  -7   3  -6   31.34    4.09   0
   7  -3   6   30.76    4.42   0
  -7   3  -6   29.77    4.32   0
   7  -3   6   35.35    3.95   0
  -6   3  -6   19.54    4.54   0
  -6   3  -6   26.86    4.09   0
   6  -3   6   28.67    3.16   0
  -6   3  -6   25.64    3.91   0
   6  -3   6   31.10    4.12   0
  -5   3  -6  191.70    5.25   0
   5  -3   6  200.58    5.25   0
   5  -3   6  200.33    4.61   0
  -5   3  -6  227.29    4.73   0
  -5   3  -6  233.50    5.01   0
  -4   3  -6  336.00    5.63   0
  -4   3  -6  376.09    5.40   0
   4  -3   6  336.19    4.57   0
  -4   3  -6  371.78    5.36   0
   4  -3   6  347.63    5.20   0
   4  -3   6  352.21    5.71   0
  -3   3  -6  264.36    5.51   0
  -3   3  -6  295.74    5.17   0
   3  -3   6  265.89    5.57   0
  -3   3  -6  309.30    5.18   0
   3  -3   6  276.17    4.94   0
   3  -3   6  260.78    5.05   0
  -2   3  -6  142.05    4.61   0
  -2   3  -6  116.97    4.90   0
  -2   3  -6  154.81    4.60   0
   2  -3   6  125.71    4.99   0
   2  -3   6  127.87    4.35   0
   2  -3   6  120.60    3.46   0
   1  -3   6  228.89    4.90   0
  -1   3  -6  236.03    4.58   0
  -1   3  -6  252.38    5.63   0
  -1   3  -6  269.17    4.39   0
   1  -3   6  236.31    5.21   0
  -1   3  -6  303.24    5.73   0
   0   3  -6 2749.08   15.62   0
   0   3  -6 2094.96   11.90   0
   0   3  -6 2563.39   12.05   0
   0  -3   6 2245.98   11.12   0
   0   3  -6 2072.03   11.43   0
  -1  -3   6 1271.12    9.55   0
   1   3  -6 1024.85    9.74   0
   1   3  -6 1543.60   14.86   0
   1   3  -6 1361.45   10.16   0
  -2  -3   6  118.37    4.83   0
   2   3  -6  126.50    8.12   0
   2   3  -6  118.06    5.29   0
  -2  -3   6   83.93    5.46   0
   2   3  -6   74.21    5.38   0
  -3  -3   6  130.96    5.70   0
   3   3  -6  162.01    6.47   0
  -3  -3   6  169.69    5.14   0
   3   3  -6  154.05    5.71   0
   3   3  -6  214.87    9.79   0
  -4  -3   6  732.68    9.47   0
   4   3  -6  691.72    8.06   0
   4   3  -6  850.24   11.49   0
  -4  -3   6  631.49    8.06   0
   4   3  -6  562.16   10.46   0
   5   3  -6   20.77    4.99   0
   5   3  -6   19.70    4.44   0
  -5  -3   6   11.71    4.50   0
  -5  -3   6   13.16    5.55   0
   5   3  -6   17.80    5.75   0
   6   3  -6  222.54    8.59   0
  -6  -3   6  194.09    5.29   0
   6   3  -6  290.63    6.51   0
   6   3  -6  235.16    5.34   0
  -6  -3   6  195.67    8.16   0
   7   3  -6  823.42    8.43   0
  -7  -3   6  567.86   13.47   0
   7   3  -6  633.93    6.83   0
  -7  -3   6  601.31    7.03   0
   8   3  -6  460.26    6.16   0
  -8  -3   6  452.14   16.64   0
  -8  -3   6  505.66   16.50   0
  -8  -3   6  472.77    6.56   0
   8   3  -6  629.85    7.48   0
  -8  -3   6  327.32    5.62   0
   9   3  -6  173.10    4.97   0
  -9  -3   6   97.50    4.48   0
  -9  -3   6  124.73    4.97   0
   9   3  -6  124.98    4.54   0
 -10  -3   6    2.41    4.31   0
  10   3  -6   -4.61    3.99   0
  10   3  -6    2.85    4.25   0
 -10  -3   6    1.93    3.94   0
  11   3  -6   28.50    4.41   0
 -11  -3   6    8.08    4.02   0
  11   3  -6   17.75    4.16   0
 -11  -3   6   16.72    4.60   0
  12   3  -6   83.01    4.83   0
 -12  -3   6   62.67    5.04   0
  12   3  -6   54.37    4.40   0
  13   3  -6  101.69    5.20   0
  13   3  -6   61.60    4.76   0
 -13  -3   6   77.39    5.23   0
  10  -2   5    6.52    4.59   0
 -10   2  -5    8.13    4.48   0
  10  -2   5    0.52    4.26   0
 -10   2  -5    4.76    4.71   0
 -10   2  -5    5.71    4.14   0
   9  -2   5   80.94    4.76   0
  -9   2  -5   89.53    4.67   0
   9  -2   5   83.23    4.66   0
  -9   2  -5   74.51    4.93   0
  -9   2  -5   76.09    4.45   0
  -8   2  -5   92.89    4.28   0
   8  -2   5   81.70    4.80   0
   8  -2   5   84.41    4.40   0
  -8   2  -5   94.32    4.54   0
  -8   2  -5   88.29    4.76   0
   7  -2   5  384.06    5.75   0
  -7   2  -5  470.98    5.82   0
  -7   2  -5  434.00    5.47   0
   7  -2   5  396.60    5.48   0
  -7   2  -5  415.30    5.94   0
  -6   2  -5  740.00    6.87   0
   6  -2   5  747.17    6.95   0
  -6   2  -5  866.43    6.93   0
   6  -2   5  788.36    6.75   0
  -6   2  -5  776.46    5.80   0
  -5   2  -5   44.24    4.37   0
  -5   2  -5   39.18    4.08   0
   5  -2   5   36.72    4.42   0
   5  -2   5   38.75    4.08   0
  -5   2  -5   40.40    4.06   0
   5  -2   5   41.45    3.98   0
  -4   2  -5  237.20    5.34   0
  -4   2  -5  274.68    5.10   0
   4  -2   5  247.72    4.84   0
   4  -2   5  251.98    5.35   0
  -4   2  -5  263.31    5.09   0
   4  -2   5  240.70    5.13   0
   3  -2   5  311.57    4.84   0
  -3   2  -5  356.82    5.62   0
  -3   2  -5  318.83    5.78   0
  -3   2  -5  355.88    5.44   0
   3  -2   5  339.24    5.69   0
   3  -2   5  352.71    5.35   0
  -2   2  -5    2.20    2.93   0
   2  -2   5   -1.75    4.17   0
  -2   2  -5    8.74    3.84   0
  -2   2  -5    1.21    3.87   0
   2  -2   5    2.13    3.70   0
   2  -2   5    1.27    2.64   0
   1  -2   5  266.72    5.54   0
  -1   2  -5  275.15    5.36   0
  -1   2  -5  234.09    5.63   0
  -1   2  -5  288.78    5.61   0
   1  -2   5  244.44    5.16   0
   0   2  -5 1227.07   10.08   0
   0   2  -5 1529.90   10.14   0
   0  -2   5 1448.51   12.25   0
   0   2  -5 1542.92   12.44   0
   0  -2   5 1372.93    9.68   0
   0   2  -5 1239.42    9.58   0
  -1  -2   5  999.36    9.03   0
  -1  -2   5  842.84    9.73   0
   1   2  -5 1126.46    9.78   0
   1   2  -5  885.39    9.68   0
   1   2  -5 1192.87   15.46   0
   2   2  -5 1338.25   11.41   0
   2   2  -5 1626.83   12.34   0
  -2  -2   5 1377.12   11.95   0
  -2  -2   5 1747.17   11.91   0
   3   2  -5  684.14   15.34   0
   3   2  -5  400.84    7.98   0
  -3  -2   5  468.71    7.46   0
  -3  -2   5  454.42    7.66   0
   3   2  -5  531.13    7.76   0
   4   2  -5  627.81   10.62   0
  -4  -2   5  515.17    8.68   0
   4   2  -5  826.26   10.99   0
  -4  -2   5  649.61    7.96   0
   4   2  -5  697.25    8.10   0
  -5  -2   5  179.27    6.63   0
   5   2  -5  333.93    6.20   0
   5   2  -5  407.03    7.52   0
   5   2  -5  316.90    8.33   0
  -5  -2   5  324.52    6.27   0
   6   2  -5 1399.49   10.11   0
   6   2  -5 1110.75   13.18   0
  -6  -2   5 1049.33    7.93   0
   6   2  -5 1180.14    8.71   0
  -6  -2   5  661.60   11.48   0
  -7  -2   5  182.20    5.16   0
   7   2  -5  246.96    6.10   0
  -7  -2   5  140.20    7.58   0
   7   2  -5  191.96    5.08   0
  -7  -2   5  152.51    4.64   0
  -8  -2   5  235.65    5.38   0
   8   2  -5  307.83    6.29   0
  -8  -2   5  211.42    8.78   0
  -8  -2   5  194.39    4.84   0
   8   2  -5  232.78    5.16   0
  -9  -2   5   22.14    5.71   0
  -9  -2   5   21.45    6.30   0
   9   2  -5   21.79    4.19   0
  -9  -2   5   22.65    4.48   0
   9   2  -5   20.32    4.03   0
  -9  -2   5   19.88    3.92   0
 -10  -2   5  246.36    5.14   0
 -10  -2   5  303.27    8.28   0
 -10  -2   5  278.05    9.12   0
  10   2  -5  358.20    5.90   0
 -10  -2   5  317.25    5.76   0
  10   2  -5  265.71    5.34   0
 -11  -2   5  131.11    7.16   0
 -11  -2   5   92.43    5.35   0
  11   2  -5  154.60    4.96   0
 -11  -2   5  120.87    8.44   0
 -11  -2   5  120.66    4.98   0
  11   2  -5  101.56    4.69   0
  12   2  -5    9.35    4.32   0
  12   2  -5    9.78    4.24   0
 -12  -2   5   11.29    6.85   0
 -12  -2   5   11.66    4.58   0
 -12  -2   5   12.84    6.23   0
 -12  -2   5    7.17    4.13   0
  13   2  -5   -1.41    4.37   0
  13   2  -5    1.55    4.41   0
 -13  -2   5    0.27    6.29   0
 -13  -2   5    0.40    4.71   0
 -13  -2   5    5.97    4.33   0
 -13  -2   5    0.44    7.03   0
  10  -1   4   -1.12    4.29   0
  10  -1   4    0.98    4.47   0
 -10   1  -4    9.86    4.46   0
 -10   1  -4    5.82    4.32   0
 -10   1  -4   10.71    4.14   0
  -9   1  -4  166.22    5.27   0
   9  -1   4  152.22    5.18   0
  -9   1  -4  191.22    5.16   0
   9  -1   4  177.35    5.02   0
  -9   1  -4  160.09    4.78   0
   8  -1   4  199.87    5.15   0
   8  -1   4  214.22    4.14   0
  -8   1  -4  213.12    5.33   0
  -8   1  -4  249.40    5.27   0
  -8   1  -4  204.38    3.84   0
   7  -1   4  412.09    6.02   0
  -7   1  -4  436.20    5.86   0
  -7   1  -4  374.60    5.76   0
   7  -1   4  447.19    4.90   0
  -7   1  -4  392.69    5.44   0
  -6   1  -4  113.66    4.55   0
   6  -1   4   94.28    4.57   0
  -6   1  -4  124.20    4.43   0
   6  -1   4   95.39    4.51   0
  -6   1  -4  121.29    4.46   0
  -5   1  -4  173.16    4.56   0
   5  -1   4  166.83    3.64   0
   5  -1   4  160.77    4.92   0
  -5   1  -4  177.21    4.78   0
  -5   1  -4  148.50    4.89   0
   5  -1   4  166.31    4.92   0
  -4   1  -4  108.06    4.72   0
   4  -1   4  116.99    4.88   0
   4  -1   4  124.84    4.40   0
  -4   1  -4  133.72    4.50   0
  -4   1  -4  122.22    4.56   0
   4  -1   4  115.20    3.65   0
   3  -1   4  587.66    6.50   0
   3  -1   4  542.81    6.66   0
  -3   1  -4  610.02    6.56   0
  -3   1  -4  607.91    6.70   0
  -3   1  -4  541.30    6.87   0
   3  -1   4  552.46    6.92   0
   2  -1   4  160.05    4.98   0
  -2   1  -4  143.15    5.14   0
  -2   1  -4  170.07    5.12   0
   2  -1   4  152.17    5.20   0
  -2   1  -4  169.38    4.95   0
  -2   1  -4  156.62    7.16   0
   2  -1   4  169.68    5.00   0
  -1   1  -4  197.01    5.82   0
  -1   1  -4  220.99    5.31   0
  -1   1  -4  216.66    6.18   0
   1  -1   4  231.25    5.37   0
   1  -1   4  210.31    4.45   0
   0   1  -4  967.49    9.40   0
   0  -1   4 1020.14    8.65   0
   0   1  -4  981.23   10.16   0
   0   1  -4 1159.75    9.59   0
   0   1  -4 1139.10   12.06   0
   0  -1   4 1122.54   11.17   0
  -1  -1   4 1491.01   11.52   0
  -1  -1   4 1276.51   12.29   0
  -1  -1   4 1759.14   19.96   0
   1   1  -4 1275.06   12.10   0
   1   1  -4 1493.77   11.80   0
   2   1  -4 2862.95   17.45   0
  -2  -1   4 3336.55   17.99   0
  -2  -1   4 2988.44   17.36   0
   2   1  -4 3254.18   17.07   0
   3   1  -4  200.78    7.41   0
  -3  -1   4  220.87    9.05   0
  -3  -1   4  151.87    5.61   0
  -3  -1   4  222.06    6.23   0
   3   1  -4  210.15    6.17   0
   3   1  -4  245.08    9.08   0
   4   1  -4 3674.62   18.97   0
   4   1  -4 3234.59   14.88   0
   4   1  -4 3150.78   19.64   0
  -4  -1   4 2180.13   17.07   0
  -4  -1   4 2941.00   14.54   0
  -5  -1   4 3889.24   15.49   0
  -5  -1   4 3640.99   21.48   0
   5   1  -4 3870.69   15.16   0
   5   1  -4 3636.80   20.29   0
   5   1  -4 4586.10   17.75   0
   6   1  -4 1257.12   12.29   0
   6   1  -4 1573.64   10.11   0
  -6  -1   4 1241.24   12.84   0
  -6  -1   4 1204.54    9.10   0
  -6  -1   4 1263.36    9.17   0
   6   1  -4 1285.71    9.05   0
  -7  -1   4  152.83    4.56   0
  -7  -1   4  161.87    6.34   0
   7   1  -4  219.67    4.97   0
   7   1  -4  165.17    4.85   0
  -7  -1   4  155.58    4.99   0
  -8  -1   4  255.54    5.32   0
   8   1  -4  314.99    5.33   0
   8   1  -4  244.57    5.13   0
  -8  -1   4  248.20    7.00   0
  -8  -1   4  225.61    4.86   0
  -9  -1   4  229.40    7.54   0
  -9  -1   4  246.75    5.21   0
  -9  -1   4  212.64    4.89   0
   9   1  -4  302.56    5.32   0
   9   1  -4  228.06    5.06   0
  -9  -1   4  233.73    6.28   0
 -10  -1   4  120.09    6.55   0
  10   1  -4  159.42    4.91   0
 -10  -1   4  100.81    4.31   0
 -10  -1   4  109.11    4.94   0
 -10  -1   4  108.56    6.11   0
  10   1  -4  121.97    4.49   0
 -11  -1   4  166.20    5.20   0
 -11  -1   4  160.41    6.04   0
 -11  -1   4  148.45    6.59   0
  11   1  -4  190.60    5.09   0
 -11  -1   4  138.12    4.58   0
  11   1  -4  143.92    4.82   0
  12   1  -4   15.07    4.37   0
 -12  -1   4   20.29    5.14   0
 -12  -1   4   15.34    4.52   0
  12   1  -4   15.37    4.28   0
 -12  -1   4   20.66    6.52   0
 -12  -1   4   14.99    4.23   0
 -13  -1   4    3.14    5.59   0
  13   1  -4    9.36    4.39   0
 -13  -1   4    9.09    4.74   0
  13   1  -4    5.97    4.34   0
 -13  -1   4    1.43    4.18   0
 -13  -1   4    7.81    5.86   0
  10   0   3   40.39    4.53   0
 -10   0  -3   46.60    5.44   0
  10   0   3   46.16    4.48   0
 -10   0  -3   41.05    4.27   0
 -10   0  -3   40.43    4.77   0
  -9   0  -3   54.17    4.79   0
  -9   0  -3   55.80    4.50   0
   9   0   3   50.49    3.26   0
   9   0   3   49.56    4.61   0
  -9   0  -3   49.65    4.29   0
   8   0   3  230.87    5.25   0
  -8   0  -3  254.95    5.33   0
   8   0   3  257.16    5.13   0
  -8   0  -3  227.64    4.85   0
  -8   0  -3  248.93    5.41   0
   7   0   3  348.02    5.78   0
   7   0   3  408.20    5.58   0
  -7   0  -3  449.74    5.90   0
  -7   0  -3  420.61    5.46   0
  -7   0  -3  414.03    6.07   0
   6   0   3  171.71    4.93   0
  -6   0  -3  184.28    4.80   0
  -6   0  -3  183.34    4.58   0
   6   0   3  181.96    4.79   0
   6   0   3  185.12    5.23   0
  -6   0  -3  153.84    4.95   0
  -5   0  -3  138.60    4.75   0
   5   0   3  154.01    4.48   0
   5   0   3  147.93    4.73   0
   5   0   3  143.92    4.77   0
  -5   0  -3  148.55    4.42   0
  -5   0  -3  154.11    4.56   0
   4   0   3  461.50    6.30   0
  -4   0  -3  429.27    6.25   0
   4   0   3  456.08    6.29   0
  -4   0  -3  460.16    6.02   0
   4   0   3  462.92    5.86   0
  -4   0  -3  433.70    4.98   0
  -3   0  -3  754.72    7.10   0
   3   0   3  764.41    7.73   0
  -3   0  -3  722.13    7.96   0
   3   0   3  741.92    7.08   0
   3   0   3  743.04    8.01   0
  -3   0  -3  794.14    7.50   0
  -2   0  -3 1283.29   10.22   0
   2   0   3 1369.29   10.06   0
  -2   0  -3 1289.44    8.96   0
   2   0   3 1322.96   10.41   0
  -2   0  -3 1363.85    9.64   0
   2   0   3 1274.19    9.41   0
  -2   0  -3 1400.09   13.36   0
  -1   0  -3  570.95    7.74   0
  -1   0  -3  561.82    8.21   0
   1   0   3  566.12    7.71   0
  -1   0  -3  597.79    7.63   0
   1   0   3  549.29    7.49   0
   0   0  -3 1619.93   11.44   0
   0   0  -3 1799.00   14.53   0
   0   0   3 1583.25   11.97   0
   0   0   3 1630.32   14.46   0
   1   0  -3 3108.60   19.66   0
   1   0  -3 2733.88   16.70   0
  -1   0   3 3128.21   19.79   0
  -1   0   3 2656.84   16.39   0
   2   0  -3  319.27    7.28   0
  -2   0   3  263.45    6.94   0
  -2   0   3  339.33    7.41   0
   2   0  -3  287.67    7.37   0
   3   0  -3 2464.69   14.27   0
   3   0  -3 2375.63   16.47   0
  -3   0   3 2463.58   14.38   0
  -3   0   3 2261.21   16.23   0
   4   0  -3 1489.89   11.39   0
   4   0  -3 1320.23   11.87   0
  -4   0   3 1451.67   12.75   0
  -4   0   3 1444.49   10.62   0
   4   0  -3 1361.58   10.22   0
   5   0  -3  628.45    8.25   0
  -5   0   3  648.37    8.64   0
   5   0  -3  787.18    8.03   0
  -5   0   3  715.17    7.75   0
   5   0  -3  670.06    7.38   0
  -5   0   3  637.63    6.64   0
  -6   0   3 1725.67   13.14   0
  -6   0   3 1707.27   10.10   0
   6   0  -3 2158.55   11.01   0
  -6   0   3 1823.37   10.81   0
   6   0  -3 1756.77   12.45   0
   6   0  -3 1776.24    9.91   0
  -7   0   3  769.38    6.77   0
  -7   0   3  710.47    6.96   0
   7   0  -3  829.72    6.99   0
   7   0  -3  690.70    6.81   0
  -7   0   3  700.77    8.12   0
  -8   0   3  334.88    5.17   0
  -8   0   3  309.78    6.20   0
  -8   0   3  331.34    5.50   0
   8   0  -3  397.89    5.47   0
   8   0  -3  307.54    5.36   0
  -9   0   3  353.24    6.48   0
   9   0  -3  475.84    5.89   0
  -9   0   3  381.31    5.88   0
  -9   0   3  376.69    5.38   0
   9   0  -3  369.64    5.77   0
 -10   0   3  411.43    7.57   0
  10   0  -3  515.67    6.22   0
 -10   0   3  431.57    5.84   0
 -10   0   3  445.42    5.99   0
  10   0  -3  396.76    5.69   0
 -11   0   3   84.98    5.49   0
 -11   0   3   74.86    4.72   0
  11   0  -3   93.16    4.66   0
 -11   0   3   81.51    5.84   0
  11   0  -3   82.11    4.45   0
 -11   0   3   76.70    4.32   0
  12   0  -3   22.66    4.14   0
  12   0  -3   37.48    4.41   0
 -12   0   3   33.04    4.36   0
 -12   0   3   25.18    4.18   0
 -12   0   3   30.43    4.57   0
 -12   0   3   34.39    5.63   0
  13   0  -3    6.89    4.33   0
 -13   0   3   12.78    5.43   0
 -13   0   3   12.85    4.48   0
 -13   0   3   12.70    5.85   0
 -13   0   3   15.22    4.32   0
  13   0  -3   12.35    4.57   0
 -11  -1  -2   12.04    4.34   0
  11   1   2   12.22    4.58   0
  11   1   2   17.52    4.52   0
 -11  -1  -2   11.06    4.56   0
 -11  -1  -2    9.95    4.54   0
  10   1   2    3.85    4.29   0
  10   1   2   11.56    4.28   0
 -10  -1  -2    4.76    4.44   0
 -10  -1  -2    2.31    5.31   0
 -10  -1  -2   -0.12    4.13   0
   9   1   2   75.29    4.54   0
  -9  -1  -2   86.84    5.48   0
   9   1   2   75.45    4.52   0
  -9  -1  -2   69.32    3.18   0
  -9  -1  -2   73.16    5.55   0
   8   1   2  133.58    4.73   0
  -8  -1  -2  131.46    5.73   0
   8   1   2  145.91    4.73   0
  -8  -1  -2  143.85    5.72   0
  -8  -1  -2  133.48    4.38   0
   7   1   2  280.63    5.44   0
  -7  -1  -2  306.86    5.65   0
   7   1   2  293.37    5.32   0
  -7  -1  -2  299.75    5.01   0
  -7  -1  -2  293.45    5.55   0
  -6  -1  -2  132.59    4.72   0
  -6  -1  -2  146.99    4.65   0
   6   1   2  138.46    4.87   0
   6   1   2  158.24    4.45   0
  -6  -1  -2  131.23    3.30   0
   6   1   2  147.58    5.02   0
   5   1   2   73.48    4.53   0
  -5  -1  -2   85.82    4.21   0
  -5  -1  -2   83.69    4.30   0
   5   1   2   82.18    4.26   0
   5   1   2   83.85    5.49   0
  -5  -1  -2   81.69    4.46   0
  -4  -1  -2 1913.75   11.34   0
   4   1   2 2018.57   11.71   0
   4   1   2 1973.69   11.48   0
   4   1   2 1953.18   10.05   0
  -4  -1  -2 1913.36    9.82   0
  -4  -1  -2 1984.85   11.09   0
  -3  -1  -2 1870.65   12.06   0
   3   1   2 2128.77   12.47   0
   3   1   2 2026.36   12.48   0
   3   1   2 1951.92   10.67   0
  -3  -1  -2 1905.84   10.37   0
  -3  -1  -2 1947.46   11.51   0
   2   1   2  220.72    5.53   0
  -2  -1  -2  197.14    5.77   0
  -2  -1  -2  203.43    5.58   0
  -2  -1  -2  217.58    6.87   0
   2   1   2  251.39    6.13   0
   2   1   2  234.96    6.07   0
  -2  -1  -2  196.70    5.43   0
  -1  -1  -2  638.76    8.21   0
  -1  -1  -2  736.06    9.85   0
   1   1   2  651.23    8.02   0
   1   1   2  628.02    8.35   0
   1   1   2  810.39   11.49   0
   0   1   2 1285.85   14.35   0
   0   1   2 1069.02   11.25   0
   0  -1  -2 1408.61   15.36   0
   0  -1  -2 1083.07   11.05   0
   1  -1  -2 9151.68   31.63   0
  -1   1   2 9479.61   35.46   0
   1  -1  -2 9999.99   35.95   0
  -1   1   2 8844.26   31.51   0
  -2   1   2 1324.94   12.32   0
   2  -1  -2 1244.96   12.04   0
   2  -1  -2 1195.51   11.21   0
  -2   1   2 1240.10   11.48   0
   3  -1  -2  863.00    9.06   0
  -3   1   2  884.67   10.00   0
  -3   1   2  815.48    9.74   0
  -3   1   2  805.57    8.84   0
   3  -1  -2  785.13    9.41   0
  -4   1   2  830.86    9.79   0
  -4   1   2  926.22    8.63   0
   4  -1  -2  803.69    8.92   0
   4  -1  -2  850.04    8.18   0
  -4   1   2  819.23    8.20   0
  -5   1   2  994.42    9.26   0
   5  -1  -2 1181.19    8.84   0
   5  -1  -2 1016.32    9.25   0
  -5   1   2 1211.12    8.92   0
   5  -1  -2 1015.63    7.73   0
  -5   1   2 1025.22    7.82   0
  -6   1   2  235.70    6.24   0
   6  -1  -2  270.12    5.20   0
   6  -1  -2  225.74    4.97   0
  -6   1   2  288.04    5.27   0
  -6   1   2  243.88    5.16   0
  -7   1   2  177.42    5.28   0
   7  -1  -2  203.68    4.60   0
  -7   1   2  199.58    4.65   0
  -7   1   2  174.74    4.92   0
   7  -1  -2  167.21    4.84   0
  -8   1   2  157.99    4.46   0
  -8   1   2  133.80    4.92   0
   8  -1  -2  188.73    4.68   0
  -8   1   2  144.09    4.81   0
   8  -1  -2  154.72    4.70   0
   9  -1  -2  761.78    6.49   0
  -9   1   2  602.51    7.34   0
  -9   1   2  632.18    7.03   0
  -9   1   2  670.94    6.20   0
   9  -1  -2  600.47    5.54   0
  -9   1   2  615.16    6.53   0
 -10   1   2  484.07    5.74   0
 -10   1   2  450.11    6.66   0
  10  -1  -2  518.59    5.89   0
 -10   1   2  453.47    6.01   0
 -10   1   2  479.99    7.01   0
  10  -1  -2  430.13    5.85   0
  11  -1  -2   77.94    4.47   0
 -11   1   2   77.70    5.74   0
 -11   1   2   83.20    4.33   0
 -11   1   2   77.66    4.77   0
 -11   1   2   87.46    4.58   0
  11  -1  -2   94.28    4.52   0
  12  -1  -2   50.07    4.50   0
 -12   1   2   51.42    5.78   0
 -12   1   2   50.32    4.21   0
 -12   1   2   53.24    4.58   0
  12  -1  -2   76.81    4.45   0
  13  -1  -2   32.98    4.56   0
  13  -1  -2   38.85    4.58   0
 -13   1   2   38.77    4.39   0
 -13   1   2   36.86    4.80   0
 -13   1   2   43.34    5.07   0
  11   2   1   15.35    5.49   0
 -11  -2  -1   13.49    5.90   0
  11   2   1   20.68    4.87   0
 -11  -2  -1   11.68    5.66   0
  10   2   1  148.59    5.26   0
  10   2   1  125.71    5.03   0
 -10  -2  -1  120.69    4.93   0
 -10  -2  -1  146.35    5.25   0
   9   2   1  309.80    5.79   0
  -9  -2  -1  346.09    6.62   0
  -9  -2  -1  331.59    6.03   0
   9   2   1  340.08    4.91   0
  -9  -2  -1  316.54    5.21   0
   8   2   1   46.73    4.40   0
  -8  -2  -1   53.45    4.40   0
  -8  -2  -1   49.97    5.27   0
  -8  -2  -1   39.07    4.12   0
   8   2   1   56.62    4.24   0
  -7  -2  -1    7.05    3.84   0
   7   2   1    3.97    4.12   0
  -7  -2  -1    5.46    4.81   0
  -7  -2  -1    4.71    3.96   0
   7   2   1    2.08    2.89   0
   6   2   1   68.58    4.50   0
  -6  -2  -1   78.40    5.18   0
   6   2   1   71.30    3.17   0
  -6  -2  -1   78.57    3.10   0
   6   2   1   71.91    4.65   0
  -6  -2  -1   77.04    4.43   0
   5   2   1   32.69    5.43   0
   5   2   1   30.48    5.26   0
   5   2   1   31.28    3.98   0
  -5  -2  -1   28.32    4.16   0
  -5  -2  -1   25.69    4.19   0
  -5  -2  -1   23.39    3.82   0
   4   2   1   37.04    5.36   0
   4   2   1   33.25    5.17   0
  -4  -2  -1   28.64    2.93   0
   4   2   1   33.57    4.03   0
  -4  -2  -1   25.84    4.79   0
  -4  -2  -1   31.87    4.16   0
  -3  -2  -1  354.64    6.52   0
  -3  -2  -1  305.53    6.65   0
   3   2   1  292.77    5.54   0
   3   2   1  322.52    6.40   0
  -3  -2  -1  396.01    6.77   0
   3   2   1  346.73    6.79   0
  -2  -2  -1 1741.82   14.43   0
   2   2   1 1675.77   14.08   0
   2   2   1 1519.40   12.35   0
   2   2   1 1404.47   10.58   0
  -2  -2  -1 1224.86   10.79   0
  -1  -2  -1  766.82   11.92   0
   1   2   1  813.21   10.00   0
  -1  -2  -1  527.09    8.28   0
   1   2   1  578.81    9.01   0
   0  -2  -1  916.94   10.61   0
   0   2   1  795.82   14.72   0
   0   2   1  940.00   11.05   0
  -1   2   1  740.47    9.55   0
   1  -2  -1  700.97    9.29   0
  -1   2   1  714.99   11.39   0
   2  -2  -1  603.01    8.36   0
  -2   2   1  630.47    8.60   0
   2  -2  -1  630.21    8.77   0
  -2   2   1  626.80    8.85   0
  -3   2   1 2056.51   13.11   0
   3  -2  -1 2104.00   13.10   0
   3  -2  -1 2078.41   12.78   0
  -3   2   1 2013.93   12.80   0
  -4   2   1 2111.95   11.42   0
   4  -2  -1 1821.87   11.69   0
  -4   2   1 1781.22   10.92   0
  -4   2   1 1796.96   11.74   0
   4  -2  -1 1787.47   10.82   0
  -5   2   1  561.15    5.86   0
  -5   2   1  707.51    6.78   0
  -5   2   1  585.10    7.33   0
   5  -2  -1  661.52    6.60   0
   5  -2  -1  610.86    7.38   0
   5  -2  -1  593.30    6.58   0
  -6   2   1 1024.84    8.51   0
   6  -2  -1 1145.88    7.30   0
  -6   2   1 1272.45    8.08   0
   6  -2  -1 1051.96    7.73   0
  -6   2   1 1024.23    7.76   0
  -7   2   1  560.01    5.92   0
  -7   2   1  464.19    6.05   0
   7  -2  -1  527.01    5.83   0
  -7   2   1  476.58    7.00   0
   7  -2  -1  469.15    6.04   0
  -8   2   1  148.13    4.36   0
   8  -2  -1  154.15    4.47   0
  -8   2   1  116.72    4.68   0
   8  -2  -1  131.11    4.61   0
  -8   2   1  134.44    4.53   0
  -9   2   1   80.81    4.47   0
   9  -2  -1   96.50    4.44   0
  -9   2   1   96.85    4.33   0
   9  -2  -1   78.11    4.43   0
  -9   2   1   78.95    4.58   0
  -9   2   1   85.42    4.41   0
  10  -2  -1   73.89    4.47   0
 -10   2   1   84.73    5.12   0
 -10   2   1   88.17    4.21   0
 -10   2   1   84.34    4.54   0
  10  -2  -1   98.13    4.42   0
 -10   2   1   75.94    4.70   0
 -11   2   1   31.86    4.14   0
  11  -2  -1   23.82    4.26   0
 -11   2   1   26.19    4.52   0
 -11   2   1   31.58    4.03   0
 -11   2   1   28.61    4.45   0
  11  -2  -1   33.88    4.14   0
  12  -2  -1   -1.75    4.22   0
 -12   2   1    0.45    4.11   0
  12  -2  -1    1.00    4.14   0
 -12   2   1    6.21    4.59   0
 -12   2   1   -2.24    3.94   0
 -12   2   1    6.71    4.38   0
  13  -2  -1   18.76    4.44   0
  13  -2  -1   20.66    4.31   0
 -13   2   1   12.35    4.45   0
 -13   2   1   19.30    5.87   0
 -13   2   1   12.22    4.39   0
 -13   2   1   16.49    4.60   0
 -11  -3   0   71.68    6.51   0
  11   3   0   67.90    4.83   0
 -11  -3   0   50.82    5.10   0
 -11  -3   0   67.58    5.06   0
  11   3   0   68.88    5.09   0
 -10  -3   0   82.25    4.94   0
  10   3   0   66.50    4.82   0
  10   3   0   71.55    4.97   0
 -10  -3   0   61.58    5.66   0
  -9  -3   0   42.57    4.53   0
   9   3   0   31.92    3.99   0
  -9  -3   0   37.45    5.28   0
   9   3   0   40.47    4.58   0
  -8  -3   0    7.89    4.98   0
   8   3   0   10.88    5.09   0
   8   3   0   18.07    4.34   0
  -8  -3   0   12.81    4.24   0
   7   3   0  343.82    6.53   0
   7   3   0  369.11    5.80   0
  -7  -3   0  335.93    6.55   0
   6   3   0  457.57    7.73   0
   6   3   0  398.53    6.31   0
   6   3   0  432.16    6.00   0
  -6  -3   0  373.10    6.70   0
   5   3   0  612.06    7.88   0
   5   3   0  565.00    6.39   0
   5   3   0  562.20    7.38   0
  -5  -3   0  524.86    7.13   0
   4   3   0  567.60    8.55   0
   4   3   0  609.64    8.43   0
  -4  -3   0  499.64    7.40   0
   4   3   0  523.55    6.57   0
  -4  -3   0  599.69    6.96   0
   3   3   0   61.03    5.54   0
   3   3   0   63.23    5.74   0
  -3  -3   0   61.69    5.26   0
  -3  -3   0   66.50    4.76   0
   3   3   0   50.29    3.40   0
   2   3   0  860.23   13.58   0
   2   3   0  632.45    9.30   0
   2   3   0  695.77    8.21   0
  -2  -3   0  862.75   12.94   0
  -1  -3   0 1984.21   25.28   0
  -1  -3   0 1945.27   15.03   0
   1   3   0 2009.78   13.06   0
   1   3   0 1721.15   14.58   0
  -1  -3   0 1653.59   26.17   0
   0   3   0 3348.58   18.36   0
   0  -3   0 3110.29   29.66   0
   0   3   0 2710.02   30.34   0
   0  -3   0 3296.33   17.81   0
  -1   3   0 3754.23   18.12   0
  -1   3   0 3731.39   23.80   0
   1  -3   0 3544.73   17.11   0
  -2   3   0 2653.07   14.40   0
   2  -3   0 2561.54   15.51   0
   2  -3   0 2566.48   13.99   0
  -2   3   0 2648.28   15.96   0
  -3   3   0  701.11    7.21   0
   3  -3   0  700.92    7.75   0
   3  -3   0  685.94    7.96   0
  -3   3   0  714.63    8.13   0
   4  -3   0  148.30    5.01   0
  -4   3   0  146.04    4.63   0
  -4   3   0  125.21    4.87   0
  -4   3   0  124.37    4.79   0
   4  -3   0  142.49    4.90   0
  -5   3   0  603.59    6.23   0
  -5   3   0  518.37    6.33   0
   5  -3   0  517.85    6.22   0
  -5   3   0  527.30    6.69   0
  -6   3   0  353.06    5.51   0
  -6   3   0  357.65    5.72   0
   6  -3   0  360.34    5.47   0
  -6   3   0  428.08    5.50   0
  -7   3   0  323.62    5.48   0
  -7   3   0  330.49    5.37   0
   7  -3   0  406.45    5.35   0
   7  -3   0  351.79    5.42   0
  -7   3   0  384.35    5.37   0
   8  -3   0 1241.10    7.16   0
  -8   3   0 1270.27    9.21   0
   8  -3   0 1476.51    7.97   0
  -8   3   0 1235.62    7.99   0
  -8   3   0 1494.00    8.09   0
   9  -3   0  180.06    4.76   0
  -9   3   0  178.71    5.01   0
  -9   3   0  213.54    4.69   0
   9  -3   0  194.50    3.77   0
  -9   3   0  179.92    4.99   0
  -9   3   0  196.58    4.83   0
  10  -3   0   70.17    4.17   0
 -10   3   0   61.65    4.50   0
 -10   3   0   62.98    4.18   0
 -10   3   0   59.59    4.48   0
  10  -3   0   54.35    4.40   0
 -10   3   0   61.57    5.19   0
 -11   3   0   36.08    4.66   0
 -11   3   0   49.12    5.51   0
  11  -3   0   48.55    4.12   0
 -11   3   0   52.43    4.04   0
 -11   3   0   41.06    4.20   0
  11  -3   0   46.48    4.41   0
 -12   3   0   27.22    4.36   0
 -12   3   0   26.22    4.11   0
  12  -3   0   27.83    4.19   0
  12  -3   0   25.72    4.26   0
 -12   3   0   20.87    5.59   0
 -12   3   0   22.40    4.46   0
  13  -3   0   48.34    4.75   0
 -13   3   0   61.18    4.65   0
 -13   3   0   42.54    4.57   0
  13  -3   0   68.56    4.64   0
 -13   3   0   34.68    4.98   0
 -13   3   0   54.85    5.04   0
  11   4  -1   51.61    5.12   0
 -11  -4   1   50.75    6.41   0
  11   4  -1   35.88    4.80   0
 -11  -4   1    4.21    5.04   0
 -11  -4   1   45.15    4.53   0
 -11  -4   1   44.41    4.96   0
 -10  -4   1   38.23    6.69   0
 -10  -4   1   59.60    5.76   0
 -10  -4   1   64.13    6.34   0
  10   4  -1   52.11    5.60   0
  10   4  -1   67.80    5.01   0
   9   4  -1   41.62    4.36   0
   9   4  -1   65.23    3.59   0
  -9  -4   1   74.78    4.88   0
  -9  -4   1   51.11    5.72   0
  -8  -4   1   52.37    5.46   0
   8   4  -1   71.55    4.71   0
  -8  -4   1   76.79    4.68   0
   8   4  -1   70.87    5.40   0
   7   4  -1  182.26    5.29   0
   7   4  -1  216.67    5.33   0
  -7  -4   1  133.05    6.11   0
  -7  -4   1  191.91    5.42   0
   6   4  -1  871.20    7.85   0
   6   4  -1  914.34    9.57   0
  -6  -4   1  936.39    9.56   0
  -6  -4   1  622.87    9.26   0
   6   4  -1  955.84   10.53   0
  -5  -4   1  684.33    6.80   0
   5   4  -1  615.08    8.50   0
   5   4  -1  664.50    9.44   0
   5   4  -1  570.72    6.69   0
  -5  -4   1  580.11    8.21   0
  -5  -4   1  377.88    7.54   0
  -4  -4   1  305.48    7.40   0
   4   4  -1  412.95    8.14   0
   4   4  -1  437.68    8.00   0
  -4  -4   1  457.89    5.45   0
   4   4  -1  376.62    6.29   0
  -4  -4   1  427.07    8.04   0
   3   4  -1  717.76   10.73   0
   3   4  -1  786.10   12.02   0
   3   4  -1  711.12    7.84   0
  -3  -4   1  799.76   11.87   0
  -3  -4   1  891.19    7.97   0
   2   4  -1 1703.13   28.38   0
   2   4  -1 1335.45   13.14   0
  -2  -4   1 1680.94   27.19   0
   1   4  -1  592.42    7.81   0
   1   4  -1  628.74    8.98   0
   0  -4   1  327.59    6.59   0
   0   4  -1  311.48    6.66   0
   0   4  -1  317.66   11.60   0
   0  -4   1  324.26   11.65   0
   1  -4   1  141.23    5.27   0
  -1   4  -1  149.22    6.36   0
  -1   4  -1  153.29    5.43   0
  -2   4  -1 1670.55   10.91   0
   2  -4   1 1592.07   12.01   0
  -2   4  -1 1672.39   12.66   0
   2  -4   1 1611.56   10.66   0
  -3   4  -1  537.44    6.66   0
   3  -4   1  492.01    5.79   0
  -3   4  -1  532.62    7.06   0
   3  -4   1  489.85    6.93   0
   4  -4   1  286.64    5.54   0
  -4   4  -1  277.65    5.40   0
  -4   4  -1  311.75    5.24   0
  -4   4  -1  258.58    5.39   0
  -5   4  -1  720.14    6.95   0
  -5   4  -1  834.82    6.77   0
   5  -4   1  690.66    6.77   0
  -5   4  -1  700.64    6.19   0
  -6   4  -1  447.91    5.96   0
  -6   4  -1  441.27    6.04   0
  -6   4  -1  541.96    5.92   0
   6  -4   1  451.15    5.98   0
  -7   4  -1  779.90    6.52   0
   7  -4   1  646.92    6.35   0
  -7   4  -1  631.78    6.59   0
  -7   4  -1  616.72    5.60   0
   8  -4   1  514.32    5.84   0
  -8   4  -1  513.52    6.17   0
  -8   4  -1  602.03    5.97   0
  -8   4  -1  513.59    5.96   0
   9  -4   1  125.39    4.36   0
  -9   4  -1  115.76    4.63   0
  -9   4  -1  135.07    4.38   0
  -9   4  -1  125.91    5.35   0
  -9   4  -1  113.27    4.55   0
 -10   4  -1   59.54    4.44   0
 -10   4  -1   67.20    3.10   0
  10  -4   1   60.66    4.38   0
 -10   4  -1   57.83    4.53   0
 -10   4  -1   62.07    4.31   0
 -11   4  -1  339.24    5.71   0
  11  -4   1  284.79    4.48   0
 -11   4  -1  331.75    4.46   0
 -11   4  -1  318.02    5.84   0
 -11   4  -1  311.64    4.76   0
 -12   4  -1   57.86    4.57   0
 -12   4  -1   63.46    4.45   0
 -12   4  -1   54.30    4.76   0
  12  -4   1   55.92    4.63   0
 -12   4  -1   59.68    4.97   0
  11   5  -2   25.69    5.05   0
  11   5  -2   15.35    5.43   0
 -11  -5   2    0.44    6.20   0
 -11  -5   2   20.25    4.51   0
 -11  -5   2   18.04    5.68   0
 -11  -5   2    2.54    6.84   0
 -10  -5   2   59.88    7.91   0
  10   5  -2   56.17    4.78   0
 -10  -5   2   35.15    7.63   0
  10   5  -2   52.79    3.66   0
 -10  -5   2   54.00    5.95   0
 -10  -5   2   58.87    4.61   0
   9   5  -2  100.18    5.65   0
  -9  -5   2   62.07    6.75   0
   9   5  -2  112.48    5.17   0
  -9  -5   2  109.79    7.29   0
  -9  -5   2  102.16    4.60   0
  -9  -5   2   95.05    4.88   0
   8   5  -2   28.88    5.18   0
  -8  -5   2   19.90    5.98   0
  -8  -5   2   39.30    4.37   0
  -8  -5   2   34.47    4.45   0
   8   5  -2   32.54    4.65   0
   7   5  -2  649.76    8.54   0
  -7  -5   2  495.12   10.31   0
  -7  -5   2  759.82    6.71   0
   7   5  -2  726.79    7.30   0
  -7  -5   2  666.93    8.72   0
   6   5  -2  935.43    9.98   0
  -6  -5   2  858.73    9.83   0
   6   5  -2  907.60    7.18   0
  -6  -5   2  939.75    7.53   0
  -6  -5   2  760.62   11.04   0
   6   5  -2 1026.59   12.59   0
   5   5  -2  483.19    8.38   0
  -5  -5   2  525.92    6.26   0
  -5  -5   2  442.07    9.62   0
   5   5  -2  533.08    9.54   0
   5   5  -2  453.85    6.52   0
  -5  -5   2  473.69    8.46   0
   4   5  -2  120.72    6.87   0
   4   5  -2  122.78    6.71   0
  -4  -5   2  120.16    4.87   0
  -4  -5   2  113.71    7.05   0
   4   5  -2   99.57    5.12   0
  -4  -5   2  108.68    6.58   0
  -3  -5   2  262.78   11.47   0
  -3  -5   2  311.81    7.53   0
   3   5  -2  303.01   11.13   0
   3   5  -2  232.20    7.65   0
   2   5  -2  828.36   10.96   0
   1   5  -2 1220.81   11.32   0
   1   5  -2 1141.49    9.40   0
   0  -5   2  153.84    5.01   0
   0   5  -2  128.95    7.36   0
   0  -5   2  143.61    7.57   0
   0   5  -2  127.03    4.95   0
  -1   5  -2  100.98    4.96   0
  -1   5  -2  104.95    4.81   0
   1  -5   2  111.10    4.74   0
   2  -5   2   72.95    4.52   0
  -2   5  -2   61.07    4.50   0
  -2   5  -2   62.68    4.40   0
   2  -5   2   68.31    5.39   0
  -3   5  -2  764.84    7.16   0
  -3   5  -2  800.39    7.99   0
   3  -5   2  806.83    8.12   0
   4  -5   2  697.22    7.07   0
  -4   5  -2  799.01    6.67   0
  -4   5  -2  679.53    7.02   0
  -4   5  -2  683.22    6.65   0
   5  -5   2  518.98    6.32   0
  -5   5  -2  571.81    5.89   0
  -5   5  -2  488.63    6.01   0
  -5   5  -2  476.51    6.09   0
   6  -5   2  954.14    7.38   0
  -6   5  -2  922.23    7.31   0
  -6   5  -2 1134.12    7.19   0
  -6   5  -2  905.30    7.26   0
   7  -5   2 1046.72    7.36   0
  -7   5  -2 1031.77    7.59   0
  -7   5  -2 1237.08    7.50   0
  -7   5  -2 1034.94    7.44   0
   8  -5   2   38.38    4.22   0
  -8   5  -2   38.60    3.95   0
  -8   5  -2   35.23    4.29   0
  -8   5  -2   33.91    4.23   0
  -8   5  -2   29.35    4.09   0
   9  -5   2   85.61    4.25   0
  -9   5  -2   88.16    3.50   0
  -9   5  -2  109.81    4.18   0
  -9   5  -2   96.08    4.34   0
  -9   5  -2   99.82    4.35   0
  10  -5   2   99.71    3.45   0
 -10   5  -2  113.67    4.83   0
 -10   5  -2  111.49    3.62   0
 -10   5  -2  131.67    4.72   0
 -10   5  -2  135.83    4.37   0
 -11   5  -2   51.51    4.61   0
  11  -5   2   53.45    4.45   0
 -11   5  -2   56.50    4.27   0
 -11   5  -2   59.65    4.65   0
 -11   5  -2   60.56    4.53   0
 -12   5  -2   98.35    4.84   0
 -12   5  -2   93.31    4.54   0
 -12   5  -2   84.63    5.19   0
 -12   5  -2   76.88    5.13   0
  12  -5   2   74.08    4.75   0
 -10  -6   3   12.48    4.47   0
  10   6  -3    7.57    4.31   0
  10   6  -3    8.51    4.93   0
 -10  -6   3    9.13    5.62   0
   9   6  -3    6.53    5.15   0
  -9  -6   3    8.91    4.28   0
   9   6  -3    3.43    4.55   0
  -9  -6   3    4.46    5.41   0
  -8  -6   3    5.43    9.86   0
  -8  -6   3    5.00   10.12   0
   8   6  -3   10.05    4.78   0
  -8  -6   3    7.43    5.20   0
  -8  -6   3    4.53    4.34   0
   8   6  -3    5.22    5.01   0
   7   6  -3  409.57    6.55   0
   7   6  -3  406.86    7.69   0
  -7  -6   3  390.61   12.47   0
  -7  -6   3  377.45    7.95   0
  -7  -6   3  432.02    5.78   0
   6   6  -3  392.31    7.83   0
  -6  -6   3  360.85   10.32   0
   6   6  -3  398.57    6.44   0
  -6  -6   3  383.09    5.64   0
  -6  -6   3  324.58    8.42   0
   6   6  -3  426.96   11.09   0
   5   6  -3  212.00    5.73   0
   5   6  -3  227.58    7.83   0
  -5  -6   3  214.37    8.00   0
  -5  -6   3  193.96    8.02   0
  -5  -6   3  253.80    5.32   0
   5   6  -3  261.37    9.51   0
   4   6  -3  157.05    5.69   0
  -4  -6   3  179.61    7.39   0
   4   6  -3  162.69    8.41   0
   4   6  -3  190.52    8.72   0
  -4  -6   3  133.25    8.72   0
   3   6  -3  278.56   13.95   0
   3   6  -3  254.47    7.90   0
  -3  -6   3  266.86    6.90   0
   2   6  -3  679.10    9.74   0
   1   6  -3 2399.18   14.27   0
   1   6  -3 1863.75   23.68   0
   1   6  -3 2295.97   23.39   0
   1   6  -3 2369.52   12.13   0
  -1  -6   3 2406.86   13.54   0
   0   6  -3 1135.08   12.71   0
   0   6  -3 1146.74    9.23   0
   0  -6   3 1053.42   13.73   0
   0  -6   3 1149.80    9.29   0
   1  -6   3   24.24    4.34   0
  -1   6  -3   22.53    4.90   0
  -1   6  -3   19.86    4.24   0
   2  -6   3 1219.19    9.89   0
  -2   6  -3 1224.12    8.56   0
  -2   6  -3 1200.86    9.61   0
  -3   6  -3  872.73    7.90   0
   3  -6   3  848.35    7.91   0
  -3   6  -3  852.13    6.65   0
  -4   6  -3  733.28    5.84   0
   4  -6   3  618.59    6.70   0
  -4   6  -3  614.82    6.66   0
  -4   6  -3  638.14    6.44   0
   5  -6   3  117.40    4.57   0
  -5   6  -3  112.12    4.33   0
  -5   6  -3  126.60    3.49   0
  -5   6  -3  111.25    4.69   0
   6  -6   3  219.67    5.06   0
  -6   6  -3  263.01    3.91   0
  -6   6  -3  228.62    4.76   0
  -6   6  -3  214.25    4.90   0
   7  -6   3  114.47    4.54   0
  -7   6  -3  110.84    4.54   0
  -7   6  -3  133.90    3.37   0
  -7   6  -3  119.52    4.60   0
  -8   6  -3   15.39    3.72   0
   8  -6   3   19.41    4.22   0
  -8   6  -3   15.21    3.05   0
  -8   6  -3   22.78    4.09   0
  -8   6  -3   13.70    4.21   0
   9  -6   3   72.82    4.35   0
  -9   6  -3   69.97    4.41   0
  -9   6  -3   75.14    4.39   0
  -9   6  -3   70.14    4.32   0
  -9   6  -3   81.50    4.21   0
  10  -6   3   68.34    4.41   0
 -10   6  -3   71.74    4.56   0
 -10   6  -3   85.52    4.21   0
 -10   6  -3   79.92    4.36   0
 -10   6  -3   73.25    4.56   0
 -11   6  -3   54.21    4.63   0
 -11   6  -3   49.58    4.75   0
  11  -6   3   55.81    4.56   0
 -11   6  -3   63.69    4.75   0
 -11   6  -3   66.10    3.21   0
 -12   6  -3   42.86    4.72   0
  12  -6   3   46.30    4.60   0
 -12   6  -3   50.22    3.25   0
 -12   6  -3   41.36    4.71   0
 -12   6  -3   46.76    4.71   0
  10   7  -4   21.38    5.60   0
 -10  -7   4   26.46    3.30   0
  10   7  -4   35.55    5.12   0
 -10  -7   4   16.04    5.89   0
   9   7  -4   22.53    5.32   0
  -9  -7   4   17.23    4.28   0
   9   7  -4   18.06    4.95   0
  -9  -7   4   16.83    5.69   0
   8   7  -4   77.20    5.66   0
  -8  -7   4   82.06    4.46   0
   8   7  -4   87.78    5.04   0
  -8  -7   4   54.86    5.76   0
  -7  -7   4   23.42    6.25   0
   7   7  -4   32.73    6.18   0
  -7  -7   4   27.64    4.32   0
   7   7  -4   37.14    4.93   0
   6   7  -4   85.36    6.54   0
  -6  -7   4   89.54    4.74   0
   6   7  -4   78.78    5.26   0
  -6  -7   4   60.40    6.68   0
   5   7  -4   44.86    6.87   0
   5   7  -4   49.17    7.83   0
   5   7  -4   38.18    4.85   0
  -5  -7   4   33.11    7.38   0
   4   7  -4   41.61    7.52   0
  -4  -7   4   49.56    6.15   0
  -4  -7   4   41.84    8.33   0
   4   7  -4   29.20    6.65   0
  -3  -7   4  720.91    9.45   0
   3   7  -4  680.80   17.15   0
   3   7  -4  691.80   10.33   0
   3   7  -4  655.94   16.49   0
   2   7  -4 1941.96   22.02   0
   2   7  -4 2062.99   13.87   0
   2   7  -4 2004.19   23.33   0
   1   7  -4  374.53    9.14   0
   1   7  -4  258.70    9.17   0
   1   7  -4  370.74    6.32   0
   1   7  -4  377.90    7.12   0
   0   7  -4  528.01    8.56   0
   0   7  -4  502.81    6.49   0
  -1   7  -4    6.60    3.78   0
  -1   7  -4    4.18    3.99   0
  -2   7  -4  310.69    5.42   0
  -2   7  -4  299.48    5.63   0
   2  -7   4  324.37    6.00   0
   3  -7   4  389.80    5.97   0
  -3   7  -4  348.10    5.51   0
  -3   7  -4  374.09    5.75   0
   4  -7   4  283.79    5.38   0
  -4   7  -4  311.93    4.32   0
  -4   7  -4  261.96    5.05   0
  -4   7  -4  273.79    5.27   0
  -5   7  -4    0.68    3.78   0
  -5   7  -4   -0.44    3.88   0
   5  -7   4    1.23    4.15   0
  -5   7  -4    1.26    2.84   0
   6  -7   4   25.18    4.31   0
  -6   7  -4   21.72    3.98   0
  -6   7  -4   21.21    2.86   0
  -6   7  -4   23.04    4.27   0
   7  -7   4  114.02    4.65   0
  -7   7  -4  109.07    4.45   0
  -7   7  -4  132.29    4.32   0
  -7   7  -4   95.38    4.52   0
  -7   7  -4  111.28    4.54   0
   8  -7   4   15.90    4.16   0
  -8   7  -4   19.50    3.88   0
  -8   7  -4   19.01    4.11   0
  -8   7  -4   18.39    4.21   0
  -8   7  -4   18.31    4.14   0
   9  -7   4    8.86    4.19   0
  -9   7  -4   21.58    3.95   0
  -9   7  -4   15.22    4.26   0
  -9   7  -4   13.98    4.21   0
  -9   7  -4    4.55    4.20   0
  10  -7   4  191.70    5.00   0
 -10   7  -4  200.03    5.29   0
 -10   7  -4  219.54    4.80   0
 -10   7  -4  178.33    5.15   0
 -10   7  -4  214.91    5.17   0
 -11   7  -4  154.70    5.05   0
  11  -7   4  122.64    4.91   0
 -11   7  -4  138.60    3.94   0
 -11   7  -4  131.85    4.75   0
 -11   7  -4  151.55    4.98   0
  10   8  -5    1.82    5.35   0
 -10  -8   5   -0.46    6.59   0
  10   8  -5    6.44    4.94   0
 -10  -8   5    2.38    4.47   0
   9   8  -5  127.72    6.34   0
  -9  -8   5   94.09    6.71   0
   9   8  -5  164.18    5.83   0
  -9  -8   5  168.97    5.05   0
   8   8  -5  222.66    7.68   0
  -8  -8   5  149.88    7.46   0
  -8  -8   5  243.98    5.32   0
   8   8  -5  255.07    6.06   0
   7   8  -5   44.93    6.17   0
   7   8  -5   44.65    4.94   0
  -7  -8   5   31.73    6.85   0
   6   8  -5   26.27    6.78   0
   6   8  -5   32.06    4.85   0
  -6  -8   5   22.38    7.67   0
   5   8  -5  157.99    9.10   0
   5   8  -5  167.99   11.17   0
   5   8  -5  140.91    5.45   0
   4   8  -5  191.64   10.52   0
   4   8  -5  189.93    9.96   0
   4   8  -5  145.86    8.09   0
   3   8  -5  201.36    9.63   0
   3   8  -5  212.31    6.98   0
   3   8  -5  202.33    9.54   0
   2   8  -5   66.10    7.09   0
   2   8  -5   61.42    7.42   0
   2   8  -5   63.05    5.40   0
   1   8  -5   66.71    5.44   0
   1   8  -5   70.68    5.47   0
   1   8  -5   50.64    5.91   0
   1   8  -5   74.53    4.83   0
   0   8  -5    2.25    4.73   0
   0   8  -5    0.19    5.22   0
   0   8  -5    3.89    3.87   0
  -1   8  -5   30.51    4.35   0
  -1   8  -5   36.16    3.95   0
  -2   8  -5   60.85    4.36   0
   2  -8   5   65.64    4.74   0
  -2   8  -5   72.32    4.19   0
   3  -8   5  236.09    6.22   0
  -3   8  -5  216.99    5.16   0
  -3   8  -5  210.31    4.75   0
  -4   8  -5  787.09    6.60   0
   4  -8   5  845.65    7.32   0
  -4   8  -5  957.73    7.03   0
  -4   8  -5  812.32    7.05   0
   5  -8   5  553.67    6.21   0
  -5   8  -5  614.21    6.05   0
  -5   8  -5  521.28    5.74   0
  -5   8  -5  522.05    6.05   0
  -6   8  -5   78.05    4.25   0
  -6   8  -5   58.38    3.19   0
  -6   8  -5   67.79    4.30   0
   6  -8   5   61.81    4.49   0
  -6   8  -5   59.34    3.13   0
   7  -8   5  175.40    4.94   0
  -7   8  -5  207.94    4.70   0
  -7   8  -5  177.11    4.81   0
  -7   8  -5  191.59    4.71   0
  -7   8  -5  178.61    4.85   0
  -8   8  -5  178.60    4.97   0
  -8   8  -5  167.65    3.87   0
   8  -8   5  172.82    4.99   0
  -8   8  -5  202.85    4.87   0
  -8   8  -5  192.32    4.82   0
  -9   8  -5   39.01    4.45   0
  -9   8  -5   35.84    3.14   0
  -9   8  -5   37.25    4.23   0
   9  -8   5   34.17    4.48   0
  -9   8  -5   31.73    4.62   0
 -10   8  -5    2.53    4.36   0
  10  -8   5   10.77    4.31   0
 -10   8  -5    5.48    4.09   0
 -10   8  -5    3.00    4.37   0
 -10   8  -5    6.72    4.46   0
   9   9  -6   34.79    6.86   0
   9   9  -6   55.45    5.29   0
  -9  -9   6   34.31    7.79   0
   8   9  -6   60.86    7.54   0
  -8  -9   6   53.54    7.91   0
   8   9  -6   80.85    5.29   0
   7   9  -6  128.12    8.71   0
   7   9  -6  127.24    5.48   0
  -7  -9   6  126.99    9.82   0
   6   9  -6   90.88    8.55   0
   6   9  -6   86.27    5.21   0
   5   9  -6  680.59   15.81   0
   5   9  -6  617.79   14.68   0
   5   9  -6  531.17   16.52   0
   5   9  -6  480.14    7.09   0
   5   9  -6  599.41   13.96   0
   4   9  -6  184.36    9.96   0
   4   9  -6  173.26    9.29   0
   4   9  -6  165.27    7.90   0
   3   9  -6  339.77    9.82   0
   3   9  -6  338.13    7.58   0
   3   9  -6  331.15    9.82   0
   2   9  -6  673.69   10.43   0
   2   9  -6  662.73    8.60   0
   2   9  -6  593.06   10.27   0
   1   9  -6    8.53    5.08   0
   1   9  -6    7.38    4.75   0
   1   9  -6    4.68    5.91   0
   0   9  -6  357.91    5.59   0
   0   9  -6  357.63    6.03   0
   0   9  -6  365.04    7.17   0
   0   9  -6  263.21    7.17   0
  -1   9  -6  539.27    6.08   0
  -1   9  -6  566.45    6.96   0
   2  -9   6  120.36    5.06   0
  -2   9  -6  103.16    4.27   0
  -2   9  -6  110.81    4.61   0
  -3   9  -6   88.29    4.52   0
   3  -9   6   94.08    4.81   0
  -3   9  -6   84.51    4.34   0
   4  -9   6  118.01    4.84   0
  -4   9  -6  155.59    4.52   0
  -4   9  -6  138.05    4.60   0
  -4   9  -6  144.35    4.66   0
  -5   9  -6   14.31    3.93   0
   5  -9   6   21.92    4.28   0
  -5   9  -6   19.33    4.14   0
  -5   9  -6   19.35    3.93   0
  -5   9  -6   16.39    4.17   0
   6  -9   6   13.88    3.14   0
  -6   9  -6   18.37    4.02   0
  -6   9  -6   15.69    4.16   0
  -6   9  -6   20.53    4.03   0
  -6   9  -6   17.75    4.01   0
  -7   9  -6   18.53    4.17   0
  -7   9  -6   16.92    4.06   0
  -7   9  -6   26.65    4.07   0
  -7   9  -6   25.33    3.99   0
   7  -9   6   19.12    4.41   0
   8  -9   6   58.49    4.79   0
  -8   9  -6   72.80    4.60   0
  -8   9  -6   65.70    4.48   0
  -8   9  -6   73.00    4.42   0
  -8   9  -6   71.58    4.45   0
   9  -9   6   17.78    4.51   0
  -9   9  -6   18.96    4.49   0
  -9   9  -6   23.37    4.20   0
  -9   9  -6   18.36    4.48   0
  -9   9  -6   10.12    3.07   0
  10  -9   6   32.78    4.68   0
 -10   9  -6   13.32    4.73   0
 -10   9  -6   31.85    4.71   0
 -10   9  -6   35.31    4.36   0
 -10   9  -6   34.22    4.61   0
   8  10  -7   22.16    9.28   0
   8  10  -7   20.48    9.95   0
   8  10  -7   31.88    5.07   0
   7  10  -7   51.25   10.56   0
   7  10  -7   47.64   11.10   0
   7  10  -7   53.13    5.22   0
   6  10  -7   68.34   10.15   0
   6  10  -7   70.21   10.40   0
   6  10  -7   63.83    5.20   0
   5  10  -7  217.14   11.22   0
   5  10  -7  202.57   11.24   0
   5  10  -7  127.01   10.73   0
   5  10  -7  168.07    5.51   0
   5  10  -7  193.39   10.72   0
   4  10  -7  238.94    9.67   0
   4  10  -7  234.28    8.35   0
   4  10  -7  219.21    9.43   0
   4  10  -7  249.08    7.73   0
   3  10  -7  262.75    8.22   0
   3  10  -7  249.41    8.85   0
   3  10  -7  273.43    7.09   0
   3  10  -7  269.95    6.72   0
   2  10  -7  105.02    6.78   0
   2  10  -7   99.07    5.62   0
   2  10  -7   81.88    6.82   0
   1  10  -7  263.67    7.26   0
   1  10  -7  455.28    6.23   0
   1  10  -7  464.29    8.01   0
   0  10  -7  465.59    7.60   0
   0  10  -7  424.94    6.63   0
   0  10  -7  459.45    6.52   0
   0  10  -7  267.51    7.21   0
  -1  10  -7  173.96    5.18   0
  -1  10  -7  136.62    5.37   0
  -1  10  -7  173.18    4.74   0
  -1  10  -7  179.26    5.46   0
  -2  10  -7  192.53    5.12   0
   2 -10   7  196.42    6.51   0
  -2  10  -7  193.32    4.69   0
  -3  10  -7    8.34    3.91   0
   3 -10   7    7.91    4.39   0
  -3  10  -7   15.15    4.16   0
  -3  10  -7   11.45    3.79   0
  -4  10  -7  122.13    4.51   0
  -4  10  -7  113.66    4.40   0
  -4  10  -7  124.29    4.50   0
   4 -10   7  134.44    5.01   0
  -4  10  -7  117.47    4.70   0
   5 -10   7   15.52    4.50   0
  -5  10  -7   20.99    4.06   0
  -5  10  -7   21.64    4.11   0
  -5  10  -7   20.04    2.90   0
  -5  10  -7   25.77    4.29   0
  -6  10  -7  131.39    4.65   0
   6 -10   7  129.78    4.81   0
  -6  10  -7  148.55    4.55   0
  -6  10  -7  129.60    4.78   0
  -6  10  -7  137.28    3.51   0
   7 -10   7   16.13    4.37   0
  -7  10  -7   27.89    4.05   0
  -7  10  -7   24.58    4.21   0
  -7  10  -7   20.72    4.50   0
  -7  10  -7   29.15    4.18   0
   8 -10   7  100.26    4.87   0
  -8  10  -7   90.75    4.78   0
  -8  10  -7  101.91    4.35   0
  -8  10  -7   96.63    4.62   0
  -8  10  -7   94.28    4.65   0
  -9  10  -7  127.86    3.89   0
   9 -10   7  123.34    3.89   0
  -9  10  -7  122.61    5.13   0
  -9  10  -7  126.67    4.64   0
  -9  10  -7  143.19    5.20   0
   8  11  -8   20.88    5.23   0
   7  11  -8    3.82    4.91   0
   6  11  -8   20.57    5.03   0
   5  11  -8   95.76    9.94   0
   5  11  -8   61.32    8.99   0
   5  11  -8  113.81    9.15   0
   5  11  -8   72.81    5.19   0
   5  11  -8   86.05    9.66   0
   4  11  -8   76.27    6.60   0
   4  11  -8   70.72    6.25   0
   4  11  -8   72.44    8.09   0
   4  11  -8   65.03    7.89   0
   3  11  -8  151.06    6.13   0
   3  11  -8  153.77    6.37   0
   3  11  -8  137.18    7.49   0
   3  11  -8  154.33    7.33   0
   2  11  -8   33.71    5.43   0
   2  11  -8   32.68    5.12   0
   2  11  -8   23.83    5.61   0
   2  11  -8   27.97    5.16   0
   1  11  -8  287.32    7.01   0
   1  11  -8  285.33    5.49   0
   1  11  -8  165.93    6.72   0
   1  11  -8  282.61    5.49   0
   0  11  -8  537.01    7.97   0
   0  11  -8  493.35    6.31   0
   0  11  -8  274.50    6.42   0
   0  11  -8  494.81    6.31   0
  -1  11  -8   39.62    5.78   0
  -1  11  -8   66.68    5.07   0
  -1  11  -8   56.55    4.21   0
  -1  11  -8   65.43    4.57   0
  -1  11  -8   59.46    4.14   0
  -2  11  -8  111.73    5.64   0
  -2  11  -8  102.93    4.25   0
  -2  11  -8  107.65    4.41   0
  -3  11  -8   43.40    4.01   0
   3 -11   8   47.63    4.74   0
  -3  11  -8   47.58    4.49   0
  -3  11  -8   48.74    4.08   0
  -4  11  -8   23.67    4.13   0
   4 -11   8   23.45    4.59   0
  -4  11  -8   27.29    4.05   0
  -4  11  -8   22.94    4.16   0
  -4  11  -8   20.26    4.32   0
  -5  11  -8  272.10    5.00   0
  -5  11  -8  285.93    5.24   0
   5 -11   8  281.72    5.70   0
  -5  11  -8  239.50    4.06   0
  -5  11  -8  275.25    5.59   0
   6 -11   8   63.47    4.79   0
  -6  11  -8   60.37    4.36   0
  -6  11  -8   60.95    4.29   0
  -6  11  -8   74.85    4.56   0
  -6  11  -8   64.27    4.43   0
   7 -11   8   37.25    4.61   0
  -7  11  -8   41.99    4.32   0
  -7  11  -8   33.47    4.22   0
  -7  11  -8   42.92    4.57   0
  -7  11  -8   43.41    4.37   0
  -8  11  -8  100.64    4.81   0
   8 -11   8  105.92    5.05   0
  -8  11  -8   94.67    4.93   0
  -8  11  -8  104.50    4.74   0
  -8  11  -8   99.08    4.94   0
   7  12  -9    9.74    4.95   0
   6  12  -9   46.02    5.32   0
   5  12  -9   30.41    8.96   0
   5  12  -9   23.39    9.51   0
   5  12  -9   20.08    4.80   0
   5  12  -9   20.44    8.65   0
   5  12  -9   17.63    8.43   0
   4  12  -9   24.57    7.10   0
   4  12  -9   28.22    6.26   0
   4  12  -9   25.50    6.57   0
   4  12  -9   23.71    7.02   0
   3  12  -9  109.68    6.02   0
   3  12  -9  102.59    7.25   0
   3  12  -9  112.74    6.17   0
   3  12  -9   90.26    7.19   0
   2  12  -9  168.12    6.66   0
   2  12  -9  125.30    6.57   0
   2  12  -9  170.95    5.30   0
   2  12  -9  164.58    5.18   0
   1  12  -9    6.75    5.37   0
   1  12  -9    1.99    5.44   0
   1  12  -9   10.18    5.02   0
   1  12  -9    2.19    3.55   0
   0  12  -9  204.72    5.51   0
   0  12  -9  179.76    4.93   0
   0  12  -9  185.25    5.83   0
   0  12  -9   95.67    6.15   0
  -1  12  -9  184.80    4.83   0
  -1  12  -9  181.26    5.33   0
  -1  12  -9  192.39    5.57   0
  -1  12  -9  159.59    4.79   0
  -1  12  -9   79.84    5.14   0
  -2  12  -9   26.60    5.46   0
  -2  12  -9   29.34    4.87   0
  -2  12  -9    7.23    4.30   0
  -2  12  -9   29.07    4.05   0
  -2  12  -9   23.75    4.09   0
  -3  12  -9   31.64    4.23   0
  -3  12  -9   38.49    4.20   0
  -3  12  -9   34.46    4.26   0
  -3  12  -9   38.04    4.62   0
   4 -12   9  155.24    5.38   0
  -4  12  -9  147.88    4.77   0
  -4  12  -9  136.30    4.59   0
  -4  12  -9  143.72    4.79   0
  -4  12  -9  145.37    5.06   0
  -5  12  -9   29.59    4.21   0
   5 -12   9   24.40    4.87   0
  -5  12  -9   24.07    4.16   0
  -5  12  -9   26.90    4.61   0
  -5  12  -9   32.63    4.18   0
  -6  12  -9   32.06    4.44   0
   6 -12   9   34.15    4.87   0
  -6  12  -9   39.21    4.22   0
  -6  12  -9   38.24    4.34   0
  -6  12  -9   48.59    4.70   0
  -7  12  -9    3.76    4.51   0
   7 -12   9    2.09    4.55   0
  -7  12  -9   -2.12    4.44   0
  -7  12  -9    7.06    2.99   0
  -7  12  -9    2.84    4.58   0
   5  13 -10   11.79   10.06   0
   5  13 -10   14.24    8.34   0
   5  13 -10   10.32    8.56   0
   5  13 -10    8.23    4.86   0
   5  13 -10    9.84    9.84   0
   4  13 -10    2.33    6.74   0
   4  13 -10    2.50    5.42   0
   4  13 -10    1.24    6.48   0
   4  13 -10    0.37    6.77   0
   3  13 -10   26.94    6.41   0
   3  13 -10   30.45    5.50   0
   3  13 -10   28.93    6.67   0
   3  13 -10   36.18    5.68   0
   2  13 -10   46.70    5.72   0
   2  13 -10   50.48    4.59   0
   2  13 -10   34.29    5.82   0
   2  13 -10   49.96    5.54   0
   1  13 -10   55.80    5.50   0
   1  13 -10   69.39    5.75   0
   1  13 -10   69.60    4.58   0
   1  13 -10   36.13    4.69   0
   0  13 -10   14.89    4.30   0
   0  13 -10   21.35    4.43   0
   0  13 -10   23.80    4.21   0
   0  13 -10    9.99    4.69   0
  -1  13 -10   11.35    5.20   0
  -1  13 -10   13.86    4.38   0
  -1  13 -10    4.97    4.70   0
  -1  13 -10   14.87    4.11   0
  -2  13 -10   11.75    4.37   0
  -2  13 -10    6.81    4.21   0
  -2  13 -10    5.90    4.84   0
  -2  13 -10   16.63    4.92   0
  -2  13 -10   13.50    4.22   0
  -3  13 -10   22.92    4.80   0
  -3  13 -10   36.74    4.30   0
  -3  13 -10   32.02    4.31   0
  -3  13 -10   33.15    4.62   0
  -3  13 -10   31.25    5.08   0
  -3  13 -10   40.86    4.31   0
  -4  13 -10   50.91    4.52   0
  -4  13 -10   63.02    4.94   0
  -4  13 -10   56.29    5.28   0
  -4  13 -10   56.32    4.53   0
  -4  13 -10   61.38    4.52   0
  -5  13 -10   58.47    4.53   0
  -5  13 -10   59.66    4.58   0
  -5  13 -10   59.55    4.94   0
   5 -13  10   54.47    5.30   0
  -5  13 -10   53.16    4.43   0
   3  14 -11   55.35    6.01   0
   3  14 -11   62.86    6.21   0
   3  14 -11   37.48    7.13   0
   3  14 -11   57.87    6.23   0
   2  14 -11   94.71    6.55   0
   2  14 -11  104.24    6.11   0
   2  14 -11   96.45    6.04   0
   2  14 -11   72.96    7.23   0
   1  14 -11   22.41    5.62   0
   1  14 -11   14.80    4.45   0
   1  14 -11    8.83    5.81   0
   1  14 -11   21.76    5.29   0
   0  14 -11    7.86    5.45   0
   0  14 -11    6.97    4.31   0
   0  14 -11    2.93    4.26   0
   0  14 -11    2.25    5.91   0
  -1  14 -11   49.69    4.78   0
  -1  14 -11   47.54    4.56   0
  -1  14 -11   19.11    5.15   0
  -1  14 -11   51.32    4.55   0
  -2  14 -11   22.44    4.37   0
  -2  14 -11   21.95    4.29   0
  -2  14 -11    8.89    6.18   0
  -2  14 -11   17.40    5.37   0
  -2  14 -11   25.30    4.65   0
   2  11 -15   39.68    5.12   0
   2  11 -15   66.76    6.84   0
   2  11 -15   42.56    4.90   0
   2  11 -15   33.41    5.25   0
   3  11 -15   29.11    5.07   0
   3  11 -15   49.27    6.68   0
   3  11 -15    9.84    5.10   0
   3  11 -15   29.49    6.01   0
  -2  10 -14    6.92    4.97   0
  -2  10 -14    3.83    5.26   0
  -2  10 -14   11.39    5.26   0
  -2  10 -14   14.08    4.43   0
  -1  10 -14    1.68    4.82   0
  -1  10 -14   -1.36    4.40   0
  -1  10 -14   -0.32    5.17   0
  -1  10 -14    4.66    5.09   0
   0  10 -14   81.98    5.29   0
   0  10 -14  115.48    6.02   0
   0  10 -14   99.53    4.86   0
   0  10 -14   62.56    5.39   0
   1  10 -14  120.81    5.53   0
   1  10 -14  145.03    5.13   0
   1  10 -14   97.76    5.67   0
   1  10 -14  176.71    6.54   0
   2  10 -14   39.37    6.03   0
   2  10 -14   18.82    4.77   0
   2  10 -14   29.51    4.67   0
   2  10 -14   22.57    5.00   0
   3  10 -14   20.66    5.89   0
   3  10 -14   26.69    5.67   0
   3  10 -14   40.26    6.42   0
   3  10 -14   20.19    4.91   0
   4  10 -14   48.88    6.03   0
   4  10 -14  102.77    7.18   0
   4  10 -14   80.67    8.60   0
   4  10 -14   56.38    6.06   0
   4  10 -14   39.73    4.88   0
   5  10 -14   28.50    4.87   0
   5  10 -14   46.20    8.05   0
   5  10 -14   38.57    7.97   0
   5  10 -14   17.38    4.54   0
   5  10 -14   25.76    5.96   0
   6  10 -14   14.14    6.03   0
   6  10 -14   19.71    7.93   0
   6  10 -14   19.72    8.28   0
   6  10 -14    8.95    5.56   0
   6  10 -14   11.82    4.74   0
   6  10 -14    6.93    6.22   0
   7  10 -14   33.89    8.15   0
   7  10 -14   28.95    5.83   0
   7  10 -14   41.93    7.29   0
   7  10 -14   62.74    8.76   0
   7  10 -14   26.93    6.10   0
  -4   9 -13   38.48    5.25   0
  -4   9 -13   33.89    5.39   0
  -3   9 -13    0.03    5.00   0
  -3   9 -13    6.56    3.17   0
  -3   9 -13    8.04    4.26   0
  -3   9 -13    9.83    3.46   0
  -2   9 -13  103.20    5.52   0
  -2   9 -13   89.32    5.51   0
  -2   9 -13  134.72    4.87   0
  -2   9 -13  138.38    5.89   0
  -1   9 -13   55.88    5.38   0
  -1   9 -13   53.54    4.49   0
  -1   9 -13   35.66    5.13   0
  -1   9 -13   52.50    5.00   0
   0   9 -13   23.59    4.86   0
   0   9 -13   23.85    4.30   0
   0   9 -13   30.46    5.14   0
   0   9 -13   16.67    4.96   0
   1   9 -13  198.63    6.51   0
   1   9 -13  127.89    5.22   0
   1   9 -13  158.53    5.04   0
   1   9 -13  112.92    5.35   0
   2   9 -13   96.39    5.04   0
   2   9 -13  103.69    4.97   0
   2   9 -13  144.93    6.21   0
   2   9 -13   77.56    5.18   0
   3   9 -13   11.77    4.64   0
   3   9 -13   12.28    4.34   0
   3   9 -13    5.12    4.68   0
   3   9 -13   16.68    5.95   0
   4   9 -13    5.86    4.53   0
   4   9 -13    6.89    6.38   0
   4   9 -13    6.50    4.50   0
   4   9 -13    5.70    4.38   0
   4   9 -13    4.76    7.33   0
   5   9 -13   21.87    5.84   0
   5   9 -13   40.42    7.63   0
   5   9 -13   36.28    7.51   0
   5   9 -13   19.89    4.52   0
   5   9 -13   20.36    4.75   0
   6   9 -13   60.47    7.93   0
   6   9 -13   34.78    7.49   0
   6   9 -13   31.95    4.95   0
   6   9 -13   34.63    5.69   0
   7   9 -13   56.67    8.13   0
   7   9 -13   75.83    7.40   0
  -7  -9  13   65.03    6.10   0
   7   9 -13  108.59    8.19   0
  -7  -9  13   55.85    5.33   0
   7   9 -13   61.77    4.86   0
   8   9 -13  105.45    7.41   0
  -8  -9  13   70.02    5.17   0
  -8  -9  13   45.90    5.40   0
   8   9 -13   49.77    4.85   0
  -9  -9  13    1.74    4.99   0
   9   9 -13    3.94    6.29   0
   9   9 -13    7.12    5.34   0
  -9  -9  13    3.05    4.74   0
  -5   8 -12   46.89    3.88   0
  -5   8 -12   46.60    4.63   0
  -5   8 -12   52.68    5.12   0
  -5   8 -12   43.88    4.51   0
  -4   8 -12   91.78    4.80   0
  -4   8 -12   76.77    5.37   0
  -4   8 -12   85.92    4.57   0
  -4   8 -12   73.83    5.34   0
  -3   8 -12   61.70    5.09   0
  -3   8 -12   67.25    3.43   0
  -3   8 -12   66.92    4.47   0
  -3   8 -12   56.39    5.08   0
  -2   8 -12   64.37    4.45   0
  -2   8 -12   67.87    4.49   0
  -2   8 -12   57.92    5.11   0
  -2   8 -12   58.79    5.04   0
  -1   8 -12  387.11    6.51   0
  -1   8 -12  439.06    5.93   0
  -1   8 -12  473.90    6.55   0
  -1   8 -12  347.31    6.35   0
   0   8 -12  367.75    5.72   0
   0   8 -12  414.08    7.17   0
   0   8 -12  319.29    6.18   0
   0   8 -12  271.03    6.19   0
   1   8 -12  201.89    5.44   0
   1   8 -12  255.22    5.38   0
   1   8 -12  300.52    6.84   0
   1   8 -12  172.38    5.67   0
   2   8 -12   38.43    4.74   0
   2   8 -12   59.31    4.48   0
   2   8 -12   40.62    4.85   0
   2   8 -12   61.48    6.12   0
   3   8 -12  108.51    4.98   0
   3   8 -12  131.03    6.06   0
   3   8 -12  161.91    7.04   0
   3   8 -12   84.45    5.02   0
   4   8 -12    8.89    4.59   0
   4   8 -12   24.34    6.46   0
   4   8 -12    9.37    4.47   0
   4   8 -12   21.23    7.39   0
   4   8 -12   14.96    5.48   0
   5   8 -12   69.47    5.68   0
   5   8 -12   65.18    6.11   0
   5   8 -12  110.85    8.23   0
  -6  -8  12   15.14    4.84   0
   6   8 -12   17.01    6.24   0
  -6  -8  12   17.34    5.49   0
   6   8 -12   18.03    4.41   0
   6   8 -12   26.78    7.19   0
   7   8 -12    4.10    6.52   0
  -7  -8  12    6.11    4.83   0
   7   8 -12    8.82    6.78   0
  -7  -8  12    9.37    5.38   0
   7   8 -12    5.76    5.87   0
   7   8 -12    6.75    5.30   0
   8   8 -12    8.97    4.38   0
   8   8 -12   16.22    6.41   0
  -8  -8  12    8.51    4.93   0
  -9  -8  12    2.62    5.08   0
   9   8 -12   11.39    5.61   0
   9   8 -12    8.92    5.15   0
 -10  -8  12   -0.88    5.25   0
  10   8 -12    5.68    5.56   0
  10   8 -12    6.16    4.29   0
  -6   7 -11   41.48    5.14   0
  -6   7 -11   61.73    4.71   0
  -6   7 -11   43.65    4.36   0
  -5   7 -11   79.31    3.61   0
  -5   7 -11   77.72    3.89   0
  -5   7 -11   68.61    4.44   0
  -5   7 -11   69.75    5.04   0
  -4   7 -11   63.47    5.04   0
  -4   7 -11   74.50    4.69   0
  -4   7 -11   64.26    4.82   0
  -4   7 -11   70.71    4.35   0
  -3   7 -11   55.55    4.87   0
  -3   7 -11   58.74    4.40   0
  -3   7 -11   47.24    3.54   0
  -3   7 -11   40.22    3.71   0
  -2   7 -11  155.65    4.89   0
  -2   7 -11  136.32    5.40   0
  -2   7 -11  133.14    4.14   0
  -2   7 -11  155.37    4.88   0
  -1   7 -11 1272.60    8.06   0
  -1   7 -11 1329.58    9.44   0
  -1   7 -11 1101.29    8.60   0
  -1   7 -11  978.49    8.37   0
   0   7 -11  630.82    7.08   0
   0   7 -11  699.20    6.69   0
   0   7 -11  795.10    8.87   0
   0   7 -11  527.99    7.02   0
   1   7 -11    7.98    4.41   0
   1   7 -11    7.63    4.06   0
   1   7 -11    6.75    4.83   0
   1   7 -11    6.97    4.49   0
   2   7 -11  427.96    6.53   0
   2   7 -11  636.29    9.18   0
   2   7 -11  538.73    6.65   0
   2   7 -11  401.27    6.66   0
   3   7 -11  185.26    5.57   0
   3   7 -11  318.11    8.93   0
   3   7 -11  242.72    5.74   0
   3   7 -11  190.43    5.58   0
   4   7 -11  103.66    7.37   0
   4   7 -11   70.75    5.76   0
   4   7 -11   59.35    4.64   0
   4   7 -11   88.09    8.89   0
  -5  -7  11  230.79    5.84   0
  -5  -7  11  198.38    5.90   0
   5   7 -11  205.87    5.36   0
   5   7 -11  211.74    7.08   0
   5   7 -11  350.31   10.19   0
   6   7 -11   10.09    4.25   0
   6   7 -11   10.48    6.75   0
   6   7 -11    8.96    6.88   0
  -6  -7  11    4.09    4.82   0
   7   7 -11    5.31    6.07   0
  -7  -7  11    0.86    5.99   0
   7   7 -11    4.73    6.83   0
   7   7 -11    7.26    4.27   0
   8   7 -11   64.07    5.58   0
  -8  -7  11   59.83    5.44   0
   8   7 -11  114.04    6.99   0
   9   7 -11   55.21    6.68   0
  -9  -7  11   31.55    5.25   0
   9   7 -11   29.70    4.48   0
  10   7 -11    5.31    5.38   0
 -10  -7  11    2.26    6.18   0
  10   7 -11    0.07    4.25   0
  11   7 -11    7.80    5.58   0
 -11  -7  11    7.44    5.25   0
  11   7 -11    6.61    4.37   0
  -7   6 -10   22.35    5.01   0
  -7   6 -10   21.75    4.22   0
  -7   6 -10   23.05    4.58   0
   7  -6  10    7.63    3.70   0
  -6   6 -10   66.07    5.06   0
  -6   6 -10   87.24    4.72   0
   6  -6  10   51.38    5.00   0
  -6   6 -10   68.52    4.41   0
  -5   6 -10  147.53    4.70   0
  -5   6 -10  139.51    5.37   0
  -5   6 -10  183.95    4.94   0
  -4   6 -10   12.47    2.89   0
  -4   6 -10   15.75    4.53   0
  -4   6 -10    6.89    3.95   0
  -4   6 -10   10.12    4.58   0
  -3   6 -10   16.70    4.60   0
  -3   6 -10   12.55    2.97   0
  -3   6 -10   14.26    3.90   0
  -3   6 -10   10.33    4.58   0
  -2   6 -10  296.30    5.36   0
  -2   6 -10  235.38    5.55   0
  -2   6 -10  222.31    4.38   0
  -2   6 -10  295.19    5.33   0
  -1   6 -10  462.92    6.52   0
  -1   6 -10  522.71    6.01   0
  -1   6 -10  536.72    6.73   0
   1  -6  10  432.64    5.69   0
  -1   6 -10  399.90    5.48   0
   0   6 -10  471.85    6.64   0
   0   6 -10  622.60    8.02   0
   0   6 -10  558.90    6.38   0
   0   6 -10  430.51    6.60   0
   0  -6  10  498.23    5.83   0
   1   6 -10 1605.76   10.09   0
   1   6 -10 1988.25   10.20   0
   1   6 -10 2291.11   14.35   0
   1   6 -10 1530.78   10.23   0
  -1  -6  10 1756.14    9.38   0
   2   6 -10   10.03    4.70   0
   2   6 -10   15.48    4.34   0
   2   6 -10   18.18    5.02   0
  -2  -6  10   19.39    3.88   0
   2   6 -10    9.85    4.75   0
   3   6 -10  485.88    6.74   0
   3   6 -10  800.06   12.87   0
   3   6 -10  623.51    7.30   0
  -3  -6  10  533.64    9.31   0
  -3  -6  10  583.25    6.65   0
   4   6 -10 1704.54   20.06   0
   4   6 -10 1805.09   18.86   0
  -4  -6  10 1460.59   10.22   0
  -4  -6  10 1143.74    9.87   0
   4   6 -10 1283.87   10.46   0
   4   6 -10 1069.90    8.54   0
  -5  -6  10  314.12    6.57   0
   5   6 -10  318.07    5.90   0
   5   6 -10  507.00   11.84   0
   5   6 -10  293.41    7.98   0
  -5  -6  10  404.72    7.10   0
   6   6 -10  193.40    8.36   0
   6   6 -10  326.17    8.66   0
  -6  -6  10  195.33    6.08   0
   6   6 -10  198.39    5.34   0
   7   6 -10   11.26    5.35   0
  -7  -6  10    5.58    5.04   0
   7   6 -10    6.38    7.10   0
   7   6 -10    8.72    4.30   0
   8   6 -10  271.95    7.10   0
  -8  -6  10  143.20    5.66   0
   8   6 -10  168.31    5.18   0
  -9  -6  10   54.07    5.25   0
   9   6 -10   93.42    6.09   0
   9   6 -10   63.15    4.64   0
  10   6 -10   15.70    5.41   0
  10   6 -10    2.91    4.21   0
 -10  -6  10    4.21    4.79   0
  11   6 -10   62.50    6.05   0
 -11  -6  10   30.47    6.26   0
  11   6 -10   34.60    4.51   0
   8  -5   9   17.05    4.17   0
  -8   5  -9   24.54    3.30   0
  -8   5  -9   17.09    4.19   0
   8  -5   9   19.44    4.76   0
  -8   5  -9   10.40    4.88   0
  -7   5  -9   -6.03    4.81   0
  -7   5  -9    0.45    3.97   0
   7  -5   9   -0.90    4.69   0
   7  -5   9   -1.57    3.91   0
  -7   5  -9   -2.24    4.52   0
  -6   5  -9   58.05    4.86   0
   6  -5   9   43.08    4.83   0
  -6   5  -9   65.58    4.55   0
   6  -5   9   41.86    4.10   0
  -6   5  -9   46.88    4.28   0
  -5   5  -9   37.30    4.65   0
  -5   5  -9   36.61    4.18   0
   5  -5   9   35.22    4.65   0
  -5   5  -9   31.45    4.13   0
   5  -5   9   34.73    3.95   0
  -4   5  -9   58.07    4.68   0
  -4   5  -9   72.68    3.21   0
  -4   5  -9   73.64    4.23   0
  -3   5  -9   56.35    4.79   0
  -3   5  -9   57.47    3.12   0
  -3   5  -9   67.04    5.23   0
  -3   5  -9   58.87    4.58   0
   3  -5   9   56.22    4.20   0
  -2   5  -9  395.82    6.09   0
  -2   5  -9  385.28    6.06   0
  -2   5  -9  483.29    5.97   0
  -2   5  -9  482.53    6.13   0
   2  -5   9  380.77    5.56   0
  -1   5  -9  409.20    6.52   0
  -1   5  -9  517.41    6.20   0
  -1   5  -9  533.40    6.71   0
  -1   5  -9  432.39    6.25   0
   1  -5   9  422.75    5.79   0
   0   5  -9  188.51    4.97   0
   0   5  -9  146.63    5.41   0
   0   5  -9  201.65    6.05   0
   0   5  -9  142.05    4.11   0
   0  -5   9  160.34    3.60   0
   1   5  -9   24.89    4.99   0
  -1  -5   9   25.60    3.76   0
   1   5  -9   25.63    4.81   0
   1   5  -9   25.30    4.28   0
   1   5  -9   35.66    5.19   0
   2   5  -9  261.88    5.98   0
   2   5  -9  364.82    6.09   0
   2   5  -9  290.37    6.16   0
   2   5  -9  430.94    9.22   0
  -2  -5   9  321.43    5.45   0
  -3  -5   9  384.79    5.93   0
   3   5  -9  387.53    6.57   0
   3   5  -9  497.45   12.50   0
   3   5  -9  294.04    6.09   0
  -3  -5   9  320.40    6.53   0
  -4  -5   9 1051.79    9.30   0
   4   5  -9 1280.07   19.51   0
   4   5  -9  774.08    7.82   0
  -4  -5   9  826.97    8.78   0
   4   5  -9  896.32    9.86   0
  -5  -5   9  191.92    5.97   0
  -5  -5   9  268.82    6.31   0
   5   5  -9  199.00    7.44   0
   5   5  -9  315.77    9.62   0
   5   5  -9  205.62    5.45   0
   6   5  -9   75.23    4.68   0
   6   5  -9   65.39    6.36   0
   6   5  -9   98.01    6.65   0
  -6  -5   9   60.98    5.21   0
  -6  -5   9   70.23    5.32   0
   7   5  -9  384.20    8.37   0
  -7  -5   9  236.72    6.12   0
   7   5  -9  254.01    9.35   0
   7   5  -9  262.68    5.57   0
  -7  -5   9  290.11    8.91   0
  -8  -5   9  104.25    5.20   0
   8   5  -9  167.35    6.37   0
   8   5  -9  106.68    4.78   0
   9   5  -9  196.78    6.51   0
  -9  -5   9  118.04    5.43   0
   9   5  -9  133.64    4.84   0
  10   5  -9  145.65    5.20   0
 -10  -5   9   74.22    5.21   0
  10   5  -9   84.50    4.70   0
 -11  -5   9   57.10    5.23   0
  11   5  -9   80.49    5.91   0
  11   5  -9   55.09    4.54   0
  12   5  -9   38.98    4.54   0
  12   5  -9   68.34    5.09   0
 -12  -5   9   31.47    5.04   0
   8  -4   8   22.47    4.78   0
  -8   4  -8   26.32    4.49   0
   8  -4   8   14.16    4.21   0
  -8   4  -8   24.37    6.01   0
  -8   4  -8   25.07    4.14   0
  -8   4  -8   23.35    4.86   0
   7  -4   8   62.98    4.79   0
  -7   4  -8   75.70    4.55   0
  -7   4  -8   70.70    6.14   0
  -7   4  -8   70.15    4.89   0
  -7   4  -8   66.27    4.28   0
   7  -4   8   55.70    3.24   0
   6  -4   8   10.45    3.13   0
  -6   4  -8   16.81    4.19   0
  -6   4  -8   14.03    3.96   0
   6  -4   8   13.95    3.79   0
  -6   4  -8   10.62    4.60   0
  -6   4  -8   12.21    6.28   0
  -5   4  -8   71.72    4.44   0
   5  -4   8   56.53    4.73   0
  -5   4  -8   59.31    4.24   0
   5  -4   8   60.68    4.19   0
  -5   4  -8   58.33    4.79   0
  -4   4  -8   91.74    4.76   0
   4  -4   8   76.15    4.10   0
   4  -4   8   75.32    4.74   0
   4  -4   8   76.31    4.28   0
  -4   4  -8   83.57    4.27   0
  -4   4  -8   87.67    4.26   0
  -3   4  -8  325.68    5.81   0
  -3   4  -8  398.02    5.54   0
  -3   4  -8  375.44    5.57   0
   3  -4   8  303.80    5.27   0
   3  -4   8  312.71    5.25   0
  -2   4  -8  815.84    6.16   0
   2  -4   8  727.58    6.94   0
  -2   4  -8  713.05    7.09   0
  -2   4  -8  710.50    6.94   0
  -2   4  -8  906.44    8.20   0
   2  -4   8  721.46    6.60   0
  -1   4  -8  262.81    6.15   0
  -1   4  -8  205.71    5.27   0
  -1   4  -8  247.10    5.12   0
  -1   4  -8  209.31    5.30   0
   1  -4   8  220.97    4.87   0
   0   4  -8   70.40    4.95   0
   0   4  -8   98.74    4.67   0
   0   4  -8   99.12    5.36   0
   0   4  -8   77.77    5.02   0
   0  -4   8   74.27    4.17   0
  -1  -4   8  656.64    6.49   0
   1   4  -8  872.95   10.79   0
   1   4  -8  600.26    7.39   0
   1   4  -8  756.49    7.25   0
   1   4  -8  599.30    7.42   0
  -2  -4   8  334.89    5.45   0
  -2  -4   8  288.20    6.41   0
   2   4  -8  345.92    6.01   0
   2   4  -8  402.23   10.35   0
   2   4  -8  274.65    6.29   0
  -3  -4   8  293.38    5.44   0
   3   4  -8  237.28    5.87   0
   3   4  -8  282.81    7.03   0
  -3  -4   8  227.29    6.07   0
  -4  -4   8  150.82    4.96   0
  -4  -4   8  126.49    5.69   0
   4   4  -8  147.86    5.30   0
   4   4  -8  154.35    5.79   0
   4   4  -8  234.86   13.42   0
  -5  -4   8  750.71    8.87   0
   5   4  -8  726.83    7.68   0
  -5  -4   8  610.50    7.73   0
   5   4  -8 1010.46   13.85   0
   5   4  -8  654.96   10.67   0
  -6  -4   8  128.42    5.81   0
  -6  -4   8   98.70    5.06   0
   6   4  -8  124.69    7.51   0
   6   4  -8  153.90    6.95   0
   6   4  -8  114.84    4.95   0
  -7  -4   8   44.78    6.43   0
   7   4  -8   45.21    6.85   0
  -7  -4   8   40.42    4.64   0
   7   4  -8   71.69    5.44   0
   7   4  -8   52.79    4.57   0
  -8  -4   8   80.12   10.02   0
  -8  -4   8   80.23    4.93   0
   8   4  -8   84.01    5.51   0
   8   4  -8   59.44    5.48   0
  -9  -4   8   91.16    4.89   0
   9   4  -8  160.65    6.11   0
   9   4  -8  110.70    4.78   0
  10   4  -8   21.87    4.30   0
  10   4  -8   32.15    4.48   0
 -10  -4   8   21.65    4.78   0
 -11  -4   8    5.59    4.66   0
  11   4  -8    6.55    4.41   0
  11   4  -8   -0.49    4.21   0
  12   4  -8    9.66    4.33   0
  12   4  -8   17.73    5.69   0
 -12  -4   8    8.70    4.90   0
  -9   3  -7    7.43    3.00   0
   9  -3   7    4.65    4.62   0
  -9   3  -7    5.55    3.15   0
  -9   3  -7    4.51    5.72   0
   9  -3   7    7.06    4.24   0
  -9   3  -7    6.39    4.65   0
   8  -3   7   22.28    4.80   0
  -8   3  -7   29.46    4.44   0
   8  -3   7   18.55    4.15   0
  -8   3  -7   30.90    5.72   0
  -8   3  -7   33.09    4.20   0
  -8   3  -7   19.77    4.62   0
  -7   3  -7   26.17    4.49   0
   7  -3   7   28.90    4.40   0
   7  -3   7   37.32    4.24   0
  -7   3  -7   30.64    5.51   0
  -7   3  -7   26.51    4.12   0
  -7   3  -7   37.72    4.39   0
  -6   3  -7    1.16    4.46   0
   6  -3   7    6.68    4.40   0
  -6   3  -7    4.79    5.44   0
   6  -3   7    8.25    3.88   0
  -6   3  -7    7.57    4.06   0
  -6   3  -7    7.91    3.89   0
  -5   3  -7  219.67    5.56   0
   5  -3   7  203.50    4.73   0
   5  -3   7  212.98    5.47   0
  -5   3  -7  254.68    5.12   0
  -5   3  -7  237.38    8.02   0
  -5   3  -7  229.34    4.83   0
   5  -3   7  207.55    5.15   0
  -4   3  -7  518.21    6.50   0
   4  -3   7  483.30    5.46   0
  -4   3  -7  610.39    6.21   0
   4  -3   7  518.52    5.96   0
  -4   3  -7  556.48    6.17   0
   4  -3   7  539.01    6.27   0
  -3   3  -7  465.20    6.26   0
  -3   3  -7  549.77    5.91   0
   3  -3   7  463.01    5.52   0
   3  -3   7  497.77    6.00   0
  -3   3  -7  542.18    6.22   0
   3  -3   7  500.27    5.97   0
  -2   3  -7   24.54    4.03   0
  -2   3  -7   20.75    4.47   0
  -2   3  -7   20.65    4.03   0
   2  -3   7    8.42    3.69   0
  -2   3  -7   19.42    4.29   0
   2  -3   7   12.34    3.83   0
   1  -3   7 1120.55    8.17   0
  -1   3  -7 1147.21    8.69   0
  -1   3  -7 1244.14    7.79   0
   1  -3   7 1152.39    9.03   0
  -1   3  -7 1403.62    9.89   0
  -1   3  -7 1131.75    8.75   0
   0  -3   7  289.62    5.35   0
   0   3  -7  265.53    5.92   0
   0   3  -7  351.22    5.77   0
   0   3  -7  273.42    4.98   0
   0  -3   7  309.08    6.50   0
   0   3  -7  366.52    7.26   0
  -1  -3   7 1341.75    9.08   0
   1   3  -7 1507.63    9.80   0
   1   3  -7 1187.75    9.68   0
   1   3  -7 1122.84    8.70   0
   1   3  -7 1566.42   14.50   0
  -2  -3   7 1073.90    8.62   0
  -2  -3   7  856.16    8.91   0
   2   3  -7  904.26    8.93   0
   2   3  -7 1249.16   22.55   0
   2   3  -7 1151.96    9.37   0
  -3  -3   7 1625.34   10.71   0
  -3  -3   7 1333.07   10.61   0
   3   3  -7 1424.25   11.67   0
   3   3  -7 1283.39    9.91   0
  -4  -3   7  875.07    8.78   0
   4   3  -7 1059.45   25.29   0
  -4  -3   7  759.11    8.44   0
   4   3  -7  804.15    8.17   0
   4   3  -7  708.11    9.43   0
   5   3  -7  139.19    6.77   0
  -5  -3   7  140.94    5.64   0
   5   3  -7  193.31    7.39   0
  -5  -3   7  127.67    5.34   0
   5   3  -7  162.86    5.49   0
   6   3  -7   83.28    6.74   0
  -6  -3   7   68.33    5.25   0
  -6  -3   7   75.86    4.95   0
   6   3  -7   85.98    4.86   0
   6   3  -7  111.47    6.17   0
   7   3  -7   91.33    4.62   0
   7   3  -7  109.19    5.57   0
   7   3  -7   75.60    6.36   0
  -7  -3   7   78.33    4.78   0
  -7  -3   7   68.64    6.70   0
   8   3  -7  722.11    7.17   0
  -8  -3   7  689.56    7.43   0
  -8  -3   7  615.88   11.84   0
   8   3  -7  935.01    8.40   0
  -9  -3   7  229.79   11.15   0
   9   3  -7  329.16    6.59   0
  -9  -3   7  254.41    5.69   0
   9   3  -7  228.17    5.30   0
  10   3  -7   58.99    4.55   0
 -10  -3   7   38.82    4.59   0
  10   3  -7   36.49    4.25   0
  11   3  -7   85.26    4.73   0
 -11  -3   7   56.57    5.00   0
  11   3  -7   51.93    4.39   0
  12   3  -7   56.55    4.77   0
  12   3  -7   30.64    4.41   0
 -12  -3   7   31.76    4.96   0
  13   3  -7   21.34    5.64   0
 -13  -3   7   14.15    4.96   0
  13   3  -7    7.85    4.50   0
   9  -2   6   72.08    4.86   0
  -9   2  -6  110.42    4.96   0
   9  -2   6   64.27    4.67   0
  -9   2  -6   67.96    4.62   0
  -9   2  -6   88.48    6.23   0
  -9   2  -6   79.97    4.99   0
   8  -2   6  132.16    5.17   0
  -8   2  -6  174.86    5.06   0
   8  -2   6  121.81    4.86   0
  -8   2  -6  131.55    4.50   0
  -8   2  -6  134.44    5.15   0
  -7   2  -6   95.49    4.83   0
   7  -2   6   94.94    4.76   0
  -7   2  -6  116.04    4.58   0
   7  -2   6  106.19    4.45   0
  -7   2  -6   96.87    3.28   0
  -6   2  -6    1.60    4.33   0
   6  -2   6    1.11    4.23   0
  -6   2  -6    1.27    2.78   0
  -6   2  -6   -0.53    3.81   0
   6  -2   6    5.10    3.81   0
   5  -2   6   25.44    4.39   0
  -5   2  -6   28.78    4.22   0
   5  -2   6   20.92    3.83   0
  -5   2  -6   17.68    5.50   0
  -5   2  -6   27.89    3.84   0
  -5   2  -6   27.54    4.51   0
   5  -2   6   24.58    4.28   0
  -4   2  -6   88.15    3.62   0
   4  -2   6   93.21    4.85   0
  -4   2  -6  107.44    4.57   0
   4  -2   6   94.17    4.08   0
  -4   2  -6   95.79    6.16   0
  -4   2  -6  100.37    4.30   0
   4  -2   6   95.23    4.54   0
  -3   2  -6  637.82    6.97   0
   3  -2   6  622.64    6.16   0
  -3   2  -6  758.48    6.78   0
   3  -2   6  654.69    7.08   0
   3  -2   6  657.93    6.78   0
  -3   2  -6  729.60    6.81   0
   2  -2   6  572.25    6.38   0
  -2   2  -6  526.46    6.77   0
  -2   2  -6  632.37    6.68   0
   2  -2   6  577.36    6.90   0
  -2   2  -6  635.50    6.49   0
   1  -2   6  110.22    4.53   0
  -1   2  -6  111.64    4.99   0
  -1   2  -6  130.62    4.68   0
   1  -2   6  123.37    4.48   0
  -1   2  -6  136.56    4.84   0
  -1   2  -6  119.08    5.06   0
   0  -2   6  724.32    7.05   0
   0   2  -6  657.85    7.81   0
   0   2  -6  746.34    6.60   0
   0  -2   6  780.61    9.08   0
   0   2  -6  641.41    6.94   0
   0   2  -6  791.95    9.04   0
   1   2  -6 2533.38   20.30   0
  -1  -2   6 2291.73   11.77   0
   1   2  -6 2033.51   12.58   0
  -1  -2   6 2464.30   18.68   0
   1   2  -6 2360.36   11.82   0
  -1  -2   6 1976.55   12.64   0
  -2  -2   6 2325.58   12.71   0
   2   2  -6 2059.12   12.75   0
  -2  -2   6 1931.51   12.74   0
   2   2  -6 2234.32   13.08   0
  -3  -2   6  329.98    6.21   0
   3   2  -6  389.21    6.81   0
   3   2  -6  358.22    7.05   0
  -3  -2   6  317.11    6.72   0
  -4  -2   6 1006.24    9.23   0
  -4  -2   6  863.86    9.07   0
   4   2  -6 1071.04    9.25   0
   4   2  -6  918.13   10.58   0
   5   2  -6 2730.46   17.09   0
   5   2  -6 3380.84   19.45   0
  -5  -2   6 2481.30   12.11   0
  -5  -2   6 1725.88   13.60   0
   5   2  -6 2858.04   13.13   0
  -6  -2   6  896.75    8.39   0
  -6  -2   6  611.48    8.50   0
   6   2  -6 1115.72    9.83   0
  -6  -2   6  530.16    8.73   0
   6   2  -6  909.49   10.86   0
   6   2  -6  953.07    8.21   0
   7   2  -6  143.55    4.91   0
   7   2  -6  137.82    6.63   0
   7   2  -6  185.57    5.08   0
  -7  -2   6   88.16    5.58   0
  -7  -2   6  143.88    5.04   0
   8   2  -6  310.69    5.48   0
   8   2  -6  388.81    6.62   0
  -8  -2   6  302.37    5.69   0
  -8  -2   6  197.22    7.74   0
  -8  -2   6  222.76    5.05   0
  -9  -2   6    8.86    4.64   0
   9   2  -6   17.88    4.03   0
   9   2  -6   16.17    4.97   0
  -9  -2   6   12.84    6.01   0
  -9  -2   6   11.04    4.31   0
  10   2  -6   39.03    4.41   0
  10   2  -6   24.09    4.19   0
 -10  -2   6   22.21    4.59   0
 -10  -2   6   16.45    3.94   0
 -10  -2   6   22.38    6.45   0
 -10  -2   6   26.69    6.29   0
 -11  -2   6   80.69    7.24   0
 -11  -2   6   82.63    4.88   0
 -11  -2   6   57.47    7.77   0
  11   2  -6  104.07    5.51   0
 -11  -2   6   55.93    5.19   0
  11   2  -6   65.90    4.42   0
  12   2  -6    6.48    4.22   0
 -12  -2   6    4.50    7.26   0
 -12  -2   6    2.10    7.29   0
  12   2  -6   10.70    4.37   0
 -12  -2   6    5.22    4.53   0
 -12  -2   6    6.11    4.04   0
 -13  -2   6    3.45    4.34   0
  13   2  -6   17.55    4.53   0
 -13  -2   6    0.30    7.08   0
 -13  -2   6    8.68    4.73   0
  13   2  -6    0.47    4.38   0
 -13  -2   6    1.33    8.44   0
 -10   1  -5    3.52    4.67   0
  10  -1   5    8.44    4.34   0
 -10   1  -5    8.05    4.42   0
 -10   1  -5    6.00    4.62   0
 -10   1  -5    1.96    4.31   0
  10  -1   5   -3.97    4.71   0
  -9   1  -5    8.63    2.89   0
   9  -1   5   10.87    4.53   0
  -9   1  -5   15.79    4.32   0
   9  -1   5   11.36    4.26   0
  -9   1  -5   16.32    4.66   0
  -8   1  -5  180.10    5.07   0
   8  -1   5  135.49    4.73   0
  -8   1  -5  153.70    4.59   0
   8  -1   5  130.52    4.86   0
  -8   1  -5  155.88    5.12   0
  -7   1  -5  127.23    4.48   0
  -7   1  -5  144.90    4.69   0
   7  -1   5  132.07    4.63   0
   7  -1   5  121.35    4.84   0
  -7   1  -5  122.48    5.05   0
   6  -1   5   38.09    4.51   0
  -6   1  -5   45.42    4.23   0
   6  -1   5   36.80    4.01   0
  -6   1  -5   37.58    4.41   0
  -6   1  -5   40.84    4.04   0
   6  -1   5   46.06    4.42   0
  -5   1  -5   13.06    4.15   0
   5  -1   5   12.87    3.70   0
  -5   1  -5    9.08    3.81   0
   5  -1   5   11.60    4.19   0
  -5   1  -5    8.71    3.90   0
   5  -1   5   14.30    4.04   0
  -4   1  -5  229.69    5.32   0
   4  -1   5  235.76    5.37   0
  -4   1  -5  255.19    5.11   0
   4  -1   5  225.45    4.88   0
  -4   1  -5  237.77    4.94   0
  -4   1  -5  258.43    6.85   0
   4  -1   5  234.00    5.21   0
   3  -1   5  346.51    6.10   0
  -3   1  -5  381.50    5.70   0
   3  -1   5  358.32    5.42   0
  -3   1  -5  382.07    5.68   0
  -3   1  -5  345.41    5.99   0
   3  -1   5  366.87    5.85   0
   2  -1   5  189.49    4.89   0
  -2   1  -5  171.69    5.33   0
   2  -1   5  174.78    4.39   0
   2  -1   5  186.22    4.83   0
  -2   1  -5  190.69    5.01   0
  -2   1  -5  195.21    4.92   0
   1  -1   5   60.99    4.25   0
  -1   1  -5   64.46    4.29   0
  -1   1  -5   65.83    4.37   0
  -1   1  -5   67.53    4.85   0
  -1   1  -5   61.06    4.81   0
   1  -1   5   64.77    5.03   0
   0  -1   5 1744.89   10.66   0
   0   1  -5 1579.44   10.95   0
   0   1  -5 1886.61   11.04   0
   0   1  -5 1834.48   12.20   0
   0   1  -5 1945.12   14.21   0
   0  -1   5 1877.33   13.22   0
   1   1  -5 5542.46   20.67   0
   1   1  -5 5984.20   19.87   0
  -1  -1   5 5889.04   19.57   0
  -1  -1   5 5398.24   20.70   0
  -2  -1   5  637.66    7.80   0
  -2  -1   5  901.58   24.59   0
   2   1  -5  556.84    8.12   0
  -2  -1   5  640.99    8.63   0
   2   1  -5  510.52    7.67   0
   3   1  -5  630.71    7.90   0
  -3  -1   5  632.56    8.04   0
  -3  -1   5  486.06    7.23   0
   3   1  -5  530.25    8.25   0
   4   1  -5 1145.43    8.85   0
  -4  -1   5 1176.13    9.71   0
   4   1  -5 1120.51   10.93   0
  -4  -1   5  764.94    9.65   0
  -4  -1   5 1077.04   14.00   0
   5   1  -5  572.75    8.65   0
   5   1  -5  477.03    8.57   0
  -5  -1   5  482.64    6.79   0
  -5  -1   5  459.88    8.02   0
   5   1  -5  506.24    6.72   0
  -5  -1   5  359.51    7.87   0
   6   1  -5 1635.54   13.15   0
   6   1  -5 1986.03   12.45   0
  -6  -1   5 1738.25   10.44   0
   6   1  -5 1690.88   10.05   0
  -6  -1   5 1483.55   13.40   0
  -7  -1   5  476.02    8.43   0
   7   1  -5  611.53    7.03   0
   7   1  -5  527.52    6.50   0
  -7  -1   5  478.53    6.40   0
   7   1  -5  473.86    7.26   0
  -7  -1   5  523.51    6.71   0
  -8  -1   5   85.93    5.95   0
  -8  -1   5   91.70    4.69   0
   8   1  -5   89.62    4.37   0
  -8  -1   5   82.66    4.15   0
   8   1  -5   68.08    4.46   0
  -9  -1   5   77.21    5.82   0
   9   1  -5  106.74    4.49   0
  -9  -1   5   79.23    4.81   0
  -9  -1   5   70.87    4.20   0
   9   1  -5   85.17    4.40   0
 -10  -1   5  109.04    4.38   0
 -10  -1   5  123.24    7.08   0
  10   1  -5  165.34    4.90   0
 -10  -1   5  132.55    4.98   0
 -10  -1   5  126.97    5.75   0
  10   1  -5  120.39    4.64   0
 -11  -1   5   84.98    5.45   0
 -11  -1   5   79.22    6.10   0
  11   1  -5  113.08    4.74   0
 -11  -1   5   66.41    4.30   0
  11   1  -5   80.39    4.45   0
 -11  -1   5   84.76    4.78   0
 -12  -1   5   29.13    5.83   0
 -12  -1   5   23.72    6.48   0
  12   1  -5   24.08    5.29   0
 -12  -1   5   24.26    4.67   0
 -12  -1   5   22.46    4.09   0
  12   1  -5   23.12    4.23   0
 -13  -1   5   19.24    5.70   0
 -13  -1   5   28.93    6.87   0
 -13  -1   5   26.93    4.86   0
  13   1  -5   44.53    4.53   0
 -13  -1   5   23.81    4.31   0
  13   1  -5   21.15    4.36   0
  10   0   4    9.85    4.63   0
 -10   0  -4   11.17    5.56   0
  10   0   4    7.11    4.40   0
 -10   0  -4    6.50    4.25   0
 -10   0  -4   21.03    4.53   0
 -10   0  -4   11.45    4.67   0
   9   0   4    7.03    4.37   0
  -9   0  -4    0.95    4.30   0
   9   0   4    8.63    4.19   0
  -9   0  -4    8.14    4.07   0
  -9   0  -4    3.63    4.49   0
   8   0   4  166.49    5.28   0
  -8   0  -4  218.30    5.19   0
   8   0   4  202.40    5.05   0
  -8   0  -4  189.18    4.81   0
  -8   0  -4  188.58    5.24   0
   7   0   4  248.97    5.45   0
  -7   0  -4  296.36    5.45   0
  -7   0  -4  265.67    5.07   0
   7   0   4  239.64    5.21   0
  -7   0  -4  278.85    5.60   0
  -6   0  -4 1372.93    9.18   0
   6   0   4 1363.19    9.08   0
   6   0   4 1414.04    8.65   0
  -6   0  -4 1546.59    8.94   0
   6   0   4 1472.57    9.51   0
  -6   0  -4 1411.81    8.40   0
  -5   0  -4  239.59    5.36   0
   5   0   4  242.65    6.11   0
  -5   0  -4  259.89    5.12   0
   5   0   4  242.46    4.94   0
  -5   0  -4  239.16    4.88   0
   5   0   4  261.69    5.45   0
   4   0   4  135.23    4.76   0
   4   0   4  122.31    4.51   0
  -4   0  -4  143.35    4.64   0
  -4   0  -4  123.69    4.74   0
  -4   0  -4  137.88    4.66   0
   4   0   4  135.56    4.90   0
  -4   0  -4  152.46    6.25   0
  -3   0  -4  489.11    8.37   0
   3   0   4  469.03    6.30   0
  -3   0  -4  429.60    6.30   0
   3   0   4  433.82    5.82   0
   3   0   4  467.74    6.49   0
  -3   0  -4  497.35    6.11   0
  -3   0  -4  466.82    5.91   0
   2   0   4   60.84    4.36   0
  -2   0  -4   53.64    4.71   0
   2   0   4   54.23    3.65   0
  -2   0  -4   69.67    4.30   0
   2   0   4   57.45    4.18   0
  -2   0  -4   63.65    4.37   0
  -1   0  -4  100.56    4.70   0
  -1   0  -4   92.92    5.14   0
   1   0   4  101.66    4.76   0
  -1   0  -4  101.20    5.30   0
  -1   0  -4   98.62    5.58   0
   1   0   4   96.56    5.44   0
   0   0   4  262.32    5.71   0
   0   0  -4  286.12    6.02   0
   0   0  -4  258.64    4.83   0
   0   0   4  273.90    6.14   0
   1   0  -4  725.53    9.65   0
   1   0  -4  647.39    8.12   0
  -1   0   4  578.25    7.81   0
  -1   0   4  652.04    9.32   0
  -1   0   4  580.19   10.24   0
   2   0  -4 3134.34   16.69   0
   2   0  -4 2710.29   15.82   0
  -2   0   4 2459.96   14.87   0
  -2   0   4 3141.45   16.91   0
   3   0  -4  253.70    6.65   0
   3   0  -4  269.86    6.40   0
  -3   0   4  301.49    8.46   0
  -3   0   4  277.72    6.40   0
  -3   0   4  249.55    6.40   0
   4   0  -4  510.03    7.10   0
   4   0  -4  513.49    8.43   0
  -4   0   4  468.76    6.95   0
  -4   0   4  406.75    7.85   0
   5   0  -4 2524.97   14.45   0
  -5   0   4 2579.50   15.17   0
   5   0  -4 3069.95   15.54   0
  -5   0   4 2748.21   12.88   0
   5   0  -4 2691.76   12.64   0
  -6   0   4 1757.72   10.23   0
   6   0  -4 1597.62   11.73   0
  -6   0   4 1728.45   13.23   0
   6   0  -4 1928.24   11.09   0
  -6   0   4 1839.78   11.39   0
   6   0  -4 1678.06    9.82   0
   7   0  -4  588.84    6.53   0
   7   0  -4  475.04    7.10   0
  -7   0   4  480.90    7.23   0
  -7   0   4  505.29    6.14   0
  -7   0   4  498.34    6.38   0
   7   0  -4  494.26    6.21   0
  -8   0   4   80.07    4.55   0
   8   0  -4   81.18    4.32   0
  -8   0   4   81.57    5.71   0
   8   0  -4   68.88    4.44   0
  -8   0   4   79.50    4.10   0
   9   0  -4  234.73    4.19   0
   9   0  -4  299.36    5.40   0
  -9   0   4  237.97    6.77   0
  -9   0   4  260.89    5.34   0
  -9   0   4  241.60    5.00   0
 -10   0   4  546.53    6.43   0
  10   0  -4  651.27    6.54   0
 -10   0   4  536.68    8.50   0
 -10   0   4  534.80    6.03   0
  10   0  -4  490.79    5.94   0
 -11   0   4  167.36    6.71   0
 -11   0   4  152.11    4.67   0
  11   0  -4  178.89    4.85   0
 -11   0   4  174.81    5.19   0
 -11   0   4  167.13    5.24   0
  11   0  -4  140.12    4.78   0
 -12   0   4    3.89    4.97   0
  12   0  -4   11.11    4.24   0
 -12   0   4    3.73    4.04   0
 -12   0   4    9.67    5.57   0
  12   0  -4   10.06    4.08   0
 -12   0   4    5.01    4.44   0
  13   0  -4    8.30    4.36   0
 -13   0   4   18.58    5.33   0
  13   0  -4   12.30    4.27   0
 -13   0   4   14.68    5.77   0
 -13   0   4   15.80    4.68   0
 -13   0   4   15.27    4.17   0
  10   1   3   13.58    4.61   0
 -10  -1  -3   19.38    4.25   0
 -10  -1  -3   12.43    4.49   0
  10   1   3   13.07    4.39   0
 -10  -1  -3    6.95    5.57   0
 -10  -1  -3   11.53    4.49   0
  -9  -1  -3  119.54    4.70   0
  -9  -1  -3  114.74    5.03   0
   9   1   3  104.52    4.88   0
   9   1   3  117.71    4.90   0
  -9  -1  -3  120.14    4.98   0
   8   1   3   78.73    4.78   0
   8   1   3   93.91    4.63   0
  -8  -1  -3   97.10    4.60   0
  -8  -1  -3   79.24    4.39   0
  -8  -1  -3   95.08    4.81   0
   7   1   3  282.84    5.61   0
  -7  -1  -3  283.73    5.52   0
  -7  -1  -3  276.91    5.00   0
   7   1   3  304.13    5.46   0
   7   1   3  327.14    6.15   0
  -7  -1  -3  265.09    5.66   0
  -6  -1  -3  119.64    4.50   0
   6   1   3  130.89    4.85   0
   6   1   3  137.17    4.60   0
  -6  -1  -3  131.57    4.76   0
  -6  -1  -3  116.82    4.92   0
   6   1   3  149.70    5.18   0
  -5  -1  -3   17.11    4.17   0
   5   1   3   18.49    5.17   0
   5   1   3   16.12    4.18   0
  -5  -1  -3   18.97    3.97   0
   5   1   3   14.26    3.86   0
  -5  -1  -3   20.07    4.24   0
  -5  -1  -3   20.96    3.97   0
  -4  -1  -3   57.31    4.32   0
   4   1   3   60.02    4.44   0
   4   1   3   55.95    4.33   0
  -4  -1  -3   66.11    4.75   0
   4   1   3   54.95    4.18   0
  -4  -1  -3   60.75    4.09   0
  -4  -1  -3   64.17    4.07   0
  -3  -1  -3  224.61    5.50   0
   3   1   3  239.39    5.59   0
   3   1   3  238.61    5.72   0
  -3  -1  -3  227.65    5.15   0
   3   1   3  214.58    4.96   0
  -3  -1  -3  241.64    5.96   0
  -3  -1  -3  233.15    5.19   0
  -2  -1  -3  425.85    6.94   0
   2   1   3  410.42    6.55   0
   2   1   3  419.64    7.11   0
  -2  -1  -3  404.60    6.29   0
   2   1   3  355.71    5.92   0
  -2  -1  -3  417.74    6.30   0
  -1  -1  -3 1491.31   11.91   0
   1   1   3 1562.52   14.28   0
   1   1   3 1389.37   10.67   0
  -1  -1  -3 1559.85   12.21   0
  -1  -1  -3 1338.15    9.85   0
   1   1   3 1272.37   10.23   0
   0  -1  -3  757.26    8.35   0
   0   1   3  841.83   10.34   0
   0   1   3  788.16    9.60   0
   0  -1  -3  929.98   11.10   0
   0   1   3  767.92    8.74   0
   1  -1  -3  581.58    8.08   0
  -1   1   3  596.38    9.46   0
   1  -1  -3  651.96    9.75   0
  -1   1   3  509.78    7.83   0
   2  -1  -3  284.49    6.96   0
  -2   1   3  298.93    7.10   0
   2  -1  -3  306.49    7.12   0
  -2   1   3  269.36    6.75   0
  -3   1   3  397.77    7.43   0
   3  -1  -3  414.11    7.40   0
  -3   1   3  438.66    7.37   0
   3  -1  -3  419.36    7.18   0
  -4   1   3 1265.02    9.72   0
   4  -1  -3 1321.58    9.71   0
   4  -1  -3 1266.16   10.47   0
  -4   1   3 1223.95   10.69   0
   5  -1  -3 2966.07   14.70   0
  -5   1   3 3509.71   14.93   0
  -5   1   3 3145.00   13.61   0
   5  -1  -3 3069.52   13.20   0
  -5   1   3 3087.99   15.43   0
   6  -1  -3  846.32    7.57   0
   6  -1  -3  732.23    7.91   0
  -6   1   3  895.70    7.69   0
  -6   1   3  786.85    8.36   0
  -6   1   3  806.85    7.31   0
   6  -1  -3  742.68    7.02   0
  -7   1   3   30.08    3.77   0
   7  -1  -3   42.99    3.94   0
  -7   1   3   24.65    3.00   0
  -7   1   3   26.85    5.32   0
   7  -1  -3   39.41    4.36   0
   7  -1  -3   38.33    4.22   0
   8  -1  -3  133.49    4.41   0
  -8   1   3  114.05    4.89   0
  -8   1   3  124.82    4.66   0
  -8   1   3  133.19    4.28   0
   8  -1  -3  115.14    4.58   0
   9  -1  -3  261.97    5.06   0
  -9   1   3  211.73    4.79   0
   9  -1  -3  204.58    4.98   0
  -9   1   3  211.41    5.15   0
  -9   1   3  196.70    5.46   0
  10  -1  -3  109.81    4.59   0
 -10   1   3   90.89    4.69   0
 -10   1   3   86.84    4.32   0
 -10   1   3   69.30    5.63   0
  10  -1  -3   85.11    4.51   0
  11  -1  -3  345.55    5.45   0
 -11   1   3  289.22    5.08   0
 -11   1   3  288.00    5.57   0
 -11   1   3  283.22    6.00   0
  11  -1  -3  291.69    5.39   0
  12  -1  -3   83.66    4.47   0
 -12   1   3   98.91    4.63   0
  12  -1  -3   99.47    3.63   0
 -12   1   3   93.82    4.84   0
 -12   1   3   97.87    6.01   0
  13  -1  -3    7.23    4.35   0
  13  -1  -3    2.51    4.42   0
 -13   1   3   10.61    4.43   0
 -13   1   3    3.55    4.12   0
 -13   1   3    0.84    5.80   0
  10   2   2   11.65    4.49   0
  10   2   2   15.44    5.47   0
 -10  -2  -2   15.09    4.55   0
 -10  -2  -2   20.87    4.56   0
 -10  -2  -2   12.99    4.37   0
   9   2   2    5.83    4.30   0
  -9  -2  -2    2.70    4.23   0
  -9  -2  -2    4.89    4.34   0
   9   2   2    7.85    4.26   0
  -9  -2  -2   -0.29    4.31   0
  -9  -2  -2    4.44    4.07   0
   8   2   2   13.34    4.25   0
  -8  -2  -2   17.15    4.36   0
   8   2   2   13.56    3.06   0
  -8  -2  -2   15.77    4.17   0
  -8  -2  -2   16.11    4.06   0
  -8  -2  -2   18.34    4.32   0
   7   2   2   58.82    5.61   0
  -7  -2  -2   60.74    4.57   0
  -7  -2  -2   60.65    4.74   0
   7   2   2   63.48    4.41   0
  -7  -2  -2   53.64    4.20   0
   7   2   2   65.44    4.67   0
  -7  -2  -2   63.30    4.45   0
   6   2   2   74.87    4.55   0
  -6  -2  -2   62.24    4.42   0
   6   2   2   75.20    4.35   0
  -6  -2  -2   76.14    4.62   0
  -6  -2  -2   71.43    4.50   0
  -6  -2  -2   60.20    4.18   0
   6   2   2   80.35    4.69   0
  -5  -2  -2   55.69    4.04   0
   5   2   2   62.62    4.79   0
   5   2   2   55.15    4.49   0
  -5  -2  -2   53.30    4.50   0
   5   2   2   49.74    4.32   0
  -5  -2  -2   49.02    4.91   0
  -5  -2  -2   54.14    4.39   0
  -4  -2  -2   30.70    4.34   0
   4   2   2   39.27    4.41   0
   4   2   2   35.79    4.44   0
  -4  -2  -2   35.97    4.38   0
  -4  -2  -2   28.20    3.93   0
   4   2   2   32.52    4.10   0
  -3  -2  -2   72.68    5.43   0
   3   2   2   83.86    5.68   0
   3   2   2   77.63    5.58   0
   3   2   2   67.42    4.23   0
  -3  -2  -2   63.31    4.35   0
   2   2   2  564.76    7.14   0
   2   2   2  670.74    8.76   0
   2   2   2  593.75    7.99   0
  -2  -2  -2  536.38    7.28   0
  -2  -2  -2  677.86    8.48   0
  -1  -2  -2  823.11   10.13   0
   1   2   2  674.81    8.69   0
   1   2   2  846.33   10.10   0
  -1  -2  -2  639.16    8.03   0
   1   2   2  713.20    8.73   0
   0  -2  -2  348.95    6.10   0
   0   2   2  381.35    8.37   0
   0   2   2  359.81    6.42   0
   1  -2  -2   97.15    5.24   0
  -1   2   2   94.57    5.97   0
   1  -2  -2   95.35    5.79   0
  -1   2   2  100.59    5.39   0
  -2   2   2  510.36    7.72   0
   2  -2  -2  500.75    7.58   0
  -2   2   2  511.15    8.25   0
   2  -2  -2  486.43    8.04   0
  -3   2   2 1620.23   11.82   0
  -3   2   2 1627.93   11.68   0
   3  -2  -2 1547.02   11.26   0
   3  -2  -2 1526.24   11.28   0
  -4   2   2  128.23    5.05   0
  -4   2   2  134.33    4.85   0
   4  -2  -2  103.79    4.98   0
  -4   2   2  123.01    5.22   0
   4  -2  -2  106.51    4.87   0
   5  -2  -2  233.50    5.61   0
  -5   2   2  238.52    5.26   0
  -5   2   2  208.09    5.52   0
   5  -2  -2  233.67    5.13   0
  -5   2   2  201.48    5.03   0
   6  -2  -2  658.77    6.61   0
   6  -2  -2  662.96    7.27   0
  -6   2   2  749.26    6.83   0
  -6   2   2  633.59    6.61   0
  -6   2   2  642.84    7.27   0
  -7   2   2    7.94    4.06   0
   7  -2  -2    9.12    3.68   0
  -7   2   2    8.40    3.78   0
  -7   2   2    4.79    3.95   0
   7  -2  -2    8.57    3.95   0
  -8   2   2  125.96    5.54   0
   8  -2  -2  142.06    4.37   0
  -8   2   2  145.94    4.49   0
  -8   2   2  133.57    4.57   0
   8  -2  -2  119.74    4.54   0
  -9   2   2   84.95    4.59   0
  -9   2   2  104.61    4.22   0
   9  -2  -2  102.41    4.28   0
  -9   2   2   91.40    4.50   0
   9  -2  -2   83.86    3.25   0
 -10   2   2  163.43    5.20   0
 -10   2   2  176.93    4.59   0
  10  -2  -2  197.73    4.75   0
 -10   2   2  166.84    5.06   0
  10  -2  -2  167.14    4.72   0
 -11   2   2   61.95    4.73   0
  11  -2  -2   78.85    3.29   0
  11  -2  -2   63.37    4.51   0
 -11   2   2   64.09    4.66   0
 -11   2   2   64.21    4.19   0
 -11   2   2   58.26    5.32   0
  12  -2  -2   53.14    4.34   0
 -12   2   2   61.35    4.84   0
 -12   2   2   64.03    4.77   0
  12  -2  -2   70.06    4.49   0
 -12   2   2   63.99    4.31   0
 -12   2   2   63.60    4.44   0
 -13   2   2    7.65    4.26   0
 -13   2   2   12.11    5.65   0
  13  -2  -2   12.44    4.44   0
 -13   2   2    1.99    4.30   0
 -13   2   2   -0.34    4.63   0
  13  -2  -2   12.16    4.33   0
  10   3   1   49.84    4.85   0
 -10  -3  -1   47.64    4.73   0
  10   3   1   51.66    4.83   0
 -10  -3  -1   56.58    4.92   0
   9   3   1   25.86    4.46   0
  -9  -3  -1   26.98    5.36   0
   9   3   1   28.21    4.75   0
  -9  -3  -1   25.93    4.33   0
   8   3   1   53.55    4.53   0
  -8  -3  -1   68.97    4.44   0
   8   3   1   58.75    3.41   0
  -8  -3  -1   59.05    4.55   0
   7   3   1   11.87    5.06   0
   7   3   1   10.47    5.53   0
  -7  -3  -1   12.74    4.07   0
   7   3   1   10.84    2.97   0
  -7  -3  -1   16.18    4.20   0
  -7  -3  -1   12.02    4.01   0
   6   3   1  340.05    6.04   0
   6   3   1  326.12    5.74   0
  -6  -3  -1  343.25    5.87   0
  -6  -3  -1  278.76    6.32   0
  -6  -3  -1  401.34    5.95   0
   6   3   1  351.00    6.39   0
   5   3   1  776.20    8.98   0
   5   3   1  723.31    8.50   0
  -5  -3  -1  747.76    7.25   0
   5   3   1  673.96    6.72   0
  -5  -3  -1  540.83    6.94   0
  -5  -3  -1  676.16    7.54   0
   4   3   1   71.37    4.49   0
   4   3   1   83.13    5.01   0
   4   3   1   77.61    4.67   0
  -4  -3  -1   87.57    4.68   0
  -4  -3  -1   58.67    4.35   0
  -4  -3  -1   74.55    4.45   0
  -3  -3  -1 1209.23   10.21   0
   3   3   1 1417.23    9.67   0
   3   3   1 1746.44   13.83   0
   3   3   1 1667.44   12.57   0
  -3  -3  -1 1708.56   13.26   0
  -2  -3  -1 2075.29   15.93   0
   2   3   1 1800.91   13.58   0
   2   3   1 1722.19   10.93   0
  -2  -3  -1 1467.42   11.29   0
  -1  -3  -1  460.94    7.39   0
  -1  -3  -1  593.65   10.78   0
  -1  -3  -1  541.52   11.43   0
   1   3   1  486.18    7.84   0
   1   3   1  591.21    8.23   0
   0  -3  -1 1205.72   10.72   0
   0   3   1  956.29   14.31   0
   0   3   1 1083.95   10.77   0
  -1   3   1  810.47    9.28   0
   1  -3  -1  761.58    8.83   0
  -1   3   1  766.92   11.45   0
  -2   3   1 1899.83   13.94   0
  -2   3   1 1879.55   12.29   0
   2  -3  -1 1787.90   13.13   0
   2  -3  -1 1820.84   11.92   0
   3  -3  -1 2086.13   12.05   0
  -3   3   1 2030.59   12.66   0
  -3   3   1 2017.76   12.03   0
   3  -3  -1 1941.07   11.79   0
  -4   3   1 1602.69   10.51   0
   4  -3  -1 1582.61   10.16   0
   4  -3  -1 1575.54   10.26   0
  -4   3   1 1538.94   10.30   0
  -5   3   1  355.43    5.70   0
  -5   3   1  420.83    5.67   0
  -5   3   1  353.65    5.98   0
   5  -3  -1  368.71    5.70   0
   5  -3  -1  376.55    5.93   0
   6  -3  -1  104.28    4.58   0
  -6   3   1  121.45    4.38   0
  -6   3   1  103.86    4.58   0
  -6   3   1  103.65    4.43   0
   6  -3  -1   99.49    4.39   0
  -7   3   1  331.62    5.51   0
  -7   3   1  410.03    5.46   0
  -7   3   1  337.71    5.31   0
   7  -3  -1  344.92    5.22   0
  -8   3   1  230.57    4.96   0
  -8   3   1  212.68    5.17   0
  -8   3   1  280.33    5.06   0
   8  -3  -1  221.51    4.92   0
  -9   3   1  131.71    3.66   0
   9  -3  -1  131.27    4.64   0
  -9   3   1  126.66    4.74   0
  -9   3   1  154.42    4.41   0
  10  -3  -1   83.82    4.36   0
  10  -3  -1   86.16    3.16   0
 -10   3   1   79.42    4.81   0
 -10   3   1   77.36    4.56   0
 -10   3   1   90.83    4.18   0
  11  -3  -1   61.42    4.51   0
 -11   3   1   75.31    4.65   0
 -11   3   1   73.37    4.78   0
 -11   3   1   72.49    4.11   0
 -11   3   1   77.53    5.24   0
  12  -3  -1   23.79    4.35   0
 -12   3   1   28.24    5.56   0
 -12   3   1   34.71    4.15   0
 -12   3   1   31.46    3.25   0
 -12   3   1   30.93    4.38   0
 -13   3   1   22.00    4.47   0
 -13   3   1   10.63    5.78   0
 -13   3   1   20.73    4.63   0
 -13   3   1   14.73    4.29   0
  13  -3  -1   13.88    4.63   0
  10   4   0   66.04    5.23   0
  10   4   0   61.67    5.00   0
 -10  -4   0   62.40    4.76   0
 -10  -4   0   60.77    5.96   0
 -10  -4   0   43.53    6.13   0
  -9  -4   0  244.80    5.30   0
   9   4   0  246.86    5.82   0
   9   4   0  223.31    6.43   0
  -9  -4   0  186.10    6.80   0
  -9  -4   0  230.49    6.52   0
   8   4   0    7.96    5.08   0
  -8  -4   0    9.29    4.24   0
   8   4   0   10.51    4.33   0
  -8  -4   0    4.01    5.22   0
  -8  -4   0   11.98    5.02   0
   7   4   0  116.02    4.82   0
  -7  -4   0  133.60    4.80   0
   7   4   0  118.58    3.74   0
  -7  -4   0  123.09    4.78   0
  -7  -4   0   87.09    4.75   0
   7   4   0  128.95    6.06   0
   6   4   0 1660.00   12.06   0
   6   4   0 1537.50   11.70   0
   6   4   0 1476.51    9.33   0
  -6  -4   0 1554.98    9.20   0
  -6  -4   0 1387.69   10.46   0
   5   4   0   43.22    5.67   0
   5   4   0   41.12    5.38   0
  -5  -4   0   40.66    4.48   0
  -5  -4   0   38.21    4.95   0
   5   4   0   38.13    4.33   0
   4   4   0  190.27    6.47   0
   4   4   0  195.41    6.89   0
  -4  -4   0  195.25    5.24   0
   4   4   0  158.61    4.95   0
  -4  -4   0  171.49    5.93   0
   3   4   0   47.07    3.43   0
   3   4   0   58.37    5.87   0
   3   4   0   51.19    5.88   0
  -3  -4   0   48.60    5.92   0
  -2  -4   0  563.27    8.49   0
   2   4   0  500.25    7.96   0
  -2  -4   0  656.78   13.89   0
  -2  -4   0  656.20   12.61   0
  -1  -4   0  834.15   17.80   0
  -1  -4   0  836.76    9.06   0
  -1  -4   0  767.17   18.15   0
   1   4   0  858.29    8.79   0
   1   4   0  757.15   10.00   0
   0   4   0  328.41   11.65   0
   0   4   0  402.93    7.35   0
   0  -4   0  421.60    7.11   0
   0  -4   0  414.31   11.12   0
  -1   4   0  836.65    8.83   0
  -1   4   0  818.68   11.73   0
   1  -4   0  762.57    8.33   0
   2  -4   0  936.76    8.00   0
  -2   4   0  975.43    8.85   0
  -2   4   0 1002.51   10.13   0
   2  -4   0  951.83   10.13   0
  -3   4   0 2893.84   13.17   0
   3  -4   0 2932.66   14.34   0
  -3   4   0 2921.01   14.49   0
   3  -4   0 3001.52   13.18   0
   4  -4   0 1899.98   10.84   0
  -4   4   0 1898.45   10.96   0
   4  -4   0 1949.71   10.69   0
  -4   4   0 1876.38   10.62   0
  -5   4   0  248.08    4.84   0
  -5   4   0  208.80    4.91   0
  -5   4   0  212.83    4.95   0
   5  -4   0  214.99    4.98   0
   5  -4   0  197.19    4.88   0
  -6   4   0  995.05    7.22   0
   6  -4   0  835.82    6.45   0
  -6   4   0  805.46    7.14   0
  -6   4   0  803.74    7.27   0
  -7   4   0 1205.79    8.08   0
  -7   4   0 1419.65    8.07   0
  -7   4   0 1201.22    8.36   0
   7  -4   0 1193.49    7.93   0
  -8   4   0  171.18    4.87   0
  -8   4   0  184.80    4.75   0
  -8   4   0  213.82    4.86   0
   8  -4   0  156.54    4.63   0
   9  -4   0  150.98    4.65   0
  -9   4   0  134.14    4.78   0
  -9   4   0  162.43    4.51   0
  -9   4   0  131.76    3.55   0
  10  -4   0   81.08    4.37   0
 -10   4   0   77.45    4.47   0
 -10   4   0   72.95    4.57   0
 -10   4   0   80.08    4.48   0
 -10   4   0   83.09    4.18   0
  11  -4   0    2.40    4.20   0
 -11   4   0    4.45    4.29   0
 -11   4   0    2.40    3.08   0
 -11   4   0    4.70    3.90   0
 -11   4   0   -1.48    4.11   0
 -12   4   0   34.49    5.73   0
 -12   4   0   34.85    4.67   0
 -12   4   0   42.70    4.27   0
  12  -4   0   38.94    4.44   0
 -12   4   0   44.63    4.48   0
 -13   4   0    3.44    5.39   0
  13  -4   0    5.07    4.35   0
 -13   4   0    2.92    5.75   0
 -13   4   0    3.32    4.11   0
 -13   4   0    2.52    4.86   0
 -10  -5   1   21.83    6.40   0
  10   5  -1   52.96    5.06   0
  10   5  -1   39.99    5.76   0
 -10  -5   1   51.68    4.54   0
 -10  -5   1   50.47    5.00   0
   9   5  -1   12.77    4.35   0
  -9  -5   1   19.85    4.36   0
   9   5  -1   17.31    4.74   0
  -9  -5   1   12.19    5.32   0
  -9  -5   1   16.72    5.30   0
  -8  -5   1   25.67    5.91   0
  -8  -5   1   42.05    5.39   0
   8   5  -1   40.23    5.38   0
  -8  -5   1   43.30    4.28   0
   8   5  -1   43.17    4.74   0
  -7  -5   1   63.23    5.65   0
  -7  -5   1  109.93    4.65   0
   7   5  -1   99.90    5.04   0
   7   5  -1  102.69    5.08   0
  -7  -5   1   97.41    4.92   0
   7   5  -1  116.83    6.31   0
   6   5  -1  552.98    8.95   0
  -6  -5   1  301.53    7.50   0
   6   5  -1  492.50    8.01   0
  -6  -5   1  475.05    7.90   0
  -6  -5   1  518.94    6.35   0
   6   5  -1  456.28    5.64   0
   5   5  -1  364.75    7.89   0
   5   5  -1  325.74    7.60   0
  -5  -5   1  226.98    6.71   0
  -5  -5   1  331.83    5.84   0
  -5  -5   1  297.10    7.22   0
   5   5  -1  296.54    5.86   0
   4   5  -1  192.95    7.22   0
   4   5  -1  194.95    7.07   0
   4   5  -1  171.86    5.49   0
  -4  -5   1  185.83    6.80   0
   3   5  -1  297.94    7.64   0
   3   5  -1  319.35    6.12   0
  -3  -5   1  356.92   11.26   0
   2   5  -1  389.67    8.35   0
   1   5  -1  745.70    9.65   0
   1   5  -1  614.66    7.43   0
  -1  -5   1  641.49    8.02   0
   0  -5   1 1012.49   18.10   0
   0   5  -1 1129.23   20.14   0
   0  -5   1 1091.68    9.31   0
   0   5  -1 1152.41    9.92   0
   1  -5   1  793.84   10.72   0
  -1   5  -1  806.49   10.98   0
  -1   5  -1  832.36    8.29   0
   1  -5   1  829.88    8.14   0
   2  -5   1 1497.26    9.75   0
  -2   5  -1 1482.24   11.89   0
  -2   5  -1 1448.48    9.35   0
   3  -5   1 1155.14    9.37   0
  -3   5  -1 1077.64    7.80   0
   3  -5   1 1190.80    8.53   0
  -3   5  -1 1117.63    9.35   0
   4  -5   1  396.00    6.08   0
  -4   5  -1  399.89    6.09   0
  -4   5  -1  401.05    5.78   0
   4  -5   1  420.72    5.78   0
  -5   5  -1  847.72    6.85   0
   5  -5   1  752.37    7.00   0
  -5   5  -1  699.75    6.71   0
  -5   5  -1  720.32    6.33   0
   6  -5   1  405.62    5.77   0
  -6   5  -1  501.63    5.82   0
  -6   5  -1  422.00    5.69   0
  -6   5  -1  413.81    5.76   0
   7  -5   1  535.35    6.09   0
  -7   5  -1  629.45    6.02   0
  -7   5  -1  502.46    6.05   0
  -7   5  -1  523.28    6.00   0
   8  -5   1  434.04    5.66   0
  -8   5  -1  540.20    5.81   0
  -8   5  -1  447.21    5.89   0
  -8   5  -1  424.22    5.69   0
   9  -5   1  160.12    4.68   0
  -9   5  -1  190.31    4.68   0
  -9   5  -1  149.25    4.82   0
  -9   5  -1  152.98    4.71   0
 -10   5  -1   13.80    4.04   0
 -10   5  -1   12.44    4.31   0
  10  -5   1   13.00    4.19   0
 -10   5  -1   16.11    3.96   0
 -10   5  -1   10.17    4.23   0
  11  -5   1   38.05    4.33   0
 -11   5  -1   38.45    4.81   0
 -11   5  -1   42.39    4.32   0
 -11   5  -1   39.67    4.54   0
 -11   5  -1   48.91    4.41   0
  12  -5   1   48.24    4.69   0
 -12   5  -1   46.98    4.73   0
 -12   5  -1   45.96    4.61   0
 -12   5  -1   58.88    4.95   0
 -12   5  -1   43.36    4.40   0
 -10  -6   2    7.42    8.16   0
  10   6  -2    5.91    5.48   0
  10   6  -2    4.57    5.00   0
 -10  -6   2   13.62    4.56   0
 -10  -6   2   -0.60    6.59   0
 -10  -6   2    5.11    5.50   0
  -9  -6   2    6.08    4.54   0
   9   6  -2    5.65    5.23   0
  -9  -6   2    8.63    4.21   0
   9   6  -2    7.64    4.73   0
  -9  -6   2    4.56    7.06   0
   8   6  -2    1.92    5.02   0
   8   6  -2    5.13    4.78   0
  -8  -6   2    3.73    5.15   0
  -8  -6   2    7.18    4.23   0
  -8  -6   2    3.11    6.76   0
   7   6  -2   15.34    5.15   0
  -7  -6   2   13.52    4.36   0
   7   6  -2   14.39    6.15   0
   7   6  -2   15.34    4.60   0
  -7  -6   2   11.66    5.28   0
  -7  -6   2   13.21    5.97   0
   6   6  -2  459.67    8.98   0
   6   6  -2  431.72    8.88   0
  -6  -6   2  422.55    8.77   0
   6   6  -2  419.51    6.47   0
  -6  -6   2  534.77    6.38   0
  -6  -6   2  445.39    8.70   0
   5   6  -2 1065.07   13.35   0
   5   6  -2 1161.76   13.21   0
  -5  -6   2 1020.10   13.62   0
  -5  -6   2 1017.43   12.27   0
   5   6  -2 1009.12    8.76   0
   4   6  -2  283.92   11.28   0
   4   6  -2  259.94    8.05   0
  -4  -6   2  273.01    7.00   0
  -4  -6   2  219.55   11.13   0
   4   6  -2  241.23    5.87   0
   3   6  -2  233.67    6.51   0
   2   6  -2 1675.41   13.62   0
   1   6  -2  838.29    8.00   0
   1   6  -2  978.98    9.49   0
  -1  -6   2  888.63    9.15   0
   0  -6   2   53.10    7.54   0
   0   6  -2   56.03    5.46   0
   0  -6   2   51.73    4.34   0
   0   6  -2   53.59    7.21   0
   1  -6   2  313.44    5.68   0
  -1   6  -2  307.45    7.36   0
  -1   6  -2  301.46    5.73   0
   1  -6   2  317.82    7.59   0
   2  -6   2  594.44    6.62   0
  -2   6  -2  575.75    6.62   0
  -2   6  -2  597.65    7.66   0
   3  -6   2  722.44    7.73   0
   3  -6   2  757.41    6.90   0
  -3   6  -2  697.07    6.74   0
  -3   6  -2  695.61    7.50   0
  -4   6  -2  480.47    5.93   0
   4  -6   2  478.49    6.22   0
  -4   6  -2  486.46    6.18   0
   5  -6   2  128.81    4.57   0
  -5   6  -2  151.68    4.31   0
  -5   6  -2  143.73    4.47   0
  -5   6  -2  127.09    4.57   0
   6  -6   2  485.44    6.03   0
  -6   6  -2  588.94    5.78   0
  -6   6  -2  474.86    5.98   0
  -6   6  -2  465.46    5.69   0
  -7   6  -2  469.58    6.02   0
   7  -6   2  479.91    5.94   0
  -7   6  -2  557.63    5.81   0
  -7   6  -2  456.30    5.97   0
   8  -6   2 1108.30    7.53   0
  -8   6  -2 1272.00    7.49   0
  -8   6  -2 1097.27    7.55   0
  -8   6  -2 1061.51    7.67   0
   9  -6   2   57.31    4.36   0
  -9   6  -2   76.24    4.29   0
  -9   6  -2   54.31    4.29   0
  -9   6  -2   60.67    4.53   0
  10  -6   2   40.50    4.30   0
 -10   6  -2   53.76    4.33   0
 -10   6  -2   55.91    4.06   0
 -10   6  -2   46.36    4.46   0
 -10   6  -2   46.29    4.30   0
 -11   6  -2  277.67    5.46   0
  11  -6   2  273.53    5.33   0
 -11   6  -2  282.32    5.59   0
 -11   6  -2  301.52    5.24   0
 -11   6  -2  302.51    5.49   0
 -12   6  -2   82.41    4.77   0
  12  -6   2   56.78    4.64   0
 -12   6  -2   66.66    4.44   0
 -12   6  -2   72.34    4.87   0
 -12   6  -2   71.51    4.83   0
  10   7  -3    1.14    5.40   0
 -10  -7   3    1.95    3.21   0
 -10  -7   3    0.02    5.56   0
  10   7  -3    7.71    5.02   0
  -9  -7   3   49.23    4.49   0
   9   7  -3   37.86    5.60   0
   9   7  -3   39.31    5.25   0
  -9  -7   3   31.03    5.87   0
   8   7  -3   84.37    5.84   0
   8   7  -3   94.56    5.32   0
  -8  -7   3   69.20    6.01   0
  -8  -7   3   92.48   11.64   0
  -7  -7   3    7.74    7.21   0
   7   7  -3    6.05    5.71   0
   7   7  -3    4.40    3.44   0
  -7  -7   3    5.44    5.96   0
   6   7  -3   29.30    7.18   0
   6   7  -3   26.87    4.93   0
  -6  -7   3   24.55    6.94   0
   6   7  -3   27.15    6.12   0
  -6  -7   3   30.50    6.10   0
   5   7  -3   45.17    8.50   0
   5   7  -3   49.82    6.94   0
  -5  -7   3   44.38    6.02   0
  -5  -7   3   27.42    8.64   0
   5   7  -3   35.68    5.09   0
   4   7  -3   54.36    6.08   0
  -4  -7   3   71.45    5.47   0
   4   7  -3   53.01    4.89   0
   3   7  -3   71.00    6.11   0
  -3  -7   3   79.72    5.40   0
   2   7  -3    7.90    4.42   0
   1   7  -3  375.93    6.29   0
   1   7  -3  388.37    6.70   0
  -1  -7   3  423.80    6.92   0
   0   7  -3   58.98    6.16   0
   0   7  -3   66.45    4.37   0
   0  -7   3   57.46    4.22   0
  -1   7  -3  351.62    5.70   0
   1  -7   3  365.33    7.21   0
   1  -7   3  397.43    5.93   0
  -1   7  -3  338.19    7.24   0
  -2   7  -3  448.44    6.03   0
   2  -7   3  492.57    6.18   0
  -2   7  -3  459.75    6.76   0
   3  -7   3   73.55    4.35   0
  -3   7  -3   66.21    4.32   0
  -3   7  -3   73.58    4.27   0
   4  -7   3  271.87    5.26   0
  -4   7  -3  246.98    5.15   0
  -4   7  -3  242.37    4.20   0
   5  -7   3  709.42    6.82   0
  -5   7  -3  807.84    6.56   0
  -5   7  -3  680.62    6.71   0
  -5   7  -3  667.64    6.16   0
   6  -7   3  577.40    6.25   0
  -6   7  -3  590.00    6.12   0
  -6   7  -3  689.56    6.04   0
  -6   7  -3  588.68    6.13   0
  -7   7  -3  361.79    5.35   0
   7  -7   3  351.27    5.50   0
  -7   7  -3  419.55    5.35   0
  -7   7  -3  355.86    5.57   0
   8  -7   3   12.24    4.13   0
  -8   7  -3   14.77    2.75   0
  -8   7  -3   13.07    4.22   0
  -8   7  -3   11.20    2.86   0
  -9   7  -3   15.87    3.82   0
   9  -7   3    9.37    4.20   0
  -9   7  -3   15.01    4.26   0
  -9   7  -3   17.97    4.07   0
  -9   7  -3    8.39    4.16   0
  10  -7   3   46.48    4.53   0
 -10   7  -3   58.99    3.12   0
 -10   7  -3   50.01    4.57   0
 -10   7  -3   58.05    4.57   0
 -10   7  -3   58.35    4.21   0
  11  -7   3   21.00    4.53   0
 -11   7  -3   25.70    4.49   0
 -11   7  -3   28.56    4.15   0
 -11   7  -3   20.93    4.55   0
 -11   7  -3   26.63    4.32   0
 -12   7  -3   32.81    4.87   0
 -12   7  -3   47.06    3.61   0
   9   8  -4   33.55    6.40   0
  -9  -8   4   17.95    6.77   0
   9   8  -4   31.00    5.31   0
   8   8  -4   49.21    6.76   0
   8   8  -4   50.18    5.29   0
  -8  -8   4   36.31    7.56   0
   7   8  -4   39.08    7.96   0
  -7  -8   4   29.69    8.62   0
   7   8  -4   39.50    5.04   0
   6   8  -4    9.11    8.79   0
   6   8  -4    7.80    9.07   0
  -6  -8   4    7.97    9.97   0
   6   8  -4   14.89    4.78   0
   5   8  -4   27.04    7.86   0
  -5  -8   4   34.31    6.19   0
   5   8  -4   28.10    4.87   0
  -4  -8   4   83.62    6.36   0
   4   8  -4   53.15    5.94   0
  -3  -8   4   21.26    4.91   0
   3   8  -4   13.85    5.59   0
   2   8  -4  113.75    5.91   0
   1   8  -4  105.28    4.92   0
   1   8  -4   89.88    9.17   0
   1   8  -4  102.34    4.93   0
   1   8  -4  110.22    8.55   0
  -1  -8   4  115.25    5.65   0
   0   8  -4  649.76    7.13   0
   0   8  -4  499.06    9.52   0
   0  -8   4  696.03    7.17   0
   0   8  -4  657.06    9.99   0
  -1   8  -4  710.67    6.97   0
  -1   8  -4  694.58    8.17   0
   2  -8   4   47.66    4.45   0
  -2   8  -4   42.93    4.18   0
  -2   8  -4   41.72    5.17   0
   3  -8   4   14.29    4.05   0
  -3   8  -4   12.47    3.96   0
  -3   8  -4   19.59    3.91   0
  -4   8  -4  368.25    4.60   0
   4  -8   4  378.01    6.54   0
  -4   8  -4  381.22    5.75   0
   5  -8   4  147.07    4.69   0
  -5   8  -4  183.21    3.84   0
  -5   8  -4  163.60    4.71   0
  -5   8  -4  154.34    4.56   0
  -6   8  -4   87.71    4.25   0
  -6   8  -4   97.62    4.37   0
  -6   8  -4   88.35    4.45   0
   6  -8   4   90.97    4.52   0
  -7   8  -4  204.91    4.77   0
   7  -8   4  194.76    5.02   0
  -7   8  -4  239.35    4.74   0
  -7   8  -4  197.32    4.93   0
  -8   8  -4  102.72    4.51   0
   8  -8   4   84.36    3.46   0
  -8   8  -4  111.00    4.42   0
  -8   8  -4   89.54    4.64   0
  -8   8  -4   98.39    3.38   0
   9  -8   4   64.04    4.54   0
  -9   8  -4   68.25    4.46   0
  -9   8  -4   70.42    4.58   0
  -9   8  -4   74.28    4.56   0
  -9   8  -4   73.31    4.56   0
 -10   8  -4    2.30    3.97   0
  10  -8   4    1.95    4.34   0
 -10   8  -4    5.55    4.37   0
 -10   8  -4    0.86    4.24   0
 -10   8  -4    7.71    4.21   0
  11  -8   4   32.03    4.68   0
 -11   8  -4   22.30    4.27   0
 -11   8  -4   29.39    4.43   0
 -11   8  -4   23.01    4.51   0
 -11   8  -4   21.22    4.64   0
   9   9  -5   53.93    8.78   0
  -9  -9   5   13.35    8.87   0
   9   9  -5   71.16    5.54   0
   8   9  -5   17.63    5.09   0
   8   9  -5   22.93    9.40   0
  -8  -9   5   27.43   10.29   0
   7   9  -5  174.33    5.61   0
   6   9  -5  265.89    6.27   0
   5   9  -5   16.21    7.86   0
   5   9  -5   20.62    4.69   0
   4   9  -5  158.82    7.29   0
   3   9  -5  360.42    7.82   0
   2   9  -5  244.49    6.71   0
   1   9  -5  360.27    5.86   0
   1   9  -5  348.71    5.96   0
   1   9  -5  267.93    8.98   0
   1   9  -5  344.59    8.77   0
   0   9  -5  214.21    5.88   0
   0   9  -5  198.43    5.39   0
   0   9  -5  134.47    6.63   0
   0   9  -5  208.11    6.63   0
  -1   9  -5  120.83    4.56   0
  -1   9  -5  126.09    5.68   0
   2  -9   5  107.38    4.98   0
  -2   9  -5  106.98    4.34   0
  -2   9  -5  117.03    4.70   0
   3  -9   5  813.24    7.77   0
  -3   9  -5  824.15    6.77   0
  -3   9  -5  815.02    8.15   0
   4  -9   5  439.87    6.22   0
  -4   9  -5  483.02    6.13   0
  -4   9  -5  484.46    5.70   0
   5  -9   5  482.07    6.13   0
  -5   9  -5  534.82    5.81   0
  -5   9  -5  451.59    5.96   0
  -5   9  -5  447.84    5.61   0
  -6   9  -5  177.22    4.71   0
   6  -9   5  189.75    4.97   0
  -6   9  -5  200.42    4.77   0
  -6   9  -5  183.77    5.02   0
  -7   9  -5  143.67    4.64   0
   7  -9   5  135.49    4.76   0
  -7   9  -5  165.19    4.67   0
  -7   9  -5  141.84    4.73   0
  -8   9  -5   65.80    4.39   0
   8  -9   5   62.14    4.49   0
  -8   9  -5   53.40    4.38   0
  -8   9  -5   71.41    4.30   0
  -8   9  -5   65.68    4.31   0
   9  -9   5  134.52    4.84   0
  -9   9  -5  137.61    4.92   0
  -9   9  -5  139.61    4.79   0
  -9   9  -5  139.75    4.64   0
  -9   9  -5  131.94    4.90   0
 -10   9  -5  120.03    4.89   0
  10  -9   5  122.47    5.09   0
 -10   9  -5  152.56    4.71   0
 -10   9  -5  130.24    5.09   0
 -10   9  -5  135.22    4.94   0
   8  10  -6   91.08    5.71   0
   7  10  -6   38.99    5.19   0
   6  10  -6   52.75    5.05   0
   5  10  -6  129.65    5.28   0
   5  10  -6  132.72    9.33   0
   4  10  -6  254.32    8.77   0
   3  10  -6  293.82    6.71   0
   2  10  -6  168.22    5.40   0
   2  10  -6  153.32    9.37   0
   2  10  -6  159.35    9.48   0
   1  10  -6   62.49    6.67   0
   1  10  -6   96.84    4.57   0
   1  10  -6   92.13    6.50   0
   0  10  -6  131.95    5.13   0
   0  10  -6  141.78    4.70   0
   0  10  -6   82.29    6.04   0
   0  10  -6  140.39    5.99   0
  -1  10  -6   36.70    4.25   0
  -1  10  -6   39.64    5.20   0
   2 -10   6   72.63    4.92   0
  -2  10  -6   66.67    4.10   0
  -2  10  -6   70.40    5.28   0
   3 -10   6   25.59    5.42   0
  -3  10  -6   24.05    3.90   0
  -3  10  -6   28.86    4.24   0
   4 -10   6  338.02    5.85   0
  -4  10  -6  327.49    5.23   0
  -4  10  -6  337.08    5.71   0
  -5  10  -6  483.96    6.08   0
   5 -10   6  484.79    6.21   0
  -5  10  -6  526.77    5.75   0
  -5  10  -6  465.74    5.68   0
  -6  10  -6  164.88    4.65   0
  -6  10  -6  159.94    3.79   0
   6 -10   6  157.88    4.96   0
  -6  10  -6  180.46    4.76   0
  -6  10  -6  164.16    4.90   0
  -7  10  -6   56.10    4.16   0
   7 -10   6   49.99    4.45   0
  -7  10  -6   54.72    4.27   0
  -7  10  -6   45.53    4.41   0
  -7  10  -6   53.63    4.26   0
   8 -10   6  237.50    5.46   0
  -8  10  -6  224.26    5.35   0
  -8  10  -6  249.20    4.19   0
  -8  10  -6  229.48    5.04   0
  -8  10  -6  225.38    4.11   0
  -9  10  -6  103.45    4.69   0
   9 -10   6   95.38    4.99   0
  -9  10  -6  105.55    4.91   0
  -9  10  -6  102.28    4.82   0
  -9  10  -6  102.59    4.83   0
   7  11  -7   12.02    5.04   0
   6  11  -7   17.96    4.62   0
   5  11  -7  195.67    9.60   0
   5  11  -7  119.97    9.44   0
   5  11  -7  146.94    5.33   0
   4  11  -7  153.36    7.18   0
   4  11  -7  174.20    6.57   0
   3  11  -7   92.14    6.21   0
   2  11  -7  277.94    5.98   0
   2  11  -7  243.07    9.45   0
   2  11  -7  266.46    9.10   0
   1  11  -7   43.73    6.38   0
   1  11  -7   66.46    5.37   0
   1  11  -7   66.35    6.23   0
   0  11  -7  110.59    4.69   0
   0  11  -7   66.13    6.03   0
   0  11  -7  117.47    5.15   0
   0  11  -7  114.50    5.88   0
  -1  11  -7  372.51    5.62   0
  -1  11  -7  256.36    6.11   0
  -1  11  -7  376.06    6.13   0
  -1  11  -7  375.07    6.30   0
   2 -11   7   67.45    6.25   0
  -2  11  -7   69.89    4.28   0
  -2  11  -7   77.02    4.67   0
   3 -11   7  104.58    5.10   0
  -3  11  -7  120.45    4.53   0
  -3  11  -7  124.72    4.76   0
   4 -11   7   97.33    4.94   0
  -4  11  -7  103.99    4.47   0
  -4  11  -7  107.16    4.53   0
  -4  11  -7  109.73    4.73   0
   5 -11   7   18.85    4.56   0
  -5  11  -7   24.31    4.17   0
  -5  11  -7   23.35    4.12   0
  -5  11  -7   22.70    4.19   0
  -5  11  -7   24.43    4.38   0
   6 -11   7    7.93    4.38   0
  -6  11  -7   12.86    4.02   0
  -6  11  -7    4.75    4.05   0
  -6  11  -7   18.46    4.15   0
  -6  11  -7    7.48    4.24   0
  -7  11  -7   36.16    4.38   0
   7 -11   7   39.55    4.60   0
  -7  11  -7   46.04    4.34   0
  -7  11  -7   39.87    4.34   0
  -7  11  -7   43.20    4.32   0
   8 -11   7   70.22    4.81   0
  -8  11  -7   82.73    4.49   0
  -8  11  -7   63.32    4.87   0
  -8  11  -7   70.93    4.49   0
  -8  11  -7   76.08    4.51   0
   6  12  -8    7.22    4.83   0
   5  12  -8   55.40    6.06   0
   5  12  -8   84.97    8.87   0
   5  12  -8   46.38    8.81   0
   4  12  -8  277.09    8.34   0
   4  12  -8  330.89    8.36   0
   3  12  -8  330.44    7.90   0
   3  12  -8  306.34   14.12   0
   3  12  -8  328.69    7.15   0
   3  12  -8  318.96   14.10   0
   2  12  -8   11.78    5.34   0
   2  12  -8   10.72    6.92   0
   2  12  -8   10.46    5.01   0
   2  12  -8   13.15    5.96   0
   1  12  -8   88.63    6.28   0
   1  12  -8  127.87    4.63   0
   1  12  -8  139.17    4.99   0
   1  12  -8  139.37    6.11   0
   0  12  -8  133.46    4.76   0
   0  12  -8   66.82    5.95   0
   0  12  -8  118.35    4.62   0
   0  12  -8  138.31    6.11   0
  -1  12  -8  181.15    6.68   0
  -1  12  -8  318.56    5.48   0
  -1  12  -8  308.18    7.01   0
  -1  12  -8  305.81    5.37   0
  -1  12  -8  325.62    6.12   0
  -2  12  -8   33.62    5.68   0
  -2  12  -8   43.41    4.20   0
  -2  12  -8   42.95    4.09   0
  -2  12  -8   48.69    5.50   0
  -3  12  -8   17.31    4.04   0
   3 -12   8   16.98    4.71   0
  -3  12  -8   21.76    4.03   0
  -3  12  -8   17.56    4.33   0
   4 -12   8    7.54    4.65   0
  -4  12  -8   11.16    4.10   0
  -4  12  -8    6.83    4.05   0
  -4  12  -8   10.15    3.05   0
  -4  12  -8    9.20    4.29   0
   5 -12   8   10.82    4.54   0
  -5  12  -8    6.63    4.14   0
  -5  12  -8    8.02    4.08   0
  -5  12  -8    9.95    4.23   0
  -5  12  -8    9.05    4.21   0
   6 -12   8   23.16    4.67   0
  -6  12  -8   20.62    4.48   0
  -6  12  -8   22.76    4.23   0
  -6  12  -8   27.74    4.15   0
  -6  12  -8   16.93    4.30   0
   7 -12   8    2.46    4.67   0
  -7  12  -8   12.18    4.19   0
  -7  12  -8   18.36    4.22   0
  -7  12  -8   15.39    4.56   0
  -7  12  -8    4.69    4.34   0
   5  13  -9    3.24    8.18   0
   5  13  -9    3.37    8.69   0
   5  13  -9   -0.73    4.74   0
   4  13  -9    0.44    6.27   0
   4  13  -9    0.22    5.84   0
   3  13  -9   -1.82    5.48   0
   3  13  -9    2.58    8.51   0
   3  13  -9    1.40    7.83   0
   3  13  -9    5.26    5.22   0
   2  13  -9   13.83    4.55   0
   2  13  -9   14.52    7.19   0
   2  13  -9   16.15    5.28   0
   2  13  -9   17.04    6.09   0
   1  13  -9    4.89    5.50   0
   1  13  -9    4.75    4.18   0
   1  13  -9    7.70    4.92   0
   1  13  -9    1.02    5.17   0
   0  13  -9   27.14    4.36   0
   0  13  -9   11.04    5.62   0
   0  13  -9   22.87    5.07   0
   0  13  -9   26.15    5.30   0
  -1  13  -9   13.68    4.22   0
  -1  13  -9   14.21    4.83   0
  -1  13  -9   13.74    4.34   0
  -1  13  -9    7.98    4.62   0
  -1  13  -9   14.87    4.05   0
  -2  13  -9   10.92    4.89   0
  -2  13  -9    9.65    4.13   0
  -2  13  -9    5.30    5.65   0
  -2  13  -9    6.25    4.14   0
  -2  13  -9    8.05    4.35   0
  -3  13  -9   31.76    4.79   0
  -3  13  -9   41.08    4.32   0
  -3  13  -9   38.60    4.47   0
  -3  13  -9   44.76    4.66   0
   4 -13   9   11.39    4.92   0
  -4  13  -9   13.55    4.20   0
  -4  13  -9   13.97    4.13   0
  -4  13  -9    6.86    4.10   0
  -4  13  -9   10.17    5.54   0
  -5  13  -9   56.48    4.60   0
   5 -13   9   67.55    5.25   0
  -5  13  -9   62.38    4.52   0
  -5  13  -9   68.54    4.94   0
  -5  13  -9   60.91    4.62   0
  -6  13  -9  112.07    4.87   0
   6 -13   9  110.34    5.45   0
  -6  13  -9  110.12    4.78   0
  -6  13  -9  119.47    5.26   0
  -6  13  -9  105.60    4.65   0
   3  14 -10   21.74    5.72   0
   3  14 -10   26.81    5.98   0
   3  14 -10   17.70    9.12   0
   3  14 -10   20.27    8.41   0
   2  14 -10    2.31    4.25   0
   2  14 -10    3.75    6.84   0
   2  14 -10    1.04    5.36   0
   2  14 -10    0.40    6.61   0
   1  14 -10   46.88    5.52   0
   1  14 -10   44.74    4.82   0
   1  14 -10   34.15    6.01   0
   1  14 -10   49.30    5.86   0
   0  14 -10   22.88    5.96   0
   0  14 -10   51.83    4.66   0
   0  14 -10   52.49    5.56   0
   0  14 -10   43.96    4.59   0
  -1  14 -10   95.92    4.85   0
  -1  14 -10   38.54    6.26   0
  -1  14 -10   98.32    6.29   0
  -1  14 -10   82.18    5.60   0
  -2  14 -10   97.80    4.72   0
  -2  14 -10   55.40    5.12   0
  -2  14 -10   91.54    5.86   0
  -2  14 -10   80.43    4.66   0
  -3  14 -10    3.82    6.00   0
  -3  14 -10    4.80    4.27   0
  -3  14 -10   13.45    6.03   0
  -3  14 -10    8.59    4.29   0
  -3  14 -10    7.58    4.50   0
  -3  14 -10    8.65    4.29   0
  -4  14 -10    4.70    4.24   0
  -4  14 -10    0.33    5.78   0
   1  10 -15   13.50    4.85   0
   1  10 -15   10.25    4.47   0
   1  10 -15    2.56    5.29   0
   1  10 -15   14.16    6.30   0
   2  10 -15   63.80    5.32   0
   2  10 -15   82.73    4.97   0
   2  10 -15   68.56    5.43   0
   2  10 -15  108.01    8.10   0
   3  10 -15   30.86    5.10   0
   3  10 -15   32.77    4.81   0
   3  10 -15   24.85    5.21   0
   3  10 -15   49.80    9.78   0
   4  10 -15   19.23    4.88   0
   4  10 -15   18.20    4.88   0
   4  10 -15    7.52    4.78   0
   5  10 -15    1.02    4.78   0
   5  10 -15    0.34    4.76   0
   5  10 -15   -0.82    4.66   0
  -2   9 -14   11.29    3.87   0
  -2   9 -14   13.95    5.24   0
  -2   9 -14   23.08    4.53   0
  -2   9 -14   25.03    5.34   0
  -1   9 -14   14.30    4.97   0
  -1   9 -14   24.18    4.54   0
  -1   9 -14   18.21    5.27   0
  -1   9 -14   18.27    4.36   0
   0   9 -14   23.70    4.92   0
   0   9 -14   34.06    4.67   0
   0   9 -14   40.26    5.63   0
   0   9 -14   25.95    5.05   0
   1   9 -14   57.74    6.39   0
   1   9 -14   38.86    4.86   0
   1   9 -14   44.27    4.67   0
   1   9 -14   38.97    5.07   0
   2   9 -14    9.97    6.88   0
   2   9 -14    1.83    4.90   0
   2   9 -14    7.71    4.75   0
   2   9 -14   11.43    4.53   0
   3   9 -14   82.08    5.26   0
   3   9 -14  145.53   10.17   0
   3   9 -14   90.96    5.23   0
   3   9 -14   80.99    5.30   0
   4   9 -14   25.91    5.01   0
   4   9 -14   32.64    5.78   0
   4   9 -14   29.40    4.77   0
   5   9 -14    4.26    4.59   0
   5   9 -14    5.89    4.78   0
   5   9 -14   14.54    5.75   0
   6   9 -14   44.13    4.76   0
   6   9 -14   41.13    5.03   0
   6   9 -14   43.45    6.54   0
   7   9 -14   16.85    6.43   0
   7   9 -14   18.56    4.69   0
   8   9 -14   -0.80    4.55   0
  -8  -9  14    2.47    4.72   0
  -8  -9  14    4.26    6.17   0
   8   9 -14    0.73    7.98   0
   8   9 -14    2.83    7.98   0
  -4   8 -13   98.10    5.06   0
  -4   8 -13   75.37    5.58   0
  -4   8 -13   77.48    4.84   0
  -4   8 -13   76.60    5.61   0
  -3   8 -13  112.24    5.61   0
  -3   8 -13  136.41    5.04   0
  -3   8 -13  103.96    5.62   0
  -3   8 -13  127.30    4.93   0
  -2   8 -13   25.50    5.12   0
  -2   8 -13   30.09    3.22   0
  -2   8 -13   25.32    5.12   0
  -2   8 -13   32.87    5.23   0
  -1   8 -13   40.67    5.14   0
  -1   8 -13   52.11    4.61   0
  -1   8 -13   61.87    5.47   0
  -1   8 -13   64.55    5.20   0
   0   8 -13  312.57    6.36   0
   0   8 -13  423.03    7.76   0
   0   8 -13  303.33    6.43   0
   0   8 -13  369.98    5.78   0
   1   8 -13   63.48    5.08   0
   1   8 -13   68.83    4.73   0
   1   8 -13   63.74    5.13   0
   1   8 -13   89.63    5.77   0
   2   8 -13   23.60    4.63   0
   2   8 -13   25.79    4.41   0
   2   8 -13   31.52    6.88   0
   2   8 -13   14.79    4.80   0
   3   8 -13   -1.85    4.55   0
   3   8 -13    4.80    5.25   0
   3   8 -13    4.39    4.75   0
   3   8 -13    2.80    8.50   0
   4   8 -13   15.37    4.65   0
   4   8 -13   21.19    4.52   0
   4   8 -13    5.21    4.81   0
   5   8 -13   30.64    4.68   0
   5   8 -13   32.60    5.76   0
   5   8 -13   34.78    4.82   0
  -6  -8  13   36.09    4.85   0
   6   8 -13   31.52    4.65   0
  -6  -8  13   37.81    5.07   0
   6   8 -13   34.60    6.34   0
   7   8 -13   63.71    6.55   0
  -7  -8  13   64.06    4.99   0
  -7  -8  13   57.02    5.35   0
   7   8 -13   60.98    4.84   0
  -8  -8  13   89.82    5.06   0
   8   8 -13  131.39   11.22   0
   8   8 -13   86.18    8.33   0
  -8  -8  13   62.39    5.53   0
   8   8 -13   75.37    8.94   0
   8   8 -13   67.24    4.88   0
   9   8 -13   34.36    7.45   0
   9   8 -13   11.65    5.45   0
  -9  -8  13   10.78    5.27   0
  -5   7 -12  108.54    5.63   0
  -5   7 -12  146.28    5.08   0
  -5   7 -12  107.29    5.67   0
  -5   7 -12  109.96    5.94   0
  -4   7 -12   66.49    5.30   0
  -4   7 -12   87.61    4.71   0
  -4   7 -12   76.15    4.60   0
  -4   7 -12   68.30    5.22   0
  -3   7 -12   25.49    4.38   0
  -3   7 -12   28.96    4.89   0
  -3   7 -12   29.68    4.98   0
  -3   7 -12   30.68    4.15   0
  -2   7 -12  196.98    4.59   0
  -2   7 -12  248.55    5.15   0
  -2   7 -12  217.76    5.81   0
  -2   7 -12  235.60    6.21   0
  -1   7 -12  101.28    5.22   0
  -1   7 -12  110.26    4.64   0
  -1   7 -12   88.47    5.27   0
  -1   7 -12  112.39    5.63   0
   0   7 -12  270.71    6.76   0
   0   7 -12  200.17    5.70   0
   0   7 -12  242.93    5.32   0
   0   7 -12  204.17    5.85   0
   1   7 -12  213.57    4.68   0
   1   7 -12  220.64    5.80   0
   1   7 -12  256.13    5.41   0
   1   7 -12  314.54    8.00   0
  -1  -7  12  251.15    4.94   0
   2   7 -12   44.70    4.67   0
   2   7 -12   59.01    4.59   0
   2   7 -12   43.53    4.87   0
   2   7 -12   75.38    7.19   0
  -2  -7  12   60.11    4.17   0
  -3  -7  12   57.79    4.17   0
   3   7 -12   40.25    4.74   0
   3   7 -12   46.48    4.61   0
   3   7 -12   45.35    4.96   0
   3   7 -12   68.25    9.38   0
   4   7 -12  149.07    5.24   0
   4   7 -12  152.59    5.43   0
   4   7 -12  137.16    5.22   0
  -4  -7  12  163.70    5.64   0
   5   7 -12  106.99    4.96   0
  -5  -7  12  107.61    5.53   0
   5   7 -12   99.21    6.20   0
   6   7 -12    4.13    4.26   0
   6   7 -12   -0.52    5.98   0
  -6  -7  12    3.79    4.86   0
   7   7 -12    2.69    5.78   0
   7   7 -12   10.99    5.32   0
   7   7 -12   11.99   10.54   0
  -7  -7  12    8.81    4.99   0
   8   7 -12  165.97    8.71   0
  -8  -7  12   86.78    5.65   0
   8   7 -12   95.83    8.37   0
   8   7 -12   91.49    4.79   0
   9   7 -12   42.20    5.94   0
   9   7 -12   29.87    4.51   0
  -9  -7  12   30.81    6.58   0
  10   7 -12    7.44    6.31   0
 -10  -7  12    2.30    5.23   0
  10   7 -12    0.94    5.27   0
  -6   6 -11   11.64    5.21   0
  -6   6 -11   22.60    3.21   0
  -6   6 -11   24.09    5.00   0
  -6   6 -11   19.12    4.29   0
  -5   6 -11   15.84    4.92   0
  -5   6 -11   21.02    4.38   0
  -5   6 -11   13.46    4.88   0
  -5   6 -11   16.88    4.16   0
  -4   6 -11  140.03    5.32   0
  -4   6 -11  178.12    5.00   0
  -4   6 -11  141.30    5.31   0
  -4   6 -11  158.43    4.87   0
  -3   6 -11   47.72    4.92   0
  -3   6 -11   53.14    4.37   0
  -3   6 -11   46.46    4.88   0
  -3   6 -11   27.07    3.56   0
  -2   6 -11   54.16    4.90   0
  -2   6 -11   56.55    4.97   0
  -2   6 -11   61.58    4.52   0
  -2   6 -11   67.44    4.35   0
   2  -6  11   47.50    3.16   0
  -1   6 -11  463.48    6.59   0
  -1   6 -11  535.33    6.17   0
  -1   6 -11  433.93    5.64   0
  -1   6 -11  571.44    7.71   0
   1  -6  11  459.98    5.12   0
   0   6 -11  321.23    6.06   0
   0   6 -11  354.36    5.61   0
   0   6 -11  292.07    5.98   0
   0   6 -11  386.39    7.20   0
   0  -6  11  333.51    5.27   0
   1   6 -11  419.62    6.37   0
   1   6 -11  569.28    8.75   0
   1   6 -11  493.68    6.27   0
   1   6 -11  394.65    6.59   0
  -1  -6  11  447.11    5.70   0
   2   6 -11  135.32    5.33   0
   2   6 -11  177.91    5.18   0
   2   6 -11  133.16    5.38   0
   2   6 -11  212.41    8.72   0
  -2  -6  11  185.45    4.75   0
   3   6 -11   48.41    4.73   0
   3   6 -11   52.00    4.64   0
   3   6 -11   45.40    5.13   0
  -3  -6  11   50.20    4.22   0
   4   6 -11  267.38    5.87   0
  -4  -6  11  275.84    6.49   0
   4   6 -11  280.85    6.07   0
  -4  -6  11  320.86    5.57   0
   5   6 -11  172.00    5.13   0
   5   6 -11  172.84    5.86   0
  -5  -6  11  190.70    6.24   0
  -5  -6  11  236.09    6.06   0
   6   6 -11   78.13    4.72   0
  -6  -6  11   79.44    5.31   0
   6   6 -11   83.17    6.75   0
  -6  -6  11   96.85    5.29   0
   7   6 -11    9.65    6.45   0
   7   6 -11   17.38    7.12   0
  -7  -6  11   10.31    5.02   0
  -7  -6  11   12.17    5.63   0
   7   6 -11   13.92    4.35   0
   8   6 -11   69.43    7.70   0
   8   6 -11  102.14    6.91   0
  -8  -6  11   56.96    5.40   0
   8   6 -11   71.78    4.70   0
   9   6 -11  126.39    6.22   0
  -9  -6  11   64.96    5.26   0
   9   6 -11   72.03    4.71   0
  10   6 -11   70.69    6.10   0
 -10  -6  11   39.96    5.23   0
  10   6 -11   44.52    4.37   0
  11   6 -11    3.07    5.48   0
 -11  -6  11    4.46    4.93   0
  11   6 -11   -3.61    4.21   0
   7  -5  10   40.31    4.32   0
  -7   5 -10   69.19    3.54   0
  -7   5 -10   67.41    4.55   0
  -7   5 -10   64.28    5.38   0
   6  -5  10   48.66    4.20   0
  -6   5 -10   71.18    3.53   0
  -6   5 -10   53.53    3.85   0
  -6   5 -10   67.09    4.37   0
  -5   5 -10   25.76    4.07   0
   5  -5  10   20.92    4.00   0
  -5   5 -10   35.62    4.35   0
  -5   5 -10   27.90    4.78   0
  -5   5 -10   18.65    4.86   0
  -4   5 -10    4.26    4.04   0
  -4   5 -10   -1.76    3.94   0
  -4   5 -10    1.70    3.14   0
  -4   5 -10    1.87    4.47   0
  -3   5 -10   54.18    3.61   0
  -3   5 -10   62.37    4.41   0
  -3   5 -10   55.15    4.75   0
  -3   5 -10   58.52    4.30   0
   3  -5  10   55.95    4.18   0
  -2   5 -10  198.12    5.48   0
  -2   5 -10  205.77    5.34   0
  -2   5 -10  240.18    5.06   0
  -2   5 -10  218.28    5.11   0
   2  -5  10  187.31    3.85   0
  -1   5 -10  273.83    6.33   0
  -1   5 -10  227.79    5.63   0
   1  -5  10  240.81    5.02   0
  -1   5 -10  275.07    5.44   0
  -1   5 -10  233.65    5.52   0
   0   5 -10  187.25    5.45   0
   0   5 -10  232.45    5.19   0
   0   5 -10  186.65    5.65   0
   0   5 -10  251.53    6.50   0
   0  -5  10  184.73    4.75   0
   1   5 -10  122.72    5.29   0
   1   5 -10  153.44    4.86   0
   1   5 -10  120.91    5.40   0
   1   5 -10  172.17    6.91   0
  -1  -5  10  138.50    4.46   0
  -2  -5  10  847.04    7.17   0
   2   5 -10  719.09    7.81   0
   2   5 -10  931.25    8.01   0
   2   5 -10  752.26    7.88   0
   2   5 -10 1071.50   14.98   0
  -3  -5  10  211.72    5.85   0
  -3  -5  10  204.45    6.03   0
   3   5 -10  229.20    6.01   0
   3   5 -10  230.55    5.65   0
  -4  -5  10  491.36    6.97   0
   4   5 -10  436.14    6.95   0
  -4  -5  10  428.90    6.97   0
   4   5 -10  409.59    6.50   0
  -5  -5  10  212.05    5.31   0
   5   5 -10  184.53    7.06   0
   5   5 -10  174.31    5.27   0
  -5  -5  10  183.73    5.84   0
  -6  -5  10   83.20    5.32   0
   6   5 -10   68.82    6.58   0
[truncated: 438,296 more chars]
