# Supplementary material for: Understanding of multimetallic cluster growth
Source: Nat Commun. 2016 Jan 25;7:10480. doi: 10.1038/ncomms10480 (PMC4737759; doi:10.1038/ncomms10480)
Supplement: Supplementary Data 2 — CIF of compound 2 [file ncomms10480-s3.cif]

data_global


     #  Person making the deposition:

_publ_contact_author
;
Massa, W.

Fachbereich Chemie der Philipps-Universit\"at
Hans-Meerwein-Str.
D-35043 Marburg, Germany
;
_publ_contact_author_phone  +6421-13197
_publ_contact_author_email
'massa@chemie.uni-marburg.de'

_publ_requested_journal     'Nature Chemistry'

_publ_section_title
;
"Inorganic Retro-Synthesis": Elucidation of Multimetallic Cluster Formation by
Convergence of Experiment and a Modified Genetic Algorithm Study
;
loop_
_publ_author_name
_publ_author_address
'Mitzinger, Stefan'
;
Fachbereich Chemie der Philipps-Universit\"at
Hans-Meerwein-Str.
D-35043 Marburg, Germany
;
'Broeckaerdt, Lies'
;
Fachbereich Chemie der Philipps-Universit\"at
Hans-Meerwein-Str.
D-35043 Marburg, Germany
and
Institut f\"ur Nanotechnologie
Karlsruher Institut f\"ur Technologie (KIT)
Hermann-von-Helmholtz-Platz 1
D-76344 Eggenstein-Leopoldshafen, Germany
;
'Massa, Werner'
;
Fachbereich Chemie der Philipps-Universit\"at 
and Wissenschaftliches Zentrum f�r Materialwissenschaften, 
Hans-Meerwein-Str. 4
D-35043 Marburg, Germany
;
'Weigend, Florian'
;
Institut f\"ur Nanotechnologie
Karlsruher Institut f\"ur Technologie (KIT)
Hermann-von-Helmholtz-Platz 1
D-76344 Eggenstein-Leopoldshafen, Germany
;
'Dehnen, Stefanie'
;
Fachbereich Chemie der Philipps-Universit\"at
Hans-Meerwein-Str.
D-35043 Marburg, Germany
;


    # Original CIF-file
    # Structure code in the paper: 2
 
data_shelx
 
_audit_creation_method            SHELXL-2013
_chemical_name_systematic
;
 ?
;
_chemical_name_common             ?
_chemical_melting_point           ?
_chemical_formula_moiety  '2(C18 H36 K N2 O6),As2 Ge7'
_chemical_formula_sum
 'C36 H72 As2 Ge7 K2 N4 O12' 
_chemical_formula_weight          1489.14

loop_
 _atom_type_symbol
 _atom_type_description
 _atom_type_scat_dispersion_real
 _atom_type_scat_dispersion_imag
 _atom_type_scat_source
 'C'  'C'   0.0033   0.0016
 'International Tables Vol C Tables 4.2.6.8 and 6.1.1.4'
 'H'  'H'   0.0000   0.0000
 'International Tables Vol C Tables 4.2.6.8 and 6.1.1.4'
 'N'  'N'   0.0061   0.0033
 'International Tables Vol C Tables 4.2.6.8 and 6.1.1.4'
 'O'  'O'   0.0106   0.0060
 'International Tables Vol C Tables 4.2.6.8 and 6.1.1.4'
 'As'  'As'   0.0499   2.0058
 'International Tables Vol C Tables 4.2.6.8 and 6.1.1.4'
 'Ge'  'Ge'   0.1547   1.8001
 'International Tables Vol C Tables 4.2.6.8 and 6.1.1.4'
 'K'  'K'   0.2009   0.2494
 'International Tables Vol C Tables 4.2.6.8 and 6.1.1.4'
 
_space_group_crystal_system       trigonal
_space_group_IT_number            165
_space_group_name_H-M_alt         'P -3 c 1'
_space_group_name_Hall            '-P 3 2"c'
 
_shelx_space_group_comment
;
The symmetry employed for this shelxl refinement is uniquely defined
by the following loop, which should always be used as a source of
symmetry information in preference to the above space-group names.
They are only intended as comments.
;
 
loop_
 _space_group_symop_operation_xyz
 'x, y, z'
 '-y, x-y, z'
 '-x+y, -x, z'
 'y, x, -z+1/2'
 'x-y, -y, -z+1/2'
 '-x, -x+y, -z+1/2'
 '-x, -y, -z'
 'y, -x+y, -z'
 'x-y, x, -z'
 '-y, -x, z-1/2'
 '-x+y, y, z-1/2'
 'x, x-y, z-1/2'
 
_cell_length_a                    11.8653(3)
_cell_length_b                    11.8653(3)
_cell_length_c                    22.3848(9)
_cell_angle_alpha                 90
_cell_angle_beta                  90
_cell_angle_gamma                 120
_cell_volume                      2729.24(18)
_cell_formula_units_Z             2
_cell_measurement_temperature     110(2)
_cell_measurement_reflns_used     9231 
_cell_measurement_theta_min       1.82 
_cell_measurement_theta_max       27.01 
 
_exptl_crystal_description        bloc 
_exptl_crystal_colour             orange
_exptl_crystal_density_meas       ? 
_exptl_crystal_density_method     ?              
_exptl_crystal_density_diffrn     1.812          
_exptl_crystal_F_000              1480
_exptl_transmission_factor_min    ?                                             
_exptl_transmission_factor_max    ?                                             
_exptl_crystal_size_max           0.32 
_exptl_crystal_size_mid           0.30 
_exptl_crystal_size_min           0.20 
_exptl_absorpt_coefficient_mu     5.212
_shelx_estimated_absorpt_T_min    ? 
_shelx_estimated_absorpt_T_max    ? 
_exptl_absorpt_correction_type    gaussian 
_exptl_absorpt_correction_T_min   0.2065 
_exptl_absorpt_correction_T_max   0.3636 
_exptl_absorpt_process_details    'Coppens et al. (1965)' 
 
_exptl_special_details
;
 ?
;
 
_diffrn_ambient_temperature       110(2)
_diffrn_radiation_wavelength      0.71073
_diffrn_radiation_type            MoK\a
_diffrn_source                    'fine-focus sealed tube'                       
_diffrn_measurement_device_type   'IPDS-II (Stoe)' 
_diffrn_measurement_method        omega-scans
_diffrn_detector_area_resol_mean  6.7 
_diffrn_reflns_number             3581
_diffrn_reflns_av_unetI/netI      0.0751
_diffrn_reflns_av_R_equivalents   0.0345
_diffrn_reflns_limit_h_min        -14
_diffrn_reflns_limit_h_max        7
_diffrn_reflns_limit_k_min        0
_diffrn_reflns_limit_k_max        15
_diffrn_reflns_limit_l_min        0
_diffrn_reflns_limit_l_max        28
_diffrn_reflns_theta_min          1.819
_diffrn_reflns_theta_max          26.758
_diffrn_reflns_theta_full         25.242
_diffrn_measured_fraction_theta_max   0.995
_diffrn_measured_fraction_theta_full  1.000
_diffrn_reflns_Laue_measured_fraction_max    0.995
_diffrn_reflns_Laue_measured_fraction_full   1.000
_diffrn_reflns_point_group_measured_fraction_max   0.995
_diffrn_reflns_point_group_measured_fraction_full  1.000
_reflns_number_total              1942
_reflns_number_gt                 783
_reflns_threshold_expression      'I > 2\s(I)'
_reflns_Friedel_coverage          0.000
_reflns_Friedel_fraction_max      .
_reflns_Friedel_fraction_full     .
 
_reflns_special_details
;
 Reflections were merged by SHELXL according to the crystal
 class for the calculation of statistics and refinement.
 
 _reflns_Friedel_fraction is defined as the number of unique
 Friedel pairs measured divided by the number that would be
 possible theoretically, ignoring centric projections and
 systematic absences.
;
 
_computing_data_collection        'XAREA 1.66 (Stoe 2013)' 
_computing_cell_refinement        'XAREA 1.66 (Stoe 2013)' 
_computing_data_reduction         'XAREA 1.66 (Stoe 2013)' 
_computing_structure_solution     'SIR 2011 (Burla et al. 2011)'
_computing_structure_refinement   'SHELXL-2013 (Sheldrick, 2013)'
_computing_molecular_graphics     'DIAMOND 3.2i (Brandenburg 2012)'  
_refine_special_details
;
 Ge/As occupation 7:2 fixed for each cluster atom. Disorder of the 
[Ge7As2] Anion by location on the 2a site with symmetry 32.(D3) 
;
_refine_ls_structure_factor_coef  Fsqd
_refine_ls_matrix_type            full
_refine_ls_weighting_scheme       calc
_refine_ls_weighting_details
'w=1/[\s^2^(Fo^2^)+(0.0300P)^2^] where P=(Fo^2^+2Fc^2^)/3'
_atom_sites_solution_primary      direct
_atom_sites_solution_secondary    difmap
_atom_sites_solution_hydrogens    geom
_refine_ls_hydrogen_treatment     constr
_refine_ls_extinction_method      none
_refine_ls_extinction_coef        .
_refine_ls_number_reflns          1942
_refine_ls_number_parameters      119
_refine_ls_number_restraints      0
_refine_ls_R_factor_all           0.1090
_refine_ls_R_factor_gt            0.0521
_refine_ls_wR_factor_ref          0.1048
_refine_ls_wR_factor_gt           0.0983
_refine_ls_goodness_of_fit_ref    0.958
_refine_ls_restrained_S_all       0.958
_refine_ls_shift/su_max           0.000
_refine_ls_shift/su_mean          0.000
 
loop_
 _atom_site_label
 _atom_site_type_symbol
 _atom_site_fract_x
 _atom_site_fract_y
 _atom_site_fract_z
 _atom_site_U_iso_or_equiv
 _atom_site_adp_type
 _atom_site_occupancy
 _atom_site_site_symmetry_order  
 _atom_site_calc_flag
 _atom_site_refinement_flags_posn
 _atom_site_refinement_flags_adp
 _atom_site_refinement_flags_occupancy
 _atom_site_disorder_assembly
 _atom_site_disorder_group
Ge1 Ge 0.81271(12) 0.81271(12) 0.7500 0.0859(5) Uani 0.5185 2 d S T P . .
As1 As 0.81271(12) 0.81271(12) 0.7500 0.0859(5) Uani 0.1482 2 d S T P . .
Ge2 Ge 0.7833(4) 1.0000 0.7500 0.1450(16) Uani 0.2591 2 d S T P . .
As2 As 0.7833(4) 1.0000 0.7500 0.1450(16) Uani 0.0741 2 d S T P . .
Ge3 Ge 0.8694(4) 1.0155(5) 0.6894(2) 0.1039(17) Uani 0.2592 1 d . . P . .
As3 As 0.8694(4) 1.0155(5) 0.6894(2) 0.1039(17) Uani 0.0741 1 d . . P . .
Ge4 Ge 0.9219(3) 0.9928(3) 0.66098(13) 0.1241(14) Uani 0.2592 1 d . . P . .
As4 As 0.9219(3) 0.9928(3) 0.66098(13) 0.1241(14) Uani 0.0741 1 d . . P . .
Ge5 Ge 0.8280(5) 0.9582(5) 0.6998(2) 0.138(2) Uani 0.2592 1 d . . P . .
As5 As 0.8280(5) 0.9582(5) 0.6998(2) 0.138(2) Uani 0.0741 1 d . . P . .
K1 K 0.3333 0.6667 0.45374(7) 0.0542(5) Uani 1 3 d S T P . .
N1 N 0.3333 0.6667 0.5839(3) 0.0555(17) Uani 1 3 d S T P . .
N2 N 0.3333 0.6667 0.3217(3) 0.0581(17) Uani 1 3 d S T P . .
C1 C 0.2554(5) 0.5306(4) 0.60427(19) 0.0606(13) Uani 1 1 d . . . . .
H1A H 0.1620 0.5021 0.5992 0.073 Uiso 1 1 calc R U . . .
H1B H 0.2713 0.5270 0.6475 0.073 Uiso 1 1 calc R U . . .
C2 C 0.2840(5) 0.4365(5) 0.5718(2) 0.0598(13) Uani 1 1 d . . . . .
H2A H 0.3763 0.4613 0.5777 0.072 Uiso 1 1 calc R U . . .
H2B H 0.2287 0.3475 0.5878 0.072 Uiso 1 1 calc R U . . .
O1 O 0.2583(3) 0.4390(3) 0.50968(13) 0.0540(8) Uani 1 1 d . . . . .
C3 C 0.2743(5) 0.3455(5) 0.4765(2) 0.0616(13) Uani 1 1 d . . . . .
H3A H 0.2025 0.2568 0.4859 0.074 Uiso 1 1 calc R U . . .
H3B H 0.3575 0.3506 0.4877 0.074 Uiso 1 1 calc R U . . .
C4 C 0.2743(5) 0.3719(5) 0.4108(2) 0.0635(14) Uani 1 1 d . . . . .
H4A H 0.2726 0.3005 0.3872 0.076 Uiso 1 1 calc R U . . .
H4B H 0.1965 0.3781 0.4003 0.076 Uiso 1 1 calc R U . . .
O2 O 0.3905(3) 0.4926(3) 0.39788(14) 0.0606(9) Uani 1 1 d . . . . .
C5 C 0.4203(5) 0.5150(5) 0.3346(2) 0.0645(14) Uani 1 1 d . . . . .
H5A H 0.4145 0.4358 0.3169 0.077 Uiso 1 1 calc R U . . .
H5B H 0.5112 0.5868 0.3300 0.077 Uiso 1 1 calc R U . . .
C6 C 0.3327(5) 0.5483(5) 0.3009(2) 0.0615(13) Uani 1 1 d . . . . .
H6A H 0.3583 0.5597 0.2583 0.074 Uiso 1 1 calc R U . . .
H6B H 0.2427 0.4740 0.3036 0.074 Uiso 1 1 calc R U . . .
 
loop_
 _atom_site_aniso_label
 _atom_site_aniso_U_11
 _atom_site_aniso_U_22
 _atom_site_aniso_U_33
 _atom_site_aniso_U_23
 _atom_site_aniso_U_13
 _atom_site_aniso_U_12
Ge1 0.0801(7) 0.0801(7) 0.0807(10) -0.0003(4) 0.0003(4) 0.0274(8)
As1 0.0801(7) 0.0801(7) 0.0807(10) -0.0003(4) 0.0003(4) 0.0274(8)
Ge2 0.113(2) 0.094(3) 0.222(5) 0.024(3) 0.0121(16) 0.0470(13)
As2 0.113(2) 0.094(3) 0.222(5) 0.024(3) 0.0121(16) 0.0470(13)
Ge3 0.069(2) 0.145(4) 0.101(2) 0.065(3) -0.0014(19) 0.056(2)
As3 0.069(2) 0.145(4) 0.101(2) 0.065(3) -0.0014(19) 0.056(2)
Ge4 0.151(3) 0.0704(14) 0.105(2) -0.0097(19) -0.0495(17) 0.020(3)
As4 0.151(3) 0.0704(14) 0.105(2) -0.0097(19) -0.0495(17) 0.020(3)
Ge5 0.099(3) 0.212(5) 0.129(3) -0.106(3) -0.045(2) 0.098(3)
As5 0.099(3) 0.212(5) 0.129(3) -0.106(3) -0.045(2) 0.098(3)
K1 0.0562(7) 0.0562(7) 0.0502(10) 0.000 0.000 0.0281(3)
N1 0.059(3) 0.059(3) 0.048(4) 0.000 0.000 0.0297(13)
N2 0.055(3) 0.055(3) 0.064(4) 0.000 0.000 0.0277(13)
C1 0.064(3) 0.065(3) 0.051(3) 0.001(2) 0.002(3) 0.031(3)
C2 0.058(3) 0.058(3) 0.060(3) 0.010(3) 0.002(3) 0.027(3)
O1 0.063(2) 0.0547(19) 0.0506(19) 0.0005(16) 0.0052(16) 0.0339(16)
C3 0.061(3) 0.055(3) 0.070(3) 0.006(3) 0.010(3) 0.030(3)
C4 0.071(4) 0.060(3) 0.060(3) -0.007(3) 0.006(3) 0.033(3)
O2 0.072(2) 0.064(2) 0.0502(19) -0.0001(16) 0.0063(17) 0.0367(19)
C5 0.068(4) 0.076(4) 0.055(3) -0.004(3) 0.000(3) 0.040(3)
C6 0.071(3) 0.071(3) 0.044(3) -0.003(2) 0.001(2) 0.036(3)
 
_geom_special_details
;
 All esds (except the esd in the dihedral angle between two l.s. planes)
 are estimated using the full covariance matrix.  The cell esds are taken
 into account individually in the estimation of esds in distances, angles
 and torsion angles; correlations between esds in cell parameters are only
 used when they are defined by crystal symmetry.  An approximate (isotropic)
 treatment of cell esds is used for estimating esds involving l.s. planes.
;
 
loop_
 _geom_bond_atom_site_label_1
 _geom_bond_atom_site_label_2
 _geom_bond_distance
 _geom_bond_site_symmetry_2
 _geom_bond_publ_flag
Ge1 Ge5 1.991(5) . ?
Ge1 As5 1.991(5) 4_556 ?
Ge1 Ge5 1.991(5) 4_556 ?
Ge1 As3 2.288(6) 5_676 ?
Ge1 Ge3 2.288(6) 5_676 ?
Ge1 As3 2.288(6) 2_765 ?
Ge1 Ge3 2.288(6) 2_765 ?
Ge1 Ge2 2.416(3) . ?
Ge1 Ge2 2.416(3) 2_765 ?
Ge1 As2 2.416(3) 2_765 ?
Ge2 Ge5 1.433(5) . ?
Ge2 As5 1.433(5) 5_676 ?
Ge2 Ge5 1.433(5) 5_676 ?
Ge2 As3 1.652(6) 5_676 ?
Ge2 Ge3 1.652(6) 5_676 ?
Ge2 Ge3 1.652(6) . ?
Ge2 As1 2.416(3) 3_675 ?
Ge2 Ge1 2.416(3) 3_675 ?
Ge3 Ge5 0.651(7) . ?
Ge3 Ge4 1.015(6) . ?
Ge3 As4 2.213(6) 3_675 ?
Ge3 Ge4 2.213(6) 3_675 ?
Ge3 As1 2.288(6) 3_675 ?
Ge3 Ge1 2.288(6) 3_675 ?
Ge3 As4 2.410(7) 2_765 ?
Ge3 Ge4 2.410(7) 2_765 ?
Ge4 Ge5 1.306(6) . ?
Ge4 As4 1.538(7) 3_675 ?
Ge4 Ge4 1.538(7) 3_675 ?
Ge4 As4 1.538(7) 2_765 ?
Ge4 Ge4 1.538(7) 2_765 ?
Ge4 As3 2.213(6) 2_765 ?
Ge4 Ge3 2.213(6) 2_765 ?
Ge4 As3 2.410(7) 3_675 ?
Ge4 Ge3 2.410(7) 3_675 ?
Ge5 As5 2.406(8) 5_676 ?
Ge5 Ge5 2.406(8) 5_676 ?
Ge5 As4 2.476(5) 2_765 ?
Ge5 Ge4 2.476(5) 2_765 ?
K1 O1 2.693(3) 3_565 ?
K1 O1 2.693(3) 2_665 ?
K1 O1 2.693(3) . ?
K1 O2 2.773(3) . ?
K1 O2 2.773(3) 2_665 ?
K1 O2 2.773(3) 3_565 ?
K1 N1 2.913(6) . ?
K1 N2 2.955(7) . ?
K1 C4 3.346(5) 3_565 ?
K1 C4 3.346(5) 2_665 ?
K1 C4 3.346(5) . ?
N1 C1 1.476(5) . ?
N1 C1 1.476(5) 3_565 ?
N1 C1 1.476(5) 2_665 ?
N2 C6 1.477(5) 2_665 ?
N2 C6 1.477(5) . ?
N2 C6 1.477(5) 3_565 ?
C1 C2 1.507(6) . ?
C1 H1A 0.9900 . ?
C1 H1B 0.9900 . ?
C2 O1 1.426(5) . ?
C2 H2A 0.9900 . ?
C2 H2B 0.9900 . ?
O1 C3 1.424(5) . ?
C3 C4 1.505(6) . ?
C3 H3A 0.9900 . ?
C3 H3B 0.9900 . ?
C4 O2 1.435(5) . ?
C4 H4A 0.9900 . ?
C4 H4B 0.9900 . ?
O2 C5 1.451(5) . ?
C5 C6 1.489(6) . ?
C5 H5A 0.9900 . ?
C5 H5B 0.9900 . ?
C6 H6A 0.9900 . ?
C6 H6B 0.9900 . ?
 
loop_
 _geom_angle_atom_site_label_1
 _geom_angle_atom_site_label_2
 _geom_angle_atom_site_label_3
 _geom_angle
 _geom_angle_site_symmetry_1
 _geom_angle_site_symmetry_3
 _geom_angle_publ_flag
Ge5 Ge1 As5 122.7(3) . 4_556 ?
Ge5 Ge1 Ge5 122.7(3) . 4_556 ?
As5 Ge1 Ge5 0.0(3) 4_556 4_556 ?
Ge5 Ge1 As3 71.09(13) . 5_676 ?
As5 Ge1 As3 78.17(12) 4_556 5_676 ?
Ge5 Ge1 As3 78.17(12) 4_556 5_676 ?
Ge5 Ge1 Ge3 71.09(13) . 5_676 ?
As5 Ge1 Ge3 78.17(12) 4_556 5_676 ?
Ge5 Ge1 Ge3 78.17(12) 4_556 5_676 ?
As3 Ge1 Ge3 0.0(3) 5_676 5_676 ?
Ge5 Ge1 As3 78.17(12) . 2_765 ?
As5 Ge1 As3 71.09(13) 4_556 2_765 ?
Ge5 Ge1 As3 71.09(13) 4_556 2_765 ?
As3 Ge1 As3 113.0(2) 5_676 2_765 ?
Ge3 Ge1 As3 113.0(2) 5_676 2_765 ?
Ge5 Ge1 Ge3 78.17(12) . 2_765 ?
As5 Ge1 Ge3 71.09(13) 4_556 2_765 ?
Ge5 Ge1 Ge3 71.09(13) 4_556 2_765 ?
As3 Ge1 Ge3 113.0(2) 5_676 2_765 ?
Ge3 Ge1 Ge3 113.0(2) 5_676 2_765 ?
As3 Ge1 Ge3 0.0(3) 2_765 2_765 ?
Ge5 Ge1 Ge2 36.36(12) . . ?
As5 Ge1 Ge2 115.71(16) 4_556 . ?
Ge5 Ge1 Ge2 115.71(16) 4_556 . ?
As3 Ge1 Ge2 41.01(12) 5_676 . ?
Ge3 Ge1 Ge2 41.01(12) 5_676 . ?
As3 Ge1 Ge2 109.05(16) 2_765 . ?
Ge3 Ge1 Ge2 109.05(16) 2_765 . ?
Ge5 Ge1 Ge2 115.71(16) . 2_765 ?
As5 Ge1 Ge2 36.36(12) 4_556 2_765 ?
Ge5 Ge1 Ge2 36.36(12) 4_556 2_765 ?
As3 Ge1 Ge2 109.05(16) 5_676 2_765 ?
Ge3 Ge1 Ge2 109.05(16) 5_676 2_765 ?
As3 Ge1 Ge2 41.01(12) 2_765 2_765 ?
Ge3 Ge1 Ge2 41.01(12) 2_765 2_765 ?
Ge2 Ge1 Ge2 134.37(18) . 2_765 ?
Ge5 Ge1 As2 115.71(16) . 2_765 ?
As5 Ge1 As2 36.36(12) 4_556 2_765 ?
Ge5 Ge1 As2 36.36(12) 4_556 2_765 ?
As3 Ge1 As2 109.05(16) 5_676 2_765 ?
Ge3 Ge1 As2 109.05(16) 5_676 2_765 ?
As3 Ge1 As2 41.01(12) 2_765 2_765 ?
Ge3 Ge1 As2 41.01(12) 2_765 2_765 ?
Ge2 Ge1 As2 134.37(18) . 2_765 ?
Ge2 Ge1 As2 0.00(16) 2_765 2_765 ?
Ge5 Ge2 As5 114.2(4) . 5_676 ?
Ge5 Ge2 Ge5 114.2(4) . 5_676 ?
As5 Ge2 Ge5 0.0(6) 5_676 5_676 ?
Ge5 Ge2 As3 108.0(3) . 5_676 ?
As5 Ge2 As3 23.0(3) 5_676 5_676 ?
Ge5 Ge2 As3 23.0(3) 5_676 5_676 ?
Ge5 Ge2 Ge3 108.0(3) . 5_676 ?
As5 Ge2 Ge3 23.0(3) 5_676 5_676 ?
Ge5 Ge2 Ge3 23.0(3) 5_676 5_676 ?
As3 Ge2 Ge3 0.0(4) 5_676 5_676 ?
Ge5 Ge2 Ge3 23.0(3) . . ?
As5 Ge2 Ge3 108.0(3) 5_676 . ?
Ge5 Ge2 Ge3 108.0(3) 5_676 . ?
As3 Ge2 Ge3 111.5(4) 5_676 . ?
Ge3 Ge2 Ge3 111.5(4) 5_676 . ?
Ge5 Ge2 As1 84.9(2) . 3_675 ?
As5 Ge2 As1 55.4(2) 5_676 3_675 ?
Ge5 Ge2 As1 55.4(2) 5_676 3_675 ?
As3 Ge2 As1 74.7(2) 5_676 3_675 ?
Ge3 Ge2 As1 74.7(2) 5_676 3_675 ?
Ge3 Ge2 As1 65.4(2) . 3_675 ?
Ge5 Ge2 Ge1 84.9(2) . 3_675 ?
As5 Ge2 Ge1 55.4(2) 5_676 3_675 ?
Ge5 Ge2 Ge1 55.4(2) 5_676 3_675 ?
As3 Ge2 Ge1 74.7(2) 5_676 3_675 ?
Ge3 Ge2 Ge1 74.7(2) 5_676 3_675 ?
Ge3 Ge2 Ge1 65.4(2) . 3_675 ?
As1 Ge2 Ge1 0.00(6) 3_675 3_675 ?
Ge5 Ge2 Ge1 55.4(2) . . ?
As5 Ge2 Ge1 84.9(2) 5_676 . ?
Ge5 Ge2 Ge1 84.9(2) 5_676 . ?
As3 Ge2 Ge1 65.4(2) 5_676 . ?
Ge3 Ge2 Ge1 65.4(2) 5_676 . ?
Ge3 Ge2 Ge1 74.7(2) . . ?
As1 Ge2 Ge1 105.63(18) 3_675 . ?
Ge1 Ge2 Ge1 105.63(18) 3_675 . ?
Ge5 Ge3 Ge4 101.0(11) . . ?
Ge5 Ge3 Ge2 59.2(7) . . ?
Ge4 Ge3 Ge2 155.7(5) . . ?
Ge5 Ge3 As4 125.3(9) . 3_675 ?
Ge4 Ge3 As4 37.5(3) . 3_675 ?
Ge2 Ge3 As4 141.0(3) . 3_675 ?
Ge5 Ge3 Ge4 125.3(9) . 3_675 ?
Ge4 Ge3 Ge4 37.5(3) . 3_675 ?
Ge2 Ge3 Ge4 141.0(3) . 3_675 ?
As4 Ge3 Ge4 0.0(2) 3_675 3_675 ?
Ge5 Ge3 As1 122.7(8) . 3_675 ?
Ge4 Ge3 As1 112.1(4) . 3_675 ?
Ge2 Ge3 As1 73.6(2) . 3_675 ?
As4 Ge3 As1 74.61(17) 3_675 3_675 ?
Ge4 Ge3 As1 74.61(17) 3_675 3_675 ?
Ge5 Ge3 Ge1 122.7(8) . 3_675 ?
Ge4 Ge3 Ge1 112.1(4) . 3_675 ?
Ge2 Ge3 Ge1 73.6(2) . 3_675 ?
As4 Ge3 Ge1 74.61(17) 3_675 3_675 ?
Ge4 Ge3 Ge1 74.61(17) 3_675 3_675 ?
As1 Ge3 Ge1 0.00(6) 3_675 3_675 ?
Ge5 Ge3 As4 88.2(9) . 2_765 ?
Ge4 Ge3 As4 23.9(2) . 2_765 ?
Ge2 Ge3 As4 133.1(2) . 2_765 ?
As4 Ge3 As4 38.57(15) 3_675 2_765 ?
Ge4 Ge3 As4 38.57(15) 3_675 2_765 ?
As1 Ge3 As4 103.56(18) 3_675 2_765 ?
Ge1 Ge3 As4 103.56(18) 3_675 2_765 ?
Ge5 Ge3 Ge4 88.2(9) . 2_765 ?
Ge4 Ge3 Ge4 23.9(2) . 2_765 ?
Ge2 Ge3 Ge4 133.1(2) . 2_765 ?
As4 Ge3 Ge4 38.57(15) 3_675 2_765 ?
Ge4 Ge3 Ge4 38.57(15) 3_675 2_765 ?
As1 Ge3 Ge4 103.56(18) 3_675 2_765 ?
Ge1 Ge3 Ge4 103.56(18) 3_675 2_765 ?
As4 Ge3 Ge4 0.00(18) 2_765 2_765 ?
Ge3 Ge4 Ge5 29.3(4) . . ?
Ge3 Ge4 As4 118.8(5) . 3_675 ?
Ge5 Ge4 As4 136.6(2) . 3_675 ?
Ge3 Ge4 Ge4 118.8(5) . 3_675 ?
Ge5 Ge4 Ge4 136.6(2) . 3_675 ?
As4 Ge4 Ge4 0.0(2) 3_675 3_675 ?
Ge3 Ge4 As4 140.5(3) . 2_765 ?
Ge5 Ge4 As4 120.8(3) . 2_765 ?
As4 Ge4 As4 60.001(2) 3_675 2_765 ?
Ge4 Ge4 As4 60.001(2) 3_675 2_765 ?
Ge3 Ge4 Ge4 140.5(3) . 2_765 ?
Ge5 Ge4 Ge4 120.8(3) . 2_765 ?
As4 Ge4 Ge4 60.001(2) 3_675 2_765 ?
Ge4 Ge4 Ge4 60.001(2) 3_675 2_765 ?
As4 Ge4 Ge4 0.00(19) 2_765 2_765 ?
Ge3 Ge4 As3 119.7(4) . 2_765 ?
Ge5 Ge4 As3 97.2(3) . 2_765 ?
As4 Ge4 As3 77.6(2) 3_675 2_765 ?
Ge4 Ge4 As3 77.6(2) 3_675 2_765 ?
As4 Ge4 As3 23.7(2) 2_765 2_765 ?
Ge4 Ge4 As3 23.7(2) 2_765 2_765 ?
Ge3 Ge4 Ge3 119.7(4) . 2_765 ?
Ge5 Ge4 Ge3 97.2(3) . 2_765 ?
As4 Ge4 Ge3 77.6(2) 3_675 2_765 ?
Ge4 Ge4 Ge3 77.6(2) 3_675 2_765 ?
As4 Ge4 Ge3 23.7(2) 2_765 2_765 ?
Ge4 Ge4 Ge3 23.7(2) 2_765 2_765 ?
As3 Ge4 Ge3 0.0(3) 2_765 2_765 ?
Ge3 Ge4 As3 105.7(4) . 3_675 ?
Ge5 Ge4 As3 121.1(2) . 3_675 ?
As4 Ge4 As3 15.55(12) 3_675 3_675 ?
Ge4 Ge4 As3 15.55(12) 3_675 3_675 ?
As4 Ge4 As3 63.8(2) 2_765 3_675 ?
Ge4 Ge4 As3 63.8(2) 2_765 3_675 ?
As3 Ge4 As3 76.18(15) 2_765 3_675 ?
Ge3 Ge4 As3 76.18(15) 2_765 3_675 ?
Ge3 Ge4 Ge3 105.7(4) . 3_675 ?
Ge5 Ge4 Ge3 121.1(2) . 3_675 ?
As4 Ge4 Ge3 15.55(12) 3_675 3_675 ?
Ge4 Ge4 Ge3 15.55(12) 3_675 3_675 ?
As4 Ge4 Ge3 63.8(2) 2_765 3_675 ?
Ge4 Ge4 Ge3 63.8(2) 2_765 3_675 ?
As3 Ge4 Ge3 76.18(15) 2_765 3_675 ?
Ge3 Ge4 Ge3 76.18(15) 2_765 3_675 ?
As3 Ge4 Ge3 0.0(4) 3_675 3_675 ?
Ge3 Ge5 Ge4 49.7(8) . . ?
Ge3 Ge5 Ge2 97.8(9) . . ?
Ge4 Ge5 Ge2 144.8(4) . . ?
Ge3 Ge5 Ge1 143.2(8) . . ?
Ge4 Ge5 Ge1 110.0(3) . . ?
Ge2 Ge5 Ge1 88.2(3) . . ?
Ge3 Ge5 As5 90.6(8) . 5_676 ?
Ge4 Ge5 As5 121.6(3) . 5_676 ?
Ge2 Ge5 As5 32.9(2) . 5_676 ?
Ge1 Ge5 As5 75.0(3) . 5_676 ?
Ge3 Ge5 Ge5 90.6(8) . 5_676 ?
Ge4 Ge5 Ge5 121.6(3) . 5_676 ?
Ge2 Ge5 Ge5 32.9(2) . 5_676 ?
Ge1 Ge5 Ge5 75.0(3) . 5_676 ?
As5 Ge5 Ge5 0.0(3) 5_676 5_676 ?
Ge3 Ge5 As4 76.6(8) . 2_765 ?
Ge4 Ge5 As4 32.2(2) . 2_765 ?
Ge2 Ge5 As4 144.7(3) . 2_765 ?
Ge1 Ge5 As4 77.82(17) . 2_765 ?
As5 Ge5 As4 111.78(11) 5_676 2_765 ?
Ge5 Ge5 As4 111.78(11) 5_676 2_765 ?
Ge3 Ge5 Ge4 76.6(8) . 2_765 ?
Ge4 Ge5 Ge4 32.2(2) . 2_765 ?
Ge2 Ge5 Ge4 144.7(3) . 2_765 ?
Ge1 Ge5 Ge4 77.82(17) . 2_765 ?
As5 Ge5 Ge4 111.78(11) 5_676 2_765 ?
Ge5 Ge5 Ge4 111.78(11) 5_676 2_765 ?
As4 Ge5 Ge4 0.0(2) 2_765 2_765 ?
O1 K1 O1 100.12(9) 3_565 2_665 ?
O1 K1 O1 100.12(9) 3_565 . ?
O1 K1 O1 100.12(9) 2_665 . ?
O1 K1 O2 155.66(9) 3_565 . ?
O1 K1 O2 100.02(9) 2_665 . ?
O1 K1 O2 62.86(9) . . ?
O1 K1 O2 100.02(9) 3_565 2_665 ?
O1 K1 O2 62.86(9) 2_665 2_665 ?
O1 K1 O2 155.66(9) . 2_665 ?
O2 K1 O2 101.25(9) . 2_665 ?
O1 K1 O2 62.86(9) 3_565 3_565 ?
O1 K1 O2 155.66(9) 2_665 3_565 ?
O1 K1 O2 100.02(9) . 3_565 ?
O2 K1 O2 101.25(9) . 3_565 ?
O2 K1 O2 101.24(9) 2_665 3_565 ?
O1 K1 N1 62.29(7) 3_565 . ?
O1 K1 N1 62.29(7) 2_665 . ?
O1 K1 N1 62.29(7) . . ?
O2 K1 N1 116.80(7) . . ?
O2 K1 N1 116.80(7) 2_665 . ?
O2 K1 N1 116.80(7) 3_565 . ?
O1 K1 N2 117.71(7) 3_565 . ?
O1 K1 N2 117.71(7) 2_665 . ?
O1 K1 N2 117.71(7) . . ?
O2 K1 N2 63.20(7) . . ?
O2 K1 N2 63.20(7) 2_665 . ?
O2 K1 N2 63.20(7) 3_565 . ?
N1 K1 N2 180.0 . . ?
O1 K1 C4 45.08(11) 3_565 3_565 ?
O1 K1 C4 130.93(10) 2_665 3_565 ?
O1 K1 C4 116.87(11) . 3_565 ?
O2 K1 C4 124.58(11) . 3_565 ?
O2 K1 C4 87.15(10) 2_665 3_565 ?
O2 K1 C4 24.95(9) 3_565 3_565 ?
N1 K1 C4 106.71(9) . 3_565 ?
N2 K1 C4 73.29(9) . 3_565 ?
O1 K1 C4 116.88(11) 3_565 2_665 ?
O1 K1 C4 45.08(11) 2_665 2_665 ?
O1 K1 C4 130.93(10) . 2_665 ?
O2 K1 C4 87.15(10) . 2_665 ?
O2 K1 C4 24.95(9) 2_665 2_665 ?
O2 K1 C4 124.58(11) 3_565 2_665 ?
N1 K1 C4 106.71(9) . 2_665 ?
N2 K1 C4 73.29(9) . 2_665 ?
C4 K1 C4 112.09(8) 3_565 2_665 ?
O1 K1 C4 130.93(10) 3_565 . ?
O1 K1 C4 116.88(11) 2_665 . ?
O1 K1 C4 45.08(11) . . ?
O2 K1 C4 24.95(9) . . ?
O2 K1 C4 124.58(11) 2_665 . ?
O2 K1 C4 87.15(10) 3_565 . ?
N1 K1 C4 106.71(9) . . ?
N2 K1 C4 73.29(9) . . ?
C4 K1 C4 112.09(8) 3_565 . ?
C4 K1 C4 112.09(8) 2_665 . ?
C1 N1 C1 110.9(3) . 3_565 ?
C1 N1 C1 110.9(3) . 2_665 ?
C1 N1 C1 110.9(3) 3_565 2_665 ?
C1 N1 K1 108.0(3) . . ?
C1 N1 K1 108.0(3) 3_565 . ?
C1 N1 K1 108.0(3) 2_665 . ?
C6 N2 C6 110.5(3) 2_665 . ?
C6 N2 C6 110.5(3) 2_665 3_565 ?
C6 N2 C6 110.5(3) . 3_565 ?
C6 N2 K1 108.4(3) 2_665 . ?
C6 N2 K1 108.4(3) . . ?
C6 N2 K1 108.4(3) 3_565 . ?
N1 C1 C2 114.3(4) . . ?
N1 C1 H1A 108.7 . . ?
C2 C1 H1A 108.7 . . ?
N1 C1 H1B 108.7 . . ?
C2 C1 H1B 108.7 . . ?
H1A C1 H1B 107.6 . . ?
O1 C2 C1 109.0(4) . . ?
O1 C2 H2A 109.9 . . ?
C1 C2 H2A 109.9 . . ?
O1 C2 H2B 109.9 . . ?
C1 C2 H2B 109.9 . . ?
H2A C2 H2B 108.3 . . ?
C3 O1 C2 112.2(3) . . ?
C3 O1 K1 115.6(2) . . ?
C2 O1 K1 120.5(3) . . ?
O1 C3 C4 109.5(4) . . ?
O1 C3 H3A 109.8 . . ?
C4 C3 H3A 109.8 . . ?
O1 C3 H3B 109.8 . . ?
C4 C3 H3B 109.8 . . ?
H3A C3 H3B 108.2 . . ?
O2 C4 C3 107.7(4) . . ?
O2 C4 K1 54.6(2) . . ?
C3 C4 K1 85.1(3) . . ?
O2 C4 H4A 110.2 . . ?
C3 C4 H4A 110.2 . . ?
K1 C4 H4A 162.2 . . ?
O2 C4 H4B 110.2 . . ?
C3 C4 H4B 110.2 . . ?
K1 C4 H4B 72.9 . . ?
H4A C4 H4B 108.5 . . ?
C4 O2 C5 113.8(3) . . ?
C4 O2 K1 100.5(2) . . ?
C5 O2 K1 115.6(3) . . ?
O2 C5 C6 113.9(4) . . ?
O2 C5 H5A 108.8 . . ?
C6 C5 H5A 108.8 . . ?
O2 C5 H5B 108.8 . . ?
C6 C5 H5B 108.8 . . ?
H5A C5 H5B 107.7 . . ?
N2 C6 C5 114.8(4) . . ?
N2 C6 H6A 108.6 . . ?
C5 C6 H6A 108.6 . . ?
N2 C6 H6B 108.6 . . ?
C5 C6 H6B 108.6 . . ?
H6A C6 H6B 107.5 . . ?
 
_refine_diff_density_max    0.645
_refine_diff_density_min   -0.452
_refine_diff_density_rms    0.070

_shelxl_version_number 2013-4

_shelx_res_file
;
TITL SM048 P-3c1 IPDS2 Daten SM048_abs.hkl
CELL 0.71073 11.865 11.865 22.3484 90 90 120
ZERR 6 0.0006 0.0006 0.0011 0 0 0
LATT 1
SYMM -Y,+X-Y,+Z
SYMM +Y-X,-X,+Z
SYMM +Y,+X,0.5-Z
SYMM -Y+X,-Y,0.5-Z
SYMM -X,-X+Y,0.5-Z
SFAC C H N O As Ge K
UNIT 72 144 8 24 4 14 4
TEMP -163.15

L.S. 12
ACTA
BOND
fmap 2
PLAN  10

EXYZ Ge1 As1
EADP Ge1 As1
EXYZ Ge2 As2
EADP Ge2 As2
EXYZ Ge3 As3
EADP Ge3 As3
EXYZ Ge4 As4
EADP Ge4 As4
EXYZ Ge5 As5
EADP Ge5 As5

WGHT    0.030000
FVAR       0.27711
GE1   6    0.812711    0.812711    0.750000    10.25925    0.08009    0.08009 =
         0.08038   -0.00026    0.00026    0.02738
AS1   5    0.812711    0.812711    0.750000    10.07408    0.08009    0.08009 =
         0.08038   -0.00026    0.00026    0.02738
GE2   6    0.783305    1.000000    0.750000    10.12953    0.11250    0.09399 =
         0.22162    0.02416    0.01208    0.04699
AS2   5    0.783305    1.000000    0.750000    10.03704    0.11250    0.09399 =
         0.22162    0.02416    0.01208    0.04699
GE3   6    0.869429    1.015514    0.689399    10.25925    0.06878    0.14527 =
         0.10037    0.06495   -0.00142    0.05574
AS3   5    0.869429    1.015514    0.689399    10.07408    0.06878    0.14527 =
         0.10037    0.06495   -0.00142    0.05574
GE4   6    0.921855    0.992838    0.660986    10.25925    0.15054    0.07040 =
         0.10427   -0.00964   -0.04942    0.02021
AS4   5    0.921855    0.992838    0.660986    10.07408    0.15054    0.07040 =
         0.10427   -0.00964   -0.04942    0.02021
GE5   6    0.827980    0.958189    0.699801    10.25925    0.09882    0.21240 =
         0.12847   -0.10609   -0.04492    0.09795
AS5   5    0.827980    0.958189    0.699801    10.07408    0.09882    0.21240 =
         0.12847   -0.10609   -0.04492    0.09795
K1    7    0.333333    0.666667    0.453735    10.33333    0.05620    0.05620 =
         0.04994    0.00000    0.00000    0.02810
N1    3    0.333333    0.666667    0.583890    10.33333    0.05937    0.05937 =
         0.04744    0.00000    0.00000    0.02969
N2    3    0.333333    0.666667    0.321722    10.33333    0.05532    0.05532 =
         0.06328    0.00000    0.00000    0.02766
C1    1    0.255359    0.530566    0.604271    11.00000    0.06436    0.06506 =
         0.05067    0.00127    0.00159    0.03127
AFIX  23
H1A   2    0.161992    0.502088    0.599162    11.00000   -1.20000
H1B   2    0.271229    0.526938    0.647530    11.00000   -1.20000
AFIX   0
C2    1    0.284032    0.436457    0.571769    11.00000    0.05843    0.05777 =
         0.06004    0.01009    0.00205    0.02693
AFIX  23
H2A   2    0.376310    0.461344    0.577680    11.00000   -1.20000
H2B   2    0.228745    0.347525    0.587813    11.00000   -1.20000
AFIX   0
O1    4    0.258297    0.438978    0.509677    11.00000    0.06263    0.05472 =
         0.05031    0.00047    0.00520    0.03389
C3    1    0.274330    0.345491    0.476508    11.00000    0.06094    0.05479 =
         0.06964    0.00562    0.00968    0.02959
AFIX  23
H3A   2    0.202529    0.256824    0.485872    11.00000   -1.20000
H3B   2    0.357480    0.350553    0.487687    11.00000   -1.20000
AFIX   0
C4    1    0.274267    0.371947    0.410758    11.00000    0.07054    0.05981 =
         0.05982   -0.00711    0.00577    0.03256
AFIX  23
H4A   2    0.272601    0.300554    0.387127    11.00000   -1.20000
H4B   2    0.196475    0.378146    0.400274    11.00000   -1.20000
AFIX   0
O2    4    0.390453    0.492589    0.397884    11.00000    0.07153    0.06384 =
         0.04984   -0.00010    0.00626    0.03669
C5    1    0.420327    0.515006    0.334644    11.00000    0.06801    0.07581 =
         0.05440   -0.00419   -0.00032    0.03975
AFIX  23
H5A   2    0.414527    0.435830    0.316887    11.00000   -1.20000
H5B   2    0.511154    0.586819    0.329960    11.00000   -1.20000
AFIX   0
C6    1    0.332720    0.548275    0.300910    11.00000    0.07069    0.07106 =
         0.04366   -0.00284    0.00061    0.03636
AFIX  23
H6A   2    0.358261    0.559690    0.258203    11.00000   -1.20000
H6B   2    0.242710    0.473956    0.303636    11.00000   -1.20000

AFIX   0
HKLF 4

REM  SM048 P-3c1 IPDS2 Daten SM048_abs.hkl
REM R1 =  0.0521 for     783 Fo > 4sig(Fo)  and  0.1090 for all    1942 data
REM    119 parameters refined using      0 restraints

END

WGHT      0.0717      0.0000

REM Highest difference peak  0.646,  deepest hole -0.453,  1-sigma level  0.070
Q1    1   0.8238  0.9149  0.7548  11.00000  0.05    0.65
Q2    1   0.8918  1.0000  0.7500  10.50000  0.05    0.60
Q3    1   0.9276  0.9235  0.7045  11.00000  0.05    0.40
Q4    1   1.0000  1.0000  0.6712  10.33333  0.05    0.33
Q5    1   0.8156  0.8287  0.8155  11.00000  0.05    0.30
Q6    1   0.9821  1.0621  0.6305  11.00000  0.05    0.28
Q7    1   1.0000  1.0000  0.6079  10.33333  0.05    0.27
Q8    1   0.3333  0.6667  0.3785  10.33333  0.05    0.24
Q9    1   0.2883  0.6816  0.5998  11.00000  0.05    0.20
Q10   1   0.2845  0.6764  0.3883  11.00000  0.05    0.19
;
_shelx_res_checksum    4606

_shelx_hkl_file
;
   0   1   0 2635.67   36.46   0
  -1   2   0 5506.05   38.77   0
   0   2   0    4.83    9.34   0
  -2   3   0   47.95    7.50   0
  -1   3   0   45.16    8.01   0
   0   3   0    2.98    7.02   0
  -3   4   0  804.00   12.56   0
  -2   4   0  260.84    9.38   0
  -1   4   0  772.70   13.05   0
   0   4   0    1.80    6.07   0
  -4   5   0  850.86   11.68   0
  -3   5   0 1044.28   13.36   0
  -2   5   0 1033.40   12.81   0
  -1   5   0  831.47   12.67   0
   0   5   0   21.26    5.90   0
  -5   6   0  376.56    8.81   0
  -4   6   0   97.78    6.18   0
  -3   6   0   81.73    6.24   0
  -2   6   0   93.78    6.65   0
  -1   6   0  363.70    9.05   0
   0   6   0  739.53   11.04   0
  -6   7   0   56.40    5.72   0
  -5   7   0  297.37    8.02   0
  -4   7   0  136.55    6.77   0
  -3   7   0  135.61    7.13   0
  -2   7   0  288.48    8.31   0
  -1   7   0   57.01    5.73   0
   0   7   0   33.89    6.40   0
  -7   8   0  142.45    6.53   0
  -6   8   0   72.92    5.99   0
  -5   8   0  100.27    6.50   0
  -4   8   0   11.86    6.20   0
  -3   8   0   97.66    6.73   0
  -2   8   0   74.07    6.14   0
  -1   8   0  140.79    6.37   0
   0   8   0    7.23    6.07   0
  -8   9   0    8.49    6.09   0
  -7   9   0  119.06    6.69   0
  -6   9   0   40.27    6.31   0
  -5   9   0    5.33    5.17   0
  -4   9   0    5.07    5.44   0
  -3   9   0   40.44    5.97   0
  -2   9   0  118.87    6.33   0
  -1   9   0    8.05    5.59   0
   0   9   0   78.60    6.64   0
  -9  10   0    2.86    5.03   0
  -8  10   0  100.28    6.32   0
  -7  10   0  165.45    7.77   0
  -6  10   0   61.31    6.37   0
  -5  10   0   52.58    5.50   0
  -4  10   0   58.21    6.18   0
  -3  10   0  160.20    7.66   0
  -2  10   0   94.88    6.37   0
  -1  10   0    2.06    6.05   0
   0  10   0    8.22    5.48   0
 -10  11   0   16.68    5.83   0
  -9  11   0   13.94    5.25   0
  -8  11   0   34.02    5.81   0
  -7  11   0   10.06    5.48   0
  -6  11   0   16.77    5.99   0
  -5  11   0   14.79    6.13   0
  -4  11   0    8.35    5.63   0
  -3  11   0   41.41    5.67   0
  -2  11   0   15.45    5.67   0
  -1  11   0   15.29    5.65   0
   0  11   0   18.51    5.31   0
 -11  12   0    1.62    5.57   0
 -10  12   0    2.47    5.92   0
  -9  12   0    2.00    5.58   0
  -8  12   0    4.91    5.72   0
  -7  12   0    8.17    5.41   0
  -6  12   0    1.82    6.06   0
  -5  12   0    5.83    5.98   0
  -4  12   0    6.10    5.36   0
  -3  12   0    7.14    6.29   0
  -2  12   0    1.97    5.56   0
  -1  12   0    1.81    6.05   0
   0  12   0   14.93    5.83   0
 -12  13   0    6.22    5.79   0
 -11  13   0    3.37    6.17   0
 -10  13   0    3.28    6.73   0
  -9  13   0    1.91    5.98   0
  -8  13   0    4.38    6.18   0
  -7  13   0    3.78    5.08   0
  -6  13   0    2.87    5.46   0
  -5  13   0    1.12    5.21   0
  -4  13   0   -0.13    6.20   0
  -3  13   0    0.56    6.16   0
  -2  13   0    2.74    5.47   0
  -1  13   0    6.85    5.93   0
   0  13   0    5.28    7.45   0
 -11  14   0    1.03    6.91   0
 -10  14   0    4.03    6.34   0
  -9  14   0    2.37    6.03   0
  -8  14   0    1.89    6.20   0
  -7  14   0    1.18    6.91   0
  -6  14   0    4.08    5.96   0
  -5  14   0    1.56    5.73   0
  -4  14   0    6.80    5.88   0
  -3  14   0    1.92    6.45   0
  -8  15   0    4.97    7.04   0
  -1   1   1    0.67    9.87   0
   0   1   1    1.62   12.14   0
   1   1   1  127.70   12.08   0
  -3   2   1 3505.04   25.90   0
  -2   2   1    1.57    8.91   0
  -1   2   1  127.67   11.06   0
   0   2   1    1.37    9.03   0
   1   2   1  413.33   11.49   0
   2   2   1   84.65    7.70   0
  -5   3   1  950.41   12.64   0
  -4   3   1  360.26    9.93   0
  -3   3   1    2.91    7.04   0
  -2   3   1 3640.49   26.40   0
  -1   3   1  407.65   11.26   0
   0   3   1    0.26    7.11   0
   1   3   1   84.70    6.86   0
   2   3   1 1088.75   13.35   0
   3   3   1  238.37    7.86   0
  -7   4   1  431.62    8.91   0
  -6   4   1  309.37    8.04   0
  -5   4   1   36.10    6.25   0
  -4   4   1    1.59    6.76   0
  -3   4   1  381.68    9.41   0
  -2   4   1   91.74    7.48   0
  -1   4   1   82.48    7.11   0
   0   4   1   -0.41    5.27   0
   1   4   1  259.10    7.93   0
   2   4   1   71.65    6.17   0
   3   4   1  369.26    8.75   0
   4   4   1    0.05    4.67   0
  -9   5   1    4.72    5.79   0
  -8   5   1    6.21    5.44   0
  -7   5   1   76.31    6.82   0
  -6   5   1   53.71    5.72   0
  -5   5   1    0.14    5.59   0
  -4   5   1   33.54    5.95   0
  -3   5   1  935.85   12.17   0
  -2   5   1 1102.47   13.57   0
  -1   5   1  254.13    8.45   0
   0   5   1    0.56    5.07   0
   1   5   1  392.57    9.03   0
   2   5   1   28.52    5.43   0
   3   5   1   61.24    6.51   0
   4   5   1   85.43    5.51   0
   5   5   1    0.03    5.39   0
 -11   6   1    6.21    6.12   0
 -10   6   1   13.54    6.08   0
  -9   6   1   33.52    5.83   0
  -8   6   1   72.03    6.17   0
  -7   6   1  136.01    6.66   0
  -6   6   1    0.49    5.65   0
  -5   6   1   50.27    5.88   0
  -4   6   1  302.75    7.64   0
  -3   6   1  245.39    7.90   0
  -2   6   1   73.37    6.65   0
  -1   6   1  399.25    8.52   0
   0   6   1   -1.36    5.69   0
   1   6   1   79.19    6.88   0
   2   6   1   38.09    6.22   0
   3   6   1   56.41    5.56   0
   4   6   1    6.76    4.86   0
   5   6   1   19.82    5.85   0
   6   6   1   18.10    5.70   0
 -13   7   1    2.07    5.76   0
 -12   7   1   24.39    6.24   0
 -11   7   1    7.12    6.24   0
 -10   7   1   16.52    5.08   0
  -9   7   1   21.21    5.71   0
  -8   7   1    8.00    4.92   0
  -7   7   1    2.40    5.20   0
  -6   7   1  134.91    6.17   0
  -5   7   1   79.91    6.27   0
  -4   7   1  432.01    9.25   0
  -3   7   1  360.28    8.86   0
  -2   7   1   30.90    6.66   0
  -1   7   1   78.89    6.15   0
   0   7   1    0.43    5.87   0
   1   7   1    1.75    4.94   0
   2   7   1   21.12    5.28   0
   3   7   1   36.27    6.35   0
   4   7   1    8.34    5.62   0
   5   7   1    4.13    6.29   0
   6   7   1   -0.51    6.18   0
   7   7   1    7.92    6.08   0
 -14   8   1    1.87    5.93   0
 -13   8   1    6.40    6.02   0
 -12   8   1   17.53    5.79   0
 -11   8   1    1.59    5.50   0
 -10   8   1    0.07    5.36   0
  -9   8   1  107.53    7.00   0
  -8   8   1    4.08    5.59   0
  -7   8   1   11.11    5.52   0
  -6   8   1   75.02    6.27   0
  -5   8   1    5.06    5.56   0
  -4   8   1    2.24    5.65   0
  -3   8   1   63.44    5.59   0
  -2   8   1   33.03    5.41   0
  -1   8   1    2.55    4.62   0
   0   8   1    1.42    6.07   0
   1   8   1    4.59    5.00   0
   2   8   1   33.54    6.02   0
   3   8   1   -0.09    5.89   0
   4   8   1   15.89    5.48   0
   5   8   1    4.58    7.57   0
   6   8   1    0.47    7.11   0
 -14   9   1    2.75    6.04   0
 -13   9   1    4.10    5.54   0
 -12   9   1   14.22    5.31   0
 -11   9   1   38.36    6.43   0
 -10   9   1    2.40    5.36   0
  -9   9   1   -0.74    5.58   0
  -8   9   1   96.11    6.21   0
  -7   9   1   27.26    5.74   0
  -6   9   1   32.60    5.99   0
  -5   9   1    3.00    5.06   0
  -4   9   1   88.91    6.73   0
  -3   9   1   60.08    6.83   0
  -2   9   1   24.21    5.49   0
  -1   9   1    4.05    5.17   0
   0   9   1   -0.45    6.14   0
   1   9   1    4.25    5.74   0
   2   9   1    7.93    6.36   0
   3   9   1   24.44    5.94   0
   4   9   1   14.80    6.20   0
   5   9   1    2.56    6.05   0
 -14  10   1    3.64    5.78   0
 -13  10   1   13.58    6.46   0
 -12  10   1   16.01    6.24   0
 -11  10   1    5.53    5.69   0
 -10  10   1    0.67    6.22   0
  -9  10   1    1.71    5.55   0
  -8  10   1    3.69    5.29   0
  -7  10   1   15.91    5.14   0
  -6  10   1   15.47    5.76   0
  -5  10   1   -0.11    5.23   0
  -4  10   1    5.53    5.77   0
  -3  10   1   36.16    5.97   0
  -2  10   1   32.99    5.41   0
  -1  10   1    0.08    5.47   0
   0  10   1    1.11    5.94   0
   1  10   1    7.36    5.28   0
   2  10   1   25.74    5.94   0
   3  10   1    0.64    5.12   0
   4  10   1    1.59    5.36   0
 -14  11   1    2.62    5.97   0
 -13  11   1    1.38    5.78   0
 -12  11   1    0.04    5.75   0
 -11  11   1    1.73    5.82   0
 -10  11   1    6.96    5.26   0
  -9  11   1   36.93    5.58   0
  -8  11   1    4.29    5.67   0
  -7  11   1    5.93    6.30   0
  -6  11   1    7.24    5.83   0
  -5  11   1   21.75    6.08   0
  -4  11   1    9.87    5.21   0
  -3  11   1    2.10    5.34   0
  -2  11   1    7.85    5.52   0
  -1  11   1    6.90    5.46   0
   0  11   1   -0.67    5.35   0
   1  11   1    3.68    6.62   0
   2  11   1    0.75    5.25   0
   3  11   1    1.63    5.33   0
 -13  12   1    0.70    6.18   0
 -12  12   1    1.00    5.97   0
 -11  12   1    4.30    6.17   0
 -10  12   1   17.75    5.37   0
  -9  12   1   18.21    6.46   0
  -8  12   1   12.71    5.89   0
  -7  12   1   21.90    6.04   0
  -6  12   1   16.58    6.05   0
  -5  12   1    1.58    5.36   0
  -4  12   1   15.21    5.11   0
  -3  12   1   26.66    6.23   0
  -2  12   1   23.72    5.99   0
  -1  12   1    5.14    5.83   0
   0  12   1    1.42    4.79   0
   1  12   1    0.49    5.73   0
 -12  13   1    0.06    6.21   0
 -11  13   1    2.32    5.67   0
 -10  13   1   14.93    6.96   0
  -9  13   1    4.79    6.28   0
  -8  13   1    6.66    5.36   0
  -7  13   1    2.36    5.81   0
  -6  13   1    0.72    5.70   0
  -5  13   1    3.63    5.62   0
  -4  13   1   13.17    6.36   0
  -3  13   1   -0.27    5.55   0
  -2  13   1    2.29    5.36   0
  -1  13   1    1.15    5.75   0
 -11  14   1    1.75    6.47   0
 -10  14   1    0.22    6.78   0
  -9  14   1    3.17    6.91   0
  -8  14   1   -0.16    5.63   0
  -7  14   1    9.39    6.32   0
  -6  14   1    3.80    6.84   0
  -5  14   1    1.54    5.11   0
  -4  14   1    1.76    5.26   0
  -3  14   1    2.33    5.38   0
   0   0   2 2909.77   40.02   0
  -1   1   2 4785.29   46.15   0
   0   1   2 9999.99   68.57   0
   1   1   2  930.80   17.79   0
  -3   2   2  509.94   12.46   0
  -2   2   2 1081.97   18.79   0
  -1   2   2  934.68   18.67   0
   0   2   2  708.66   16.02   0
   1   2   2 1824.20   19.68   0
   2   2   2 1448.07   16.38   0
  -5   3   2  114.32    7.75   0
  -4   3   2  337.67    9.48   0
  -3   3   2 3175.66   24.27   0
  -2   3   2  525.83   12.55   0
  -1   3   2 1829.35   20.70   0
   0   3   2   80.75    8.21   0
   1   3   2  759.80   12.03   0
   2   3   2   27.76    6.50   0
   3   3   2  597.56   10.26   0
  -7   4   2    8.53    5.69   0
  -6   4   2   52.66    5.74   0
  -5   4   2   52.87    6.41   0
  -4   4   2   38.52    7.19   0
  -3   4   2  361.77   10.43   0
  -2   4   2 1471.30   16.33   0
  -1   4   2  766.39   12.51   0
   0   4   2   84.56    6.80   0
   1   4   2   52.03    6.93   0
   2   4   2   55.46    6.59   0
   3   4   2   19.32    5.41   0
   4   4   2   15.05    6.20   0
  -9   5   2    5.60    5.19   0
  -8   5   2    1.88    4.86   0
  -7   5   2   14.09    5.95   0
  -6   5   2  334.77    8.33   0
  -5   5   2 1079.87   12.67   0
  -4   5   2   62.19    6.96   0
  -3   5   2  116.12    7.78   0
  -2   5   2   30.55    7.12   0
  -1   5   2   48.47    6.65   0
   0   5   2  791.05   11.84   0
   1   5   2  718.25   11.25   0
   2   5   2   82.35    5.96   0
   3   5   2    2.45    5.57   0
   4   5   2    1.88    5.24   0
   5   5   2   11.63    4.65   0
 -11   6   2    5.76    5.89   0
 -10   6   2    2.84    5.92   0
  -9   6   2   30.05    6.57   0
  -8   6   2   21.40    5.60   0
  -7   6   2  299.00    7.91   0
  -6   6   2  298.05    8.16   0
  -5   6   2  338.77    8.13   0
  -4   6   2   51.46    6.04   0
  -3   6   2  582.85   10.26   0
  -2   6   2   54.26    6.51   0
  -1   6   2  681.67   10.44   0
   0   6   2  295.62    7.92   0
   1   6   2    6.64    5.85   0
   2   6   2    5.58    5.31   0
   3   6   2  135.27    6.76   0
   4   6   2    2.50    5.67   0
   5   6   2   16.17    5.78   0
   6   6   2    4.32    5.97   0
 -13   7   2   -0.37    5.36   0
 -12   7   2    2.27    6.00   0
 -11   7   2   22.81    5.17   0
 -10   7   2    5.46    6.16   0
  -9   7   2   19.98    5.24   0
  -8   7   2   57.15    6.32   0
  -7   7   2   64.20    5.82   0
  -6   7   2  299.58    8.48   0
  -5   7   2   14.30    5.62   0
  -4   7   2    4.52    5.44   0
  -3   7   2   22.37    6.10   0
  -2   7   2   87.26    6.57   0
  -1   7   2    8.59    5.29   0
   0   7   2   10.99    4.75   0
   1   7   2   23.56    6.08   0
   2   7   2   59.13    6.51   0
   3   7   2    0.39    6.35   0
   4   7   2   32.49    5.70   0
   5   7   2    0.80    4.62   0
   6   7   2    1.99    6.06   0
   7   7   2    8.76    6.45   0
 -14   8   2    2.23    6.46   0
 -13   8   2    1.66    5.14   0
 -12   8   2    2.27    4.90   0
 -11   8   2    5.63    5.73   0
 -10   8   2   38.44    5.86   0
  -9   8   2   14.46    4.71   0
  -8   8   2  113.53    6.54   0
  -7   8   2   59.17    6.63   0
  -6   8   2   21.70    5.66   0
  -5   8   2    2.73    5.12   0
  -4   8   2   16.06    5.79   0
  -3   8   2    6.22    6.31   0
  -2   8   2    2.87    5.13   0
  -1   8   2   18.56    5.60   0
   0   8   2   13.98    5.01   0
   1   8   2    7.20    4.86   0
   2   8   2  127.75    6.92   0
   3   8   2   10.41    5.36   0
   4   8   2   -0.86    5.95   0
   5   8   2    2.74    5.80   0
   6   8   2    2.11    6.58   0
 -14   9   2    1.20    5.43   0
 -13   9   2   11.26    6.32   0
 -12   9   2   16.06    5.91   0
 -11   9   2    2.15    5.52   0
 -10   9   2   10.12    5.35   0
  -9   9   2  104.42    6.49   0
  -8   9   2   18.35    5.76   0
  -7   9   2   22.39    5.36   0
  -6   9   2   27.37    6.77   0
  -5   9   2    4.60    6.19   0
  -4   9   2   -0.34    5.23   0
  -3   9   2  131.81    6.81   0
  -2   9   2   55.93    6.36   0
  -1   9   2    5.27    5.19   0
   0   9   2    8.17    5.40   0
   1   9   2    1.17    5.79   0
   2   9   2   15.92    5.58   0
   3   9   2    3.78    4.72   0
   4   9   2    2.19    5.26   0
   5   9   2   13.44    5.61   0
 -14  10   2    0.84    5.09   0
 -13  10   2    0.24    6.21   0
 -12  10   2    7.22    5.61   0
 -11  10   2   12.15    6.31   0
 -10  10   2   14.63    5.59   0
  -9  10   2   10.52    5.12   0
  -8  10   2   40.11    6.00   0
  -7  10   2    2.39    5.57   0
  -6  10   2    3.31    5.30   0
  -5  10   2   11.66    6.53   0
  -4  10   2    2.92    5.39   0
  -3  10   2    0.77    4.84   0
  -2  10   2  136.56    7.30   0
  -1  10   2    2.28    5.35   0
   0  10   2  106.43    7.24   0
   1  10   2    1.97    4.94   0
   2  10   2    3.64    5.87   0
   3  10   2   -0.09    5.47   0
   4  10   2    1.11    5.50   0
 -14  11   2    0.86    5.99   0
 -13  11   2    8.14    5.93   0
 -12  11   2    1.38    6.11   0
 -11  11   2    3.60    5.42   0
 -10  11   2   12.65    5.74   0
  -9  11   2    3.11    5.75   0
  -8  11   2    4.67    6.29   0
  -7  11   2   21.52    6.27   0
  -6  11   2    3.81    5.87   0
  -5  11   2   17.14    5.68   0
  -4  11   2   34.27    6.33   0
  -3  11   2   12.84    5.57   0
  -2  11   2   16.33    6.06   0
  -1  11   2    0.73    5.36   0
   0  11   2    3.98    6.36   0
   1  11   2    3.89    5.21   0
   2  11   2    1.37    5.27   0
   3  11   2    2.62    5.55   0
 -13  12   2    3.99    5.54   0
 -12  12   2    8.23    5.28   0
 -11  12   2   -0.14    6.53   0
 -10  12   2   11.23    5.62   0
  -9  12   2   12.43    5.85   0
  -8  12   2    1.25    4.84   0
  -7  12   2    0.34    5.54   0
  -6  12   2    5.99    6.01   0
  -5  12   2   -0.10    5.90   0
  -4  12   2    2.62    5.57   0
  -3  12   2    1.86    5.45   0
  -2  12   2   -0.30    5.51   0
  -1  12   2    3.93    5.18   0
   0  12   2    0.98    6.68   0
   1  12   2   -0.38    6.21   0
 -12  13   2    3.57    5.79   0
 -11  13   2    6.67    5.96   0
 -10  13   2    0.57    6.20   0
  -9  13   2   10.18    6.19   0
  -8  13   2    3.56    6.09   0
  -7  13   2    1.68    6.32   0
  -6  13   2    1.02    5.65   0
  -5  13   2    3.09    5.55   0
  -4  13   2    1.76    5.70   0
  -3  13   2   -0.25    5.82   0
  -2  13   2    3.60    6.20   0
  -1  13   2    1.97    5.51   0
 -11  14   2    0.79    6.27   0
 -10  14   2    1.07    5.66   0
  -9  14   2   -0.38    5.71   0
  -8  14   2    5.22    6.91   0
  -7  14   2    6.10    6.12   0
  -6  14   2    0.27    6.08   0
  -5  14   2   13.48    5.69   0
  -4  14   2    3.24    5.77   0
  -3  14   2    1.99    6.89   0
   0   0   3   -0.71   11.93   0
  -1   1   3    1.16   10.39   0
   0   1   3    3.98   10.05   0
   1   1   3  219.31   11.21   0
  -3   2   3   43.47    8.84   0
  -2   2   3   -0.58    7.78   0
  -1   2   3  234.73   11.86   0
   0   2   3   -0.48    7.76   0
   1   2   3   16.22    7.24   0
   2   2   3   40.37    7.24   0
  -5   3   3    2.11    6.11   0
  -4   3   3   84.46    7.63   0
  -3   3   3    4.40    7.20   0
  -2   3   3   46.57    8.29   0
  -1   3   3   17.39    7.78   0
   0   3   3    1.20    5.96   0
   1   3   3  192.91    8.00   0
   2   3   3    6.63    6.03   0
   3   3   3   53.77    5.68   0
  -7   4   3   23.01    5.33   0
  -6   4   3  165.28    6.68   0
  -5   4   3  198.21    8.17   0
  -4   4   3    4.58    5.55   0
  -3   4   3   81.84    8.19   0
  -2   4   3   42.83    7.11   0
  -1   4   3  192.80    8.45   0
   0   4   3    1.95    6.08   0
   1   4   3  204.59    7.46   0
   2   4   3  583.49    9.71   0
   3   4   3    3.11    5.54   0
   4   4   3   -0.45    6.00   0
  -9   5   3    3.40    5.67   0
  -8   5   3    0.45    6.08   0
  -7   5   3   62.49    5.92   0
  -6   5   3   21.40    5.46   0
  -5   5   3    2.33    5.53   0
  -4   5   3  222.12    7.97   0
  -3   5   3    2.63    5.71   0
  -2   5   3    5.15    6.71   0
  -1   5   3  197.11    8.29   0
   0   5   3    0.05    6.00   0
   1   5   3    4.99    5.21   0
   2   5   3   14.21    5.13   0
   3   5   3    4.63    6.04   0
   4   5   3    1.83    5.49   0
   5   5   3    1.80    5.17   0
 -11   6   3    2.63    5.50   0
 -10   6   3   21.63    6.22   0
  -9   6   3   39.25    6.81   0
  -8   6   3   17.16    4.71   0
  -7   6   3   18.77    5.58   0
  -6   6   3    2.18    4.98   0
  -5   6   3   24.21    5.65   0
  -4   6   3  163.11    6.95   0
  -3   6   3   49.13    6.09   0
  -2   6   3  594.21   10.27   0
  -1   6   3    4.43    5.64   0
   0   6   3    2.07    5.59   0
   1   6   3    3.71    6.12   0
   2   6   3    4.56    5.67   0
   3   6   3    9.47    4.62   0
   4   6   3   48.40    5.56   0
   5   6   3    7.13    5.70   0
   6   6   3   10.68    4.95   0
 -13   7   3    0.53    6.37   0
 -12   7   3    5.54    6.43   0
 -11   7   3   17.88    5.95   0
 -10   7   3   27.62    5.55   0
  -9   7   3   72.43    5.52   0
  -8   7   3  100.04    6.67   0
  -7   7   3   -0.04    5.31   0
  -6   7   3   22.78    6.12   0
  -5   7   3   59.45    6.15   0
  -4   7   3   20.99    6.43   0
  -3   7   3    5.67    4.90   0
  -2   7   3   13.71    5.74   0
  -1   7   3    2.66    6.18   0
   0   7   3    1.44    5.11   0
   1   7   3   15.68    6.49   0
   2   7   3  217.46    7.60   0
   3   7   3   22.54    6.71   0
   4   7   3    6.05    6.22   0
   5   7   3    7.58    5.66   0
   6   7   3    1.51    6.17   0
   7   7   3    3.79    6.77   0
 -14   8   3    1.52    6.15   0
 -13   8   3    2.77    5.91   0
 -12   8   3    9.90    5.37   0
 -11   8   3    1.33    5.95   0
 -10   8   3   32.49    5.99   0
  -9   8   3    2.67    4.90   0
  -8   8   3    2.22    5.74   0
  -7   8   3  106.40    6.95   0
  -6   8   3   20.24    5.31   0
  -5   8   3   -0.12    5.23   0
  -4   8   3   -0.19    5.64   0
  -3   8   3    7.59    6.12   0
  -2   8   3    3.54    5.10   0
  -1   8   3   21.85    6.27   0
   0   8   3    2.02    4.85   0
   1   8   3   48.97    6.08   0
   2   8   3    0.53    5.81   0
   3   8   3    6.52    5.34   0
   4   8   3    5.46    5.84   0
   5   8   3    2.77    6.22   0
   6   8   3    9.16    5.58   0
 -14   9   3    1.44    6.63   0
 -13   9   3   14.11    5.62   0
 -12   9   3   22.84    5.76   0
 -11   9   3    0.95    5.88   0
 -10   9   3    1.48    5.72   0
  -9   9   3   -0.03    5.73   0
  -8   9   3    1.56    6.00   0
  -7   9   3   70.39    6.07   0
  -6   9   3   40.93    6.86   0
  -5   9   3    5.67    5.71   0
  -4   9   3    1.50    6.16   0
  -3   9   3   11.47    5.81   0
  -2   9   3  218.70    7.46   0
  -1   9   3   49.86    5.78   0
   0   9   3    2.45    5.73   0
   1   9   3    1.65    5.44   0
   2   9   3    2.12    5.31   0
   3   9   3    0.29    6.25   0
   4   9   3    1.24    5.89   0
   5   9   3    1.67    5.39   0
 -14  10   3   -1.31    6.72   0
 -13  10   3   11.08    6.29   0
 -12  10   3    4.60    6.03   0
 -11  10   3    3.30    6.23   0
 -10  10   3    2.71    5.45   0
  -9  10   3    3.82    5.44   0
  -8  10   3   30.92    5.72   0
  -7  10   3   29.93    5.95   0
  -6  10   3   19.45    5.87   0
  -5  10   3    3.85    6.28   0
  -4  10   3   48.93    6.54   0
  -3  10   3   18.85    5.44   0
  -2  10   3    3.09    6.15   0
  -1  10   3    3.43    5.79   0
   0  10   3    0.18    6.17   0
   1  10   3    0.16    5.13   0
   2  10   3    5.17    5.21   0
   3  10   3    2.41    6.56   0
   4  10   3    2.34    5.48   0
 -14  11   3    1.26    6.40   0
 -13  11   3    0.19    6.10   0
 -12  11   3    7.89    5.95   0
 -11  11   3    0.44    5.81   0
 -10  11   3    3.90    5.40   0
  -9  11   3    1.08    5.48   0
  -8  11   3    2.92    5.75   0
  -7  11   3   17.72    5.75   0
  -6  11   3    1.52    6.40   0
  -5  11   3   10.52    5.96   0
  -4  11   3    6.14    6.62   0
  -3  11   3    8.99    6.29   0
  -2  11   3    0.23    6.32   0
  -1  11   3    1.73    5.72   0
   0  11   3   -1.13    6.34   0
   1  11   3    2.83    5.92   0
   2  11   3    1.06    5.57   0
   3  11   3    1.02    6.31   0
 -13  12   3    0.34    6.20   0
 -12  12   3    0.47    6.10   0
 -11  12   3   10.05    6.33   0
 -10  12   3    5.62    6.05   0
  -9  12   3   21.24    6.23   0
  -8  12   3   11.00    5.86   0
  -7  12   3    4.37    5.81   0
  -6  12   3    8.97    5.56   0
  -5  12   3    8.54    5.90   0
  -4  12   3    5.41    5.64   0
  -3  12   3    0.51    5.12   0
  -2  12   3    2.89    5.58   0
  -1  12   3    1.80    5.97   0
   0  12   3    1.54    6.53   0
   1  12   3    1.84    5.28   0
 -12  13   3    1.51    6.11   0
 -11  13   3    0.51    5.91   0
 -10  13   3    8.92    6.83   0
  -9  13   3   13.97    6.33   0
  -8  13   3    2.92    6.03   0
  -7  13   3    1.35    6.35   0
  -6  13   3    1.85    6.24   0
  -5  13   3    2.03    6.03   0
  -4  13   3    2.18    5.03   0
  -3  13   3    3.81    5.91   0
  -2  13   3   -0.37    5.67   0
  -1  13   3   -0.26    5.78   0
 -11  14   3    1.41    6.30   0
 -10  14   3    3.52    6.90   0
  -9  14   3    1.80    6.70   0
  -8  14   3    1.08    6.09   0
  -7  14   3   -0.45    6.60   0
  -6  14   3    6.91    5.75   0
  -5  14   3    3.29    5.96   0
  -4  14   3   -0.27    6.21   0
  -3  14   3    1.97    5.94   0
   0   0   4  423.75   14.42   0
  -1   1   4   19.28   10.32   0
   0   1   4 2367.04   29.36   0
   1   1   4  216.03   11.65   0
  -3   2   4  138.35    9.04   0
  -2   2   4  851.27   15.78   0
  -1   2   4  231.60   11.70   0
   0   2   4 1897.90   22.45   0
   1   2   4 1132.10   16.80   0
   2   2   4  455.17   10.73   0
  -5   3   4  126.12    7.21   0
  -4   3   4  788.51   12.70   0
  -3   3   4    1.81    7.57   0
  -2   3   4  149.85    9.68   0
  -1   3   4 1153.38   17.03   0
   0   3   4  574.63   12.61   0
   1   3   4   33.45    7.00   0
   2   3   4  135.70    6.92   0
   3   3   4    3.76    5.39   0
  -7   4   4    5.92    5.34   0
  -6   4   4   29.83    6.19   0
  -5   4   4  238.42    7.66   0
  -4   4   4  363.66   10.19   0
  -3   4   4  864.13   13.93   0
  -2   4   4  467.97   11.36   0
  -1   4   4   35.34    6.66   0
   0   4   4   21.50    7.10   0
   1   4   4   15.47    5.60   0
   2   4   4  154.15    6.90   0
   3   4   4  170.74    7.40   0
   4   4   4    2.13    5.04   0
  -9   5   4   88.50    6.02   0
  -8   5   4    0.74    5.96   0
  -7   5   4    0.03    5.01   0
  -6   5   4   33.64    6.58   0
  -5   5   4 1091.43   12.76   0
  -4   5   4  248.85    7.97   0
  -3   5   4  130.04    7.48   0
  -2   5   4  138.92    7.86   0
  -1   5   4   12.77    6.21   0
   0   5   4  865.24   12.15   0
   1   5   4   19.93    5.48   0
   2   5   4   31.58    5.36   0
   3   5   4    4.67    6.08   0
   4   5   4    7.01    6.14   0
   5   5   4   52.23    5.84   0
 -11   6   4   34.76    5.66   0
 -10   6   4   25.08    5.57   0
  -9   6   4   40.39    6.06   0
  -8   6   4    3.47    5.54   0
  -7   6   4   19.31    5.35   0
  -6   6   4  208.02    6.98   0
  -5   6   4   32.61    5.63   0
  -4   6   4   28.65    6.11   0
  -3   6   4    3.92    6.09   0
  -2   6   4  155.25    7.27   0
  -1   6   4   19.72    5.55   0
   0   6   4  226.01    7.35   0
   1   6   4   37.49    6.20   0
   2   6   4   48.59    6.30   0
   3   6   4    2.68    5.59   0
   4   6   4   25.52    6.30   0
   5   6   4    0.22    5.42   0
   6   6   4    0.67    5.60   0
 -13   7   4    2.14    5.76   0
 -12   7   4    2.04    6.45   0
 -11   7   4    8.70    6.35   0
 -10   7   4    5.67    5.60   0
  -9   7   4   45.96    5.65   0
  -8   7   4    3.19    5.18   0
  -7   7   4    4.74    5.10   0
  -6   7   4   20.95    5.91   0
  -5   7   4    2.37    5.67   0
  -4   7   4    3.71    5.47   0
  -3   7   4  170.72    6.76   0
  -2   7   4   33.08    5.64   0
  -1   7   4   35.68    6.36   0
   0   7   4    1.61    5.31   0
   1   7   4   75.20    6.77   0
   2   7   4   79.24    6.74   0
   3   7   4   10.61    6.44   0
   4   7   4    3.87    4.91   0
   5   7   4    7.85    4.78   0
   6   7   4    7.82    6.10   0
   7   7   4    0.78    5.86   0
 -14   8   4    1.54    6.33   0
 -13   8   4    2.75    5.50   0
 -12   8   4   -0.25    5.17   0
 -11   8   4   11.51    5.67   0
 -10   8   4    2.30    6.25   0
  -9   8   4    2.37    5.33   0
  -8   8   4  131.89    7.02   0
  -7   8   4    2.95    5.17   0
  -6   8   4    2.87    5.07   0
  -5   8   4    1.18    5.49   0
  -4   8   4    1.06    6.06   0
  -3   8   4    2.12    5.30   0
  -2   8   4   54.15    6.26   0
  -1   8   4   78.18    6.26   0
   0   8   4  154.22    6.56   0
   1   8   4   11.56    5.63   0
   2   8   4    6.36    5.52   0
   3   8   4    3.10    5.12   0
   4   8   4    0.68    6.52   0
   5   8   4    4.03    6.28   0
   6   8   4    3.26    6.06   0
 -14   9   4    0.21    5.67   0
 -13   9   4    2.49    5.73   0
 -12   9   4    2.77    5.37   0
 -11   9   4    7.26    5.54   0
 -10   9   4    8.45    5.05   0
  -9   9   4    5.75    4.81   0
  -8   9   4    0.83    4.86   0
  -7   9   4   42.71    6.06   0
  -6   9   4   40.30    6.85   0
  -5   9   4   89.18    6.17   0
  -4   9   4    7.41    6.15   0
  -3   9   4    2.26    5.12   0
  -2   9   4   85.34    6.72   0
  -1   9   4   10.65    4.98   0
   0   9   4   26.75    5.29   0
   1   9   4    1.60    5.13   0
   2   9   4   13.45    5.47   0
   3   9   4   -1.09    5.19   0
   4   9   4    1.90    5.43   0
   5   9   4    3.76    6.14   0
 -14  10   4    0.80    5.88   0
 -13  10   4    1.74    6.12   0
 -12  10   4   12.82    6.16   0
 -11  10   4    3.03    5.42   0
 -10  10   4    4.31    4.95   0
  -9  10   4    7.47    5.43   0
  -8  10   4    1.46    5.64   0
  -7  10   4    5.38    5.50   0
  -6  10   4   25.54    6.19   0
  -5  10   4   53.53    6.70   0
  -4  10   4   24.02    6.72   0
  -3  10   4    8.10    5.78   0
  -2  10   4    3.45    5.02   0
  -1  10   4    0.15    5.08   0
   0  10   4    6.88    4.94   0
   1  10   4   10.96    5.37   0
   2  10   4    0.70    5.43   0
   3  10   4    0.01    5.93   0
   4  10   4    1.20    6.82   0
 -14  11   4    3.53    6.55   0
 -13  11   4    2.16    6.06   0
 -12  11   4    2.71    5.93   0
 -11  11   4    0.46    4.85   0
 -10  11   4    3.95    5.69   0
  -9  11   4    7.60    5.60   0
  -8  11   4    8.84    5.78   0
  -7  11   4    9.98    5.78   0
  -6  11   4   37.96    6.61   0
  -5  11   4    1.60    5.90   0
  -4  11   4    5.10    5.82   0
  -3  11   4    5.35    5.29   0
  -2  11   4   11.25    5.70   0
  -1  11   4   11.86    5.76   0
   0  11   4    9.36    5.18   0
   1  11   4   -0.69    5.98   0
   2  11   4    0.23    5.45   0
   3  11   4    1.24    5.21   0
 -13  12   4    5.05    5.97   0
 -12  12   4    2.07    5.74   0
 -11  12   4    1.88    5.72   0
 -10  12   4   13.35    6.52   0
  -9  12   4    1.40    5.21   0
  -8  12   4    2.22    5.16   0
  -7  12   4    1.71    5.98   0
  -6  12   4    1.17    6.06   0
  -5  12   4    9.51    5.35   0
  -4  12   4    2.52    5.58   0
  -3  12   4    1.21    5.80   0
  -2  12   4    1.29    5.93   0
  -1  12   4    1.62    5.39   0
   0  12   4    2.14    5.65   0
   1  12   4    0.66    5.75   0
 -12  13   4    5.41    5.48   0
 -11  13   4    4.32    6.73   0
 -10  13   4    2.40    5.70   0
  -9  13   4    4.37    6.09   0
  -8  13   4    2.69    5.57   0
  -7  13   4    0.19    6.67   0
  -6  13   4    7.59    6.03   0
  -5  13   4    4.57    5.48   0
  -4  13   4    0.88    5.79   0
  -3  13   4    0.42    6.13   0
  -2  13   4    2.72    5.74   0
  -1  13   4    2.18    6.22   0
 -11  14   4    2.75    6.38   0
 -10  14   4    1.34    5.50   0
  -9  14   4    3.63    6.21   0
  -8  14   4    0.31    6.87   0
  -7  14   4    2.78    6.15   0
  -6  14   4    1.41    6.44   0
  -5  14   4    3.32    6.18   0
  -4  14   4    2.14    6.08   0
  -3  14   4    2.09    6.45   0
   0   0   5    1.22    9.05   0
  -1   1   5    1.81    9.05   0
   0   1   5    0.70    9.67   0
   1   1   5   55.71    9.01   0
  -3   2   5  595.29   12.66   0
  -2   2   5    0.30    7.36   0
  -1   2   5   62.10    9.15   0
   0   2   5    0.67    7.60   0
   1   2   5  367.43   11.31   0
   2   2   5  148.37    8.03   0
  -5   3   5   28.68    6.18   0
  -4   3   5  258.06    8.73   0
  -3   3   5    2.05    7.54   0
  -2   3   5  671.27   13.72   0
  -1   3   5  382.31   11.47   0
   0   3   5    2.84    7.01   0
   1   3   5  232.64    8.54   0
   2   3   5 1081.85   13.51   0
   3   3   5  217.46    6.97   0
  -7   4   5   39.62    6.24   0
  -6   4   5   70.69    6.51   0
  -5   4   5  321.57    8.96   0
  -4   4   5    7.35    6.92   0
  -3   4   5  281.10    9.61   0
  -2   4   5  165.31    8.91   0
  -1   4   5  228.29    8.99   0
   0   4   5    4.31    5.85   0
   1   4   5   40.16    6.29   0
   2   4   5   42.54    5.57   0
   3   4   5    7.90    5.91   0
   4   4   5   78.63    6.32   0
  -9   5   5    4.30    5.25   0
  -8   5   5    2.49    5.54   0
  -7   5   5   71.83    6.56   0
  -6   5   5  102.10    7.12   0
  -5   5   5    2.73    5.12   0
  -4   5   5  309.00    8.65   0
  -3   5   5   27.55    6.32   0
  -2   5   5 1096.56   14.03   0
  -1   5   5   43.45    6.33   0
   0   5   5    0.32    5.84   0
   1   5   5   34.46    5.69   0
   2   5   5    2.28    4.90   0
   3   5   5   10.61    6.19   0
   4   5   5   20.51    5.26   0
   5   5   5    0.53    4.21   0
 -11   6   5    4.73    5.29   0
 -10   6   5    1.20    5.43   0
  -9   6   5    9.66    5.15   0
  -8   6   5   46.88    5.74   0
  -7   6   5   16.05    6.18   0
  -6   6   5    0.65    5.22   0
  -5   6   5   96.02    6.16   0
  -4   6   5   69.23    6.24   0
  -3   6   5  212.61    7.51   0
  -2   6   5   41.01    6.02   0
  -1   6   5   32.65    5.33   0
   0   6   5    0.69    5.05   0
   1   6   5    9.59    6.21   0
   2   6   5    9.66    5.93   0
   3   6   5   42.64    6.43   0
   4   6   5    1.45    5.36   0
   5   6   5    1.14    5.13   0
   6   6   5   -0.66    5.73   0
 -13   7   5    0.66    6.04   0
 -12   7   5    7.65    5.28   0
 -11   7   5    8.19    5.59   0
 -10   7   5   41.11    6.54   0
  -9   7   5   54.50    5.96   0
  -8   7   5    3.50    6.11   0
  -7   7   5    1.88    6.07   0
  -6   7   5   17.80    5.75   0
  -5   7   5   73.91    6.71   0
  -4   7   5   41.39    6.51   0
  -3   7   5    7.33    5.60   0
  -2   7   5    0.43    5.56   0
  -1   7   5    8.46    6.07   0
   0   7   5    1.91    5.58   0
   1   7   5   58.79    6.41   0
   2   7   5   34.08    6.52   0
   3   7   5    5.39    5.63   0
   4   7   5    1.64    5.64   0
   5   7   5    4.26    6.17   0
   6   7   5    2.03    5.26   0
   7   7   5   -0.52    6.69   0
 -14   8   5   -1.13    6.36   0
 -13   8   5    2.61    5.88   0
 -12   8   5   -0.22    5.39   0
 -11   8   5    2.27    5.03   0
 -10   8   5   30.29    5.91   0
  -9   8   5   15.85    5.66   0
  -8   8   5    2.32    5.51   0
  -7   8   5    3.23    4.82   0
  -6   8   5   49.73    6.46   0
  -5   8   5    2.95    5.83   0
  -4   8   5   82.28    7.07   0
  -3   8   5   10.43    5.77   0
  -2   8   5   10.85    5.19   0
  -1   8   5   58.05    6.11   0
   0   8   5    1.23    4.71   0
   1   8   5    3.06    6.29   0
   2   8   5   16.35    6.57   0
   3   8   5   15.96    5.33   0
   4   8   5    1.87    6.58   0
   5   8   5    0.13    6.71   0
   6   8   5    1.03    5.19   0
 -14   9   5    1.22    6.04   0
 -13   9   5    1.20    5.28   0
 -12   9   5    1.95    5.66   0
 -11   9   5    2.17    5.26   0
 -10   9   5   19.35    5.67   0
  -9   9   5    0.71    5.09   0
  -8   9   5   15.36    5.61   0
  -7   9   5   56.20    6.10   0
  -6   9   5    7.67    5.58   0
  -5   9   5    4.44    5.58   0
  -4   9   5   18.39    6.10   0
  -3   9   5   42.63    6.24   0
  -2   9   5   37.04    5.46   0
  -1   9   5    2.57    5.54   0
   0   9   5    2.12    4.63   0
   1   9   5    1.09    5.29   0
   2   9   5    4.27    5.69   0
   3   9   5    5.22    6.78   0
   4   9   5   -0.20    6.25   0
   5   9   5    0.38    5.91   0
 -14  10   5    0.97    6.55   0
 -13  10   5    1.34    6.04   0
 -12  10   5    0.24    5.32   0
 -11  10   5    0.51    5.32   0
 -10  10   5    1.51    5.69   0
  -9  10   5   20.25    5.55   0
  -8  10   5   25.03    5.78   0
  -7  10   5   44.38    6.01   0
  -6  10   5    1.62    5.02   0
  -5  10   5   -1.11    5.59   0
  -4  10   5    0.92    6.17   0
  -3  10   5    5.42    6.07   0
  -2  10   5   21.04    6.29   0
  -1  10   5    6.06    5.41   0
   0  10   5    4.11    6.28   0
   1  10   5    3.97    5.20   0
   2  10   5    6.26    5.36   0
   3  10   5    1.99    6.51   0
   4  10   5   -0.97    5.67   0
 -14  11   5    1.51    5.83   0
 -13  11   5    1.32    5.75   0
 -12  11   5    0.25    6.06   0
 -11  11   5    1.78    6.25   0
 -10  11   5    1.11    5.38   0
  -9  11   5    2.65    5.53   0
  -8  11   5    1.83    5.82   0
  -7  11   5    9.73    5.77   0
  -6  11   5    1.55    5.69   0
  -5  11   5    0.34    6.39   0
  -4  11   5    3.68    5.90   0
  -3  11   5   16.89    5.97   0
  -2  11   5    4.91    5.93   0
  -1  11   5    3.81    5.66   0
   0  11   5   -1.26    6.44   0
   1  11   5    0.20    6.05   0
   2  11   5    2.93    5.52   0
   3  11   5    1.37    7.16   0
 -13  12   5    2.77    6.07   0
 -12  12   5    1.22    6.16   0
 -11  12   5    1.49    5.61   0
 -10  12   5   -0.87    5.32   0
  -9  12   5    4.10    6.28   0
  -8  12   5    0.89    5.20   0
  -7  12   5    6.60    6.23   0
  -6  12   5    0.93    6.08   0
  -5  12   5    1.04    5.59   0
  -4  12   5    2.70    6.26   0
  -3  12   5    6.41    5.30   0
  -2  12   5    6.91    5.91   0
  -1  12   5    1.92    5.73   0
   0  12   5    0.69    5.99   0
   1  12   5    1.49    5.96   0
 -12  13   5    2.53    5.91   0
 -11  13   5    0.03    5.25   0
 -10  13   5    3.24    6.06   0
  -9  13   5    1.72    5.90   0
  -8  13   5    3.54    5.66   0
  -7  13   5    0.60    6.02   0
  -6  13   5    0.49    5.88   0
  -5  13   5    3.01    6.37   0
  -4  13   5    1.27    5.93   0
  -3  13   5    1.77    5.70   0
  -2  13   5    2.34    5.41   0
  -1  13   5    2.61    5.90   0
 -11  14   5    0.01    6.81   0
 -10  14   5   -0.53    6.94   0
  -9  14   5    2.07    6.87   0
  -8  14   5    3.05    6.09   0
  -7  14   5    0.22    6.06   0
  -6  14   5    1.53    6.33   0
  -5  14   5   -0.53    5.13   0
  -4  14   5    2.25    5.90   0
  -3  14   5    3.20    7.09   0
   0   0   6   16.49    8.20   0
  -1   1   6 2387.40   27.27   0
   0   1   6    4.64    8.17   0
   1   1   6  497.12   13.39   0
  -3   2   6 1795.97   19.53   0
  -2   2   6   12.94    7.31   0
  -1   2   6  545.23   13.88   0
   0   2   6 3284.99   26.92   0
   1   2   6    4.78    6.44   0
   2   2   6   83.59    7.47   0
  -5   3   6   15.10    6.30   0
  -4   3   6   92.29    7.38   0
  -3   3   6   11.30    7.08   0
  -2   3   6 1930.15   20.23   0
  -1   3   6    4.46    7.31   0
   0   3   6  204.61    8.99   0
   1   3   6  125.32    7.86   0
   2   3   6    6.21    6.24   0
   3   3   6   85.15    6.91   0
  -7   4   6   68.06    6.61   0
  -6   4   6   59.61    5.77   0
  -5   4   6  495.73    9.67   0
  -4   4   6    6.14    6.15   0
  -3   4   6  106.52    7.73   0
  -2   4   6   87.41    7.18   0
  -1   4   6  132.04    7.98   0
   0   4   6   83.90    7.37   0
   1   4   6  132.62    6.97   0
   2   4   6    1.93    5.44   0
   3   4   6   96.65    6.18   0
   4   4   6   76.57    6.10   0
  -9   5   6    2.70    4.80   0
  -8   5   6    6.92    5.13   0
  -7   5   6    1.92    4.86   0
  -6   5   6    9.10    4.93   0
  -5   5   6   66.18    6.24   0
  -4   5   6  554.97   10.75   0
  -3   5   6   17.72    6.27   0
  -2   5   6    8.22    6.20   0
  -1   5   6  128.53    6.79   0
   0   5   6  150.34    7.23   0
   1   5   6  383.98    9.26   0
   2   5   6    1.23    4.76   0
   3   5   6   98.96    6.68   0
   4   5   6  166.19    7.79   0
   5   5   6  138.62    7.21   0
 -11   6   6    5.63    5.69   0
 -10   6   6   89.57    6.42   0
  -9   6   6   13.57    6.18   0
  -8   6   6  273.07    8.30   0
  -7   6   6    0.76    5.18   0
  -6   6   6   45.24    5.87   0
  -5   6   6   10.95    6.02   0
  -4   6   6   66.92    6.02   0
  -3   6   6   82.98    6.60   0
  -2   6   6    3.39    5.81   0
  -1   6   6  370.07    9.01   0
   0   6   6   10.85    5.30   0
   1   6   6  242.75    8.28   0
   2   6   6    2.92    5.57   0
   3   6   6   14.81    6.25   0
   4   6   6    1.10    5.85   0
   5   6   6   95.87    7.02   0
   6   6   6    9.14    4.66   0
 -13   7   6    5.04    6.36   0
 -12   7   6    7.48    6.12   0
 -11   7   6   11.50    5.19   0
 -10   7   6    2.47    5.40   0
  -9   7   6    9.09    5.64   0
  -8   7   6  133.85    6.81   0
  -7   7   6  391.73    8.75   0
  -6   7   6    2.93    5.45   0
  -5   7   6    1.58    5.52   0
  -4   7   6   68.76    6.83   0
  -3   7   6  104.62    6.72   0
  -2   7   6    0.93    4.79   0
  -1   7   6  247.07    8.49   0
   0   7   6    2.28    5.38   0
   1   7   6  103.16    6.80   0
   2   7   6  103.66    7.14   0
   3   7   6   -0.82    5.72   0
   4   7   6    6.77    6.01   0
   5   7   6    6.27    6.11   0
   6   7   6    0.82    5.62   0
   7   7   6   -0.95    6.33   0
 -14   8   6    1.52    5.97   0
 -13   8   6    1.82    6.41   0
 -12   8   6    4.42    5.83   0
 -11   8   6    7.69    5.55   0
 -10   8   6    4.25    5.71   0
  -9   8   6   99.61    6.79   0
  -8   8   6   14.47    5.50   0
  -7   8   6  126.05    6.87   0
  -6   8   6  270.75    7.93   0
  -5   8   6    6.80    4.97   0
  -4   8   6   75.46    6.97   0
  -3   8   6  100.38    6.81   0
  -2   8   6    2.93    5.20   0
  -1   8   6  107.79    6.69   0
   0   8   6   92.70    6.34   0
   1   8   6    1.31    5.71   0
   2   8   6    1.86    5.66   0
   3   8   6    5.60    5.91   0
   4   8   6    5.05    5.57   0
   5   8   6    1.95    6.82   0
   6   8   6    6.20    6.26   0
 -14   9   6    1.26    6.67   0
 -13   9   6    3.01    5.69   0
 -12   9   6    1.42    5.04   0
 -11   9   6   10.46    5.60   0
 -10   9   6   31.12    6.26   0
  -9   9   6    4.61    5.25   0
  -8   9   6   94.61    6.75   0
  -7   9   6    6.07    5.46   0
  -6   9   6   14.50    5.16   0
  -5   9   6    1.24    5.14   0
  -4   9   6  158.15    7.12   0
  -3   9   6   10.81    5.98   0
  -2   9   6  100.14    6.75   0
  -1   9   6    2.73    5.08   0
   0   9   6    4.71    6.12   0
   1   9   6   17.55    6.67   0
   2   9   6    2.52    5.71   0
   3   9   6   -0.11    6.02   0
   4   9   6    3.09    6.27   0
   5   9   6    8.04    5.94   0
 -14  10   6    0.71    5.93   0
 -13  10   6    5.35    5.52   0
 -12  10   6    2.70    6.00   0
 -11  10   6    4.47    5.04   0
 -10  10   6    5.77    5.78   0
  -9  10   6   33.89    5.75   0
  -8  10   6    4.56    4.61   0
  -7  10   6    3.98    5.54   0
  -6  10   6   99.05    6.93   0
  -5  10   6  137.60    7.50   0
  -4  10   6    1.04    5.72   0
  -3  10   6   -0.74    5.02   0
  -2  10   6    2.90    5.47   0
  -1  10   6   19.86    6.50   0
   0  10   6   56.58    7.10   0
   1  10   6   13.58    5.54   0
   2  10   6    6.98    5.83   0
   3  10   6    0.60    5.40   0
   4  10   6    0.90    5.56   0
 -13  11   6   -0.62    5.42   0
 -12  11   6    4.53    6.06   0
 -11  11   6   15.33    6.04   0
 -10  11   6    5.04    5.81   0
  -9  11   6   11.07    5.87   0
  -8  11   6    5.90    5.82   0
  -7  11   6   12.59    5.60   0
  -6  11   6    4.63    6.09   0
  -5  11   6   90.31    7.45   0
  -4  11   6    4.98    6.09   0
  -3  11   6    4.28    5.40   0
  -2  11   6    2.07    5.40   0
  -1  11   6   17.46    5.69   0
   0  11   6    2.68    6.44   0
   1  11   6    5.35    5.66   0
   2  11   6   -0.36    4.96   0
 -13  12   6    1.68    6.23   0
 -12  12   6    3.30    6.15   0
 -11  12   6    4.85    6.14   0
 -10  12   6    3.42    5.86   0
  -9  12   6    1.63    5.37   0
  -8  12   6    3.78    6.26   0
  -7  12   6    7.92    5.76   0
  -6  12   6   10.97    6.28   0
  -5  12   6    5.33    5.84   0
  -4  12   6    5.56    5.26   0
  -3  12   6   -0.09    5.84   0
  -2  12   6    3.23    5.85   0
  -1  12   6    3.26    5.63   0
   0  12   6    3.06    6.76   0
   1  12   6    3.79    5.81   0
 -12  13   6    0.49    6.56   0
 -11  13   6    0.50    5.34   0
 -10  13   6    5.89    6.74   0
  -9  13   6    2.87    5.72   0
  -8  13   6    1.73    5.83   0
  -7  13   6    8.14    6.47   0
  -6  13   6    2.08    5.90   0
  -5  13   6    0.54    6.68   0
  -4  13   6    3.82    6.19   0
  -3  13   6    1.99    6.30   0
  -2  13   6   -0.71    5.88   0
  -1  13   6    2.36    5.38   0
 -10  14   6    1.07    6.20   0
  -9  14   6    3.46    5.92   0
  -8  14   6   -0.37    5.63   0
  -7  14   6    1.69    6.62   0
  -6  14   6    9.83    6.16   0
  -5  14   6    4.16    5.79   0
  -4  14   6    0.69    5.65   0
   0   0   7    1.24    7.37   0
  -1   1   7    3.14    7.86   0
   0   1   7    3.48    9.04   0
   1   1   7  192.74    9.85   0
  -3   2   7  151.55    8.45   0
  -2   2   7    1.63    6.00   0
  -1   2   7  216.02    9.53   0
   0   2   7    0.60    7.08   0
   1   2   7  453.68   10.82   0
   2   2   7 1852.30   18.07   0
  -5   3   7  702.21   11.11   0
  -4   3   7  519.51   10.97   0
  -3   3   7    2.28    6.61   0
  -2   3   7  167.62    8.61   0
  -1   3   7  504.50   11.56   0
   0   3   7    3.19    6.30   0
   1   3   7  394.11    9.87   0
   2   3   7  780.07   11.62   0
   3   3   7   55.28    5.87   0
  -7   4   7   12.53    6.22   0
  -6   4   7  192.94    7.38   0
  -5   4   7   97.89    7.55   0
  -4   4   7    2.57    5.77   0
  -3   4   7  529.25   10.84   0
  -2   4   7 1975.21   18.62   0
  -1   4   7  436.12    9.95   0
   0   4   7    3.01    6.01   0
   1   4   7  132.44    6.93   0
   2   4   7  109.57    7.04   0
   3   4   7    3.68    6.11   0
   4   4   7   11.77    6.09   0
  -9   5   7    2.05    5.98   0
  -8   5   7   35.03    5.88   0
  -7   5   7   36.14    5.96   0
  -6   5   7    5.52    5.36   0
  -5   5   7    2.12    5.82   0
  -4   5   7   99.55    7.33   0
  -3   5   7  787.06   12.27   0
  -2   5   7  861.03   12.34   0
  -1   5   7  138.60    7.49   0
   0   5   7    2.61    6.10   0
   1   5   7   57.50    6.59   0
   2   5   7    2.54    5.60   0
   3   5   7   49.09    6.46   0
   4   5   7   58.59    6.21   0
   5   5   7    2.21    5.10   0
 -11   6   7    2.09    5.97   0
 -10   6   7    3.31    5.79   0
  -9   6   7    1.27    4.85   0
  -8   6   7    5.19    5.54   0
  -7   6   7   28.95    6.26   0
  -6   6   7    0.25    5.53   0
  -5   6   7    4.73    4.99   0
  -4   6   7  222.82    8.04   0
  -3   6   7   60.15    6.13   0
  -2   6   7  113.67    7.29   0
  -1   6   7   55.44    6.58   0
   0   6   7    1.46    5.70   0
   1   6   7    5.09    5.79   0
   2   6   7   14.33    6.05   0
   3   6   7   -2.41    5.78   0
   4   6   7    5.09    5.06   0
   5   6   7    1.75    5.57   0
   6   6   7    3.99    5.62   0
 -13   7   7    1.08    5.83   0
 -12   7   7   -0.31    4.88   0
 -11   7   7    4.01    5.68   0
 -10   7   7   20.09    6.63   0
  -9   7   7   18.29    6.03   0
  -8   7   7    8.48    5.40   0
  -7   7   7    0.11    5.11   0
  -6   7   7   28.86    6.32   0
  -5   7   7   39.20    5.88   0
  -4   7   7   13.60    5.87   0
  -3   7   7    3.04    6.05   0
  -2   7   7    2.37    5.67   0
  -1   7   7    2.56    5.24   0
   0   7   7    2.62    6.04   0
   1   7   7   -0.49    5.10   0
   2   7   7    8.45    5.47   0
   3   7   7   14.08    5.58   0
   4   7   7    2.60    6.49   0
   5   7   7    3.03    5.35   0
   6   7   7    2.66    4.98   0
   7   7   7    2.26    5.46   0
 -14   8   7    2.55    6.90   0
 -13   8   7   -0.02    5.90   0
 -12   8   7   -0.05    5.77   0
 -11   8   7    8.24    4.88   0
 -10   8   7   27.66    4.79   0
  -9   8   7   16.33    6.08   0
  -8   8   7   -0.04    6.09   0
  -7   8   7   11.81    5.58   0
  -6   8   7    6.77    6.07   0
  -5   8   7   40.83    6.22   0
  -4   8   7   11.01    5.75   0
  -3   8   7   49.10    6.26   0
  -2   8   7   12.75    5.60   0
  -1   8   7    1.12    5.09   0
   0   8   7    2.35    5.35   0
   1   8   7   15.72    6.08   0
   2   8   7    5.42    6.55   0
   3   8   7   -0.75    6.43   0
   4   8   7    0.01    5.80   0
   5   8   7   -0.07    5.50   0
   6   8   7   -0.38    7.04   0
 -14   9   7    1.21    5.88   0
 -13   9   7    0.08    6.57   0
 -12   9   7    3.59    5.74   0
 -11   9   7    5.73    5.02   0
 -10   9   7    5.79    5.73   0
  -9   9   7    1.26    5.05   0
  -8   9   7   13.43    5.47   0
  -7   9   7   15.10    5.60   0
  -6   9   7    1.93    5.44   0
  -5   9   7    3.70    5.85   0
  -4   9   7   57.99    6.51   0
  -3   9   7    0.73    5.93   0
  -2   9   7   10.62    5.03   0
  -1   9   7   18.30    5.93   0
   0   9   7   -0.41    5.90   0
   1   9   7   26.72    6.74   0
   2   9   7    4.92    5.56   0
   3   9   7    2.34    5.28   0
   4   9   7    1.08    6.19   0
   5   9   7    0.76    5.69   0
 -14  10   7    2.16    5.43   0
 -13  10   7    2.74    6.20   0
 -12  10   7    1.22    6.02   0
 -11  10   7   -0.23    5.76   0
 -10  10   7    0.62    5.53   0
  -9  10   7    5.71    5.33   0
  -8  10   7   29.77    5.85   0
  -7  10   7   20.83    6.22   0
  -6  10   7    2.49    5.74   0
  -5  10   7    1.99    5.53   0
  -4  10   7    2.83    5.72   0
  -3  10   7   13.82    6.05   0
  -2  10   7    3.89    6.14   0
  -1  10   7   24.22    5.92   0
   0  10   7    0.08    5.73   0
   1  10   7    1.25    5.65   0
   2  10   7    1.51    5.73   0
   3  10   7    0.31    5.43   0
   4  10   7    3.04    6.29   0
 -13  11   7    2.09    6.27   0
 -12  11   7    1.79    5.36   0
 -11  11   7    0.37    5.37   0
 -10  11   7    1.12    5.23   0
  -9  11   7    5.23    5.84   0
  -8  11   7    8.56    6.33   0
  -7  11   7    4.44    4.65   0
  -6  11   7    4.11    6.36   0
  -5  11   7    2.99    6.42   0
  -4  11   7    5.57    5.70   0
  -3  11   7    0.41    5.95   0
  -2  11   7    3.52    5.24   0
  -1  11   7    1.17    5.53   0
   0  11   7    1.40    5.24   0
   1  11   7    2.62    6.62   0
   2  11   7   -0.55    5.95   0
 -13  12   7    2.17    6.45   0
 -12  12   7    0.61    6.67   0
 -11  12   7    3.70    6.51   0
 -10  12   7    2.20    5.68   0
  -9  12   7   -0.48    5.42   0
  -8  12   7    1.89    5.29   0
  -7  12   7    2.93    5.66   0
  -6  12   7    4.17    5.30   0
  -5  12   7    2.21    6.05   0
  -4  12   7    1.27    5.20   0
  -3  12   7    1.17    5.53   0
  -2  12   7    0.81    5.36   0
  -1  12   7    0.65    5.77   0
   0  12   7    1.10    5.25   0
   1  12   7   -0.03    5.61   0
 -12  13   7    1.47    6.80   0
 -11  13   7    1.25    6.10   0
 -10  13   7    0.82    5.87   0
  -9  13   7   -0.08    5.80   0
  -8  13   7    2.00    6.54   0
  -7  13   7    3.74    5.96   0
  -6  13   7    1.76    5.93   0
  -5  13   7    0.51    5.70   0
  -4  13   7    1.81    5.85   0
  -3  13   7    1.88    6.16   0
  -2  13   7   -1.89    5.68   0
  -1  13   7    0.08    5.76   0
 -10  14   7    3.04    6.42   0
  -9  14   7   -0.59    5.49   0
  -8  14   7    2.30    6.70   0
  -7  14   7    2.19    6.47   0
  -6  14   7   -0.38    6.84   0
  -5  14   7   -0.08    6.46   0
  -4  14   7    1.57    6.01   0
   0   0   8  478.26    9.50   0
  -1   1   8   41.52    9.15   0
   0   1   8  292.16   10.77   0
   1   1   8  959.66   16.28   0
  -3   2   8  460.33   10.92   0
  -2   2   8  556.09   12.72   0
  -1   2   8 1024.65   15.78   0
   0   2   8   15.23    6.31   0
   1   2   8  124.12    7.91   0
   2   2   8  106.42    7.63   0
  -5   3   8  342.09    8.97   0
  -4   3   8   32.16    6.70   0
  -3   3   8   16.62    6.76   0
  -2   3   8  510.44   11.46   0
  -1   3   8  137.42    8.44   0
   0   3   8  231.23    8.78   0
   1   3   8  447.69   10.38   0
   2   3   8   12.03    6.30   0
   3   3   8   13.11    5.49   0
  -7   4   8   54.33    5.81   0
  -6   4   8   23.58    5.59   0
  -5   4   8    3.10    6.20   0
  -4   4   8 1665.23   16.85   0
  -3   4   8   40.24    6.77   0
  -2   4   8  103.01    7.19   0
  -1   4   8  472.33   10.54   0
   0   4   8  304.44    9.03   0
   1   4   8   85.24    7.22   0
   2   4   8  157.73    7.56   0
   3   4   8   31.40    5.56   0
   4   4   8   17.93    6.18   0
  -9   5   8  232.31    7.98   0
  -8   5   8   78.59    6.17   0
  -7   5   8  172.75    7.15   0
  -6   5   8  204.24    8.00   0
  -5   5   8  352.12    9.51   0
  -4   5   8    0.92    6.09   0
  -3   5   8  368.50    9.78   0
  -2   5   8   10.40    6.40   0
  -1   5   8   84.53    6.98   0
   0   5   8  487.97   10.03   0
   1   5   8    2.48    5.76   0
   2   5   8   98.36    6.38   0
   3   5   8   36.49    5.98   0
   4   5   8   14.54    5.67   0
   5   5   8   53.39    5.65   0
 -11   6   8   99.12    7.16   0
 -10   6   8    5.52    5.05   0
  -9   6   8    7.95    6.18   0
  -8   6   8    5.99    5.63   0
  -7   6   8  135.85    7.21   0
  -6   6   8  228.06    8.00   0
  -5   6   8  211.76    8.58   0
  -4   6   8   23.28    6.63   0
  -3   6   8   12.18    6.27   0
  -2   6   8  167.54    7.84   0
  -1   6   8    4.91    6.20   0
   0   6   8   13.82    5.42   0
   1   6   8   19.08    6.12   0
   2   6   8   20.95    5.89   0
   3   6   8   36.90    6.55   0
   4   6   8  163.98    7.91   0
   5   6   8    2.16    6.06   0
   6   6   8    3.45    5.33   0
 -13   7   8    2.40    5.99   0
 -12   7   8    0.79    6.22   0
 -11   7   8    0.29    5.29   0
 -10   7   8   12.09    5.92   0
  -9   7   8   51.11    6.29   0
  -8   7   8  387.32   10.16   0
  -7   7   8   28.92    6.28   0
  -6   7   8  136.80    7.10   0
  -5   7   8  181.65    7.44   0
  -4   7   8   58.83    6.26   0
  -3   7   8   32.82    6.00   0
  -2   7   8  110.70    7.06   0
  -1   7   8   20.43    6.30   0
   0   7   8  168.97    7.25   0
   1   7   8  191.22    7.82   0
   2   7   8    0.72    5.41   0
   3   7   8    2.18    5.13   0
   4   7   8    2.09    5.79   0
   5   7   8    9.65    5.78   0
   6   7   8    7.37    5.83   0
   7   7   8   16.32    6.08   0
 -14   8   8    3.39    6.60   0
 -13   8   8    4.59    5.83   0
 -12   8   8    8.21    5.64   0
 -11   8   8    1.99    5.75   0
 -10   8   8    8.92    6.15   0
  -9   8   8    4.74    5.34   0
  -8   8   8   53.01    6.33   0
  -7   8   8  389.34    9.69   0
  -6   8   8    4.07    4.89   0
  -5   8   8   83.59    6.75   0
  -4   8   8   19.06    5.93   0
  -3   8   8   38.27    6.65   0
  -2   8   8   21.33    5.33   0
  -1   8   8  198.81    8.29   0
   0   8   8   -0.24    5.07   0
   1   8   8    8.17    5.93   0
   2   8   8   17.09    6.22   0
   3   8   8    6.16    6.02   0
   4   8   8    8.40    5.71   0
   5   8   8    2.34    5.54   0
   6   8   8    1.37    6.87   0
 -14   9   8    0.33    5.74   0
 -13   9   8    7.24    6.59   0
 -12   9   8    8.86    5.91   0
 -11   9   8   10.57    5.98   0
 -10   9   8    4.20    4.97   0
  -9   9   8   11.77    5.79   0
  -8   9   8    5.88    6.00   0
  -7   9   8   52.14    6.22   0
  -6   9   8    9.20    6.07   0
  -5   9   8  241.83    8.67   0
  -4   9   8   15.54    5.91   0
  -3   9   8   37.49    5.79   0
  -2   9   8    0.80    5.67   0
  -1   9   8    8.31    5.59   0
   0   9   8   24.68    6.30   0
   1   9   8   65.32    6.87   0
   2   9   8    1.56    5.97   0
   3   9   8    1.73    5.35   0
   4   9   8    3.38    5.76   0
   5   9   8    2.36    7.11   0
 -13  10   8    2.23    5.57   0
 -12  10   8    0.14    5.90   0
 -11  10   8    0.67    5.49   0
 -10  10   8   32.08    6.82   0
  -9  10   8    6.36    5.29   0
  -8  10   8    8.38    5.54   0
  -7  10   8   10.77    4.77   0
  -6  10   8    5.22    5.47   0
  -5  10   8   55.21    6.94   0
  -4  10   8  172.80    8.33   0
  -3  10   8    1.79    5.33   0
  -2  10   8   18.34    5.69   0
  -1  10   8   69.21    6.63   0
   0  10   8   30.12    5.83   0
   1  10   8    2.45    6.26   0
   2  10   8    6.83    6.24   0
   3  10   8    2.85    6.55   0
 -13  11   8    6.65    5.94   0
 -12  11   8    9.03    6.02   0
 -11  11   8    6.31    5.57   0
 -10  11   8    0.33    5.40   0
  -9  11   8   11.39    5.65   0
  -8  11   8    3.02    6.10   0
  -7  11   8    1.73    5.11   0
  -6  11   8   98.91    7.32   0
  -5  11   8    2.00    5.55   0
  -4  11   8    3.62    6.49   0
  -3  11   8    7.50    5.67   0
  -2  11   8    3.23    5.24   0
  -1  11   8    1.56    6.38   0
   0  11   8   47.83    6.78   0
   1  11   8   -0.23    5.54   0
   2  11   8    4.38    6.29   0
 -12  12   8    2.32    5.84   0
 -11  12   8    9.92    5.80   0
 -10  12   8    1.49    5.69   0
  -9  12   8    7.37    5.91   0
  -8  12   8    8.78    6.47   0
  -7  12   8    1.19    5.71   0
  -6  12   8    1.58    5.94   0
  -5  12   8    9.74    6.07   0
  -4  12   8    9.82    6.49   0
  -3  12   8    4.59    6.13   0
  -2  12   8    8.64    6.66   0
  -1  12   8    2.23    6.24   0
   0  12   8   -0.22    6.25   0
 -11  13   8    5.05    6.86   0
 -10  13   8    2.53    6.92   0
  -9  13   8    4.58    5.68   0
  -8  13   8    7.54    6.10   0
  -7  13   8    0.17    6.13   0
  -6  13   8   11.68    6.97   0
  -5  13   8    3.30    5.81   0
  -4  13   8    1.26    5.95   0
  -3  13   8    1.23    5.90   0
  -2  13   8    4.14    6.08   0
  -9  14   8    4.40    6.41   0
  -8  14   8    3.88    6.88   0
  -7  14   8   17.42    6.38   0
  -6  14   8    1.13    6.24   0
  -5  14   8    0.76    6.52   0
  -4  14   8    3.38    6.74   0
   0   0   9    2.72    4.86   0
  -1   1   9    5.67    7.81   0
   0   1   9    2.94    7.04   0
   1   1   9   99.46    9.19   0
  -3   2   9  309.49    9.82   0
  -2   2   9    3.64    6.89   0
  -1   2   9  105.41    8.11   0
   0   2   9    3.41    6.94   0
   1   2   9  929.93   14.41   0
   2   2   9  460.24   10.76   0
  -5   3   9  457.37   10.07   0
  -4   3   9  399.31   10.16   0
  -3   3   9    1.45    5.99   0
  -2   3   9  350.58   10.16   0
  -1   3   9 1041.15   14.95   0
   0   3   9    0.59    6.28   0
   1   3   9  404.10    9.83   0
   2   3   9  519.41   10.90   0
   3   3   9    3.73    6.24   0
  -7   4   9   48.99    6.27   0
  -6   4   9    6.13    6.04   0
  -5   4   9   70.79    6.90   0
  -4   4   9    1.44    6.19   0
  -3   4   9  400.58    9.46   0
  -2   4   9  489.27   10.72   0
  -1   4   9  427.02    9.71   0
   0   4   9    0.68    5.78   0
   1   4   9   83.34    7.17   0
   2   4   9   26.35    6.03   0
   3   4   9   41.43    6.47   0
   4   4   9  222.92    8.02   0
  -9   5   9   92.25    6.74   0
  -8   5   9   52.80    5.74   0
  -7   5   9   69.24    6.78   0
  -6   5   9    3.80    6.10   0
  -5   5   9    1.08    6.05   0
  -4   5   9   73.86    7.11   0
  -3   5   9  503.40   10.66   0
  -2   5   9  570.92   10.99   0
  -1   5   9   89.86    7.28   0
   0   5   9    2.17    5.67   0
   1   5   9    3.23    6.06   0
   2   5   9   49.57    6.72   0
   3   5   9   79.76    6.98   0
   4   5   9   30.90    5.93   0
   5   5   9    3.12    5.77   0
 -11   6   9    1.93    5.56   0
 -10   6   9   -0.19    5.36   0
  -9   6   9    1.18    4.88   0
  -8   6   9   16.04    6.55   0
  -7   6   9   40.98    6.70   0
  -6   6   9    0.82    5.69   0
  -5   6   9    3.19    6.18   0
  -4   6   9    5.63    6.16   0
  -3   6   9    5.02    6.06   0
  -2   6   9   29.78    6.27   0
  -1   6   9    3.56    5.82   0
   0   6   9    2.12    6.02   0
   1   6   9    5.14    5.09   0
   2   6   9   40.48    6.77   0
   3   6   9    9.80    5.47   0
   4   6   9   -0.06    4.99   0
   5   6   9    2.10    6.26   0
   6   6   9    5.80    5.05   0
 -13   7   9    4.49    5.63   0
 -12   7   9    2.41    6.35   0
 -11   7   9    4.53    5.04   0
 -10   7   9    2.82    5.30   0
  -9   7   9   11.22    6.08   0
  -8   7   9    3.13    5.60   0
  -7   7   9    1.43    5.86   0
  -6   7   9   37.39    6.03   0
  -5   7   9   72.08    6.91   0
  -4   7   9   54.25    6.49   0
  -3   7   9   42.18    6.37   0
  -2   7   9   52.58    6.59   0
  -1   7   9    2.67    5.54   0
   0   7   9    0.49    4.89   0
   1   7   9    7.89    5.67   0
   2   7   9    2.08    5.91   0
   3   7   9    1.16    5.57   0
   4   7   9    2.01    5.84   0
   5   7   9    1.93    6.18   0
   6   7   9    1.95    5.78   0
   7   7   9    1.76    6.89   0
 -14   8   9    2.05    6.32   0
 -13   8   9    2.17    6.15   0
 -12   8   9   -0.16    5.99   0
 -11   8   9    6.18    5.82   0
 -10   8   9    2.68    5.74   0
  -9   8   9   15.91    5.62   0
  -8   8   9    1.16    5.48   0
  -7   8   9    1.93    5.59   0
  -6   8   9   16.18    6.10   0
  -5   8   9   62.17    6.94   0
  -4   8   9  247.86    8.38   0
  -3   8   9   84.07    6.72   0
  -2   8   9   37.81    6.34   0
  -1   8   9    7.65    5.47   0
   0   8   9    0.94    5.93   0
   1   8   9    2.02    5.68   0
   2   8   9   20.61    5.63   0
   3   8   9    1.08    5.30   0
   4   8   9    3.39    5.50   0
   5   8   9    1.44    6.43   0
   6   8   9    0.93    5.50   0
 -14   9   9    1.83    5.60   0
 -13   9   9   -0.34    5.60   0
 -12   9   9    0.93    5.97   0
 -11   9   9    8.84    5.45   0
 -10   9   9    0.28    5.58   0
  -9   9   9    1.25    5.58   0
  -8   9   9   14.69    6.10   0
  -7   9   9   13.21    6.02   0
  -6   9   9    0.01    5.33   0
  -5   9   9   97.34    7.50   0
  -4   9   9   35.01    6.41   0
  -3   9   9    8.12    5.65   0
  -2   9   9    0.34    5.10   0
  -1   9   9    0.67    5.82   0
   0   9   9    1.34    5.47   0
   1   9   9    2.34    6.50   0
   2   9   9    1.16    5.96   0
   3   9   9   -0.33    5.49   0
   4   9   9    1.55    5.83   0
   5   9   9    1.64    5.97   0
 -13  10   9    2.29    5.84   0
 -12  10   9    2.51    5.40   0
 -11  10   9   -0.31    5.49   0
 -10  10   9    2.79    5.09   0
  -9  10   9    0.45    5.29   0
  -8  10   9    0.86    6.17   0
  -7  10   9    1.95    6.01   0
  -6  10   9   -0.77    5.87   0
  -5  10   9    3.31    6.13   0
  -4  10   9    1.33    5.16   0
  -3  10   9    1.19    5.69   0
  -2  10   9   18.99    5.56   0
  -1  10   9    5.24    5.99   0
   0  10   9    0.90    5.39   0
   1  10   9   -0.03    5.52   0
   2  10   9    0.47    6.15   0
   3  10   9    2.00    7.16   0
 -13  11   9    3.56    6.27   0
 -12  11   9    1.17    5.92   0
 -11  11   9   -0.33    5.72   0
 -10  11   9    1.99    5.46   0
  -9  11   9    6.91    5.30   0
  -8  11   9    4.92    6.26   0
  -7  11   9    6.13    6.44   0
  -6  11   9   -0.34    6.07   0
  -5  11   9    2.60    5.90   0
  -4  11   9    2.28    5.84   0
  -3  11   9    2.10    5.84   0
  -2  11   9    2.71    5.33   0
  -1  11   9    1.56    6.25   0
   0  11   9    1.78    6.10   0
   1  11   9    1.46    6.08   0
   2  11   9    2.89    6.22   0
 -12  12   9    1.74    6.06   0
 -11  12   9    2.65    6.14   0
 -10  12   9    1.13    5.87   0
  -9  12   9    1.32    5.74   0
  -8  12   9    2.82    6.32   0
  -7  12   9    1.36    5.33   0
  -6  12   9    7.78    5.71   0
  -5  12   9    4.71    5.75   0
  -4  12   9    5.19    5.84   0
  -3  12   9    0.96    5.60   0
  -2  12   9    0.55    5.93   0
  -1  12   9    1.04    5.81   0
   0  12   9    0.15    6.25   0
 -11  13   9    2.88    7.11   0
 -10  13   9    0.29    5.70   0
  -9  13   9    2.97    5.57   0
  -8  13   9    2.58    6.08   0
  -7  13   9    1.57    6.02   0
  -6  13   9    0.43    6.74   0
  -5  13   9    1.90    6.71   0
  -4  13   9    2.93    5.59   0
  -3  13   9    0.53    5.74   0
  -2  13   9    3.13    6.53   0
  -9  14   9    1.79    5.76   0
  -8  14   9    0.14    5.79   0
  -7  14   9    2.15    6.16   0
  -6  14   9    0.83    5.87   0
  -5  14   9    1.37    6.02   0
   0   0  10 1141.55   12.62   0
  -1   1  10  180.35    9.77   0
   0   1  10  103.39    8.05   0
   1   1  10   70.23    8.18   0
  -3   2  10   92.90    8.27   0
  -2   2  10   36.64    7.04   0
  -1   2  10   79.52    8.49   0
   0   2  10   25.63    7.71   0
   1   2  10   15.18    6.32   0
   2   2  10  305.16    9.77   0
  -5   3  10   11.34    6.58   0
  -4   3  10  218.59    8.36   0
  -3   3  10  590.23   11.78   0
  -2   3  10   90.75    6.81   0
  -1   3  10   15.54    6.87   0
   0   3  10  369.17    9.77   0
   1   3  10   17.68    6.02   0
   2   3  10   14.56    6.04   0
   3   3  10    4.11    6.27   0
  -7   4  10  136.63    7.53   0
  -6   4  10    6.65    5.60   0
  -5   4  10  275.43    9.32   0
  -4   4  10   39.04    6.50   0
  -3   4  10  225.40    8.43   0
  -2   4  10  345.59    9.13   0
  -1   4  10   18.44    6.31   0
   0   4  10  150.74    7.66   0
   1   4  10  381.48    9.70   0
   2   4  10   14.61    5.49   0
   3   4  10  109.90    6.84   0
   4   4  10   11.70    6.35   0
  -9   5  10    5.64    5.49   0
  -8   5  10   16.97    5.97   0
  -7   5  10   16.70    6.20   0
  -6   5  10   44.86    6.67   0
  -5   5  10  205.71    8.58   0
  -4   5  10  277.11    9.19   0
  -3   5  10   13.01    6.05   0
  -2   5  10   15.96    6.51   0
  -1   5  10  399.53   10.15   0
   0   5  10   74.19    6.78   0
   1   5  10    3.18    5.95   0
   2   5  10    2.76    5.68   0
   3   5  10    9.28    5.58   0
   4   5  10    8.34    6.17   0
   5   5  10   90.99    7.12   0
 -11   6  10   10.82    5.57   0
 -10   6  10   19.54    5.96   0
  -9   6  10   -0.11    5.84   0
  -8   6  10  121.25    7.86   0
  -7   6  10   71.75    7.00   0
  -6   6  10   14.40    5.92   0
  -5   6  10   47.42    6.29   0
  -4   6  10    6.25    5.81   0
  -3   6  10    3.02    5.75   0
  -2   6  10   19.06    6.17   0
  -1   6  10    3.57    5.35   0
   0   6  10   94.64    7.04   0
   1   6  10   85.70    6.82   0
   2   6  10   47.81    5.69   0
   3   6  10    2.53    6.03   0
   4   6  10    4.83    5.46   0
   5   6  10    8.03    5.70   0
   6   6  10    3.71    5.18   0
 -13   7  10   13.25    6.02   0
 -12   7  10    8.95    6.00   0
 -11   7  10    8.14    6.15   0
 -10   7  10    2.14    6.33   0
  -9   7  10   12.84    6.19   0
  -8   7  10   13.94    5.77   0
  -7   7  10  100.82    7.90   0
  -6   7  10   68.03    6.50   0
  -5   7  10   15.54    5.96   0
  -4   7  10  148.88    7.86   0
  -3   7  10  124.13    7.53   0
  -2   7  10    3.05    5.97   0
  -1   7  10   82.22    6.95   0
   0   7  10   26.61    6.37   0
   1   7  10    7.84    6.48   0
   2   7  10   10.64    5.59   0
   3   7  10    1.57    6.28   0
   4   7  10    5.49    5.61   0
   5   7  10    3.06    5.53   0
   6   7  10    5.71    5.76   0
   7   7  10    3.16    5.92   0
 -13   8  10   -0.78    6.04   0
 -12   8  10    2.09    5.95   0
 -11   8  10    2.49    6.10   0
 -10   8  10    0.76    5.73   0
  -9   8  10    4.89    5.56   0
  -8   8  10   82.95    7.27   0
  -7   8  10   11.23    5.27   0
  -6   8  10  120.32    7.37   0
  -5   8  10   18.67    6.29   0
  -4   8  10   14.37    6.14   0
  -3   8  10   10.64    6.48   0
  -2   8  10   55.82    7.01   0
  -1   8  10    7.27    5.66   0
   0   8  10   15.58    5.24   0
   1   8  10    1.98    5.85   0
   2   8  10    2.47    5.58   0
   3   8  10    3.48    5.64   0
   4   8  10    3.60    5.74   0
   5   8  10    1.71    5.53   0
 -13   9  10    0.66    5.86   0
 -12   9  10    2.95    5.65   0
 -11   9  10    1.65    5.52   0
 -10   9  10   12.22    5.80   0
  -9   9  10   32.24    6.39   0
  -8   9  10    5.63    5.19   0
  -7   9  10   12.04    6.00   0
  -6   9  10    0.22    5.64   0
  -5   9  10    5.83    5.70   0
  -4   9  10    4.88    6.34   0
  -3   9  10    4.18    6.01   0
  -2   9  10    9.13    5.80   0
  -1   9  10    2.80    6.11   0
   0   9  10   49.08    6.40   0
   1   9  10    4.58    5.76   0
   2   9  10    4.72    5.86   0
   3   9  10    0.53    5.34   0
   4   9  10    5.14    5.97   0
 -13  10  10    9.02    6.84   0
 -12  10  10    2.15    6.07   0
 -11  10  10   30.81    6.81   0
 -10  10  10   15.80    5.82   0
  -9  10  10   13.52    6.45   0
  -8  10  10   -0.05    5.07   0
  -7  10  10    1.66    6.28   0
  -6  10  10   17.01    5.51   0
  -5  10  10   93.90    7.52   0
  -4  10  10    4.49    6.20   0
  -3  10  10   -0.18    6.15   0
  -2  10  10    2.53    5.54   0
  -1  10  10    4.69    6.00   0
   0  10  10   18.30    6.02   0
   1  10  10   30.36    6.96   0
   2  10  10    2.64    6.02   0
   3  10  10    5.52    6.68   0
 -13  11  10    4.03    6.78   0
 -12  11  10    0.44    5.86   0
 -11  11  10    3.97    6.53   0
 -10  11  10   30.68    7.03   0
  -9  11  10   -0.70    5.89   0
  -8  11  10    1.17    5.69   0
  -7  11  10    9.62    6.31   0
  -6  11  10   12.64    5.95   0
  -5  11  10    8.19    5.98   0
  -4  11  10    5.08    6.29   0
  -3  11  10    2.62    6.28   0
  -2  11  10    5.85    5.61   0
  -1  11  10   34.04    6.88   0
   0  11  10   -0.02    6.05   0
   1  11  10    3.72    6.50   0
   2  11  10    6.73    7.02   0
 -12  12  10    9.44    7.11   0
 -11  12  10    0.82    6.20   0
 -10  12  10    1.91    5.56   0
  -9  12  10    1.52    6.55   0
  -8  12  10    4.17    6.04   0
  -7  12  10    9.52    5.99   0
  -6  12  10    4.54    6.18   0
  -5  12  10    3.76    5.15   0
  -4  12  10    1.57    5.90   0
  -3  12  10    1.53    6.13   0
  -2  12  10    0.75    6.27   0
  -1  12  10    4.14    5.91   0
   0  12  10    2.37    5.63   0
 -11  13  10    4.03    6.95   0
 -10  13  10    9.20    6.88   0
  -9  13  10    2.09    6.22   0
  -8  13  10    1.30    5.93   0
  -7  13  10   13.94    6.41   0
  -6  13  10    6.30    5.83   0
  -5  13  10    1.17    6.21   0
  -4  13  10    3.19    5.41   0
  -3  13  10    3.75    5.48   0
  -2  13  10    2.46    6.09   0
  -7  14  10    4.25    7.00   0
  -6  14  10   10.75    7.85   0
   0   0  11    2.36    4.31   0
  -1   1  11    3.02    7.20   0
   0   1  11    0.47    7.15   0
   1   1  11   17.43    6.65   0
  -3   2  11  702.79   13.32   0
  -2   2  11    4.06    6.99   0
  -1   2  11   18.41    7.66   0
   0   2  11    3.41    6.75   0
   1   2  11   10.44    5.53   0
   2   2  11  161.36    8.40   0
  -5   3  11   65.68    6.68   0
  -4   3  11  156.10    8.12   0
  -3   3  11    1.18    6.75   0
  -2   3  11  707.08   12.88   0
  -1   3  11   13.90    6.92   0
   0   3  11   -0.71    6.02   0
   1   3  11  196.22    7.86   0
   2   3  11  101.42    7.43   0
   3   3  11   55.76    6.80   0
  -7   4  11   94.83    6.80   0
  -6   4  11   19.13    5.87   0
  -5   4  11    2.67    5.94   0
  -4   4  11    1.22    6.90   0
  -3   4  11  150.13    7.96   0
  -2   4  11  178.66    8.03   0
  -1   4  11  210.26    8.47   0
   0   4  11    0.16    6.21   0
   1   4  11    4.56    6.28   0
   2   4  11   72.05    7.06   0
   3   4  11  162.84    7.96   0
   4   4  11  110.89    7.88   0
  -9   5  11   10.37    5.08   0
  -8   5  11  112.47    7.11   0
  -7   5  11  111.54    6.97   0
  -6   5  11   36.98    6.49   0
  -5   5  11    1.13    6.03   0
  -4   5  11    2.08    5.74   0
  -3   5  11   68.46    6.73   0
  -2   5  11  111.72    7.42   0
  -1   5  11    3.55    6.41   0
   0   5  11    1.90    6.14   0
   1   5  11    3.55    5.90   0
   2   5  11  147.44    7.56   0
   3   5  11   41.82    6.04   0
   4   5  11   63.31    6.46   0
   5   5  11    5.85    5.30   0
 -11   6  11    4.07    5.82   0
 -10   6  11    1.70    5.80   0
  -9   6  11   13.15    5.71   0
  -8   6  11   30.46    6.18   0
  -7   6  11    2.50    5.81   0
  -6   6  11    1.44    6.19   0
  -5   6  11   37.20    6.56   0
  -4   6  11   21.01    6.42   0
  -3   6  11   59.63    6.30   0
  -2   6  11   78.13    6.80   0
  -1   6  11    3.05    5.46   0
   0   6  11    0.83    6.21   0
   1   6  11   25.27    5.94   0
   2   6  11   11.53    6.38   0
   3   6  11   10.17    5.60   0
   4   6  11    0.28    6.22   0
   5   6  11   -0.05    5.88   0
   6   6  11    3.18    5.65   0
 -13   7  11    0.55    6.22   0
 -12   7  11    4.02    5.76   0
 -11   7  11    4.86    5.76   0
 -10   7  11    3.16    5.72   0
  -9   7  11    8.15    6.06   0
  -8   7  11    2.42    5.32   0
  -7   7  11    1.43    6.59   0
  -6   7  11    2.51    5.85   0
  -5   7  11  115.58    7.58   0
  -4   7  11  112.50    7.54   0
  -3   7  11  176.96    8.08   0
  -2   7  11  169.48    8.13   0
  -1   7  11   29.22    6.80   0
   0   7  11    1.51    5.30   0
   1   7  11    0.16    5.28   0
   2   7  11    1.27    5.66   0
   3   7  11    0.52    5.70   0
   4   7  11    4.26    6.54   0
   5   7  11    2.22    6.57   0
   6   7  11    1.73    6.28   0
 -13   8  11    2.38    6.27   0
 -12   8  11    0.25    5.54   0
 -11   8  11    0.48    5.43   0
 -10   8  11   12.31    6.32   0
  -9   8  11    1.50    5.76   0
  -8   8  11    3.13    5.90   0
  -7   8  11    4.12    6.21   0
  -6   8  11   33.34    6.67   0
  -5   8  11  128.89    8.25   0
  -4   8  11  128.99    8.05   0
  -3   8  11   47.55    6.20   0
  -2   8  11   11.47    5.88   0
  -1   8  11    1.41    6.29   0
   0   8  11    0.08    5.85   0
   1   8  11    6.84    5.61   0
   2   8  11    2.54    5.55   0
   3   8  11    1.91    5.98   0
   4   8  11    1.63    5.98   0
   5   8  11    2.47    6.85   0
 -13   9  11    1.10    6.21   0
 -12   9  11    7.51    6.28   0
 -11   9  11    5.80    6.34   0
 -10   9  11    1.37    5.62   0
  -9   9  11    0.29    5.63   0
  -8   9  11    0.93    5.51   0
  -7   9  11    6.75    5.89   0
  -6   9  11   13.42    6.08   0
  -5   9  11   11.32    6.14   0
  -4   9  11   61.52    6.49   0
  -3   9  11   10.01    6.41   0
  -2   9  11    0.72    5.80   0
  -1   9  11    4.79    5.58   0
   0   9  11    1.43    5.76   0
   1   9  11    1.57    5.47   0
   2   9  11    6.61    6.20   0
   3   9  11    4.21    5.76   0
   4   9  11    3.25    7.01   0
 -13  10  11    1.47    5.57   0
 -12  10  11    3.87    5.80   0
 -11  10  11    1.22    5.38   0
 -10  10  11    0.59    5.76   0
  -9  10  11    1.82    5.40   0
  -8  10  11   14.32    6.62   0
  -7  10  11    3.28    5.30   0
  -6  10  11    1.06    6.26   0
  -5  10  11    5.19    5.53   0
  -4  10  11    4.56    6.41   0
  -3  10  11    1.14    5.72   0
  -2  10  11    0.48    5.94   0
  -1  10  11    1.01    5.84   0
   0  10  11    1.14    5.70   0
   1  10  11    2.33    5.50   0
   2  10  11    2.29    6.38   0
   3  10  11    0.22    7.00   0
 -12  11  11    1.41    5.95   0
 -11  11  11   -0.39    5.26   0
 -10  11  11    2.75    5.61   0
  -9  11  11    4.19    5.68   0
  -8  11  11   -1.75    5.32   0
  -7  11  11    6.81    5.42   0
  -6  11  11    1.99    6.19   0
  -5  11  11    2.67    6.33   0
  -4  11  11    4.31    5.92   0
  -3  11  11    2.97    6.40   0
  -2  11  11    5.04    5.99   0
  -1  11  11    0.58    6.39   0
   0  11  11    2.12    6.79   0
   1  11  11    0.58    6.19   0
 -11  12  11   -0.62    5.80   0
 -10  12  11    5.09    6.29   0
  -9  12  11    6.67    6.10   0
  -8  12  11    2.50    5.56   0
  -7  12  11    5.30    5.83   0
  -6  12  11    5.77    5.91   0
  -5  12  11    2.33    6.08   0
  -4  12  11    1.25    5.39   0
  -3  12  11    3.70    6.33   0
  -2  12  11    2.21    5.92   0
  -1  12  11    2.27    6.89   0
 -10  13  11    0.22    6.93   0
  -9  13  11    3.05    6.37   0
  -8  13  11    1.90    6.75   0
  -7  13  11    4.01    6.72   0
  -6  13  11    3.15    5.93   0
  -5  13  11    3.02    6.28   0
  -4  13  11    1.29    5.50   0
  -3  13  11    1.89    5.76   0
   0   0  12 1743.60   15.23   0
  -1   1  12  236.63    8.25   0
   0   1  12  105.57    7.35   0
   1   1  12   22.34    6.21   0
  -3   2  12   15.78    6.30   0
  -2   2  12  283.21   10.59   0
  -1   2  12   23.66    7.19   0
   0   2  12   15.60    6.56   0
   1   2  12  210.21    8.18   0
   2   2  12   22.21    6.40   0
  -5   3  12   72.22    6.86   0
  -4   3  12    1.67    6.58   0
  -3   3  12   15.16    6.01   0
  -2   3  12   19.28    6.80   0
  -1   3  12  231.33    9.40   0
   0   3  12  189.38    8.74   0
   1   3  12   68.60    7.33   0
   2   3  12    5.73    6.41   0
   3   3  12   52.89    6.78   0
  -7   4  12  111.04    7.12   0
  -6   4  12    6.16    6.25   0
  -5   4  12   73.46    6.70   0
  -4   4  12  154.36    8.10   0
  -3   4  12    0.76    6.20   0
  -2   4  12   22.90    6.76   0
  -1   4  12   74.30    7.01   0
   0   4  12   40.10    6.97   0
   1   4  12   12.52    5.56   0
   2   4  12   10.50    6.36   0
   3   4  12   37.18    6.71   0
   4   4  12   75.46    7.09   0
  -9   5  12    3.62    5.51   0
  -8   5  12    1.21    5.57   0
  -7   5  12   64.93    7.00   0
  -6   5  12   36.34    6.74   0
  -5   5  12  122.33    7.66   0
  -4   5  12   74.99    7.30   0
  -3   5  12   74.71    6.66   0
  -2   5  12    5.69    5.88   0
  -1   5  12   12.77    6.00   0
   0   5  12   82.27    7.22   0
   1   5  12   12.93    5.81   0
   2   5  12   49.66    7.07   0
   3   5  12   15.93    5.83   0
   4   5  12   20.54    6.09   0
   5   5  12    3.29    6.24   0
 -11   6  12    0.15    6.26   0
 -10   6  12   16.66    5.79   0
  -9   6  12    8.32    6.38   0
  -8   6  12    7.27    6.07   0
  -7   6  12    2.10    6.17   0
  -6   6  12    6.31    6.27   0
  -5   6  12   35.61    6.79   0
  -4   6  12    5.56    5.73   0
  -3   6  12   58.75    6.47   0
  -2   6  12   11.25    6.40   0
  -1   6  12   13.74    6.01   0
   0   6  12    5.99    5.54   0
   1   6  12    6.14    5.99   0
   2   6  12   10.00    5.86   0
   3   6  12    2.50    5.68   0
   4   6  12    1.45    5.21   0
   5   6  12    9.53    6.55   0
   6   6  12    2.60    5.75   0
 -13   7  12    0.84    5.69   0
 -12   7  12    5.01    6.84   0
 -11   7  12    1.79    5.72   0
 -10   7  12   -0.11    5.99   0
  -9   7  12    3.72    5.97   0
  -8   7  12    2.91    6.49   0
  -7   7  12    0.38    5.97   0
  -6   7  12    0.39    6.35   0
  -5   7  12   65.19    6.90   0
  -4   7  12  133.80    8.14   0
  -3   7  12   42.49    6.39   0
  -2   7  12   59.68    7.28   0
  -1   7  12    5.74    6.09   0
   0   7  12   40.56    6.71   0
   1   7  12   41.70    6.58   0
   2   7  12    0.54    5.17   0
   3   7  12    1.15    5.71   0
   4   7  12    0.87    5.68   0
   5   7  12    5.94    6.16   0
   6   7  12    1.89    5.87   0
 -13   8  12    9.18    7.22   0
 -12   8  12    3.68    6.86   0
 -11   8  12    0.95    6.57   0
 -10   8  12    1.08    6.56   0
  -9   8  12   14.59    6.77   0
  -8   8  12   19.69    6.68   0
  -7   8  12    3.24    5.75   0
  -6   8  12   11.07    6.22   0
  -5   8  12   -0.97    5.68   0
  -4   8  12   89.26    7.41   0
  -3   8  12   16.87    5.97   0
  -2   8  12    9.73    6.16   0
  -1   8  12   41.08    6.37   0
   0   8  12    6.62    6.21   0
   1   8  12   11.48    5.96   0
   2   8  12    3.11    6.07   0
   3   8  12   -1.15    5.51   0
   4   8  12    0.08    6.17   0
   5   8  12    3.19    5.69   0
 -13   9  12    1.63    6.08   0
 -12   9  12    3.84    5.92   0
 -11   9  12    5.34    6.10   0
 -10   9  12   14.72    6.22   0
  -9   9  12    2.80    5.89   0
  -8   9  12   13.27    5.43   0
  -7   9  12    5.81    6.29   0
  -6   9  12   13.23    6.36   0
  -5   9  12    1.85    5.32   0
  -4   9  12   18.80    5.74   0
  -3   9  12    3.60    5.78   0
  -2   9  12    0.17    5.68   0
  -1   9  12    9.91    5.96   0
   0   9  12    7.78    5.85   0
   1   9  12   13.27    6.48   0
   2   9  12    1.08    5.88   0
   3   9  12    5.38    7.04   0
   4   9  12    1.54    5.65   0
 -12  10  12    1.65    5.91   0
 -11  10  12    2.11    5.40   0
 -10  10  12   30.14    6.61   0
  -9  10  12   15.47    6.23   0
  -8  10  12    1.11    5.13   0
  -7  10  12    0.08    5.35   0
  -6  10  12   17.63    6.60   0
  -5  10  12    2.29    5.92   0
  -4  10  12    1.14    6.40   0
  -3  10  12    0.39    5.57   0
  -2  10  12    0.92    5.97   0
  -1  10  12   15.18    6.31   0
   0  10  12   22.60    6.59   0
   1  10  12   -1.62    6.72   0
   2  10  12   -0.54    6.90   0
   3  10  12    1.72    6.78   0
 -12  11  12    2.10    6.96   0
 -11  11  12   24.03    7.18   0
 -10  11  12    1.62    5.74   0
  -9  11  12    5.47    6.15   0
  -8  11  12    2.59    5.98   0
  -7  11  12    1.31    5.49   0
  -6  11  12    2.06    6.36   0
  -5  11  12   11.31    6.25   0
  -4  11  12    1.42    5.85   0
  -3  11  12    1.95    5.53   0
  -2  11  12    1.89    6.10   0
  -1  11  12    1.27    6.24   0
   0  11  12    7.11    5.84   0
   1  11  12    2.30    6.51   0
 -11  12  12    2.75    6.37   0
 -10  12  12    1.14    5.57   0
  -9  12  12    5.31    6.87   0
  -8  12  12    4.78    6.03   0
  -7  12  12    3.73    5.53   0
  -6  12  12    1.57    6.61   0
  -5  12  12    4.57    6.32   0
  -4  12  12    0.60    6.34   0
  -3  12  12    7.00    6.42   0
  -2  12  12    0.44    6.89   0
  -1  12  12    0.52    6.94   0
  -9  13  12    2.45    6.55   0
  -8  13  12    8.78    6.53   0
  -7  13  12    1.07    6.18   0
  -6  13  12   -0.76    5.52   0
  -5  13  12    3.67    6.51   0
  -4  13  12    1.45    5.51   0
  -3  13  12    3.39    6.80   0
   0   0  13    2.58    6.19   0
  -1   1  13    0.79    6.15   0
   0   1  13   -0.70    6.66   0
   1   1  13  194.80    9.01   0
  -3   2  13    2.74    7.00   0
  -2   2  13    0.51    7.42   0
  -1   2  13  182.53    8.73   0
   0   2  13    2.08    6.55   0
   1   2  13   40.78    6.52   0
   2   2  13   21.73    6.03   0
  -5   3  13    6.38    6.09   0
  -4   3  13    3.52    6.45   0
  -3   3  13    0.70    6.61   0
  -2   3  13    1.99    6.12   0
  -1   3  13   45.81    6.89   0
   0   3  13   -0.15    6.43   0
   1   3  13   17.71    5.99   0
   2   3  13    9.98    6.42   0
   3   3  13   93.14    7.37   0
  -7   4  13  155.06    7.96   0
  -6   4  13   40.53    6.72   0
  -5   4  13    3.78    5.99   0
  -4   4  13   -0.10    6.56   0
  -3   4  13    2.53    5.88   0
  -2   4  13   22.37    6.18   0
  -1   4  13   22.23    6.28   0
   0   4  13    0.71    6.47   0
   1   4  13   87.31    6.50   0
   2   4  13   14.10    6.24   0
   3   4  13  148.76    8.45   0
   4   4  13   30.41    6.33   0
  -9   5  13    1.70    5.75   0
  -8   5  13    5.16    6.39   0
  -7   5  13   32.54    6.92   0
  -6   5  13   42.32    6.92   0
  -5   5  13    0.63    6.00   0
  -4   5  13    1.95    5.99   0
  -3   5  13    7.48    5.91   0
  -2   5  13   10.86    6.24   0
  -1   5  13   97.91    7.09   0
   0   5  13    1.08    6.24   0
   1   5  13   68.96    6.80   0
   2   5  13   72.77    7.40   0
   3   5  13   24.54    5.79   0
   4   5  13    5.17    5.67   0
   5   5  13    5.98    5.97   0
 -11   6  13    3.35    6.03   0
 -10   6  13   14.11    6.77   0
  -9   6  13    5.90    5.95   0
  -8   6  13   14.48    6.56   0
  -7   6  13   22.71    6.40   0
  -6   6  13    1.24    6.01   0
  -5   6  13   41.37    6.37   0
  -4   6  13   39.03    6.18   0
  -3   6  13   97.11    7.11   0
  -2   6  13   16.13    5.77   0
  -1   6  13   76.62    7.29   0
   0   6  13    0.65    5.86   0
   1   6  13    2.18    6.02   0
   2   6  13    1.98    6.12   0
   3   6  13   29.20    6.46   0
   4   6  13    4.65    6.07   0
   5   6  13    5.44    5.35   0
   6   6  13    3.05    6.18   0
 -13   7  13    2.96    6.64   0
 -12   7  13    1.36    6.55   0
 -11   7  13   -1.10    6.32   0
 -10   7  13    1.87    6.65   0
  -9   7  13    1.31    5.99   0
  -8   7  13    2.71    6.43   0
  -7   7  13    3.36    5.98   0
  -6   7  13   24.60    6.55   0
  -5   7  13   30.13    6.55   0
  -4   7  13  188.17    8.60   0
  -3   7  13  169.12    8.55   0
  -2   7  13   79.68    7.73   0
  -1   7  13    0.74    5.89   0
   0   7  13    1.00    6.26   0
   1   7  13   -1.75    5.49   0
   2   7  13    2.83    6.42   0
   3   7  13    7.26    6.49   0
   4   7  13    1.43    6.67   0
   5   7  13    2.66    5.79   0
   6   7  13    0.02    6.52   0
 -13   8  13    1.60    6.13   0
 -12   8  13    6.81    6.98   0
 -11   8  13    2.25    6.43   0
 -10   8  13   -0.18    6.59   0
  -9   8  13    7.67    6.69   0
  -8   8  13    1.10    6.05   0
  -7   8  13    1.74    5.66   0
  -6   8  13   15.62    6.30   0
  -5   8  13    6.60    6.37   0
  -4   8  13   36.62    7.09   0
  -3   8  13   25.90    6.34   0
  -2   8  13    1.08    5.62   0
  -1   8  13    1.42    5.95   0
   0   8  13    1.46    6.35   0
   1   8  13   11.19    6.21   0
   2   8  13    2.83    6.00   0
   3   8  13    1.18    5.94   0
   4   8  13    4.57    6.34   0
   5   8  13    0.31    6.24   0
 -13   9  13    4.90    6.94   0
 -12   9  13    1.97    5.39   0
 -11   9  13    7.27    5.80   0
 -10   9  13   -1.03    6.50   0
  -9   9  13    0.02    6.17   0
  -8   9  13    7.68    5.38   0
  -7   9  13    1.32    6.34   0
  -6   9  13    4.77    6.31   0
  -5   9  13    0.14    5.84   0
  -4   9  13    5.89    5.97   0
  -3   9  13   33.11    6.68   0
  -2   9  13    1.16    5.79   0
  -1   9  13   11.68    6.65   0
   0   9  13    0.22    5.76   0
   1   9  13    0.42    6.03   0
   2   9  13   -0.29    6.10   0
   3   9  13    6.36    7.15   0
   4   9  13    3.46    7.01   0
 -12  10  13    7.31    6.23   0
 -11  10  13    6.22    5.98   0
 -10  10  13    0.95    6.49   0
  -9  10  13    3.06    5.76   0
  -8  10  13    1.38    6.38   0
  -7  10  13    1.34    6.32   0
  -6  10  13   14.06    5.99   0
  -5  10  13    4.86    6.49   0
  -4  10  13    3.33    5.99   0
  -3  10  13    9.57    5.89   0
  -2  10  13    2.10    6.47   0
  -1  10  13    0.31    5.68   0
   0  10  13    1.41    6.13   0
   1  10  13    2.42    6.94   0
   2  10  13    3.39    7.02   0
 -12  11  13    0.04    5.55   0
 -11  11  13    2.17    6.45   0
 -10  11  13    4.97    5.88   0
  -9  11  13   10.52    6.16   0
  -8  11  13    4.09    6.46   0
  -7  11  13    0.13    6.48   0
  -6  11  13    6.56    6.68   0
  -5  11  13    4.69    5.77   0
  -4  11  13    3.05    6.58   0
  -3  11  13    2.29    6.23   0
  -2  11  13   -0.33    6.17   0
  -1  11  13    3.15    6.86   0
   0  11  13   -0.05    6.21   0
   1  11  13    3.72    7.25   0
 -11  12  13    3.83    7.23   0
 -10  12  13    6.41    6.44   0
  -9  12  13    4.36    6.50   0
  -8  12  13    8.26    5.75   0
  -7  12  13    2.15    6.01   0
  -6  12  13    4.48    6.23   0
  -5  12  13    2.53    5.84   0
  -4  12  13    3.00    6.54   0
  -3  12  13    7.07    7.00   0
  -2  12  13    3.33    6.06   0
  -1  12  13    1.17    6.95   0
  -9  13  13    8.27    7.17   0
  -8  13  13    2.13    5.91   0
  -7  13  13   -1.41    6.81   0
  -6  13  13    2.31    6.33   0
  -5  13  13   -0.32    6.38   0
  -4  13  13    0.50    5.74   0
   0   0  14 1091.53   12.81   0
  -1   1  14  304.34    9.38   0
   0   1  14   26.54    6.97   0
   1   1  14   79.48    7.94   0
  -3   2  14   12.07    6.59   0
  -2   2  14   79.18    8.36   0
  -1   2  14   73.13    7.79   0
   0   2  14  142.22    8.24   0
   1   2  14  570.22   12.23   0
   2   2  14   22.38    6.01   0
  -5   3  14   13.03    6.69   0
  -4   3  14   12.32    6.92   0
  -3   3  14   60.52    7.62   0
  -2   3  14   11.96    6.97   0
  -1   3  14  555.50   13.81   0
   0   3  14  106.21    7.80   0
   1   3  14   27.88    6.20   0
   2   3  14  192.53    8.39   0
   3   3  14   40.98    6.93   0
  -7   4  14    4.69    6.32   0
  -6   4  14  174.49    8.52   0
  -5   4  14   24.44    6.66   0
  -4   4  14   12.04    6.68   0
  -3   4  14    9.03    6.17   0
  -2   4  14   23.35    6.25   0
  -1   4  14   31.46    6.62   0
   0   4  14   17.73    6.78   0
   1   4  14   10.73    5.81   0
   2   4  14   47.71    7.06   0
   3   4  14   90.26    7.90   0
   4   4  14    0.44    5.61   0
  -9   5  14    6.59    6.01   0
  -8   5  14  105.25    7.33   0
  -7   5  14   16.57    6.68   0
  -6   5  14  169.74    8.49   0
  -5   5  14   39.62    6.93   0
  -4   5  14   23.00    6.53   0
  -3   5  14   12.13    6.41   0
  -2   5  14  213.72    8.89   0
  -1   5  14   12.78    5.58   0
   0   5  14   81.84    7.36   0
   1   5  14    9.59    5.86   0
   2   5  14    0.40    5.76   0
   3   5  14   11.16    6.47   0
   4   5  14   12.72    6.16   0
   5   5  14   30.39    6.96   0
 -11   6  14    0.94    6.05   0
 -10   6  14   11.73    6.29   0
  -9   6  14   12.01    6.34   0
  -8   6  14    9.22    5.99   0
  -7   6  14    3.45    6.50   0
  -6   6  14  265.45    9.90   0
  -5   6  14  173.10    8.86   0
  -4   6  14  165.11    8.32   0
  -3   6  14   44.84    6.50   0
  -2   6  14   53.76    7.25   0
  -1   6  14   13.87    6.38   0
   0   6  14   26.53    6.73   0
   1   6  14   22.31    5.93   0
   2   6  14   29.74    6.11   0
   3   6  14    2.53    5.63   0
   4   6  14    3.55    5.88   0
   5   6  14    1.58    6.59   0
   6   6  14    2.18    6.68   0
 -13   7  14    0.33    5.48   0
 -12   7  14    8.74    7.00   0
 -11   7  14    3.20    6.79   0
 -10   7  14    1.97    6.23   0
  -9   7  14    3.29    6.08   0
  -8   7  14    7.81    6.56   0
  -7   7  14   70.78    7.53   0
  -6   7  14    3.24    5.74   0
  -5   7  14   18.37    6.45   0
  -4   7  14    6.92    6.25   0
  -3   7  14  100.29    7.43   0
  -2   7  14    1.68    6.46   0
  -1   7  14   25.57    6.62   0
   0   7  14   49.48    6.76   0
   1   7  14   43.68    6.95   0
   2   7  14    1.23    5.93   0
   3   7  14   24.36    6.83   0
   4   7  14    1.92    6.32   0
   5   7  14   -0.11    6.01   0
   6   7  14    3.05    7.19   0
 -12   8  14    0.09    6.25   0
 -11   8  14   12.30    6.44   0
 -10   8  14    2.04    6.25   0
  -9   8  14   12.76    6.40   0
  -8   8  14   10.14    6.80   0
  -7   8  14    7.93    6.67   0
  -6   8  14    7.59    5.82   0
  -5   8  14  103.65    7.63   0
  -4   8  14   -0.05    6.04   0
  -3   8  14   11.49    6.44   0
  -2   8  14   32.65    6.24   0
  -1   8  14   41.70    6.95   0
   0   8  14   67.75    7.59   0
   1   8  14    8.74    6.08   0
   2   8  14   -0.16    6.15   0
   3   8  14    0.78    6.59   0
   4   8  14    9.54    7.02   0
 -12   9  14    2.01    6.03   0
 -11   9  14    1.77    5.78   0
 -10   9  14    8.05    6.04   0
  -9   9  14   28.03    7.09   0
  -8   9  14   12.19    6.24   0
  -7   9  14    5.26    6.08   0
  -6   9  14   10.28    6.60   0
  -5   9  14    6.89    6.29   0
  -4   9  14   14.98    6.69   0
  -3   9  14    1.54    6.23   0
  -2   9  14    0.69    6.12   0
  -1   9  14   10.54    5.99   0
   0   9  14    1.80    5.79   0
   1   9  14    7.64    6.24   0
   2   9  14    7.88    6.57   0
   3   9  14    0.89    6.05   0
 -12  10  14    0.76    6.17   0
 -11  10  14    3.10    6.37   0
 -10  10  14   18.03    6.16   0
  -9  10  14    7.87    5.83   0
  -8  10  14    1.73    6.54   0
  -7  10  14    2.14    5.77   0
  -6  10  14   10.22    5.94   0
  -5  10  14   33.92    6.86   0
  -4  10  14    2.25    6.48   0
  -3  10  14   25.88    6.99   0
  -2  10  14    1.68    6.64   0
  -1  10  14    6.57    6.35   0
   0  10  14   -0.34    6.29   0
   1  10  14    1.62    6.90   0
   2  10  14    0.46    6.17   0
 -11  11  14    0.21    6.57   0
 -10  11  14    0.64    6.48   0
  -9  11  14    0.46    6.24   0
  -8  11  14   13.94    6.97   0
  -7  11  14    4.56    6.70   0
  -6  11  14    2.35    6.70   0
  -5  11  14    0.49    6.18   0
  -4  11  14    1.74    6.23   0
  -3  11  14    2.09    6.15   0
  -2  11  14    7.13    6.73   0
  -1  11  14    1.36    6.01   0
   0  11  14    1.97    6.83   0
 -10  12  14    3.56    7.04   0
  -9  12  14    1.75    6.25   0
  -8  12  14    2.27    5.79   0
  -7  12  14    8.82    7.03   0
  -6  12  14    4.98    6.93   0
  -5  12  14    0.15    5.53   0
  -4  12  14   12.54    6.56   0
  -3  12  14    1.39    6.86   0
  -2  12  14    1.13    6.53   0
  -7  13  14    0.22    7.25   0
  -6  13  14    6.02    7.50   0
   0   0  15    3.14    5.92   0
  -1   1  15    0.43    5.60   0
   0   1  15    1.13    5.99   0
   1   1  15    2.22    6.24   0
  -3   2  15    3.94    6.75   0
  -2   2  15    1.37    6.56   0
  -1   2  15    0.85    5.86   0
   0   2  15   -0.48    5.94   0
   1   2  15    1.23    6.56   0
   2   2  15   28.43    6.95   0
  -5   3  15    2.71    6.64   0
  -4   3  15    6.37    6.46   0
  -3   3  15    1.19    6.23   0
  -2   3  15    4.56    7.07   0
  -1   3  15    1.11    5.69   0
   0   3  15    0.06    6.60   0
   1   3  15    0.45    5.86   0
   2   3  15  103.63    8.02   0
   3   3  15   62.79    7.45   0
  -7   4  15    1.56    6.32   0
  -6   4  15   22.06    6.82   0
  -5   4  15   85.09    7.04   0
  -4   4  15    0.74    5.75   0
  -3   4  15    7.01    6.23   0
  -2   4  15   29.22    7.58   0
  -1   4  15    0.38    6.02   0
   0   4  15    0.99    6.43   0
   1   4  15   10.37    6.00   0
   2   4  15   93.11    7.55   0
   3   4  15   13.61    5.81   0
   4   4  15   17.29    6.68   0
  -9   5  15   11.79    6.75   0
  -8   5  15    1.18    6.12   0
  -7   5  15   32.44    6.57   0
  -6   5  15   30.07    7.13   0
  -5   5  15    0.55    6.72   0
  -4   5  15   88.74    7.80   0
  -3   5  15    1.62    6.71   0
  -2   5  15  117.25    7.55   0
  -1   5  15   10.00    5.85   0
   0   5  15    2.57    6.47   0
   1   5  15   18.06    6.57   0
   2   5  15    1.70    5.70   0
   3   5  15    0.85    6.03   0
   4   5  15   19.91    6.66   0
   5   5  15   23.08    6.40   0
 -11   6  15    3.90    6.58   0
 -10   6  15   19.66    6.28   0
  -9   6  15   41.74    7.21   0
  -8   6  15    2.35    6.01   0
  -7   6  15    1.90    6.60   0
  -6   6  15    1.38    6.13   0
  -5   6  15   30.20    7.16   0
  -4   6  15   25.65    6.73   0
  -3   6  15   70.54    7.52   0
  -2   6  15  108.15    7.98   0
  -1   6  15   18.55    6.78   0
   0   6  15    1.71    6.26   0
   1   6  15    9.43    6.46   0
   2   6  15    8.92    6.84   0
   3   6  15    9.57    6.12   0
   4   6  15   12.52    6.62   0
   5   6  15    6.47    6.90   0
   6   6  15    1.19    5.95   0
 -12   7  15   -0.36    6.18   0
 -11   7  15    3.86    6.45   0
 -10   7  15    7.84    6.38   0
  -9   7  15   19.29    6.95   0
  -8   7  15   27.63    6.99   0
  -7   7  15    1.95    6.39   0
  -6   7  15    1.50    5.77   0
  -5   7  15   33.27    6.83   0
  -4   7  15    1.29    6.62   0
  -3   7  15   16.36    6.91   0
  -2   7  15    2.00    6.09   0
  -1   7  15    9.60    6.41   0
   0   7  15    1.09    5.87   0
   1   7  15    1.75    6.45   0
   2   7  15   38.06    6.26   0
   3   7  15   23.24    6.40   0
   4   7  15    8.11    6.40   0
   5   7  15    1.46    6.03   0
 -12   8  15    2.13    6.49   0
 -11   8  15    1.38    6.41   0
 -10   8  15    3.47    6.82   0
  -9   8  15    1.53    6.20   0
  -8   8  15    0.27    6.33   0
  -7   8  15   28.66    6.93   0
  -6   8  15    2.65    6.31   0
  -5   8  15    1.41    6.37   0
  -4   8  15   17.60    6.50   0
  -3   8  15    4.09    6.44   0
  -2   8  15    8.64    6.82   0
  -1   8  15    1.78    6.43   0
   0   8  15   -0.17    6.25   0
   1   8  15    4.94    6.15   0
   2   8  15    5.82    6.20   0
   3   8  15    4.49    6.76   0
   4   8  15    1.85    6.46   0
 -12   9  15   12.07    6.84   0
 -11   9  15    6.42    6.17   0
 -10   9  15    0.70    6.25   0
  -9   9  15    1.33    6.14   0
  -8   9  15    3.18    6.38   0
  -7   9  15   20.35    6.86   0
  -6   9  15   40.68    6.83   0
  -5   9  15   13.96    6.81   0
  -4   9  15   20.63    6.95   0
  -3   9  15   11.01    6.63   0
  -2   9  15   43.30    7.11   0
  -1   9  15    5.02    6.58   0
   0   9  15    1.65    5.98   0
   1   9  15    1.58    5.93   0
   2   9  15    1.80    6.45   0
   3   9  15    1.09    6.47   0
 -11  10  15    3.52    7.05   0
 -10  10  15    0.03    6.62   0
  -9  10  15    0.53    5.80   0
  -8  10  15    1.84    6.62   0
  -7  10  15    4.99    5.36   0
  -6  10  15   20.33    6.46   0
  -5  10  15   29.34    6.45   0
  -4  10  15   15.94    6.81   0
  -3  10  15   25.62    6.43   0
  -2  10  15    5.56    6.78   0
  -1  10  15    0.93    6.79   0
   0  10  15    2.63    6.76   0
   1  10  15    1.18    6.39   0
 -11  11  15    3.32    5.63   0
 -10  11  15    3.32    6.08   0
  -9  11  15    6.15    6.99   0
  -8  11  15    3.02    6.83   0
  -7  11  15    3.93    6.12   0
  -6  11  15    4.48    6.20   0
  -5  11  15    5.69    6.19   0
  -4  11  15    9.31    6.84   0
  -3  11  15    4.77    6.76   0
  -2  11  15    2.49    6.04   0
  -1  11  15    1.65    6.18   0
   0  11  15    4.23    7.22   0
  -9  12  15   12.19    6.70   0
  -8  12  15    2.22    6.60   0
  -7  12  15    1.62    7.13   0
  -6  12  15    2.70    7.10   0
  -5  12  15    0.87    7.00   0
  -4  12  15    1.81    6.59   0
  -3  12  15    1.99    6.70   0
   0   0  16   57.08    6.39   0
  -1   1  16    1.36    4.74   0
   0   1  16  374.61    8.66   0
   1   1  16    2.43    6.70   0
  -3   2  16   91.86    7.56   0
  -2   2  16   18.68    5.68   0
  -1   2  16    2.70    6.70   0
   0   2  16  124.18    8.29   0
   1   2  16   39.53    7.36   0
   2   2  16  153.86    8.51   0
  -5   3  16  362.32   10.54   0
  -4   3  16   12.53    7.12   0
  -3   3  16  149.53    8.72   0
  -2   3  16   91.12    8.13   0
  -1   3  16   34.53    7.21   0
   0   3  16   54.23    6.89   0
   1   3  16  247.45    9.54   0
   2   3  16   31.73    6.33   0
   3   3  16   30.44    6.62   0
  -7   4  16   50.70    6.68   0
  -6   4  16   71.26    7.86   0
  -5   4  16    1.43    6.58   0
  -4   4  16   48.29    7.38   0
  -3   4  16   10.85    7.11   0
  -2   4  16  153.28    9.85   0
  -1   4  16  253.40   10.33   0
   0   4  16   68.97    6.51   0
   1   4  16    6.12    5.52   0
   2   4  16   71.00    7.26   0
   3   4  16   -0.09    6.22   0
   4   4  16    1.45    5.78   0
  -9   5  16    1.60    6.50   0
  -8   5  16   18.15    7.03   0
  -7   5  16    0.91    6.24   0
  -6   5  16    6.15    6.77   0
  -5   5  16  625.92   13.32   0
  -4   5  16    0.72    6.19   0
  -3   5  16  363.25   11.02   0
  -2   5  16   31.40    6.90   0
  -1   5  16    7.30    6.24   0
   0   5  16    1.30    6.16   0
   1   5  16   47.23    7.16   0
   2   5  16    1.47    6.26   0
   3   5  16    5.12    5.79   0
   4   5  16    1.27    5.56   0
   5   5  16    1.65    6.23   0
 -11   6  16   -0.49    6.61   0
 -10   6  16   15.46    6.68   0
  -9   6  16    1.80    5.74   0
  -8   6  16    2.05    6.51   0
  -7   6  16   88.62    7.77   0
  -6   6  16  108.75    8.06   0
  -5   6  16    7.41    6.30   0
  -4   6  16   66.32    7.68   0
  -3   6  16   35.61    6.80   0
  -2   6  16   81.41    8.09   0
  -1   6  16   49.36    7.23   0
   0   6  16  145.34    8.46   0
   1   6  16    3.39    6.71   0
   2   6  16   13.18    6.87   0
   3   6  16    0.10    5.74   0
   4   6  16    1.97    6.66   0
   5   6  16    7.90    5.99   0
   6   6  16    1.44    7.06   0
 -12   7  16    6.84    7.39   0
 -11   7  16    2.56    6.45   0
 -10   7  16   30.11    7.64   0
  -9   7  16    7.15    6.06   0
  -8   7  16   17.44    6.49   0
  -7   7  16   76.48    7.52   0
  -6   7  16   84.55    8.02   0
  -5   7  16    0.40    5.82   0
  -4   7  16   51.90    7.44   0
  -3   7  16    0.35    6.40   0
  -2   7  16    0.91    6.47   0
  -1   7  16    3.40    6.61   0
   0   7  16   83.23    8.00   0
   1   7  16    2.13    6.13   0
   2   7  16   24.08    6.90   0
   3   7  16   13.88    6.52   0
   4   7  16    1.27    6.37   0
   5   7  16    2.01    6.57   0
 -12   8  16    4.56    7.48   0
 -11   8  16    0.79    6.50   0
 -10   8  16    0.61    6.45   0
  -9   8  16    7.28    6.90   0
  -8   8  16    6.00    6.57   0
  -7   8  16   19.62    6.46   0
  -6   8  16    1.66    6.69   0
  -5   8  16   17.80    7.02   0
  -4   8  16    2.56    6.54   0
  -3   8  16    6.62    6.49   0
  -2   8  16   15.43    6.67   0
  -1   8  16    3.85    6.26   0
   0   8  16    7.77    6.72   0
   1   8  16    6.66    6.31   0
   2   8  16    7.16    7.11   0
   3   8  16   17.93    7.09   0
   4   8  16    2.55    6.75   0
 -11   9  16   10.61    7.00   0
 -10   9  16    0.94    6.37   0
  -9   9  16    1.98    6.26   0
  -8   9  16    7.95    6.77   0
  -7   9  16    7.60    6.66   0
  -6   9  16    2.11    6.70   0
  -5   9  16    3.09    6.60   0
  -4   9  16    3.34    6.58   0
  -3   9  16    0.96    6.40   0
  -2   9  16   24.09    6.63   0
  -1   9  16    8.34    7.01   0
   0   9  16    0.43    6.36   0
   1   9  16    2.80    6.12   0
   2   9  16    1.85    6.75   0
 -11  10  16   -0.53    6.59   0
 -10  10  16    9.69    6.66   0
  -9  10  16    2.07    6.88   0
  -8  10  16    3.14    6.15   0
  -7  10  16   28.23    6.69   0
  -6  10  16   15.89    6.96   0
  -5  10  16    0.94    6.68   0
  -4  10  16    2.73    6.82   0
  -3  10  16   14.07    7.08   0
  -2  10  16    5.80    6.88   0
  -1  10  16    2.39    6.68   0
   0  10  16    1.00    6.14   0
   1  10  16    3.38    6.97   0
 -10  11  16    0.44    5.89   0
  -9  11  16   11.23    7.15   0
  -8  11  16    3.13    6.16   0
  -7  11  16    0.85    5.66   0
  -6  11  16    2.05    7.02   0
  -5  11  16    6.27    7.08   0
  -4  11  16    0.39    6.47   0
  -3  11  16   22.39    7.11   0
  -2  11  16   -0.07    6.35   0
  -1  11  16    1.85    6.81   0
  -8  12  16    4.32    7.33   0
  -7  12  16    8.68    7.14   0
  -6  12  16    2.47    6.93   0
  -5  12  16    2.96    7.19   0
  -4  12  16    3.10    7.28   0
   0   0  17   -1.62    6.24   0
  -1   1  17   -1.18    4.71   0
   0   1  17    1.34    6.40   0
   1   1  17   11.08    6.36   0
  -3   2  17   36.44    7.38   0
  -2   2  17    0.91    5.94   0
  -1   2  17    9.63    5.68   0
   0   2  17    1.14    7.26   0
   1   2  17    8.82    6.97   0
   2   2  17   51.87    8.03   0
  -5   3  17    7.80    6.64   0
  -4   3  17    6.27    6.48   0
  -3   3  17    2.35    7.12   0
  -2   3  17   35.38    7.70   0
  -1   3  17    7.22    6.03   0
   0   3  17   -1.03    6.02   0
   1   3  17    5.02    5.81   0
   2   3  17   14.07    6.52   0
   3   3  17    0.76    6.65   0
  -7   4  17    1.83    6.26   0
  -6   4  17   51.29    7.49   0
  -5   4  17    3.69    7.12   0
  -4   4  17    1.14    6.35   0
  -3   4  17    7.78    7.28   0
  -2   4  17   47.85    8.60   0
  -1   4  17    5.09    6.11   0
   0   4  17    0.83    6.80   0
   1   4  17    1.19    6.28   0
   2   4  17    1.83    6.66   0
   3   4  17    3.92    5.80   0
   4   4  17    2.56    6.44   0
  -9   5  17   26.02    7.27   0
  -8   5  17   42.74    7.19   0
  -7   5  17   37.36    6.99   0
  -6   5  17    2.87    6.42   0
  -5   5  17    0.51    6.25   0
  -4   5  17    4.04    7.17   0
  -3   5  17    6.79    6.60   0
  -2   5  17   12.03    6.71   0
  -1   5  17    0.12    6.62   0
   0   5  17   -0.02    6.90   0
   1   5  17   18.79    6.58   0
   2   5  17    5.06    6.31   0
   3   5  17   22.67    6.82   0
   4   5  17   57.47    7.53   0
   5   5  17    4.83    6.95   0
 -11   6  17    1.61    7.07   0
 -10   6  17    9.44    7.05   0
  -9   6  17   19.56    6.87   0
  -8   6  17   30.38    7.36   0
  -7   6  17    2.02    6.34   0
  -6   6  17    1.29    6.78   0
  -5   6  17    2.32    6.37   0
  -4   6  17   49.74    7.31   0
  -3   6  17    1.31    6.84   0
  -2   6  17    2.00    6.20   0
  -1   6  17   17.44    6.87   0
   0   6  17    1.07    5.97   0
   1   6  17   -0.83    5.50   0
   2   6  17    4.05    5.96   0
   3   6  17   18.56    6.94   0
   4   6  17    6.69    6.31   0
   5   6  17    1.11    6.36   0
   6   6  17    2.01    7.01   0
 -11   7  17    0.45    6.97   0
 -10   7  17    5.72    6.41   0
  -9   7  17   18.93    7.19   0
  -8   7  17   10.75    6.27   0
  -7   7  17   -0.28    6.47   0
  -6   7  17    1.21    6.93   0
  -5   7  17   36.91    6.90   0
  -4   7  17    1.86    6.42   0
  -3   7  17    0.91    6.41   0
  -2   7  17    5.65    6.59   0
  -1   7  17    0.23    6.54   0
   0   7  17    1.12    6.49   0
   1   7  17   35.87    7.20   0
   2   7  17   16.84    6.42   0
   3   7  17    2.74    5.93   0
   4   7  17    0.88    6.49   0
 -11   8  17    2.87    6.88   0
 -10   8  17    2.78    7.07   0
  -9   8  17    1.23    6.72   0
  -8   8  17   -0.23    6.70   0
  -7   8  17    9.63    6.21   0
  -6   8  17   29.22    7.22   0
  -5   8  17   39.62    7.33   0
  -4   8  17    2.73    6.76   0
  -3   8  17   25.43    7.18   0
  -2   8  17    5.44    6.73   0
  -1   8  17   32.01    6.91   0
   0   8  17    0.80    6.54   0
   1   8  17    3.41    5.77   0
   2   8  17    0.62    6.94   0
   3   8  17    0.01    6.23   0
 -11   9  17    3.11    7.47   0
 -10   9  17    0.56    7.08   0
  -9   9  17    2.43    6.28   0
  -8   9  17    2.23    6.84   0
  -7   9  17   19.11    7.18   0
  -6   9  17   14.84    6.77   0
  -5   9  17   26.23    7.29   0
  -4   9  17   68.05    7.98   0
  -3   9  17   22.93    7.20   0
  -2   9  17   18.04    7.34   0
  -1   9  17    2.77    6.09   0
   0   9  17    0.34    6.88   0
   1   9  17    0.30    6.30   0
   2   9  17    1.55    6.62   0
 -10  10  17   -0.27    6.50   0
  -9  10  17    1.44    6.89   0
  -8  10  17    4.33    6.89   0
  -7  10  17    6.45    6.83   0
  -6  10  17    9.98    6.95   0
  -5  10  17    3.42    6.89   0
  -4  10  17    5.23    7.08   0
  -3  10  17    3.50    6.64   0
  -2  10  17    1.93    6.41   0
  -1  10  17    1.14    6.46   0
   0  10  17    0.25    6.87   0
  -9  11  17    3.39    7.22   0
  -8  11  17    1.51    7.09   0
  -7  11  17    1.19    6.88   0
  -6  11  17   -0.75    6.72   0
  -5  11  17    0.62    7.06   0
  -4  11  17   -0.06    7.23   0
  -3  11  17    3.25    7.14   0
  -2  11  17    0.49    7.23   0
  -6  12  17    2.52    7.22   0
   0   0  18   91.00    6.93   0
  -1   1  18  311.88    7.94   0
   0   1  18    6.88    6.05   0
   1   1  18   10.81    6.44   0
  -3   2  18   54.68    7.11   0
  -2   2  18   29.98    5.95   0
  -1   2  18   12.49    6.30   0
   0   2  18   32.03    6.78   0
   1   2  18   18.15    6.45   0
   2   2  18   83.41    7.33   0
  -5   3  18    2.85    6.57   0
  -4   3  18   51.84    8.08   0
  -3   3  18   29.92    7.07   0
  -2   3  18   49.72    6.35   0
  -1   3  18   16.25    7.24   0
   0   3  18    1.20    6.05   0
   1   3  18    0.75    6.03   0
   2   3  18   46.83    7.29   0
   3   3  18   47.20    7.56   0
  -7   4  18    0.77    6.58   0
  -6   4  18   -0.18    6.41   0
  -5   4  18    1.63    6.36   0
  -4   4  18    6.18    7.21   0
  -3   4  18   55.54    8.32   0
  -2   4  18   81.29    7.96   0
  -1   4  18    0.60    6.78   0
   0   4  18    6.00    5.95   0
   1   4  18    0.74    6.06   0
   2   4  18   66.85    8.21   0
   3   4  18    1.58    6.25   0
   4   4  18    1.80    6.05   0
  -9   5  18    2.87    6.41   0
  -8   5  18    1.67    6.67   0
  -7   5  18   13.48    6.87   0
  -6   5  18   50.59    7.57   0
  -5   5  18    8.34    6.97   0
  -4   5  18    1.56    6.79   0
  -3   5  18    2.19    6.70   0
  -2   5  18   42.98    7.33   0
  -1   5  18    1.67    6.40   0
   0   5  18  190.72    9.72   0
   1   5  18   17.48    7.21   0
   2   5  18    3.10    7.05   0
   3   5  18    0.11    6.06   0
   4   5  18    5.74    6.68   0
   5   5  18    0.55    6.37   0
 -11   6  18    2.75    6.64   0
 -10   6  18    1.58    7.02   0
  -9   6  18    8.48    7.05   0
  -8   6  18    2.95    6.33   0
  -7   6  18   13.44    7.09   0
  -6   6  18   64.63    8.03   0
  -5   6  18   46.77    7.22   0
  -4   6  18    0.70    5.97   0
  -3   6  18   44.56    7.94   0
  -2   6  18   73.04    8.43   0
  -1   6  18   17.88    6.72   0
   0   6  18   41.12    7.62   0
   1   6  18   19.88    7.20   0
   2   6  18    0.35    7.04   0
   3   6  18    3.91    5.82   0
   4   6  18    3.62    5.96   0
   5   6  18    2.28    7.13   0
 -11   7  18    4.47    7.25   0
 -10   7  18    3.14    7.18   0
  -9   7  18   14.09    7.06   0
  -8   7  18    1.54    6.81   0
  -7   7  18   11.23    6.77   0
  -6   7  18   11.07    6.82   0
  -5   7  18   13.56    6.75   0
  -4   7  18    1.50    6.63   0
  -3   7  18    1.13    6.84   0
  -2   7  18    2.80    6.95   0
  -1   7  18   20.49    6.58   0
   0   7  18    7.88    6.71   0
   1   7  18    0.34    6.74   0
   2   7  18    4.56    6.84   0
   3   7  18    5.87    7.03   0
   4   7  18    3.02    6.63   0
 -11   8  18    4.78    7.75   0
 -10   8  18    8.00    7.39   0
  -9   8  18    0.99    7.22   0
  -8   8  18    5.72    6.80   0
  -7   8  18    0.50    6.54   0
  -6   8  18    3.85    6.61   0
  -5   8  18    3.79    6.27   0
  -4   8  18    2.00    6.64   0
  -3   8  18    2.04    6.69   0
  -2   8  18    1.27    6.88   0
  -1   8  18    3.04    6.81   0
   0   8  18    0.22    6.69   0
   1   8  18    5.86    6.97   0
   2   8  18    2.44    6.90   0
   3   8  18    3.58    7.11   0
 -10   9  18    8.71    7.65   0
  -9   9  18    5.06    7.54   0
  -8   9  18    1.93    7.06   0
  -7   9  18   14.50    7.30   0
  -6   9  18    7.88    7.09   0
  -5   9  18    2.25    6.73   0
  -4   9  18    5.18    6.57   0
  -3   9  18    4.17    7.07   0
  -2   9  18    3.73    7.15   0
  -1   9  18    5.48    7.04   0
   0   9  18   -0.03    6.26   0
   1   9  18    1.08    7.34   0
 -10  10  18    4.18    7.11   0
  -9  10  18    7.63    6.47   0
  -8  10  18    9.92    7.17   0
  -7  10  18    6.78    7.14   0
  -6  10  18    3.49    6.58   0
  -5  10  18    1.50    7.06   0
  -4  10  18    6.34    6.98   0
  -3  10  18    6.45    7.15   0
  -2  10  18    2.22    7.07   0
  -1  10  18    0.79    6.78   0
   0  10  18    2.52    6.85   0
  -8  11  18    3.44    7.53   0
  -7  11  18    3.93    7.15   0
  -6  11  18    0.85    6.59   0
  -5  11  18    0.80    7.20   0
  -4  11  18    2.42    6.74   0
  -3  11  18    3.22    7.27   0
   0   0  19   -4.45    5.98   0
  -1   1  19    2.42    4.79   0
   0   1  19    2.91    5.34   0
   1   1  19   14.48    5.39   0
  -3   2  19    3.19    6.70   0
  -2   2  19    1.35    6.20   0
  -1   2  19   13.91    6.16   0
   0   2  19    1.85    5.39   0
   1   2  19    2.01    6.37   0
   2   2  19   26.88    7.34   0
  -5   3  19    0.90    6.68   0
  -4   3  19   27.75    7.08   0
  -3   3  19    0.60    6.07   0
  -2   3  19    0.33    6.58   0
  -1   3  19    1.16    5.94   0
   0   3  19   -0.94    5.85   0
   1   3  19    1.75    6.74   0
   2   3  19    2.52    6.41   0
   3   3  19    3.75    6.51   0
  -7   4  19    0.80    5.90   0
  -6   4  19    1.21    6.20   0
  -5   4  19    6.27    6.67   0
  -4   4  19    1.56    7.29   0
  -3   4  19   27.48    7.57   0
  -2   4  19   23.90    6.21   0
  -1   4  19    2.47    5.64   0
   0   4  19    0.03    6.92   0
   1   4  19   11.39    6.79   0
   2   4  19   18.41    6.35   0
   3   4  19    3.68    6.76   0
   4   4  19    4.82    6.82   0
  -9   5  19    6.31    7.24   0
  -8   5  19    3.48    6.89   0
  -7   5  19    5.58    6.75   0
  -6   5  19    1.14    6.98   0
  -5   5  19   -0.07    6.57   0
  -4   5  19    5.76    6.37   0
  -3   5  19   -0.79    6.26   0
  -2   5  19    0.36    7.78   0
  -1   5  19   12.28    7.46   0
   0   5  19   -0.37    6.44   0
   1   5  19   11.10    6.37   0
   2   5  19    1.07    6.18   0
   3   5  19    3.64    6.19   0
   4   5  19   -0.07    6.48   0
   5   5  19    1.05    6.45   0
 -11   6  19    1.74    7.51   0
 -10   6  19    1.88    6.94   0
  -9   6  19    5.88    7.28   0
  -8   6  19    7.24    7.11   0
  -7   6  19    6.82    7.41   0
  -6   6  19    0.97    6.28   0
  -5   6  19    1.95    6.49   0
  -4   6  19   -0.02    6.23   0
  -3   6  19    0.62    7.52   0
  -2   6  19   18.23    7.65   0
  -1   6  19   12.56    7.13   0
   0   6  19   -0.28    6.98   0
   1   6  19    0.77    6.84   0
   2   6  19    5.41    6.66   0
   3   6  19    7.02    6.66   0
   4   6  19    1.14    6.80   0
   5   6  19   -0.93    6.71   0
 -10   7  19    1.71    7.01   0
  -9   7  19   20.84    7.46   0
  -8   7  19    4.49    7.22   0
  -7   7  19    0.36    6.82   0
  -6   7  19    6.71    6.62   0
  -5   7  19    5.85    6.36   0
  -4   7  19    1.42    7.11   0
  -3   7  19    2.31    6.31   0
  -2   7  19    1.65    6.52   0
  -1   7  19    2.41    6.82   0
   0   7  19    1.36    6.10   0
   1   7  19    3.36    6.90   0
   2   7  19    4.69    6.54   0
   3   7  19    1.13    6.91   0
   4   7  19    5.66    7.42   0
 -10   8  19    3.39    7.31   0
  -9   8  19    5.69    6.83   0
  -8   8  19    1.46    7.31   0
  -7   8  19    5.28    7.04   0
  -6   8  19    6.59    7.07   0
  -5   8  19    2.07    6.98   0
  -4   8  19    6.68    7.13   0
  -3   8  19    3.91    6.70   0
  -2   8  19    7.10    7.07   0
  -1   8  19    3.20    7.38   0
   0   8  19   -1.18    6.51   0
   1   8  19    0.58    6.39   0
   2   8  19    0.93    7.01   0
 -10   9  19    1.31    6.81   0
  -9   9  19    0.91    7.43   0
  -8   9  19    3.70    7.16   0
  -7   9  19   18.71    6.65   0
  -6   9  19    5.42    7.45   0
  -5   9  19    7.53    7.41   0
  -4   9  19    0.95    7.11   0
  -3   9  19    8.52    7.30   0
  -2   9  19    5.34    6.58   0
  -1   9  19    2.89    7.06   0
   0   9  19    1.04    7.32   0
   1   9  19    4.35    7.24   0
  -9  10  19    1.84    7.20   0
  -8  10  19    2.36    7.25   0
  -7  10  19    1.37    7.28   0
  -6  10  19    0.25    7.07   0
  -5  10  19    0.70    7.42   0
  -4  10  19    0.84    7.32   0
  -3  10  19    2.43    7.22   0
  -2  10  19    1.05    7.48   0
  -1  10  19    3.46    7.27   0
  -6  11  19    2.34    7.79   0
  -5  11  19    1.92    8.46   0
   0   0  20  376.99    9.19   0
  -1   1  20    4.01    5.30   0
   0   1  20   36.49    5.90   0
   1   1  20   53.70    6.67   0
  -3   2  20   33.53    6.69   0
  -2   2  20    7.48    6.66   0
  -1   2  20   57.01    5.10   0
   0   2  20   -1.61    5.29   0
   1   2  20    0.52    5.69   0
   2   2  20    2.23    7.26   0
  -5   3  20    1.43    6.18   0
  -4   3  20   10.10    7.33   0
  -3   3  20    9.77    6.46   0
  -2   3  20   35.22    7.33   0
  -1   3  20    2.19    6.76   0
   0   3  20   28.47    7.70   0
   1   3  20    3.43    6.83   0
   2   3  20    0.50    6.33   0
   3   3  20    2.85    6.50   0
  -7   4  20   -0.04    6.39   0
  -6   4  20    1.96    7.06   0
  -5   4  20    5.28    6.40   0
  -4   4  20    1.40    6.75   0
  -3   4  20    8.05    6.41   0
  -2   4  20    2.86    6.25   0
  -1   4  20    3.17    6.78   0
   0   4  20   39.97    6.95   0
   1   4  20   29.25    6.42   0
   2   4  20    5.12    6.52   0
   3   4  20    0.17    6.43   0
   4   4  20    5.10    7.02   0
  -9   5  20    1.47    6.93   0
  -8   5  20    2.07    7.00   0
  -7   5  20    0.62    6.76   0
  -6   5  20   10.30    6.94   0
  -5   5  20   17.52    7.08   0
  -4   5  20    6.79    7.05   0
  -3   5  20    1.15    6.09   0
  -2   5  20    1.40    6.87   0
  -1   5  20   25.70    6.71   0
   0   5  20   15.22    6.25   0
   1   5  20   20.48    8.02   0
   2   5  20    7.96    7.00   0
   3   5  20    7.13    6.52   0
   4   5  20    0.12    7.03   0
   5   5  20    1.75    7.13   0
 -10   6  20    1.75    6.70   0
  -9   6  20    2.32    6.61   0
  -8   6  20   10.97    7.48   0
  -7   6  20   -0.33    7.48   0
  -6   6  20   21.57    7.26   0
  -5   6  20   10.00    6.75   0
  -4   6  20    0.63    6.97   0
  -3   6  20    0.66    7.62   0
  -2   6  20    4.07    6.67   0
  -1   6  20   18.07    7.07   0
   0   6  20   16.54    6.95   0
   1   6  20    0.62    6.33   0
   2   6  20    1.49    6.24   0
   3   6  20    1.17    6.51   0
   4   6  20    0.38    7.17   0
 -10   7  20    4.84    7.78   0
  -9   7  20    9.51    7.71   0
  -8   7  20    1.00    7.47   0
  -7   7  20    9.68    7.14   0
  -6   7  20    0.96    7.18   0
  -5   7  20    0.03    7.30   0
  -4   7  20    0.65    7.52   0
  -3   7  20    1.78    6.44   0
  -2   7  20    6.80    6.86   0
  -1   7  20    0.20    7.32   0
   0   7  20    2.33    7.13   0
   1   7  20    2.72    6.24   0
   2   7  20    7.78    6.78   0
   3   7  20    1.76    6.58   0
 -10   8  20    3.36    7.31   0
  -9   8  20   12.76    7.17   0
  -8   8  20    3.29    7.27   0
  -7   8  20    2.68    7.24   0
  -6   8  20   10.05    6.60   0
  -5   8  20    1.82    7.37   0
  -4   8  20    1.90    6.73   0
  -3   8  20    5.99    6.75   0
  -2   8  20    1.42    7.00   0
  -1   8  20    0.25    6.77   0
   0   8  20    1.71    7.33   0
   1   8  20    5.09    7.35   0
   2   8  20    1.09    7.13   0
  -9   9  20    0.90    7.32   0
  -8   9  20   14.80    7.47   0
  -7   9  20    7.38    6.67   0
  -6   9  20    3.68    7.55   0
  -5   9  20    1.16    7.44   0
  -4   9  20   -0.06    7.71   0
  -3   9  20    1.19    7.54   0
  -2   9  20    6.35    7.33   0
  -1   9  20    5.85    6.86   0
   0   9  20    1.98    7.28   0
  -8  10  20    1.87    7.39   0
  -7  10  20    4.34    7.55   0
  -6  10  20    0.49    7.64   0
  -5  10  20    4.20    7.27   0
  -4  10  20    2.53    7.35   0
  -3  10  20    0.51    6.98   0
  -2  10  20    1.39    7.38   0
   0   0  21    2.08    6.11   0
  -1   1  21   -1.25    6.31   0
   0   1  21    3.31    6.29   0
   1   1  21    4.00    4.73   0
  -3   2  21    4.58    5.20   0
  -2   2  21    1.73    6.18   0
  -1   2  21    5.62    6.54   0
   0   2  21    2.07    6.62   0
   1   2  21    2.37    7.41   0
   2   2  21   17.45    7.10   0
  -5   3  21    3.94    7.15   0
  -4   3  21   13.10    7.00   0
  -3   3  21    0.92    5.77   0
  -2   3  21    5.19    5.83   0
  -1   3  21    1.33    6.24   0
   0   3  21    1.34    7.68   0
   1   3  21    5.57    7.42   0
   2   3  21    4.23    6.42   0
   3   3  21    1.98    5.90   0
  -7   4  21    8.88    6.29   0
  -6   4  21    1.24    6.79   0
  -5   4  21    2.88    6.74   0
  -4   4  21    2.77    5.97   0
  -3   4  21   12.73    6.47   0
  -2   4  21   13.97    7.25   0
  -1   4  21    7.07    7.81   0
   0   4  21    1.80    6.26   0
   1   4  21    3.19    5.69   0
   2   4  21   -0.81    6.29   0
   3   4  21    4.85    6.73   0
   4   4  21    3.85    7.50   0
  -9   5  21    2.09    7.27   0
  -8   5  21    4.86    6.88   0
  -7   5  21    1.27    7.46   0
  -6   5  21    1.62    7.15   0
  -5   5  21   -0.51    7.38   0
  -4   5  21    2.93    5.89   0
  -3   5  21    0.72    7.27   0
  -2   5  21    4.43    6.00   0
  -1   5  21    2.92    6.33   0
   0   5  21    0.10    5.95   0
   1   5  21    5.10    6.09   0
   2   5  21    0.93    7.14   0
   3   5  21    3.60    7.66   0
   4   5  21    4.25    7.37   0
   5   5  21    8.96    7.63   0
 -10   6  21    1.76    7.07   0
  -9   6  21    1.60    6.68   0
  -8   6  21    3.78    7.24   0
  -7   6  21    1.53    7.54   0
  -6   6  21    1.14    7.22   0
  -5   6  21    1.56    6.84   0
  -4   6  21    0.32    6.68   0
  -3   6  21    2.68    7.00   0
  -2   6  21    3.17    6.78   0
  -1   6  21    4.05    7.46   0
   0   6  21    1.16    6.60   0
   1   6  21    0.88    6.50   0
   2   6  21    1.55    6.60   0
   3   6  21    2.94    7.32   0
   4   6  21    1.04    7.77   0
  -9   7  21    1.13    6.87   0
  -8   7  21    3.52    7.08   0
  -7   7  21    0.29    7.36   0
  -6   7  21    0.83    6.84   0
  -5   7  21   -0.10    7.48   0
  -4   7  21    9.06    7.63   0
  -3   7  21    3.46    7.13   0
  -2   7  21    0.80    7.71   0
  -1   7  21    2.02    7.10   0
   0   7  21    1.03    6.44   0
   1   7  21    3.49    6.99   0
   2   7  21   -0.08    7.28   0
  -9   8  21    4.31    7.36   0
  -8   8  21    1.37    7.63   0
  -7   8  21    3.33    7.27   0
  -6   8  21    4.33    7.03   0
  -5   8  21    4.90    7.83   0
  -4   8  21    3.45    7.68   0
  -3   8  21    4.10    6.77   0
  -2   8  21    0.56    7.52   0
  -1   8  21    3.09    6.69   0
   0   8  21    1.25    7.40   0
   1   8  21    1.66    7.52   0
  -8   9  21    4.68    7.29   0
  -7   9  21    0.52    6.69   0
  -6   9  21    1.40    7.72   0
  -5   9  21    1.39    7.72   0
  -4   9  21    4.49    6.49   0
  -3   9  21    3.84    7.38   0
  -2   9  21    2.27    7.57   0
  -1   9  21    1.66    7.08   0
  -5  10  21    9.23    8.11   0
  -4  10  21    5.87    9.12   0
   0   0  22   32.35    6.83   0
  -1   1  22   29.52    6.74   0
   0   1  22   25.56    6.69   0
   1   1  22    1.16    6.32   0
  -3   2  22    2.28    7.38   0
  -2   2  22   15.36    5.57   0
  -1   2  22    6.40    6.31   0
   0   2  22    4.59    4.92   0
   1   2  22    4.73    5.39   0
   2   2  22   22.81    6.70   0
  -5   3  22    6.04    7.73   0
  -4   3  22   19.92    7.27   0
  -3   3  22   43.95    6.73   0
  -2   3  22    3.05    7.34   0
  -1   3  22    3.44    4.97   0
   0   3  22    2.41    5.38   0
   1   3  22    5.91    7.61   0
   2   3  22    5.71    7.00   0
   3   3  22    9.04    6.54   0
  -7   4  22    4.20    7.95   0
  -6   4  22    2.68    6.52   0
  -5   4  22    6.03    7.36   0
  -4   4  22   11.19    6.47   0
  -3   4  22   17.86    7.10   0
  -2   4  22   23.26    7.37   0
  -1   4  22    6.61    6.93   0
   0   4  22   31.79    7.80   0
   1   4  22    1.36    5.87   0
   2   4  22    6.60    7.18   0
   3   4  22    0.50    7.49   0
   4   4  22   10.39    7.56   0
  -9   5  22    2.65    7.33   0
  -8   5  22    0.48    6.34   0
  -7   5  22   11.59    7.33   0
  -6   5  22    5.93    7.72   0
  -5   5  22   25.78    8.08   0
  -4   5  22    6.82    5.97   0
  -3   5  22    8.23    8.00   0
  -2   5  22    8.94    7.30   0
  -1   5  22   -1.19    6.13   0
   0   5  22    4.84    7.41   0
   1   5  22   16.23    6.15   0
   2   5  22   15.24    8.25   0
   3   5  22    2.60    7.01   0
   4   5  22    1.93    7.14   0
  -9   6  22    4.64    6.69   0
  -8   6  22    2.37    7.49   0
  -7   6  22    1.36    7.32   0
  -6   6  22   12.22    8.16   0
  -5   6  22    4.25    8.22   0
  -4   6  22    2.26    6.33   0
  -3   6  22    8.46    7.48   0
  -2   6  22    5.17    6.89   0
  -1   6  22   14.62    7.37   0
   0   6  22    2.47    6.39   0
   1   6  22   -0.41    8.25   0
   2   6  22   -0.02    8.02   0
   3   6  22    6.20    7.31   0
  -8   7  22   21.43    8.48   0
  -7   7  22    1.53    7.52   0
  -6   7  22    1.98    7.21   0
  -5   7  22   13.06    7.97   0
  -4   7  22    3.60    7.89   0
  -3   7  22    3.78    8.73   0
  -2   7  22   14.09    8.86   0
  -1   7  22    3.64    7.10   0
   0   7  22    0.90    7.97   0
   1   7  22   11.99    7.99   0
   2   7  22   -2.05    9.27   0
  -8   8  22    2.35    7.52   0
  -7   8  22   21.83    7.69   0
  -6   8  22    0.56    8.33   0
  -5   8  22    1.67    8.43   0
  -4   8  22   10.71    8.40   0
  -3   8  22    2.75    7.79   0
  -2   8  22   -0.39    7.77   0
  -1   8  22   13.09    7.96   0
   0   8  22    5.56    7.87   0
  -7   9  22    2.46    9.08   0
  -6   9  22    4.97    8.05   0
  -5   9  22    2.57    7.87   0
  -4   9  22    0.84    7.97   0
  -3   9  22    6.84    8.74   0
   0   0  23   -2.18    6.14   0
  -1   1  23    0.88    5.38   0
   0   1  23    1.52    6.26   0
   1   1  23   -0.52    4.87   0
  -3   2  23    5.38    6.37   0
  -2   2  23    3.16    5.30   0
  -1   2  23    1.97    4.83   0
   0   2  23   -0.92    5.99   0
   1   2  23   11.74    6.32   0
   2   2  23    8.24    7.51   0
  -5   3  23    3.10    6.37   0
  -4   3  23    4.57    6.73   0
  -3   3  23    0.37    6.62   0
  -2   3  23    3.33    4.80   0
  -1   3  23   11.01    5.52   0
   0   3  23    2.88    5.33   0
   1   3  23   -0.37    7.33   0
   2   3  23    5.96    6.19   0
   3   3  23    1.60    7.13   0
  -7   4  23    4.51    6.73   0
  -6   4  23    0.10    6.68   0
  -5   4  23   -0.20    6.58   0
  -4   4  23    0.64    6.47   0
  -3   4  23    3.96    6.58   0
  -2   4  23    8.54    6.25   0
  -1   4  23    3.12    7.35   0
   0   4  23    1.85    6.52   0
   1   4  23    3.76    6.08   0
   2   4  23    4.84    7.51   0
   3   4  23    8.26    7.56   0
   4   4  23    5.85    7.26   0
  -8   5  23    3.31    7.17   0
  -7   5  23    1.08    7.53   0
  -6   5  23    2.68    6.56   0
  -5   5  23    0.55    6.17   0
  -4   5  23    1.75    6.05   0
  -3   5  23   -0.53    5.84   0
  -2   5  23    7.40    7.33   0
  -1   5  23    3.47    6.15   0
   0   5  23    0.79    6.58   0
   1   5  23    0.20    6.61   0
   2   5  23    2.35    7.14   0
   3   5  23    7.80    7.38   0
  -8   6  23    1.57    8.21   0
  -7   6  23   -0.65    7.40   0
  -6   6  23    1.52    7.97   0
  -5   6  23   -0.36    7.97   0
  -4   6  23    2.10    6.99   0
  -3   6  23   -0.11    6.47   0
  -2   6  23    4.84    6.43   0
  -1   6  23    3.41    7.78   0
   0   6  23    1.00    6.03   0
   1   6  23    1.14    7.69   0
   2   6  23    1.52    7.64   0
  -8   7  23    2.10    7.98   0
  -7   7  23    0.55    7.62   0
  -6   7  23    0.81    8.23   0
  -5   7  23    1.91    8.50   0
  -4   7  23    4.17    7.45   0
  -3   7  23    5.28    7.46   0
  -2   7  23    0.55    7.89   0
  -1   7  23    3.12    7.16   0
   0   7  23    1.66    7.36   0
   1   7  23    1.84    8.91   0
  -7   8  23   -0.70    8.16   0
  -6   8  23    1.97    8.01   0
  -5   8  23    3.38    9.12   0
  -4   8  23    5.11    8.44   0
  -3   8  23    4.96    8.85   0
  -2   8  23    1.01    7.11   0
  -1   8  23    1.72    8.56   0
   0   0  24    7.57    6.00   0
  -1   1  24    3.51    6.33   0
   0   1  24    1.54    4.84   0
   1   1  24    2.43    5.53   0
  -3   2  24    2.49    5.66   0
  -2   2  24    1.62    6.41   0
  -1   2  24    5.17    5.45   0
   0   2  24    1.03    5.33   0
   1   2  24   11.73    6.60   0
   2   2  24    6.48    5.14   0
  -5   3  24   -0.15    7.17   0
  -4   3  24    5.13    6.79   0
  -3   3  24    7.82    5.71   0
  -2   3  24   -3.32    5.55   0
  -1   3  24   11.47    6.48   0
   0   3  24    1.65    5.61   0
   1   3  24    5.26    5.57   0
   2   3  24    6.24    6.12   0
   3   3  24    3.84    6.26   0
  -7   4  24    2.65    7.78   0
  -6   4  24    5.76    8.04   0
  -5   4  24   14.80    7.05   0
  -4   4  24    3.05    6.79   0
  -3   4  24    9.27    6.87   0
  -2   4  24    9.68    7.84   0
  -1   4  24    3.63    5.70   0
   0   4  24    9.47    7.78   0
   1   4  24    5.35    6.40   0
   2   4  24    1.08    6.82   0
   3   4  24    8.09    7.32   0
  -7   5  24    1.38    7.75   0
  -6   5  24    0.24    7.11   0
  -5   5  24    1.58    6.35   0
  -4   5  24   12.81    6.91   0
  -3   5  24    2.06    7.07   0
  -2   5  24    6.61    7.24   0
  -1   5  24   10.11    8.06   0
   0   5  24    8.97    8.05   0
   1   5  24   12.48    7.93   0
   2   5  24   -0.14    7.23   0
  -7   6  24    6.02    7.57   0
  -6   6  24   -0.86    6.71   0
  -5   6  24    2.65    7.22   0
  -4   6  24    3.27    7.50   0
  -3   6  24    5.93    8.01   0
  -2   6  24   -0.05    7.61   0
  -1   6  24    8.07    6.99   0
   0   6  24    0.95    8.22   0
   1   6  24    5.19    7.35   0
  -6   7  24    5.87    9.44   0
  -5   7  24   -0.80    7.61   0
  -4   7  24    2.09    7.72   0
  -3   7  24    8.42    8.13   0
  -2   7  24    0.51    7.55   0
  -1   7  24    4.09    6.88   0
   0   0  25    0.30    6.56   0
  -1   1  25    1.41    5.63   0
   0   1  25   -1.18    5.19   0
   1   1  25    6.58    5.76   0
  -3   2  25    4.64    6.65   0
  -2   2  25   -0.33    4.96   0
  -1   2  25    2.21    5.79   0
   0   2  25    2.43    6.39   0
   1   2  25    2.65    5.04   0
   2   2  25    8.82    5.66   0
  -5   3  25    3.28    6.82   0
  -4   3  25    6.06    5.29   0
  -3   3  25    4.66    6.53   0
  -2   3  25    4.92    5.87   0
  -1   3  25    2.80    5.78   0
   0   3  25    2.68    6.52   0
   1   3  25    0.62    5.72   0
   2   3  25   11.21    7.18   0
   3   3  25    0.46    7.58   0
  -7   4  25   11.80    7.91   0
  -6   4  25   -0.03    7.71   0
  -5   4  25    2.29    6.23   0
  -4   4  25    0.11    6.86   0
  -3   4  25    6.26    5.99   0
  -2   4  25    8.21    5.14   0
  -1   4  25    1.80    5.21   0
   0   4  25    1.04    5.55   0
   1   4  25   -0.76    6.25   0
   2   4  25    0.17    8.19   0
   3   4  25   -0.22   10.31   0
  -6   5  25    4.12    7.80   0
  -5   5  25    4.02    7.37   0
  -4   5  25    2.18    7.67   0
  -3   5  25    3.35    6.91   0
  -2   5  25    9.03    7.86   0
  -1   5  25    2.19    6.86   0
   0   5  25    1.59    8.36   0
   1   5  25   -1.52    8.16   0
  -6   6  25   -1.29    6.50   0
  -5   6  25    0.95    6.25   0
  -4   6  25    3.07    7.50   0
  -3   6  25    0.82    6.61   0
  -2   6  25    0.54    7.29   0
  -1   6  25    2.13    8.16   0
   0   6  25    0.27    8.17   0
  -4   7  25   11.01    7.36   0
  -3   7  25   -0.01    4.50   0
   0   0  26   -1.40    6.42   0
  -1   1  26   10.12    5.89   0
   0   1  26    2.65    6.77   0
   1   1  26    6.00    5.16   0
  -3   2  26    5.72    5.88   0
  -2   2  26    3.81    6.63   0
  -1   2  26    7.48    6.58   0
   0   2  26    9.98    6.45   0
   1   2  26   -0.51    6.57   0
   2   2  26    3.23    6.58   0
  -5   3  26    1.45    6.35   0
  -4   3  26    6.41    6.66   0
  -3   3  26    2.47    5.87   0
  -2   3  26    5.70    5.90   0
  -1   3  26   -1.94    5.59   0
   0   3  26    0.55    5.66   0
   1   3  26    4.71    5.82   0
   2   3  26    1.82    6.61   0
  -5   4  26    0.91    8.04   0
  -4   4  26    5.22    6.79   0
  -3   4  26    2.94    5.58   0
  -2   4  26    0.89    5.80   0
  -1   4  26    1.82    6.63   0
   0   4  26   -0.69    5.51   0
   1   4  26    1.87    5.57   0
  -5   5  26    3.20    6.62   0
  -4   5  26    2.24    6.59   0
  -3   5  26   -0.33    6.63   0
  -2   5  26    1.40    5.92   0
  -1   5  26    1.52    6.65   0
   0   5  26    2.11    7.42   0
   0   0  27    4.35    6.55   0
  -1   1  27    0.06    6.62   0
   0   1  27    0.98    6.63   0
   1   1  27    3.10    5.82   0
  -3   2  27    2.58    5.24   0
  -2   2  27    0.82    6.55   0
  -1   2  27    5.45    6.59   0
   0   2  27    0.98    5.71   0
   1   2  27    3.44    5.18   0
   2   2  27    7.08    6.02   0
  -4   3  27   -0.99    6.97   0
  -3   3  27   -0.01    6.93   0
  -2   3  27    0.75    5.95   0
  -1   3  27    0.40    5.24   0
   0   3  27    1.47    5.80   0
   1   3  27    4.00    6.87   0
  -3   4  27    4.19    6.07   0
  -2   4  27    9.72    7.08   0
  -1   4  27    4.56    6.14   0
   0   0  28    1.08    6.94   0
  -1   1  28    3.06    7.01   0
   0   1  28    2.56    6.93   0
   1   1  28    0.25    7.15   0
  -1   2  28    2.76    7.05   0
;
_shelx_hkl_checksum   57019
