# Supplementary material for: Understanding of multimetallic cluster growth
Source: Nat Commun. 2016 Jan 25;7:10480. doi: 10.1038/ncomms10480 (PMC4737759; doi:10.1038/ncomms10480)
Supplement: Supplementary Data 3 — CIF of compound 3 [file ncomms10480-s4.cif]

data_global


     #  Person making the deposition:

_publ_contact_author
;
Massa, W.

Fachbereich Chemie der Philipps-Universit\"at
Hans-Meerwein-Str.
D-35043 Marburg, Germany
;
_publ_contact_author_phone  +6421-13197
_publ_contact_author_email
'massa@chemie.uni-marburg.de'

_publ_requested_journal     'Nature Chemistry'

_publ_section_title
;
"Inorganic Retro-Synthesis": Elucidation of Multimetallic Cluster Formation by
Convergence of Experiment and a Modified Genetic Algorithm Study
;
loop_
_publ_author_name
_publ_author_address
'Mitzinger, Stefan'
;
Fachbereich Chemie der Philipps-Universit\"at
Hans-Meerwein-Str.
D-35043 Marburg, Germany
;
'Broeckaerdt, Lies'
;
Fachbereich Chemie der Philipps-Universit\"at
Hans-Meerwein-Str.
D-35043 Marburg, Germany
and
Institut f\"ur Nanotechnologie
Karlsruher Institut f\"ur Technologie (KIT)
Hermann-von-Helmholtz-Platz 1
D-76344 Eggenstein-Leopoldshafen, Germany
;
'Massa, Werner'
;
Fachbereich Chemie der Philipps-Universit\"at 
and Wissenschaftliches Zentrum f�r Materialwissenschaften, 
Hans-Meerwein-Str. 4
D-35043 Marburg, Germany
;
'Weigend, Florian'
;
Institut f\"ur Nanotechnologie
Karlsruher Institut f\"ur Technologie (KIT)
Hermann-von-Helmholtz-Platz 1
D-76344 Eggenstein-Leopoldshafen, Germany
;
'Dehnen, Stefanie'
;
Fachbereich Chemie der Philipps-Universit\"at
Hans-Meerwein-Str.
D-35043 Marburg, Germany
;


    # Original CIF-file
    # Structure code in the paper: 3
 
data_shelx
 
_audit_creation_method            SHELXL-2013
_chemical_name_systematic
;
 ?
;
_chemical_name_common             ?
_chemical_melting_point           ?
_chemical_formula_moiety    
;
3(C18 H36 K N2 O6), (As4 Ge6 Ta), 2(C7 H8)
;
_chemical_formula_sum
 'C68 H124 As4 Ge6 K3 N6 O18 Ta' 
_chemical_formula_weight          2347.19

loop_
 _atom_type_symbol
 _atom_type_description
 _atom_type_scat_dispersion_real
 _atom_type_scat_dispersion_imag
 _atom_type_scat_source
 'C'  'C'   0.0033   0.0016
 'International Tables Vol C Tables 4.2.6.8 and 6.1.1.4'
 'H'  'H'   0.0000   0.0000
 'International Tables Vol C Tables 4.2.6.8 and 6.1.1.4'
 'N'  'N'   0.0061   0.0033
 'International Tables Vol C Tables 4.2.6.8 and 6.1.1.4'
 'O'  'O'   0.0106   0.0060
 'International Tables Vol C Tables 4.2.6.8 and 6.1.1.4'
 'K'  'K'   0.2009   0.2494
 'International Tables Vol C Tables 4.2.6.8 and 6.1.1.4'
 'Ge'  'Ge'   0.1547   1.8001
 'International Tables Vol C Tables 4.2.6.8 and 6.1.1.4'
 'Ta'  'Ta'  -0.7052   6.5227
 'International Tables Vol C Tables 4.2.6.8 and 6.1.1.4'
 'As'  'As'   0.0499   2.0058
 'International Tables Vol C Tables 4.2.6.8 and 6.1.1.4'
 
_space_group_crystal_system       monoclinic
_space_group_IT_number            14
_space_group_name_H-M_alt         'P 21/n'
_space_group_name_Hall            '-P 2yn'
 
_shelx_space_group_comment
;
The symmetry employed for this shelxl refinement is uniquely defined
by the following loop, which should always be used as a source of
symmetry information in preference to the above space-group names.
They are only intended as comments.
;
 
loop_
 _space_group_symop_operation_xyz
 'x, y, z'
 '-x+1/2, y+1/2, -z+1/2'
 '-x, -y, -z'
 'x-1/2, -y-1/2, z-1/2'
 
_cell_length_a                    13.7543(2)
_cell_length_b                    28.6077(5)
_cell_length_c                    22.9845(4)
_cell_angle_alpha                 90
_cell_angle_beta                  92.4890(10)
_cell_angle_gamma                 90
_cell_volume                      9035.4(3)
_cell_formula_units_Z             4
_cell_measurement_temperature     100(2)
_cell_measurement_reflns_used     82726 
_cell_measurement_theta_min       1.42 
_cell_measurement_theta_max       27.20 
 
_exptl_crystal_description        plate 
_exptl_crystal_colour             red 
_exptl_crystal_density_meas       ? 
_exptl_crystal_density_method     ?              
_exptl_crystal_density_diffrn     1.725          
_exptl_crystal_F_000              4688
_exptl_transmission_factor_min    ?                                             
_exptl_transmission_factor_max    ?                                             
_exptl_crystal_size_max           0.50 
_exptl_crystal_size_mid           0.33 
_exptl_crystal_size_min           0.12 
_exptl_absorpt_coefficient_mu     4.829
_shelx_estimated_absorpt_T_min    ? 
_shelx_estimated_absorpt_T_max    ? 
_exptl_absorpt_correction_type    gaussian 
_exptl_absorpt_correction_T_min   0.170 
_exptl_absorpt_correction_T_max   0.488 
_exptl_absorpt_process_details    'Coppens et al. (1965)' 
 
_exptl_special_details
;
 ?
;
 
_diffrn_ambient_temperature       100(2)
_diffrn_radiation_wavelength      0.71073
_diffrn_radiation_type            MoK\a
_diffrn_radiation_source          'fine-focus sealed tube' 
_diffrn_radiation_monochromator   graphite 
_diffrn_measurement_device_type   'IPDS2 (Stoe)' 
_diffrn_measurement_method        omega-scans
_diffrn_detector_area_resol_mean  6.7
_diffrn_reflns_number             148425
_diffrn_reflns_av_unetI/netI      0.0496
_diffrn_reflns_av_R_equivalents   0.0704
_diffrn_reflns_limit_h_min        -17
_diffrn_reflns_limit_h_max        17
_diffrn_reflns_limit_k_min        -36
_diffrn_reflns_limit_k_max        36
_diffrn_reflns_limit_l_min        -29
_diffrn_reflns_limit_l_max        29
_diffrn_reflns_theta_min          1.424
_diffrn_reflns_theta_max          26.804
_diffrn_reflns_theta_full         25.242
_diffrn_measured_fraction_theta_max   0.991
_diffrn_measured_fraction_theta_full  1.000
_diffrn_reflns_Laue_measured_fraction_max    0.991
_diffrn_reflns_Laue_measured_fraction_full   1.000
_diffrn_reflns_point_group_measured_fraction_max   0.991
_diffrn_reflns_point_group_measured_fraction_full  1.000
_reflns_number_total              19185
_reflns_number_gt                 13496
_reflns_threshold_expression      'I > 2\s(I)'
_reflns_Friedel_coverage          0.000
_reflns_Friedel_fraction_max      .
_reflns_Friedel_fraction_full     .
 
_reflns_special_details
;
 Reflections were merged by SHELXL according to the crystal
 class for the calculation of statistics and refinement.
 
 _reflns_Friedel_fraction is defined as the number of unique
 Friedel pairs measured divided by the number that would be
 possible theoretically, ignoring centric projections and
 systematic absences.
;
 
_computing_data_collection        'XAREA 1.66 (Stoe 2013)' 
_computing_cell_refinement        'XAREA 1.66 (Stoe 2013)' 
_computing_data_reduction         'XAREA 1.66 (Stoe 2013)' 
_computing_structure_solution     'SHELXS-2013 (Sheldrick, 2008)'
_computing_structure_refinement   'SHELXL-2013 (Sheldrick, 2008)'
_computing_molecular_graphics     'DIAMOND 3.2i (Brandenburg 2012)' 
_computing_publication_material   ? 

_refine_special_details
;
 Disorder of two isomers of the [TaGe~6~As~4~] Anion with 
 occupations of 87.7(1) and 12.3(1)%. 
;
_refine_ls_structure_factor_coef  Fsqd
_refine_ls_matrix_type            full
_refine_ls_weighting_scheme       calc
_refine_ls_weighting_details
'w=1/[\s^2^(Fo^2^)+(0.0500P)^2^] where P=(Fo^2^+2Fc^2^)/3'
_atom_sites_solution_primary      direct
_atom_sites_solution_secondary    difmap
_atom_sites_solution_hydrogens    geom
_refine_ls_hydrogen_treatment     constr
_refine_ls_extinction_method      none
_refine_ls_extinction_coef        .
_refine_ls_number_reflns          19185
_refine_ls_number_parameters      982
_refine_ls_number_restraints      0
_refine_ls_R_factor_all           0.0562
_refine_ls_R_factor_gt            0.0346
_refine_ls_wR_factor_ref          0.0838
_refine_ls_wR_factor_gt           0.0795
_refine_ls_goodness_of_fit_ref    0.884
_refine_ls_restrained_S_all       0.884
_refine_ls_shift/su_max           0.001
_refine_ls_shift/su_mean          0.000
 
loop_
 _atom_site_label
 _atom_site_type_symbol
 _atom_site_fract_x
 _atom_site_fract_y
 _atom_site_fract_z
 _atom_site_U_iso_or_equiv
 _atom_site_adp_type
 _atom_site_occupancy
 _atom_site_site_symmetry_order  
 _atom_site_calc_flag
 _atom_site_refinement_flags_posn
 _atom_site_refinement_flags_adp
 _atom_site_refinement_flags_occupancy
 _atom_site_disorder_assembly
 _atom_site_disorder_group
Ta1 Ta 0.42777(3) 0.78023(2) 0.32511(2) 0.02721(7) Uani 0.8770(14) 1 d . . P A 1
As1 As 0.28331(7) 0.80424(3) 0.26202(4) 0.03293(17) Uani 0.8770(14) 1 d . . P A 1
Ge2 Ge 0.33500(6) 0.87472(3) 0.32107(4) 0.03540(17) Uani 0.8770(14) 1 d . . P A 1
Ge3 Ge 0.44085(8) 0.84789(3) 0.40818(5) 0.0366(2) Uani 0.8770(14) 1 d . . P A 1
Ge4 Ge 0.53855(6) 0.86879(2) 0.32173(3) 0.03327(16) Uani 0.8770(14) 1 d . . P A 1
As5 As 0.56489(6) 0.79795(2) 0.26095(4) 0.03118(16) Uani 0.8770(14) 1 d . . P A 1
Ge6 Ge 0.42556(8) 0.84818(3) 0.22282(5) 0.03240(18) Uani 0.8770(14) 1 d . . P A 1
As7 As 0.43646(4) 0.75893(2) 0.43621(2) 0.03839(16) Uani 0.8770(14) 1 d . . P A 1
Ge8 Ge 0.52519(4) 0.69426(3) 0.38640(3) 0.03636(16) Uani 0.8770(14) 1 d . . P A 1
As9 As 0.41998(3) 0.69470(2) 0.29542(2) 0.03560(10) Uani 0.8770(14) 1 d . . P A 1
Ge10 Ge 0.33574(4) 0.69560(3) 0.38851(2) 0.03511(16) Uani 0.8770(14) 1 d . . P A 1
Ta1A Ta 0.4222(2) 0.79324(10) 0.32616(15) 0.02721(7) Uani 0.1230(14) 1 d . . P A 2
As1A As 0.2770(7) 0.8165(3) 0.2673(4) 0.03293(17) Uani 0.1230(14) 1 d . . P A 2
Ge2A Ge 0.3222(6) 0.8881(2) 0.3191(4) 0.03540(17) Uani 0.1230(14) 1 d . . P A 2
As3A As 0.4284(7) 0.8585(3) 0.4000(4) 0.0366(2) Uani 0.1230(14) 1 d . . P A 2
Ge4A Ge 0.5256(5) 0.8835(2) 0.3176(3) 0.03327(16) Uani 0.1230(14) 1 d . . P A 2
As5A As 0.5584(5) 0.8124(2) 0.2621(3) 0.03118(16) Uani 0.1230(14) 1 d . . P A 2
Ge6A Ge 0.4201(7) 0.8601(3) 0.2278(4) 0.03240(18) Uani 0.1230(14) 1 d . . P A 2
Ge7A Ge 0.5292(4) 0.7245(3) 0.3825(3) 0.0696(18) Uani 0.1230(14) 1 d . . P A 2
Ge8A Ge 0.3420(4) 0.7276(2) 0.3934(3) 0.0642(17) Uani 0.1230(14) 1 d . . P A 2
As9A As 0.41998(3) 0.69470(2) 0.29542(2) 0.03560(10) Uani 0.1230(14) 1 d . . P A 2
Ge9B Ge 0.4286(6) 0.6505(3) 0.3816(4) 0.108(3) Uani 0.1230(14) 1 d . . P A 2
K1 K -0.07586(7) 0.83131(3) 0.50485(4) 0.0358(2) Uani 1 1 d . . . . .
N1 N -0.2402(3) 0.81449(14) 0.58190(17) 0.0422(9) Uani 1 1 d . . . . .
N2 N 0.0846(3) 0.85066(17) 0.4240(2) 0.0522(11) Uani 1 1 d . . . . .
C1 C -0.3189(4) 0.7975(2) 0.5421(3) 0.0548(14) Uani 1 1 d . . . . .
H1A H -0.3442 0.8239 0.5181 0.066 Uiso 1 1 calc R U . . .
H1B H -0.3728 0.7857 0.5653 0.066 Uiso 1 1 calc R U . . .
C2 C -0.2873(4) 0.7597(2) 0.5031(3) 0.0603(15) Uani 1 1 d . . . . .
H2A H -0.2566 0.7345 0.5271 0.072 Uiso 1 1 calc R U . . .
H2B H -0.3453 0.7464 0.4822 0.072 Uiso 1 1 calc R U . . .
O1 O -0.2192(3) 0.77512(15) 0.46090(16) 0.0624(10) Uani 1 1 d . . . . .
C3 C -0.2641(4) 0.7945(2) 0.4088(2) 0.0588(15) Uani 1 1 d . . . . .
H3A H -0.2885 0.8263 0.4163 0.071 Uiso 1 1 calc R U . . .
H3B H -0.3195 0.7747 0.3949 0.071 Uiso 1 1 calc R U . . .
C4 C -0.1874(4) 0.7959(2) 0.3638(2) 0.0585(15) Uani 1 1 d . . . . .
H4A H -0.1591 0.7644 0.3590 0.070 Uiso 1 1 calc R U . . .
H4B H -0.2169 0.8059 0.3258 0.070 Uiso 1 1 calc R U . . .
O2 O -0.1134(2) 0.82791(13) 0.38231(15) 0.0494(8) Uani 1 1 d . . . . .
C5 C -0.0353(4) 0.8292(2) 0.3448(2) 0.0561(14) Uani 1 1 d . . . . .
H5A H -0.0596 0.8387 0.3054 0.067 Uiso 1 1 calc R U . . .
H5B H -0.0067 0.7976 0.3419 0.067 Uiso 1 1 calc R U . . .
C6 C 0.0411(4) 0.8627(2) 0.3664(2) 0.0605(15) Uani 1 1 d . . . . .
H6A H 0.0932 0.8639 0.3381 0.073 Uiso 1 1 calc R U . . .
H6B H 0.0121 0.8943 0.3684 0.073 Uiso 1 1 calc R U . . .
C7 C -0.2621(4) 0.86101(19) 0.6031(2) 0.0516(13) Uani 1 1 d . . . . .
H7A H -0.3181 0.8589 0.6287 0.062 Uiso 1 1 calc R U . . .
H7B H -0.2819 0.8810 0.5695 0.062 Uiso 1 1 calc R U . . .
C8 C -0.1787(4) 0.8841(2) 0.6364(2) 0.0515(13) Uani 1 1 d . . . . .
H8A H -0.1961 0.9168 0.6457 0.062 Uiso 1 1 calc R U . . .
H8B H -0.1650 0.8673 0.6736 0.062 Uiso 1 1 calc R U . . .
O3 O -0.0946(3) 0.88362(12) 0.60275(15) 0.0492(9) Uani 1 1 d . . . . .
C9 C -0.0162(4) 0.9091(2) 0.6261(3) 0.0652(16) Uani 1 1 d . . . . .
H9A H -0.0095 0.9034 0.6686 0.078 Uiso 1 1 calc R U . . .
H9B H -0.0286 0.9429 0.6200 0.078 Uiso 1 1 calc R U . . .
C10 C 0.0753(5) 0.8961(3) 0.5989(3) 0.0729(19) Uani 1 1 d . . . . .
H10A H 0.1287 0.9163 0.6145 0.088 Uiso 1 1 calc R U . . .
H10B H 0.0918 0.8633 0.6089 0.088 Uiso 1 1 calc R U . . .
O4 O 0.0670(3) 0.90081(14) 0.53782(17) 0.0581(10) Uani 1 1 d . . . . .
C11 C 0.1560(4) 0.8915(2) 0.5104(3) 0.0629(16) Uani 1 1 d . . . . .
H11A H 0.1816 0.8607 0.5232 0.076 Uiso 1 1 calc R U . . .
H11B H 0.2048 0.9156 0.5221 0.076 Uiso 1 1 calc R U . . .
C12 C 0.1398(4) 0.8918(2) 0.4462(3) 0.0589(15) Uani 1 1 d . . . . .
H12A H 0.1039 0.9206 0.4345 0.071 Uiso 1 1 calc R U . . .
H12B H 0.2036 0.8927 0.4279 0.071 Uiso 1 1 calc R U . . .
C13 C -0.2159(4) 0.7814(2) 0.6288(2) 0.0513(13) Uani 1 1 d . . . . .
H13A H -0.2485 0.7512 0.6196 0.062 Uiso 1 1 calc R U . . .
H13B H -0.2423 0.7933 0.6653 0.062 Uiso 1 1 calc R U . . .
C14 C -0.1091(4) 0.7726(2) 0.6388(2) 0.0526(13) Uani 1 1 d . . . . .
H14A H -0.0759 0.8018 0.6518 0.063 Uiso 1 1 calc R U . . .
H14B H -0.0981 0.7486 0.6694 0.063 Uiso 1 1 calc R U . . .
O5 O -0.0710(2) 0.75688(12) 0.58488(14) 0.0461(8) Uani 1 1 d . . . . .
C15 C 0.0241(4) 0.7382(2) 0.5926(2) 0.0559(14) Uani 1 1 d . . . . .
H15A H 0.0227 0.7091 0.6157 0.067 Uiso 1 1 calc R U . . .
H15B H 0.0674 0.7609 0.6134 0.067 Uiso 1 1 calc R U . . .
C16 C 0.0602(4) 0.7285(2) 0.5328(3) 0.0619(16) Uani 1 1 d . . . . .
H16A H 0.1190 0.7085 0.5360 0.074 Uiso 1 1 calc R U . . .
H16B H 0.0096 0.7118 0.5090 0.074 Uiso 1 1 calc R U . . .
O6 O 0.0826(3) 0.77133(13) 0.50633(15) 0.0503(9) Uani 1 1 d . . . . .
C17 C 0.1008(4) 0.7656(2) 0.4459(3) 0.0600(15) Uani 1 1 d . . . . .
H17A H 0.0389 0.7590 0.4239 0.072 Uiso 1 1 calc R U . . .
H17B H 0.1450 0.7387 0.4410 0.072 Uiso 1 1 calc R U . . .
C18 C 0.1461(4) 0.8089(2) 0.4222(3) 0.0563(14) Uani 1 1 d . . . . .
H18A H 0.2078 0.8152 0.4446 0.068 Uiso 1 1 calc R U . . .
H18B H 0.1624 0.8030 0.3813 0.068 Uiso 1 1 calc R U . . .
K2 K 0.43582(6) 0.55791(3) 0.63449(4) 0.0333(2) Uani 1 1 d . . . . .
N3 N 0.5900(3) 0.50810(14) 0.70770(18) 0.0422(9) Uani 1 1 d . . . . .
N4 N 0.2788(3) 0.60584(13) 0.56153(17) 0.0374(9) Uani 1 1 d . . . . .
C19 C 0.6850(3) 0.52504(18) 0.6909(2) 0.0456(12) Uani 1 1 d . . . . .
H19A H 0.7016 0.5097 0.6540 0.055 Uiso 1 1 calc R U . . .
H19B H 0.7346 0.5155 0.7212 0.055 Uiso 1 1 calc R U . . .
C20 C 0.6907(3) 0.5766(2) 0.6830(3) 0.0519(13) Uani 1 1 d . . . . .
H20A H 0.6691 0.5925 0.7184 0.062 Uiso 1 1 calc R U . . .
H20B H 0.7589 0.5858 0.6771 0.062 Uiso 1 1 calc R U . . .
O7 O 0.6311(2) 0.59106(12) 0.63411(17) 0.0518(9) Uani 1 1 d . . . . .
C21 C 0.6335(4) 0.6406(2) 0.6288(3) 0.0625(16) Uani 1 1 d . . . . .
H21A H 0.7014 0.6510 0.6240 0.075 Uiso 1 1 calc R U . . .
H21B H 0.6103 0.6550 0.6648 0.075 Uiso 1 1 calc R U . . .
C22 C 0.5731(4) 0.6563(2) 0.5794(3) 0.0618(16) Uani 1 1 d . . . . .
H22A H 0.5814 0.6903 0.5738 0.074 Uiso 1 1 calc R U . . .
H22B H 0.5926 0.6402 0.5436 0.074 Uiso 1 1 calc R U . . .
O8 O 0.4724(2) 0.64589(12) 0.58990(18) 0.0530(9) Uani 1 1 d . . . . .
C23 C 0.4148(4) 0.66072(19) 0.5425(3) 0.0509(13) Uani 1 1 d . . . . .
H23A H 0.4310 0.6425 0.5076 0.061 Uiso 1 1 calc R U . . .
H23B H 0.4283 0.6941 0.5346 0.061 Uiso 1 1 calc R U . . .
C24 C 0.3093(4) 0.65464(17) 0.5539(2) 0.0436(11) Uani 1 1 d . . . . .
H24A H 0.2947 0.6724 0.5895 0.052 Uiso 1 1 calc R U . . .
H24B H 0.2702 0.6684 0.5211 0.052 Uiso 1 1 calc R U . . .
C25 C 0.5780(4) 0.51779(19) 0.7698(2) 0.0457(12) Uani 1 1 d . . . . .
H25A H 0.6061 0.5489 0.7792 0.055 Uiso 1 1 calc R U . . .
H25B H 0.6153 0.4943 0.7932 0.055 Uiso 1 1 calc R U . . .
C26 C 0.4748(4) 0.51698(19) 0.7869(2) 0.0466(12) Uani 1 1 d . . . . .
H26A H 0.4449 0.4865 0.7764 0.056 Uiso 1 1 calc R U . . .
H26B H 0.4720 0.5211 0.8296 0.056 Uiso 1 1 calc R U . . .
O9 O 0.4231(2) 0.55376(12) 0.75754(14) 0.0421(8) Uani 1 1 d . . . . .
C27 C 0.3253(4) 0.5566(2) 0.7765(2) 0.0549(15) Uani 1 1 d . . . . .
H27A H 0.3260 0.5625 0.8189 0.066 Uiso 1 1 calc R U . . .
H27B H 0.2910 0.5268 0.7685 0.066 Uiso 1 1 calc R U . . .
C28 C 0.2739(4) 0.5952(2) 0.7450(2) 0.0542(14) Uani 1 1 d . . . . .
H28A H 0.2094 0.6002 0.7615 0.065 Uiso 1 1 calc R U . . .
H28B H 0.3118 0.6245 0.7499 0.065 Uiso 1 1 calc R U . . .
O10 O 0.2618(2) 0.58434(11) 0.68475(13) 0.0355(7) Uani 1 1 d . . . . .
C29 C 0.1973(3) 0.61620(16) 0.6554(2) 0.0390(11) Uani 1 1 d . . . . .
H29A H 0.2228 0.6484 0.6599 0.047 Uiso 1 1 calc R U . . .
H29B H 0.1328 0.6150 0.6728 0.047 Uiso 1 1 calc R U . . .
C30 C 0.1872(3) 0.60377(17) 0.5920(2) 0.0384(10) Uani 1 1 d . . . . .
H30A H 0.1603 0.5718 0.5882 0.046 Uiso 1 1 calc R U . . .
H30B H 0.1399 0.6254 0.5725 0.046 Uiso 1 1 calc R U . . .
C31 C 0.5801(4) 0.45739(17) 0.6972(2) 0.0463(12) Uani 1 1 d . . . . .
H31A H 0.5243 0.4457 0.7188 0.056 Uiso 1 1 calc R U . . .
H31B H 0.6394 0.4416 0.7133 0.056 Uiso 1 1 calc R U . . .
C32 C 0.5651(4) 0.44400(18) 0.6344(2) 0.0485(12) Uani 1 1 d . . . . .
H32A H 0.6192 0.4563 0.6119 0.058 Uiso 1 1 calc R U . . .
H32B H 0.5645 0.4095 0.6308 0.058 Uiso 1 1 calc R U . . .
O11 O 0.4739(2) 0.46286(11) 0.61142(14) 0.0407(7) Uani 1 1 d . . . . .
C33 C 0.4511(4) 0.44572(18) 0.5543(2) 0.0457(12) Uani 1 1 d . . . . .
H33A H 0.4515 0.4111 0.5546 0.055 Uiso 1 1 calc R U . . .
H33B H 0.5008 0.4565 0.5275 0.055 Uiso 1 1 calc R U . . .
C34 C 0.3531(4) 0.46306(16) 0.5340(2) 0.0436(11) Uani 1 1 d . . . . .
H34A H 0.3363 0.4503 0.4948 0.052 Uiso 1 1 calc R U . . .
H34B H 0.3036 0.4520 0.5608 0.052 Uiso 1 1 calc R U . . .
O12 O 0.3521(2) 0.51245(11) 0.53180(14) 0.0390(7) Uani 1 1 d . . . . .
C35 C 0.2638(4) 0.53006(18) 0.5073(2) 0.0452(12) Uani 1 1 d . . . . .
H35A H 0.2093 0.5203 0.5314 0.054 Uiso 1 1 calc R U . . .
H35B H 0.2521 0.5171 0.4677 0.054 Uiso 1 1 calc R U . . .
C36 C 0.2679(4) 0.58260(18) 0.5043(2) 0.0449(11) Uani 1 1 d . . . . .
H36A H 0.3232 0.5918 0.4806 0.054 Uiso 1 1 calc R U . . .
H36B H 0.2075 0.5941 0.4841 0.054 Uiso 1 1 calc R U . . .
K3 K 0.08005(7) 0.38272(3) 0.77835(4) 0.0359(2) Uani 1 1 d . . . . .
N5 N 0.0117(3) 0.47604(14) 0.72671(19) 0.0425(9) Uani 1 1 d . . . . .
N6 N 0.1467(3) 0.28929(14) 0.82846(19) 0.0435(9) Uani 1 1 d . . . . .
C37 C -0.0617(4) 0.46698(18) 0.6800(2) 0.0471(12) Uani 1 1 d . . . . .
H37A H -0.0282 0.4567 0.6449 0.056 Uiso 1 1 calc R U . . .
H37B H -0.0958 0.4966 0.6702 0.056 Uiso 1 1 calc R U . . .
C38 C -0.1356(4) 0.43106(19) 0.6942(2) 0.0490(12) Uani 1 1 d . . . . .
H38A H -0.1705 0.4411 0.7289 0.059 Uiso 1 1 calc R U . . .
H38B H -0.1837 0.4277 0.6612 0.059 Uiso 1 1 calc R U . . .
O13 O -0.0896(2) 0.38773(12) 0.70553(16) 0.0486(8) Uani 1 1 d . . . . .
C39 C -0.1599(4) 0.3534(2) 0.7218(3) 0.0587(15) Uani 1 1 d . . . . .
H39A H -0.2165 0.3541 0.6937 0.070 Uiso 1 1 calc R U . . .
H39B H -0.1833 0.3609 0.7609 0.070 Uiso 1 1 calc R U . . .
C40 C -0.1162(4) 0.3069(2) 0.7226(3) 0.0568(14) Uani 1 1 d . . . . .
H40A H -0.1670 0.2830 0.7281 0.068 Uiso 1 1 calc R U . . .
H40B H -0.0861 0.3007 0.6850 0.068 Uiso 1 1 calc R U . . .
O14 O -0.0439(3) 0.30411(12) 0.76910(16) 0.0493(9) Uani 1 1 d . . . . .
C41 C 0.0014(4) 0.25944(18) 0.7724(3) 0.0521(13) Uani 1 1 d . . . . .
H41A H 0.0410 0.2546 0.7379 0.063 Uiso 1 1 calc R U . . .
H41B H -0.0489 0.2347 0.7725 0.063 Uiso 1 1 calc R U . . .
C42 C 0.0645(4) 0.25627(18) 0.8263(3) 0.0504(13) Uani 1 1 d . . . . .
H42A H 0.0242 0.2621 0.8602 0.061 Uiso 1 1 calc R U . . .
H42B H 0.0905 0.2241 0.8298 0.061 Uiso 1 1 calc R U . . .
C43 C -0.0307(4) 0.50283(18) 0.7735(2) 0.0512(13) Uani 1 1 d . . . . .
H43A H -0.0960 0.4901 0.7808 0.061 Uiso 1 1 calc R U . . .
H43B H -0.0390 0.5357 0.7608 0.061 Uiso 1 1 calc R U . . .
C44 C 0.0310(4) 0.50174(18) 0.8300(3) 0.0551(14) Uani 1 1 d . . . . .
H44A H 0.0987 0.5110 0.8226 0.066 Uiso 1 1 calc R U . . .
H44B H 0.0046 0.5239 0.8584 0.066 Uiso 1 1 calc R U . . .
O15 O 0.0293(3) 0.45510(12) 0.85265(15) 0.0485(8) Uani 1 1 d . . . . .
C45 C 0.0803(4) 0.45278(19) 0.9079(2) 0.0546(14) Uani 1 1 d . . . . .
H45A H 0.0529 0.4760 0.9347 0.066 Uiso 1 1 calc R U . . .
H45B H 0.1498 0.4605 0.9034 0.066 Uiso 1 1 calc R U . . .
C46 C 0.0722(4) 0.40589(18) 0.9327(2) 0.0498(13) Uani 1 1 d . . . . .
H46A H 0.0987 0.4058 0.9734 0.060 Uiso 1 1 calc R U . . .
H46B H 0.0029 0.3966 0.9328 0.060 Uiso 1 1 calc R U . . .
O16 O 0.1248(2) 0.37342(12) 0.89901(14) 0.0448(8) Uani 1 1 d . . . . .
C47 C 0.1222(4) 0.32771(18) 0.9233(2) 0.0457(12) Uani 1 1 d . . . . .
H47A H 0.0544 0.3161 0.9223 0.055 Uiso 1 1 calc R U . . .
H47B H 0.1470 0.3285 0.9644 0.055 Uiso 1 1 calc R U . . .
C48 C 0.1837(4) 0.29581(18) 0.8890(2) 0.0490(12) Uani 1 1 d . . . . .
H48A H 0.2505 0.3086 0.8887 0.059 Uiso 1 1 calc R U . . .
H48B H 0.1874 0.2650 0.9085 0.059 Uiso 1 1 calc R U . . .
C49 C 0.0935(4) 0.50180(18) 0.7035(3) 0.0518(13) Uani 1 1 d . . . . .
H49A H 0.1283 0.5184 0.7359 0.062 Uiso 1 1 calc R U . . .
H49B H 0.0677 0.5256 0.6756 0.062 Uiso 1 1 calc R U . . .
C50 C 0.1644(4) 0.47156(18) 0.6734(2) 0.0495(13) Uani 1 1 d . . . . .
H50A H 0.1303 0.4543 0.6413 0.059 Uiso 1 1 calc R U . . .
H50B H 0.2152 0.4913 0.6566 0.059 Uiso 1 1 calc R U . . .
O17 O 0.2077(2) 0.43976(11) 0.71347(14) 0.0410(7) Uani 1 1 d . . . . .
C51 C 0.2838(3) 0.41364(18) 0.6885(2) 0.0448(12) Uani 1 1 d . . . . .
H51A H 0.3352 0.4352 0.6760 0.054 Uiso 1 1 calc R U . . .
H51B H 0.2577 0.3966 0.6538 0.054 Uiso 1 1 calc R U . . .
C52 C 0.3260(3) 0.38005(18) 0.7314(2) 0.0457(12) Uani 1 1 d . . . . .
H52A H 0.3829 0.3644 0.7150 0.055 Uiso 1 1 calc R U . . .
H52B H 0.3486 0.3970 0.7670 0.055 Uiso 1 1 calc R U . . .
O18 O 0.2563(2) 0.34606(11) 0.74587(15) 0.0423(8) Uani 1 1 d . . . . .
C53 C 0.3000(4) 0.30850(18) 0.7784(3) 0.0504(13) Uani 1 1 d . . . . .
H53A H 0.3303 0.3206 0.8152 0.060 Uiso 1 1 calc R U . . .
H53B H 0.3517 0.2940 0.7557 0.060 Uiso 1 1 calc R U . . .
C54 C 0.2244(4) 0.27231(17) 0.7916(3) 0.0520(13) Uani 1 1 d . . . . .
H54A H 0.1944 0.2608 0.7544 0.062 Uiso 1 1 calc R U . . .
H54B H 0.2573 0.2455 0.8114 0.062 Uiso 1 1 calc R U . . .
C1_1 C 0.1060(4) 0.3931(2) 0.4957(2) 0.105(3) Uani 1 1 d G . . . .
C2_1 C 0.0232(4) 0.3985(2) 0.5276(3) 0.095(3) Uani 1 1 d G . . . .
H2_1 H -0.0266 0.4195 0.5146 0.114 Uiso 1 1 calc R U . . .
C3_1 C 0.0133(4) 0.3732(2) 0.5786(2) 0.106(3) Uani 1 1 d G . . . .
H3_1 H -0.0433 0.3769 0.6004 0.127 Uiso 1 1 calc R U . . .
C4_1 C 0.0862(5) 0.3425(2) 0.5977(2) 0.110(3) Uani 1 1 d G . . . .
H4_1 H 0.0794 0.3252 0.6326 0.132 Uiso 1 1 calc R U . . .
C5_1 C 0.1690(4) 0.33706(19) 0.5658(3) 0.111(3) Uani 1 1 d G . . . .
H5_1 H 0.2188 0.3161 0.5789 0.133 Uiso 1 1 calc R U . . .
C6_1 C 0.1789(3) 0.3624(2) 0.5148(3) 0.128(4) Uani 1 1 d G . . . .
H6_1 H 0.2355 0.3587 0.4930 0.153 Uiso 1 1 calc R U . . .
C7_1 C 0.1045(7) 0.4193(3) 0.4375(3) 0.111(3) Uani 1 1 d . . . . .
H7A_1 H 0.0646 0.4475 0.4403 0.166 Uiso 1 1 calc R U . . .
H7B_1 H 0.0769 0.3990 0.4067 0.166 Uiso 1 1 calc R U . . .
H7C_1 H 0.1710 0.4280 0.4285 0.166 Uiso 1 1 calc R U . . .
C1_2 C 0.7251(3) 0.98052(15) 0.53422(19) 0.0668(17) Uani 1 1 d G . . . .
C2_2 C 0.6613(3) 0.95495(17) 0.4980(2) 0.079(2) Uani 1 1 d G . . . .
H2_2 H 0.5935 0.9553 0.5044 0.095 Uiso 1 1 calc R U . . .
C3_2 C 0.6967(5) 0.92885(16) 0.4526(2) 0.100(3) Uani 1 1 d G . . . .
H3_2 H 0.6532 0.9114 0.4278 0.120 Uiso 1 1 calc R U . . .
C4_2 C 0.7959(6) 0.92832(18) 0.44326(19) 0.111(3) Uani 1 1 d G . . . .
H4_2 H 0.8201 0.9105 0.4122 0.133 Uiso 1 1 calc R U . . .
C5_2 C 0.8597(3) 0.9539(2) 0.4794(3) 0.103(3) Uani 1 1 d G . . . .
H5_2 H 0.9274 0.9535 0.4731 0.123 Uiso 1 1 calc R U . . .
C6_2 C 0.8242(3) 0.97999(16) 0.5249(2) 0.081(2) Uani 1 1 d G . . . .
H6_2 H 0.8678 0.9975 0.5496 0.097 Uiso 1 1 calc R U . . .
C7_2 C 0.6893(9) 1.0068(3) 0.5844(4) 0.132(4) Uani 1 1 d . . . . .
H7A_2 H 0.6513 1.0338 0.5703 0.198 Uiso 1 1 calc R U . . .
H7B_2 H 0.7448 1.0176 0.6090 0.198 Uiso 1 1 calc R U . . .
H7C_2 H 0.6481 0.9864 0.6071 0.198 Uiso 1 1 calc R U . . .
 
loop_
 _atom_site_aniso_label
 _atom_site_aniso_U_11
 _atom_site_aniso_U_22
 _atom_site_aniso_U_33
 _atom_site_aniso_U_23
 _atom_site_aniso_U_13
 _atom_site_aniso_U_12
Ta1 0.02883(10) 0.02417(18) 0.02886(9) -0.00035(15) 0.00380(7) -0.00194(14)
As1 0.0295(3) 0.0313(5) 0.0381(3) 0.0005(4) 0.0027(2) -0.0018(4)
Ge2 0.0364(4) 0.0279(5) 0.0428(3) 0.0010(4) 0.0107(3) 0.0038(3)
Ge3 0.0461(5) 0.0327(5) 0.0314(4) -0.0013(3) 0.0070(3) -0.0032(4)
Ge4 0.0345(3) 0.0279(4) 0.0378(3) 0.0000(3) 0.0053(2) -0.0046(3)
As5 0.0297(3) 0.0288(4) 0.0354(2) -0.0006(3) 0.0066(2) -0.0005(3)
Ge6 0.0338(3) 0.0302(5) 0.0336(3) 0.0015(4) 0.0069(2) -0.0008(4)
As7 0.0465(3) 0.0374(3) 0.0314(3) -0.0007(2) 0.0030(2) -0.0039(2)
Ge8 0.0328(3) 0.0370(4) 0.0389(3) 0.0005(3) -0.0032(2) -0.0001(3)
As9 0.0361(2) 0.0343(2) 0.0364(2) -0.00109(19) 0.00271(19) -0.00377(19)
Ge10 0.0334(3) 0.0389(4) 0.0333(3) 0.0023(3) 0.0043(2) -0.0045(3)
Ta1A 0.02883(10) 0.02417(18) 0.02886(9) -0.00035(15) 0.00380(7) -0.00194(14)
As1A 0.0295(3) 0.0313(5) 0.0381(3) 0.0005(4) 0.0027(2) -0.0018(4)
Ge2A 0.0364(4) 0.0279(5) 0.0428(3) 0.0010(4) 0.0107(3) 0.0038(3)
As3A 0.0461(5) 0.0327(5) 0.0314(4) -0.0013(3) 0.0070(3) -0.0032(4)
Ge4A 0.0345(3) 0.0279(4) 0.0378(3) 0.0000(3) 0.0053(2) -0.0046(3)
As5A 0.0297(3) 0.0288(4) 0.0354(2) -0.0006(3) 0.0066(2) -0.0005(3)
Ge6A 0.0338(3) 0.0302(5) 0.0336(3) 0.0015(4) 0.0069(2) -0.0008(4)
Ge7A 0.055(3) 0.066(5) 0.087(4) 0.003(3) -0.004(3) 0.019(3)
Ge8A 0.067(3) 0.054(4) 0.074(4) 0.021(3) 0.030(3) 0.005(3)
As9A 0.0361(2) 0.0343(2) 0.0364(2) -0.00109(19) 0.00271(19) -0.00377(19)
Ge9B 0.093(5) 0.103(6) 0.132(7) 0.064(5) 0.045(5) 0.032(4)
K1 0.0339(5) 0.0383(5) 0.0355(5) -0.0034(4) 0.0030(4) -0.0015(4)
N1 0.041(2) 0.048(2) 0.038(2) 0.0044(18) 0.0058(17) 0.0035(18)
N2 0.037(2) 0.065(3) 0.055(3) -0.002(2) 0.009(2) -0.005(2)
C1 0.038(3) 0.063(3) 0.064(4) 0.002(3) 0.010(3) -0.007(2)
C2 0.057(3) 0.068(4) 0.056(3) 0.007(3) 0.006(3) -0.013(3)
O1 0.056(2) 0.085(3) 0.047(2) 0.000(2) 0.0018(18) -0.019(2)
C3 0.044(3) 0.076(4) 0.055(3) 0.010(3) -0.009(3) -0.009(3)
C4 0.057(3) 0.074(4) 0.044(3) 0.001(3) -0.005(3) -0.011(3)
O2 0.0440(19) 0.060(2) 0.0444(19) -0.0028(17) 0.0038(15) -0.0026(17)
C5 0.054(3) 0.076(4) 0.038(3) 0.015(3) 0.003(2) 0.005(3)
C6 0.061(4) 0.074(4) 0.048(3) 0.016(3) 0.017(3) 0.005(3)
C7 0.051(3) 0.057(3) 0.047(3) -0.002(2) 0.008(2) 0.014(3)
C8 0.057(3) 0.056(3) 0.042(3) -0.009(2) 0.006(2) 0.011(3)
O3 0.057(2) 0.047(2) 0.0437(19) -0.0095(16) 0.0036(17) -0.0020(17)
C9 0.057(4) 0.074(4) 0.063(4) -0.026(3) -0.009(3) 0.000(3)
C10 0.056(4) 0.106(5) 0.056(4) -0.028(4) -0.008(3) -0.012(4)
O4 0.046(2) 0.068(3) 0.061(2) -0.014(2) 0.0008(18) -0.0036(18)
C11 0.048(3) 0.068(4) 0.072(4) -0.006(3) 0.002(3) -0.020(3)
C12 0.047(3) 0.057(3) 0.074(4) 0.005(3) 0.017(3) -0.007(3)
C13 0.053(3) 0.058(3) 0.044(3) 0.010(2) 0.016(2) 0.014(3)
C14 0.060(3) 0.065(4) 0.034(3) 0.006(2) 0.005(2) 0.009(3)
O5 0.0468(19) 0.057(2) 0.0355(17) 0.0046(15) 0.0081(15) 0.0166(16)
C15 0.053(3) 0.070(4) 0.046(3) 0.019(3) 0.004(2) 0.016(3)
C16 0.060(3) 0.062(4) 0.066(4) 0.016(3) 0.021(3) 0.026(3)
O6 0.049(2) 0.056(2) 0.047(2) 0.0077(17) 0.0112(16) 0.0100(17)
C17 0.061(3) 0.065(4) 0.056(3) -0.001(3) 0.024(3) 0.005(3)
C18 0.047(3) 0.066(4) 0.057(3) 0.001(3) 0.017(3) 0.008(3)
K2 0.0280(4) 0.0368(5) 0.0356(5) -0.0025(4) 0.0058(4) 0.0003(4)
N3 0.035(2) 0.043(2) 0.049(2) 0.0005(19) 0.0002(18) 0.0019(17)
N4 0.0334(19) 0.038(2) 0.041(2) 0.0020(17) 0.0075(16) 0.0017(16)
C19 0.029(2) 0.052(3) 0.055(3) 0.002(2) -0.002(2) 0.004(2)
C20 0.028(2) 0.064(4) 0.063(3) 0.006(3) 0.001(2) -0.004(2)
O7 0.0325(17) 0.048(2) 0.075(3) 0.0130(18) 0.0009(17) -0.0044(15)
C21 0.044(3) 0.056(4) 0.087(5) 0.010(3) -0.004(3) -0.011(3)
C22 0.048(3) 0.059(4) 0.079(4) 0.007(3) 0.007(3) -0.015(3)
O8 0.0365(18) 0.044(2) 0.078(3) 0.0128(19) 0.0029(18) -0.0053(15)
C23 0.047(3) 0.042(3) 0.065(3) 0.011(2) 0.017(3) 0.003(2)
C24 0.047(3) 0.038(3) 0.046(3) 0.008(2) 0.005(2) 0.004(2)
C25 0.041(3) 0.049(3) 0.047(3) -0.001(2) -0.006(2) 0.005(2)
C26 0.050(3) 0.051(3) 0.039(3) 0.005(2) 0.002(2) -0.001(2)
O9 0.0339(16) 0.054(2) 0.0389(18) -0.0001(15) 0.0027(14) 0.0020(15)
C27 0.039(3) 0.095(4) 0.032(3) -0.002(3) 0.009(2) 0.003(3)
C28 0.035(3) 0.083(4) 0.045(3) -0.023(3) 0.008(2) 0.010(3)
O10 0.0309(15) 0.0422(18) 0.0338(16) -0.0067(13) 0.0064(13) 0.0055(13)
C29 0.034(2) 0.036(2) 0.048(3) -0.001(2) 0.012(2) 0.0078(19)
C30 0.031(2) 0.038(2) 0.046(3) 0.008(2) 0.004(2) 0.0035(19)
C31 0.042(3) 0.040(3) 0.057(3) 0.005(2) -0.001(2) 0.008(2)
C32 0.042(3) 0.041(3) 0.063(3) -0.002(2) 0.011(2) 0.006(2)
O11 0.0374(17) 0.0429(19) 0.0421(18) -0.0083(14) 0.0064(14) 0.0030(14)
C33 0.057(3) 0.040(3) 0.041(3) -0.009(2) 0.012(2) 0.003(2)
C34 0.056(3) 0.037(3) 0.038(3) -0.009(2) 0.005(2) -0.006(2)
O12 0.0374(17) 0.0368(17) 0.0430(18) -0.0054(14) 0.0039(14) -0.0005(14)
C35 0.048(3) 0.048(3) 0.040(3) -0.008(2) 0.005(2) -0.003(2)
C36 0.044(3) 0.052(3) 0.039(3) 0.005(2) 0.000(2) 0.003(2)
K3 0.0320(5) 0.0340(5) 0.0418(5) 0.0031(4) 0.0039(4) -0.0019(4)
N5 0.038(2) 0.036(2) 0.053(2) 0.0052(18) 0.0002(18) 0.0020(17)
N6 0.041(2) 0.036(2) 0.054(2) 0.0045(18) 0.0064(19) -0.0033(17)
C37 0.040(3) 0.048(3) 0.053(3) 0.012(2) 0.000(2) 0.006(2)
C38 0.036(3) 0.054(3) 0.056(3) 0.009(3) -0.002(2) -0.001(2)
O13 0.0398(18) 0.043(2) 0.062(2) 0.0039(17) -0.0011(16) -0.0046(15)
C39 0.037(3) 0.064(4) 0.075(4) 0.009(3) -0.003(3) -0.015(3)
C40 0.053(3) 0.051(3) 0.066(4) 0.003(3) -0.011(3) -0.019(3)
O14 0.046(2) 0.042(2) 0.059(2) 0.0043(17) -0.0076(17) -0.0092(16)
C41 0.055(3) 0.038(3) 0.063(3) -0.003(2) 0.001(3) -0.007(2)
C42 0.052(3) 0.032(3) 0.067(4) 0.008(2) 0.001(3) -0.004(2)
C43 0.053(3) 0.037(3) 0.063(3) 0.001(2) 0.002(3) 0.009(2)
C44 0.066(4) 0.037(3) 0.062(4) 0.001(2) 0.001(3) 0.007(3)
O15 0.058(2) 0.0396(19) 0.047(2) -0.0036(15) -0.0034(17) 0.0014(16)
C45 0.066(4) 0.048(3) 0.050(3) -0.006(2) -0.001(3) 0.003(3)
C46 0.058(3) 0.050(3) 0.041(3) -0.003(2) 0.004(2) 0.002(3)
O16 0.050(2) 0.0423(19) 0.0428(19) 0.0044(15) 0.0057(16) 0.0019(15)
C47 0.045(3) 0.048(3) 0.044(3) 0.007(2) 0.003(2) -0.005(2)
C48 0.047(3) 0.043(3) 0.057(3) 0.010(2) -0.002(2) 0.002(2)
C49 0.042(3) 0.041(3) 0.072(4) 0.015(3) 0.000(3) -0.002(2)
C50 0.041(3) 0.046(3) 0.061(3) 0.022(3) 0.000(2) -0.005(2)
O17 0.0355(17) 0.0427(19) 0.0452(18) 0.0088(15) 0.0063(14) 0.0011(14)
C51 0.038(3) 0.048(3) 0.049(3) 0.004(2) 0.008(2) -0.004(2)
C52 0.030(2) 0.050(3) 0.058(3) 0.002(2) 0.012(2) 0.000(2)
O18 0.0371(17) 0.0375(18) 0.053(2) 0.0052(15) 0.0059(15) 0.0022(14)
C53 0.044(3) 0.042(3) 0.066(3) 0.005(2) 0.012(3) 0.008(2)
C54 0.054(3) 0.034(3) 0.068(4) 0.004(2) 0.011(3) 0.007(2)
C1_1 0.057(4) 0.119(7) 0.139(8) -0.048(6) 0.002(5) -0.022(5)
C2_1 0.086(5) 0.109(6) 0.093(6) 0.010(5) 0.031(5) -0.005(5)
C3_1 0.113(7) 0.128(8) 0.075(5) -0.024(5) -0.001(5) 0.011(6)
C4_1 0.131(8) 0.096(7) 0.102(7) 0.001(5) -0.008(6) -0.020(6)
C5_1 0.130(8) 0.068(5) 0.137(9) 0.000(5) 0.025(7) -0.001(5)
C6_1 0.101(7) 0.089(6) 0.198(12) -0.067(7) 0.064(8) -0.032(6)
C7_1 0.147(8) 0.130(8) 0.057(4) -0.003(5) 0.026(5) -0.057(6)
C1_2 0.085(5) 0.050(3) 0.066(4) 0.006(3) 0.010(3) 0.007(3)
C2_2 0.071(4) 0.062(4) 0.104(6) 0.028(4) -0.012(4) 0.000(4)
C3_2 0.147(8) 0.064(5) 0.084(6) 0.003(4) -0.056(6) 0.013(5)
C4_2 0.185(11) 0.088(6) 0.061(5) 0.015(4) 0.022(6) 0.044(7)
C5_2 0.107(7) 0.077(6) 0.126(8) 0.017(5) 0.024(6) 0.014(5)
C6_2 0.069(4) 0.058(4) 0.114(6) 0.005(4) 0.003(4) -0.008(3)
C7_2 0.215(12) 0.081(6) 0.107(7) 0.001(5) 0.072(8) 0.008(7)
 
_geom_special_details
;
 All esds (except the esd in the dihedral angle between two l.s. planes)
 are estimated using the full covariance matrix.  The cell esds are taken
 into account individually in the estimation of esds in distances, angles
 and torsion angles; correlations between esds in cell parameters are only
 used when they are defined by crystal symmetry.  An approximate (isotropic)
 treatment of cell esds is used for estimating esds involving l.s. planes.
;
 
loop_
 _geom_bond_atom_site_label_1
 _geom_bond_atom_site_label_2
 _geom_bond_distance
 _geom_bond_site_symmetry_2
 _geom_bond_publ_flag
Ta1 As5 2.4960(9) . ?
Ta1 As1 2.5046(11) . ?
Ta1 As9 2.5413(6) . ?
Ta1 As7 2.6229(7) . ?
Ta1 Ge3 2.7194(12) . ?
Ta1 Ge4 2.9590(7) . ?
Ta1 Ge2 2.9888(6) . ?
Ta1 Ge6 3.0498(11) . ?
Ta1 Ge8 3.1089(8) . ?
Ta1 Ge10 3.1222(7) . ?
As1 Ge2 2.5156(11) . ?
As1 Ge6 2.5246(15) . ?
Ge2 Ge3 2.5425(12) . ?
Ge2 Ge6 2.7334(12) . ?
Ge2 Ge4 2.8041(11) . ?
Ge3 Ge4 2.5186(13) . ?
Ge3 As7 2.6266(10) . ?
Ge4 As5 2.4966(9) . ?
Ge4 Ge6 2.7612(14) . ?
As5 Ge6 2.5218(12) . ?
As7 Ge10 2.5045(9) . ?
As7 Ge8 2.5189(9) . ?
Ge8 As9 2.4908(8) . ?
Ge8 Ge10 2.6087(8) . ?
As9 Ge10 2.4770(7) . ?
Ta1A As1A 2.455(10) . ?
Ta1A As5A 2.494(8) . ?
Ta1A As3A 2.522(10) . ?
Ta1A Ge8A 2.699(6) . ?
Ta1A Ge7A 2.746(7) . ?
Ta1A Ge4A 2.957(7) . ?
Ta1A Ge6A 2.960(10) . ?
Ta1A Ge2A 3.043(6) . ?
As1A Ge2A 2.436(11) . ?
As1A Ge6A 2.532(13) . ?
Ge2A As3A 2.466(12) . ?
Ge2A Ge6A 2.666(11) . ?
Ge2A Ge4A 2.802(10) . ?
As3A Ge4A 2.471(11) . ?
Ge4A As5A 2.454(9) . ?
Ge4A Ge6A 2.561(13) . ?
As5A Ge6A 2.443(12) . ?
Ge7A Ge9B 2.528(12) . ?
Ge7A Ge8A 2.600(8) . ?
Ge8A Ge9B 2.525(10) . ?
K1 O1 2.705(4) . ?
K1 O3 2.724(3) . ?
K1 O6 2.773(4) . ?
K1 O5 2.813(3) . ?
K1 O2 2.843(4) . ?
K1 O4 2.874(4) . ?
K1 N1 2.971(4) . ?
K1 N2 2.998(4) . ?
K1 C17 3.401(6) . ?
K1 C10 3.469(6) . ?
K1 C3 3.492(6) . ?
K1 C16 3.532(5) . ?
N1 C7 1.453(7) . ?
N1 C13 1.462(6) . ?
N1 C1 1.470(7) . ?
N2 C18 1.466(7) . ?
N2 C6 1.469(7) . ?
N2 C12 1.479(7) . ?
C1 C2 1.480(8) . ?
C1 H1A 0.9900 . ?
C1 H1B 0.9900 . ?
C2 O1 1.446(6) . ?
C2 H2A 0.9900 . ?
C2 H2B 0.9900 . ?
O1 C3 1.434(7) . ?
C3 C4 1.510(8) . ?
C3 H3A 0.9900 . ?
C3 H3B 0.9900 . ?
C4 O2 1.420(7) . ?
C4 H4A 0.9900 . ?
C4 H4B 0.9900 . ?
O2 C5 1.406(6) . ?
C5 C6 1.492(9) . ?
C5 H5A 0.9900 . ?
C5 H5B 0.9900 . ?
C6 H6A 0.9900 . ?
C6 H6B 0.9900 . ?
C7 C8 1.504(8) . ?
C7 H7A 0.9900 . ?
C7 H7B 0.9900 . ?
C8 O3 1.420(6) . ?
C8 H8A 0.9900 . ?
C8 H8B 0.9900 . ?
O3 C9 1.390(7) . ?
C9 C10 1.477(8) . ?
C9 H9A 0.9900 . ?
C9 H9B 0.9900 . ?
C10 O4 1.409(7) . ?
C10 H10A 0.9900 . ?
C10 H10B 0.9900 . ?
O4 C11 1.426(7) . ?
C11 C12 1.484(9) . ?
C11 H11A 0.9900 . ?
C11 H11B 0.9900 . ?
C12 H12A 0.9900 . ?
C12 H12B 0.9900 . ?
C13 C14 1.498(8) . ?
C13 H13A 0.9900 . ?
C13 H13B 0.9900 . ?
C14 O5 1.439(6) . ?
C14 H14A 0.9900 . ?
C14 H14B 0.9900 . ?
O5 C15 1.416(6) . ?
C15 C16 1.508(7) . ?
C15 H15A 0.9900 . ?
C15 H15B 0.9900 . ?
C16 O6 1.409(7) . ?
C16 H16A 0.9900 . ?
C16 H16B 0.9900 . ?
O6 C17 1.432(6) . ?
C17 C18 1.500(8) . ?
C17 H17A 0.9900 . ?
C17 H17B 0.9900 . ?
C18 H18A 0.9900 . ?
C18 H18B 0.9900 . ?
K2 O8 2.772(4) . ?
K2 O10 2.806(3) . ?
K2 O11 2.824(3) . ?
K2 O9 2.844(3) . ?
K2 O7 2.848(3) . ?
K2 O12 2.890(3) . ?
K2 N4 3.007(4) . ?
K2 N3 3.008(4) . ?
N3 C19 1.462(6) . ?
N3 C25 1.469(6) . ?
N3 C31 1.476(6) . ?
N4 C30 1.468(5) . ?
N4 C24 1.470(6) . ?
N4 C36 1.475(6) . ?
C19 C20 1.490(7) . ?
C19 H19A 0.9900 . ?
C19 H19B 0.9900 . ?
C20 O7 1.422(6) . ?
C20 H20A 0.9900 . ?
C20 H20B 0.9900 . ?
O7 C21 1.424(7) . ?
C21 C22 1.449(9) . ?
C21 H21A 0.9900 . ?
C21 H21B 0.9900 . ?
C22 O8 1.447(6) . ?
C22 H22A 0.9900 . ?
C22 H22B 0.9900 . ?
O8 C23 1.385(7) . ?
C23 C24 1.496(7) . ?
C23 H23A 0.9900 . ?
C23 H23B 0.9900 . ?
C24 H24A 0.9900 . ?
C24 H24B 0.9900 . ?
C25 C26 1.490(7) . ?
C25 H25A 0.9900 . ?
C25 H25B 0.9900 . ?
C26 O9 1.425(6) . ?
C26 H26A 0.9900 . ?
C26 H26B 0.9900 . ?
O9 C27 1.434(5) . ?
C27 C28 1.482(8) . ?
C27 H27A 0.9900 . ?
C27 H27B 0.9900 . ?
C28 O10 1.421(6) . ?
C28 H28A 0.9900 . ?
C28 H28B 0.9900 . ?
O10 C29 1.421(6) . ?
C29 C30 1.502(7) . ?
C29 H29A 0.9900 . ?
C29 H29B 0.9900 . ?
C30 H30A 0.9900 . ?
C30 H30B 0.9900 . ?
C31 C32 1.498(8) . ?
C31 H31A 0.9900 . ?
C31 H31B 0.9900 . ?
C32 O11 1.444(6) . ?
C32 H32A 0.9900 . ?
C32 H32B 0.9900 . ?
O11 C33 1.422(6) . ?
C33 C34 1.493(7) . ?
C33 H33A 0.9900 . ?
C33 H33B 0.9900 . ?
C34 O12 1.414(6) . ?
C34 H34A 0.9900 . ?
C34 H34B 0.9900 . ?
O12 C35 1.409(6) . ?
C35 C36 1.506(7) . ?
C35 H35A 0.9900 . ?
C35 H35B 0.9900 . ?
C36 H36A 0.9900 . ?
C36 H36B 0.9900 . ?
K3 O18 2.773(3) . ?
K3 O15 2.792(3) . ?
K3 O13 2.815(4) . ?
K3 O14 2.824(3) . ?
K3 O16 2.827(4) . ?
K3 O17 2.863(3) . ?
K3 N6 3.036(4) . ?
K3 N5 3.054(4) . ?
N5 C43 1.462(6) . ?
N5 C37 1.465(7) . ?
N5 C49 1.465(6) . ?
N6 C42 1.472(6) . ?
N6 C48 1.472(7) . ?
N6 C54 1.475(6) . ?
C37 C38 1.492(7) . ?
C37 H37A 0.9900 . ?
C37 H37B 0.9900 . ?
C38 O13 1.411(6) . ?
C38 H38A 0.9900 . ?
C38 H38B 0.9900 . ?
O13 C39 1.439(6) . ?
C39 C40 1.462(8) . ?
C39 H39A 0.9900 . ?
C39 H39B 0.9900 . ?
C40 O14 1.430(7) . ?
C40 H40A 0.9900 . ?
C40 H40B 0.9900 . ?
O14 C41 1.422(6) . ?
C41 C42 1.484(8) . ?
C41 H41A 0.9900 . ?
C41 H41B 0.9900 . ?
C42 H42A 0.9900 . ?
C42 H42B 0.9900 . ?
C43 C44 1.520(8) . ?
C43 H43A 0.9900 . ?
C43 H43B 0.9900 . ?
C44 O15 1.433(6) . ?
C44 H44A 0.9900 . ?
C44 H44B 0.9900 . ?
O15 C45 1.427(7) . ?
C45 C46 1.463(7) . ?
C45 H45A 0.9900 . ?
C45 H45B 0.9900 . ?
C46 O16 1.427(6) . ?
C46 H46A 0.9900 . ?
C46 H46B 0.9900 . ?
O16 C47 1.423(6) . ?
C47 C48 1.492(7) . ?
C47 H47A 0.9900 . ?
C47 H47B 0.9900 . ?
C48 H48A 0.9900 . ?
C48 H48B 0.9900 . ?
C49 C50 1.495(7) . ?
C49 H49A 0.9900 . ?
C49 H49B 0.9900 . ?
C50 O17 1.408(6) . ?
C50 H50A 0.9900 . ?
C50 H50B 0.9900 . ?
O17 C51 1.428(6) . ?
C51 C52 1.477(7) . ?
C51 H51A 0.9900 . ?
C51 H51B 0.9900 . ?
C52 O18 1.415(5) . ?
C52 H52A 0.9900 . ?
C52 H52B 0.9900 . ?
O18 C53 1.426(6) . ?
C53 C54 1.507(7) . ?
C53 H53A 0.9900 . ?
C53 H53B 0.9900 . ?
C54 H54A 0.9900 . ?
C54 H54B 0.9900 . ?
C1_1 C2_1 1.3900 . ?
C1_1 C6_1 1.3900 . ?
C1_1 C7_1 1.531(9) . ?
C2_1 C3_1 1.3900 . ?
C2_1 H2_1 0.9500 . ?
C3_1 C4_1 1.3900 . ?
C3_1 H3_1 0.9500 . ?
C4_1 C5_1 1.3900 . ?
C4_1 H4_1 0.9500 . ?
C5_1 C6_1 1.3900 . ?
C5_1 H5_1 0.9500 . ?
C6_1 H6_1 0.9500 . ?
C7_1 H7A_1 0.9800 . ?
C7_1 H7B_1 0.9800 . ?
C7_1 H7C_1 0.9800 . ?
C1_2 C2_2 1.3900 . ?
C1_2 C6_2 1.3900 . ?
C1_2 C7_2 1.479(9) . ?
C2_2 C3_2 1.3900 . ?
C2_2 H2_2 0.9500 . ?
C3_2 C4_2 1.3900 . ?
C3_2 H3_2 0.9500 . ?
C4_2 C5_2 1.3900 . ?
C4_2 H4_2 0.9500 . ?
C5_2 C6_2 1.3900 . ?
C5_2 H5_2 0.9500 . ?
C6_2 H6_2 0.9500 . ?
C7_2 H7A_2 0.9800 . ?
C7_2 H7B_2 0.9800 . ?
C7_2 H7C_2 0.9800 . ?
 
loop_
 _geom_angle_atom_site_label_1
 _geom_angle_atom_site_label_2
 _geom_angle_atom_site_label_3
 _geom_angle
 _geom_angle_site_symmetry_1
 _geom_angle_site_symmetry_3
 _geom_angle_publ_flag
As5 Ta1 As1 101.71(3) . . ?
As5 Ta1 As9 93.503(18) . . ?
As1 Ta1 As9 94.90(2) . . ?
As5 Ta1 As7 128.22(3) . . ?
As1 Ta1 As7 128.96(3) . . ?
As9 Ta1 As7 92.14(2) . . ?
As5 Ta1 Ge3 103.98(3) . . ?
As1 Ta1 Ge3 103.76(2) . . ?
As9 Ta1 Ge3 151.00(2) . . ?
As7 Ta1 Ge3 58.87(2) . . ?
As5 Ta1 Ge4 53.66(2) . . ?
As1 Ta1 Ge4 98.42(2) . . ?
As9 Ta1 Ge4 146.42(2) . . ?
As7 Ta1 Ge4 102.87(2) . . ?
Ge3 Ta1 Ge4 52.45(3) . . ?
As5 Ta1 Ge2 97.50(2) . . ?
As1 Ta1 Ge2 53.63(2) . . ?
As9 Ta1 Ge2 148.16(3) . . ?
As7 Ta1 Ge2 103.99(3) . . ?
Ge3 Ta1 Ge2 52.64(2) . . ?
Ge4 Ta1 Ge2 56.26(2) . . ?
As5 Ta1 Ge6 52.96(3) . . ?
As1 Ta1 Ge6 52.97(3) . . ?
As9 Ta1 Ge6 114.07(2) . . ?
As7 Ta1 Ge6 153.78(2) . . ?
Ge3 Ta1 Ge6 94.92(2) . . ?
Ge4 Ta1 Ge6 54.69(3) . . ?
Ge2 Ta1 Ge6 53.82(2) . . ?
As5 Ta1 Ge8 96.12(2) . . ?
As1 Ta1 Ge8 142.64(2) . . ?
As9 Ta1 Ge8 51.115(17) . . ?
As7 Ta1 Ge8 51.286(18) . . ?
Ge3 Ta1 Ge8 103.35(2) . . ?
Ge4 Ta1 Ge8 118.49(2) . . ?
Ge2 Ta1 Ge8 154.77(3) . . ?
Ge6 Ta1 Ge8 147.48(2) . . ?
As5 Ta1 Ge10 139.935(18) . . ?
As1 Ta1 Ge10 98.94(3) . . ?
As9 Ta1 Ge10 50.609(16) . . ?
As7 Ta1 Ge10 50.783(18) . . ?
Ge3 Ta1 Ge10 103.89(3) . . ?
Ge4 Ta1 Ge10 153.62(2) . . ?
Ge2 Ta1 Ge10 122.32(2) . . ?
Ge6 Ta1 Ge10 149.70(3) . . ?
Ge8 Ta1 Ge10 49.498(16) . . ?
Ta1 As1 Ge2 73.07(3) . . ?
Ta1 As1 Ge6 74.66(4) . . ?
Ge2 As1 Ge6 65.68(3) . . ?
As1 Ge2 Ge3 108.77(4) . . ?
As1 Ge2 Ge6 57.32(3) . . ?
Ge3 Ge2 Ge6 107.51(4) . . ?
As1 Ge2 Ge4 102.31(3) . . ?
Ge3 Ge2 Ge4 55.95(3) . . ?
Ge6 Ge2 Ge4 59.80(3) . . ?
As1 Ge2 Ta1 53.29(3) . . ?
Ge3 Ge2 Ta1 58.23(3) . . ?
Ge6 Ge2 Ta1 64.23(2) . . ?
Ge4 Ge2 Ta1 61.336(19) . . ?
Ge4 Ge3 Ge2 67.29(3) . . ?
Ge4 Ge3 As7 116.24(4) . . ?
Ge2 Ge3 As7 117.85(5) . . ?
Ge4 Ge3 Ta1 68.67(3) . . ?
Ge2 Ge3 Ta1 69.13(3) . . ?
As7 Ge3 Ta1 58.73(2) . . ?
As5 Ge4 Ge3 110.13(4) . . ?
As5 Ge4 Ge6 57.06(3) . . ?
Ge3 Ge4 Ge6 107.36(5) . . ?
As5 Ge4 Ge2 102.43(4) . . ?
Ge3 Ge4 Ge2 56.76(3) . . ?
Ge6 Ge4 Ge2 58.83(3) . . ?
As5 Ge4 Ta1 53.64(2) . . ?
Ge3 Ge4 Ta1 58.88(3) . . ?
Ge6 Ge4 Ta1 64.33(3) . . ?
Ge2 Ge4 Ta1 62.41(2) . . ?
Ta1 As5 Ge4 72.69(3) . . ?
Ta1 As5 Ge6 74.86(3) . . ?
Ge4 As5 Ge6 66.76(3) . . ?
As5 Ge6 As1 100.45(4) . . ?
As5 Ge6 Ge2 103.76(5) . . ?
As1 Ge6 Ge2 57.00(3) . . ?
As5 Ge6 Ge4 56.18(3) . . ?
As1 Ge6 Ge4 103.28(5) . . ?
Ge2 Ge6 Ge4 61.37(3) . . ?
As5 Ge6 Ta1 52.19(3) . . ?
As1 Ge6 Ta1 52.37(3) . . ?
Ge2 Ge6 Ta1 61.95(3) . . ?
Ge4 Ge6 Ta1 60.98(3) . . ?
Ge10 As7 Ge8 62.57(2) . . ?
Ge10 As7 Ta1 74.98(2) . . ?
Ge8 As7 Ta1 74.37(2) . . ?
Ge10 As7 Ge3 127.72(4) . . ?
Ge8 As7 Ge3 125.70(4) . . ?
Ta1 As7 Ge3 62.40(3) . . ?
As9 Ge8 As7 95.88(3) . . ?
As9 Ge8 Ge10 58.07(2) . . ?
As7 Ge8 Ge10 58.44(2) . . ?
As9 Ge8 Ta1 52.58(2) . . ?
As7 Ge8 Ta1 54.34(2) . . ?
Ge10 Ge8 Ta1 65.52(2) . . ?
Ge10 As9 Ge8 63.35(2) . . ?
Ge10 As9 Ta1 76.94(2) . . ?
Ge8 As9 Ta1 76.31(2) . . ?
As9 Ge10 As7 96.60(3) . . ?
As9 Ge10 Ge8 58.58(2) . . ?
As7 Ge10 Ge8 58.99(2) . . ?
As9 Ge10 Ta1 52.455(19) . . ?
As7 Ge10 Ta1 54.232(19) . . ?
Ge8 Ge10 Ta1 64.99(2) . . ?
As1A Ta1A As5A 103.2(3) . . ?
As1A Ta1A As3A 100.0(3) . . ?
As5A Ta1A As3A 103.4(3) . . ?
As1A Ta1A Ge8A 99.2(3) . . ?
As5A Ta1A Ge8A 145.8(2) . . ?
As3A Ta1A Ge8A 97.6(3) . . ?
As1A Ta1A Ge7A 149.3(3) . . ?
As5A Ta1A Ge7A 92.0(2) . . ?
As3A Ta1A Ge7A 102.2(3) . . ?
Ge8A Ta1A Ge7A 57.0(2) . . ?
As1A Ta1A Ge4A 96.3(2) . . ?
As5A Ta1A Ge4A 52.7(2) . . ?
As3A Ta1A Ge4A 52.9(3) . . ?
Ge8A Ta1A Ge4A 148.8(2) . . ?
Ge7A Ta1A Ge4A 114.0(2) . . ?
As1A Ta1A Ge6A 54.8(3) . . ?
As5A Ta1A Ge6A 52.4(3) . . ?
As3A Ta1A Ge6A 92.0(2) . . ?
Ge8A Ta1A Ge6A 153.7(3) . . ?
Ge7A Ta1A Ge6A 144.0(3) . . ?
Ge4A Ta1A Ge6A 51.3(2) . . ?
As1A Ta1A Ge2A 51.2(2) . . ?
As5A Ta1A Ge2A 97.0(2) . . ?
As3A Ta1A Ge2A 51.6(3) . . ?
Ge8A Ta1A Ge2A 117.1(2) . . ?
Ge7A Ta1A Ge2A 153.6(3) . . ?
Ge4A Ta1A Ge2A 55.7(2) . . ?
Ge6A Ta1A Ge2A 52.7(2) . . ?
Ge2A As1A Ta1A 76.9(3) . . ?
Ge2A As1A Ge6A 64.9(3) . . ?
Ta1A As1A Ge6A 72.8(4) . . ?
As1A Ge2A As3A 102.1(4) . . ?
As1A Ge2A Ge6A 59.3(3) . . ?
As3A Ge2A Ge6A 100.8(4) . . ?
As1A Ge2A Ge4A 100.8(3) . . ?
As3A Ge2A Ge4A 55.5(3) . . ?
Ge6A Ge2A Ge4A 55.8(3) . . ?
As1A Ge2A Ta1A 51.8(3) . . ?
As3A Ge2A Ta1A 53.2(3) . . ?
Ge6A Ge2A Ta1A 62.0(2) . . ?
Ge4A Ge2A Ta1A 60.62(18) . . ?
Ge2A As3A Ge4A 69.2(3) . . ?
Ge2A As3A Ta1A 75.2(3) . . ?
Ge4A As3A Ta1A 72.6(3) . . ?
As5A Ge4A As3A 106.1(3) . . ?
As5A Ge4A Ge6A 58.3(3) . . ?
As3A Ge4A Ge6A 103.7(4) . . ?
As5A Ge4A Ge2A 104.6(3) . . ?
As3A Ge4A Ge2A 55.3(3) . . ?
Ge6A Ge4A Ge2A 59.4(3) . . ?
As5A Ge4A Ta1A 53.9(2) . . ?
As3A Ge4A Ta1A 54.5(3) . . ?
Ge6A Ge4A Ta1A 64.4(3) . . ?
Ge2A Ge4A Ta1A 63.7(2) . . ?
Ge6A As5A Ge4A 63.1(3) . . ?
Ge6A As5A Ta1A 73.7(3) . . ?
Ge4A As5A Ta1A 73.4(2) . . ?
As5A Ge6A As1A 102.5(4) . . ?
As5A Ge6A Ge4A 58.7(3) . . ?
As1A Ge6A Ge4A 105.2(4) . . ?
As5A Ge6A Ge2A 109.1(5) . . ?
As1A Ge6A Ge2A 55.8(3) . . ?
Ge4A Ge6A Ge2A 64.8(3) . . ?
As5A Ge6A Ta1A 53.9(3) . . ?
As1A Ge6A Ta1A 52.4(3) . . ?
Ge4A Ge6A Ta1A 64.3(3) . . ?
Ge2A Ge6A Ta1A 65.2(3) . . ?
Ge9B Ge7A Ge8A 59.0(3) . . ?
Ge9B Ge7A Ta1A 108.3(3) . . ?
Ge8A Ge7A Ta1A 60.56(18) . . ?
Ge9B Ge8A Ge7A 59.1(3) . . ?
Ge9B Ge8A Ta1A 109.9(2) . . ?
Ge7A Ge8A Ta1A 62.4(2) . . ?
Ge8A Ge9B Ge7A 61.9(3) . . ?
O1 K1 O3 122.78(12) . . ?
O1 K1 O6 101.34(13) . . ?
O3 K1 O6 115.60(12) . . ?
O1 K1 O5 77.92(12) . . ?
O3 K1 O5 82.88(11) . . ?
O6 K1 O5 61.77(10) . . ?
O1 K1 O2 60.78(11) . . ?
O3 K1 O2 144.86(11) . . ?
O6 K1 O2 95.72(11) . . ?
O5 K1 O2 128.33(11) . . ?
O1 K1 O4 171.27(13) . . ?
O3 K1 O4 59.34(11) . . ?
O6 K1 O4 84.08(11) . . ?
O5 K1 O4 110.77(12) . . ?
O2 K1 O4 112.18(11) . . ?
O1 K1 N1 64.23(12) . . ?
O3 K1 N1 59.66(11) . . ?
O6 K1 N1 120.70(11) . . ?
O5 K1 N1 58.99(10) . . ?
O2 K1 N1 118.36(11) . . ?
O4 K1 N1 118.95(11) . . ?
O1 K1 N2 114.99(12) . . ?
O3 K1 N2 120.61(12) . . ?
O6 K1 N2 61.47(12) . . ?
O5 K1 N2 123.22(12) . . ?
O2 K1 N2 59.93(12) . . ?
O4 K1 N2 61.47(12) . . ?
N1 K1 N2 177.68(13) . . ?
O1 K1 C17 92.56(14) . . ?
O3 K1 C17 136.69(14) . . ?
O6 K1 C17 24.19(13) . . ?
O5 K1 C17 81.07(12) . . ?
O2 K1 C17 71.84(13) . . ?
O4 K1 C17 89.73(13) . . ?
N1 K1 C17 136.34(13) . . ?
N2 K1 C17 45.32(13) . . ?
O1 K1 C10 163.19(14) . . ?
O3 K1 C10 42.90(13) . . ?
O6 K1 C10 82.73(15) . . ?
O5 K1 C10 90.02(16) . . ?
O2 K1 C10 135.52(14) . . ?
O4 K1 C10 23.34(14) . . ?
N1 K1 C10 99.56(13) . . ?
N2 K1 C10 81.38(14) . . ?
C17 K1 C10 97.13(16) . . ?
O1 K1 C3 22.51(13) . . ?
O3 K1 C3 126.46(13) . . ?
O6 K1 C3 112.44(14) . . ?
O5 K1 C3 100.43(13) . . ?
O2 K1 C3 42.74(11) . . ?
O4 K1 C3 148.79(13) . . ?
N1 K1 C3 76.44(13) . . ?
N2 K1 C3 102.08(13) . . ?
C17 K1 C3 95.98(16) . . ?
C10 K1 C3 164.36(17) . . ?
O1 K1 C16 86.84(15) . . ?
O3 K1 C16 112.06(14) . . ?
O6 K1 C16 21.88(11) . . ?
O5 K1 C16 41.64(10) . . ?
O2 K1 C16 102.94(13) . . ?
O4 K1 C16 100.23(14) . . ?
N1 K1 C16 99.64(12) . . ?
N2 K1 C16 82.42(13) . . ?
C17 K1 C16 39.61(13) . . ?
C10 K1 C16 91.89(18) . . ?
C3 K1 C16 103.66(16) . . ?
C7 N1 C13 113.0(4) . . ?
C7 N1 C1 110.8(4) . . ?
C13 N1 C1 112.5(4) . . ?
C7 N1 K1 103.0(3) . . ?
C13 N1 K1 112.8(3) . . ?
C1 N1 K1 104.0(3) . . ?
C18 N2 C6 112.2(5) . . ?
C18 N2 C12 111.8(4) . . ?
C6 N2 C12 107.9(5) . . ?
C18 N2 K1 108.0(3) . . ?
C6 N2 K1 108.6(3) . . ?
C12 N2 K1 108.3(3) . . ?
N1 C1 C2 113.0(5) . . ?
N1 C1 H1A 109.0 . . ?
C2 C1 H1A 109.0 . . ?
N1 C1 H1B 109.0 . . ?
C2 C1 H1B 109.0 . . ?
H1A C1 H1B 107.8 . . ?
O1 C2 C1 113.6(5) . . ?
O1 C2 H2A 108.9 . . ?
C1 C2 H2A 108.9 . . ?
O1 C2 H2B 108.9 . . ?
C1 C2 H2B 108.9 . . ?
H2A C2 H2B 107.7 . . ?
C3 O1 C2 114.2(4) . . ?
C3 O1 K1 111.3(3) . . ?
C2 O1 K1 114.4(3) . . ?
O1 C3 C4 107.1(5) . . ?
O1 C3 K1 46.2(2) . . ?
C4 C3 K1 84.5(3) . . ?
O1 C3 H3A 110.3 . . ?
C4 C3 H3A 110.3 . . ?
K1 C3 H3A 81.9 . . ?
O1 C3 H3B 110.3 . . ?
C4 C3 H3B 110.3 . . ?
K1 C3 H3B 156.2 . . ?
H3A C3 H3B 108.5 . . ?
O2 C4 C3 109.0(5) . . ?
O2 C4 H4A 109.9 . . ?
C3 C4 H4A 109.9 . . ?
O2 C4 H4B 109.9 . . ?
C3 C4 H4B 109.9 . . ?
H4A C4 H4B 108.3 . . ?
C5 O2 C4 112.9(4) . . ?
C5 O2 K1 119.7(3) . . ?
C4 O2 K1 114.6(3) . . ?
O2 C5 C6 111.0(5) . . ?
O2 C5 H5A 109.4 . . ?
C6 C5 H5A 109.4 . . ?
O2 C5 H5B 109.4 . . ?
C6 C5 H5B 109.4 . . ?
H5A C5 H5B 108.0 . . ?
N2 C6 C5 113.8(5) . . ?
N2 C6 H6A 108.8 . . ?
C5 C6 H6A 108.8 . . ?
N2 C6 H6B 108.8 . . ?
C5 C6 H6B 108.8 . . ?
H6A C6 H6B 107.7 . . ?
N1 C7 C8 114.1(4) . . ?
N1 C7 H7A 108.7 . . ?
C8 C7 H7A 108.7 . . ?
N1 C7 H7B 108.7 . . ?
C8 C7 H7B 108.7 . . ?
H7A C7 H7B 107.6 . . ?
O3 C8 C7 109.8(4) . . ?
O3 C8 H8A 109.7 . . ?
C7 C8 H8A 109.7 . . ?
O3 C8 H8B 109.7 . . ?
C7 C8 H8B 109.7 . . ?
H8A C8 H8B 108.2 . . ?
C9 O3 C8 114.9(4) . . ?
C9 O3 K1 120.5(3) . . ?
C8 O3 K1 124.4(3) . . ?
O3 C9 C10 111.3(5) . . ?
O3 C9 H9A 109.4 . . ?
C10 C9 H9A 109.4 . . ?
O3 C9 H9B 109.4 . . ?
C10 C9 H9B 109.4 . . ?
H9A C9 H9B 108.0 . . ?
O4 C10 C9 111.4(5) . . ?
O4 C10 K1 53.9(3) . . ?
C9 C10 K1 84.3(3) . . ?
O4 C10 H10A 109.4 . . ?
C9 C10 H10A 109.4 . . ?
K1 C10 H10A 162.4 . . ?
O4 C10 H10B 109.4 . . ?
C9 C10 H10B 109.4 . . ?
K1 C10 H10B 76.4 . . ?
H10A C10 H10B 108.0 . . ?
C10 O4 C11 112.8(5) . . ?
C10 O4 K1 102.8(3) . . ?
C11 O4 K1 110.2(3) . . ?
O4 C11 C12 110.1(5) . . ?
O4 C11 H11A 109.6 . . ?
C12 C11 H11A 109.6 . . ?
O4 C11 H11B 109.6 . . ?
C12 C11 H11B 109.6 . . ?
H11A C11 H11B 108.2 . . ?
N2 C12 C11 113.0(5) . . ?
N2 C12 H12A 109.0 . . ?
C11 C12 H12A 109.0 . . ?
N2 C12 H12B 109.0 . . ?
C11 C12 H12B 109.0 . . ?
H12A C12 H12B 107.8 . . ?
N1 C13 C14 114.4(4) . . ?
N1 C13 H13A 108.7 . . ?
C14 C13 H13A 108.7 . . ?
N1 C13 H13B 108.7 . . ?
C14 C13 H13B 108.7 . . ?
H13A C13 H13B 107.6 . . ?
O5 C14 C13 108.1(4) . . ?
O5 C14 H14A 110.1 . . ?
C13 C14 H14A 110.1 . . ?
O5 C14 H14B 110.1 . . ?
C13 C14 H14B 110.1 . . ?
H14A C14 H14B 108.4 . . ?
C15 O5 C14 112.3(4) . . ?
C15 O5 K1 111.3(3) . . ?
C14 O5 K1 109.1(3) . . ?
O5 C15 C16 107.1(4) . . ?
O5 C15 H15A 110.3 . . ?
C16 C15 H15A 110.3 . . ?
O5 C15 H15B 110.3 . . ?
C16 C15 H15B 110.3 . . ?
H15A C15 H15B 108.5 . . ?
O6 C16 C15 108.6(5) . . ?
O6 C16 K1 47.2(2) . . ?
C15 C16 K1 79.5(3) . . ?
O6 C16 H16A 110.0 . . ?
C15 C16 H16A 110.0 . . ?
K1 C16 H16A 156.8 . . ?
O6 C16 H16B 110.0 . . ?
C15 C16 H16B 110.0 . . ?
K1 C16 H16B 86.9 . . ?
H16A C16 H16B 108.3 . . ?
C16 O6 C17 111.7(4) . . ?
C16 O6 K1 110.9(3) . . ?
C17 O6 K1 103.3(3) . . ?
O6 C17 C18 110.6(5) . . ?
O6 C17 K1 52.5(2) . . ?
C18 C17 K1 90.2(3) . . ?
O6 C17 H17A 109.5 . . ?
C18 C17 H17A 109.5 . . ?
K1 C17 H17A 72.3 . . ?
O6 C17 H17B 109.5 . . ?
C18 C17 H17B 109.5 . . ?
K1 C17 H17B 158.1 . . ?
H17A C17 H17B 108.1 . . ?
N2 C18 C17 114.4(4) . . ?
N2 C18 H18A 108.6 . . ?
C17 C18 H18A 108.6 . . ?
N2 C18 H18B 108.6 . . ?
C17 C18 H18B 108.6 . . ?
H18A C18 H18B 107.6 . . ?
O8 K2 O10 94.55(10) . . ?
O8 K2 O11 140.08(11) . . ?
O10 K2 O11 120.34(9) . . ?
O8 K2 O9 115.19(11) . . ?
O10 K2 O9 60.74(9) . . ?
O11 K2 O9 99.58(10) . . ?
O8 K2 O7 60.68(10) . . ?
O10 K2 O7 137.11(11) . . ?
O11 K2 O7 97.91(10) . . ?
O9 K2 O7 96.66(11) . . ?
O8 K2 O12 100.31(11) . . ?
O10 K2 O12 98.08(9) . . ?
O11 K2 O12 58.93(10) . . ?
O9 K2 O12 138.92(10) . . ?
O7 K2 O12 119.32(10) . . ?
O8 K2 N4 61.13(11) . . ?
O10 K2 N4 60.13(9) . . ?
O11 K2 N4 117.96(11) . . ?
O9 K2 N4 120.00(10) . . ?
O7 K2 N4 120.05(11) . . ?
O12 K2 N4 59.91(10) . . ?
O8 K2 N3 120.15(11) . . ?
O10 K2 N3 119.37(10) . . ?
O11 K2 N3 61.11(11) . . ?
O9 K2 N3 59.76(10) . . ?
O7 K2 N3 61.17(11) . . ?
O12 K2 N3 119.33(11) . . ?
N4 K2 N3 178.72(11) . . ?
C19 N3 C25 109.4(4) . . ?
C19 N3 C31 111.1(4) . . ?
C25 N3 C31 109.3(4) . . ?
C19 N3 K2 108.2(3) . . ?
C25 N3 K2 110.4(3) . . ?
C31 N3 K2 108.5(3) . . ?
C30 N4 C24 110.5(4) . . ?
C30 N4 C36 110.5(4) . . ?
C24 N4 C36 109.9(4) . . ?
C30 N4 K2 109.0(3) . . ?
C24 N4 K2 107.3(3) . . ?
C36 N4 K2 109.5(3) . . ?
N3 C19 C20 114.4(4) . . ?
N3 C19 H19A 108.7 . . ?
C20 C19 H19A 108.7 . . ?
N3 C19 H19B 108.7 . . ?
C20 C19 H19B 108.7 . . ?
H19A C19 H19B 107.6 . . ?
O7 C20 C19 110.7(5) . . ?
O7 C20 H20A 109.5 . . ?
C19 C20 H20A 109.5 . . ?
O7 C20 H20B 109.5 . . ?
C19 C20 H20B 109.5 . . ?
H20A C20 H20B 108.1 . . ?
C20 O7 C21 110.0(4) . . ?
C20 O7 K2 114.3(3) . . ?
C21 O7 K2 111.0(3) . . ?
O7 C21 C22 111.1(5) . . ?
O7 C21 H21A 109.4 . . ?
C22 C21 H21A 109.4 . . ?
O7 C21 H21B 109.4 . . ?
C22 C21 H21B 109.4 . . ?
H21A C21 H21B 108.0 . . ?
O8 C22 C21 109.0(5) . . ?
O8 C22 H22A 109.9 . . ?
C21 C22 H22A 109.9 . . ?
O8 C22 H22B 109.9 . . ?
C21 C22 H22B 109.9 . . ?
H22A C22 H22B 108.3 . . ?
C23 O8 C22 108.9(4) . . ?
C23 O8 K2 117.5(3) . . ?
C22 O8 K2 116.0(3) . . ?
O8 C23 C24 110.6(4) . . ?
O8 C23 H23A 109.5 . . ?
C24 C23 H23A 109.5 . . ?
O8 C23 H23B 109.5 . . ?
C24 C23 H23B 109.5 . . ?
H23A C23 H23B 108.1 . . ?
N4 C24 C23 114.5(4) . . ?
N4 C24 H24A 108.6 . . ?
C23 C24 H24A 108.6 . . ?
N4 C24 H24B 108.6 . . ?
C23 C24 H24B 108.6 . . ?
H24A C24 H24B 107.6 . . ?
N3 C25 C26 113.7(4) . . ?
N3 C25 H25A 108.8 . . ?
C26 C25 H25A 108.8 . . ?
N3 C25 H25B 108.8 . . ?
C26 C25 H25B 108.8 . . ?
H25A C25 H25B 107.7 . . ?
O9 C26 C25 109.0(4) . . ?
O9 C26 H26A 109.9 . . ?
C25 C26 H26A 109.9 . . ?
O9 C26 H26B 109.9 . . ?
C25 C26 H26B 109.9 . . ?
H26A C26 H26B 108.3 . . ?
C26 O9 C27 110.8(4) . . ?
C26 O9 K2 116.8(3) . . ?
C27 O9 K2 113.5(3) . . ?
O9 C27 C28 109.2(4) . . ?
O9 C27 H27A 109.8 . . ?
C28 C27 H27A 109.8 . . ?
O9 C27 H27B 109.8 . . ?
C28 C27 H27B 109.8 . . ?
H27A C27 H27B 108.3 . . ?
O10 C28 C27 110.2(4) . . ?
O10 C28 H28A 109.6 . . ?
C27 C28 H28A 109.6 . . ?
O10 C28 H28B 109.6 . . ?
C27 C28 H28B 109.6 . . ?
H28A C28 H28B 108.1 . . ?
C28 O10 C29 111.4(3) . . ?
C28 O10 K2 113.2(3) . . ?
C29 O10 K2 120.2(2) . . ?
O10 C29 C30 109.8(3) . . ?
O10 C29 H29A 109.7 . . ?
C30 C29 H29A 109.7 . . ?
O10 C29 H29B 109.7 . . ?
C30 C29 H29B 109.7 . . ?
H29A C29 H29B 108.2 . . ?
N4 C30 C29 114.1(4) . . ?
N4 C30 H30A 108.7 . . ?
C29 C30 H30A 108.7 . . ?
N4 C30 H30B 108.7 . . ?
C29 C30 H30B 108.7 . . ?
H30A C30 H30B 107.6 . . ?
N3 C31 C32 114.6(4) . . ?
N3 C31 H31A 108.6 . . ?
C32 C31 H31A 108.6 . . ?
N3 C31 H31B 108.6 . . ?
C32 C31 H31B 108.6 . . ?
H31A C31 H31B 107.6 . . ?
O11 C32 C31 109.8(4) . . ?
O11 C32 H32A 109.7 . . ?
C31 C32 H32A 109.7 . . ?
O11 C32 H32B 109.7 . . ?
C31 C32 H32B 109.7 . . ?
H32A C32 H32B 108.2 . . ?
C33 O11 C32 111.2(4) . . ?
C33 O11 K2 118.0(3) . . ?
C32 O11 K2 117.1(3) . . ?
O11 C33 C34 109.5(4) . . ?
O11 C33 H33A 109.8 . . ?
C34 C33 H33A 109.8 . . ?
O11 C33 H33B 109.8 . . ?
C34 C33 H33B 109.8 . . ?
H33A C33 H33B 108.2 . . ?
O12 C34 C33 110.5(4) . . ?
O12 C34 H34A 109.5 . . ?
C33 C34 H34A 109.5 . . ?
O12 C34 H34B 109.5 . . ?
C33 C34 H34B 109.5 . . ?
H34A C34 H34B 108.1 . . ?
C35 O12 C34 112.3(4) . . ?
C35 O12 K2 118.1(3) . . ?
C34 O12 K2 114.7(3) . . ?
O12 C35 C36 110.0(4) . . ?
O12 C35 H35A 109.7 . . ?
C36 C35 H35A 109.7 . . ?
O12 C35 H35B 109.7 . . ?
C36 C35 H35B 109.7 . . ?
H35A C35 H35B 108.2 . . ?
N4 C36 C35 114.3(4) . . ?
N4 C36 H36A 108.7 . . ?
C35 C36 H36A 108.7 . . ?
N4 C36 H36B 108.7 . . ?
C35 C36 H36B 108.7 . . ?
H36A C36 H36B 107.6 . . ?
O18 K3 O15 133.63(11) . . ?
O18 K3 O13 124.80(11) . . ?
O15 K3 O13 95.91(11) . . ?
O18 K3 O14 102.14(10) . . ?
O15 K3 O14 118.06(11) . . ?
O13 K3 O14 60.92(10) . . ?
O18 K3 O16 94.17(10) . . ?
O15 K3 O16 61.28(10) . . ?
O13 K3 O16 136.69(10) . . ?
O14 K3 O16 95.97(10) . . ?
O18 K3 O17 60.82(9) . . ?
O15 K3 O17 94.08(10) . . ?
O13 K3 O17 99.92(10) . . ?
O14 K3 O17 142.78(11) . . ?
O16 K3 O17 116.89(10) . . ?
O18 K3 N6 61.07(10) . . ?
O15 K3 N6 120.02(11) . . ?
O13 K3 N6 119.93(11) . . ?
O14 K3 N6 59.92(11) . . ?
O16 K3 N6 59.72(11) . . ?
O17 K3 N6 121.18(10) . . ?
O18 K3 N5 118.95(10) . . ?
O15 K3 N5 60.54(11) . . ?
O13 K3 N5 59.41(11) . . ?
O14 K3 N5 119.49(11) . . ?
O16 K3 N5 120.92(11) . . ?
O17 K3 N5 58.97(10) . . ?
N6 K3 N5 179.28(13) . . ?
C43 N5 C37 110.4(4) . . ?
C43 N5 C49 110.0(4) . . ?
C37 N5 C49 109.7(4) . . ?
C43 N5 K3 107.4(3) . . ?
C37 N5 K3 108.7(3) . . ?
C49 N5 K3 110.7(3) . . ?
C42 N6 C48 110.3(4) . . ?
C42 N6 C54 110.1(4) . . ?
C48 N6 C54 110.7(4) . . ?
C42 N6 K3 109.5(3) . . ?
C48 N6 K3 109.5(3) . . ?
C54 N6 K3 106.7(3) . . ?
N5 C37 C38 114.5(4) . . ?
N5 C37 H37A 108.6 . . ?
C38 C37 H37A 108.6 . . ?
N5 C37 H37B 108.6 . . ?
C38 C37 H37B 108.6 . . ?
H37A C37 H37B 107.6 . . ?
O13 C38 C37 110.0(4) . . ?
O13 C38 H38A 109.7 . . ?
C37 C38 H38A 109.7 . . ?
O13 C38 H38B 109.7 . . ?
C37 C38 H38B 109.7 . . ?
H38A C38 H38B 108.2 . . ?
C38 O13 C39 110.2(4) . . ?
C38 O13 K3 120.5(3) . . ?
C39 O13 K3 111.1(3) . . ?
O13 C39 C40 110.1(4) . . ?
O13 C39 H39A 109.6 . . ?
C40 C39 H39A 109.6 . . ?
O13 C39 H39B 109.6 . . ?
C40 C39 H39B 109.6 . . ?
H39A C39 H39B 108.2 . . ?
O14 C40 C39 109.4(5) . . ?
O14 C40 H40A 109.8 . . ?
C39 C40 H40A 109.8 . . ?
O14 C40 H40B 109.8 . . ?
C39 C40 H40B 109.8 . . ?
H40A C40 H40B 108.2 . . ?
C41 O14 C40 112.2(4) . . ?
C41 O14 K3 116.7(3) . . ?
C40 O14 K3 114.2(3) . . ?
O14 C41 C42 109.7(4) . . ?
O14 C41 H41A 109.7 . . ?
C42 C41 H41A 109.7 . . ?
O14 C41 H41B 109.7 . . ?
C42 C41 H41B 109.7 . . ?
H41A C41 H41B 108.2 . . ?
N6 C42 C41 114.2(4) . . ?
N6 C42 H42A 108.7 . . ?
C41 C42 H42A 108.7 . . ?
N6 C42 H42B 108.7 . . ?
C41 C42 H42B 108.7 . . ?
H42A C42 H42B 107.6 . . ?
N5 C43 C44 113.1(4) . . ?
N5 C43 H43A 109.0 . . ?
C44 C43 H43A 109.0 . . ?
N5 C43 H43B 109.0 . . ?
C44 C43 H43B 109.0 . . ?
H43A C43 H43B 107.8 . . ?
O15 C44 C43 108.2(4) . . ?
O15 C44 H44A 110.1 . . ?
C43 C44 H44A 110.1 . . ?
O15 C44 H44B 110.1 . . ?
C43 C44 H44B 110.1 . . ?
H44A C44 H44B 108.4 . . ?
C45 O15 C44 110.6(4) . . ?
C45 O15 K3 112.6(3) . . ?
C44 O15 K3 117.4(3) . . ?
O15 C45 C46 110.3(5) . . ?
O15 C45 H45A 109.6 . . ?
C46 C45 H45A 109.6 . . ?
O15 C45 H45B 109.6 . . ?
C46 C45 H45B 109.6 . . ?
H45A C45 H45B 108.1 . . ?
O16 C46 C45 109.7(4) . . ?
O16 C46 H46A 109.7 . . ?
C45 C46 H46A 109.7 . . ?
O16 C46 H46B 109.7 . . ?
C45 C46 H46B 109.7 . . ?
H46A C46 H46B 108.2 . . ?
C47 O16 C46 111.3(4) . . ?
C47 O16 K3 117.6(3) . . ?
C46 O16 K3 112.2(3) . . ?
O16 C47 C48 109.3(4) . . ?
O16 C47 H47A 109.8 . . ?
C48 C47 H47A 109.8 . . ?
O16 C47 H47B 109.8 . . ?
C48 C47 H47B 109.8 . . ?
H47A C47 H47B 108.3 . . ?
N6 C48 C47 113.3(4) . . ?
N6 C48 H48A 108.9 . . ?
C47 C48 H48A 108.9 . . ?
N6 C48 H48B 108.9 . . ?
C47 C48 H48B 108.9 . . ?
H48A C48 H48B 107.7 . . ?
N5 C49 C50 113.8(4) . . ?
N5 C49 H49A 108.8 . . ?
C50 C49 H49A 108.8 . . ?
N5 C49 H49B 108.8 . . ?
C50 C49 H49B 108.8 . . ?
H49A C49 H49B 107.7 . . ?
O17 C50 C49 109.7(4) . . ?
O17 C50 H50A 109.7 . . ?
C49 C50 H50A 109.7 . . ?
O17 C50 H50B 109.7 . . ?
C49 C50 H50B 109.7 . . ?
H50A C50 H50B 108.2 . . ?
C50 O17 C51 111.9(4) . . ?
C50 O17 K3 117.2(3) . . ?
C51 O17 K3 112.8(3) . . ?
O17 C51 C52 110.2(4) . . ?
O17 C51 H51A 109.6 . . ?
C52 C51 H51A 109.6 . . ?
O17 C51 H51B 109.6 . . ?
C52 C51 H51B 109.6 . . ?
H51A C51 H51B 108.1 . . ?
O18 C52 C51 110.7(4) . . ?
O18 C52 H52A 109.5 . . ?
C51 C52 H52A 109.5 . . ?
O18 C52 H52B 109.5 . . ?
C51 C52 H52B 109.5 . . ?
H52A C52 H52B 108.1 . . ?
C52 O18 C53 111.5(4) . . ?
C52 O18 K3 114.4(3) . . ?
C53 O18 K3 119.8(3) . . ?
O18 C53 C54 110.2(4) . . ?
O18 C53 H53A 109.6 . . ?
C54 C53 H53A 109.6 . . ?
O18 C53 H53B 109.6 . . ?
C54 C53 H53B 109.6 . . ?
H53A C53 H53B 108.1 . . ?
N6 C54 C53 114.4(4) . . ?
N6 C54 H54A 108.7 . . ?
C53 C54 H54A 108.7 . . ?
N6 C54 H54B 108.7 . . ?
C53 C54 H54B 108.7 . . ?
H54A C54 H54B 107.6 . . ?
C2_1 C1_1 C6_1 120.0 . . ?
C2_1 C1_1 C7_1 115.2(6) . . ?
C6_1 C1_1 C7_1 124.5(6) . . ?
C3_1 C2_1 C1_1 120.0 . . ?
C3_1 C2_1 H2_1 120.0 . . ?
C1_1 C2_1 H2_1 120.0 . . ?
C2_1 C3_1 C4_1 120.0 . . ?
C2_1 C3_1 H3_1 120.0 . . ?
C4_1 C3_1 H3_1 120.0 . . ?
C5_1 C4_1 C3_1 120.0 . . ?
C5_1 C4_1 H4_1 120.0 . . ?
C3_1 C4_1 H4_1 120.0 . . ?
C6_1 C5_1 C4_1 120.0 . . ?
C6_1 C5_1 H5_1 120.0 . . ?
C4_1 C5_1 H5_1 120.0 . . ?
C5_1 C6_1 C1_1 120.0 . . ?
C5_1 C6_1 H6_1 120.0 . . ?
C1_1 C6_1 H6_1 120.0 . . ?
C1_1 C7_1 H7A_1 109.5 . . ?
C1_1 C7_1 H7B_1 109.5 . . ?
H7A_1 C7_1 H7B_1 109.5 . . ?
C1_1 C7_1 H7C_1 109.5 . . ?
H7A_1 C7_1 H7C_1 109.5 . . ?
H7B_1 C7_1 H7C_1 109.5 . . ?
C2_2 C1_2 C6_2 120.0 . . ?
C2_2 C1_2 C7_2 120.8(6) . . ?
C6_2 C1_2 C7_2 119.2(6) . . ?
C1_2 C2_2 C3_2 120.0 . . ?
C1_2 C2_2 H2_2 120.0 . . ?
C3_2 C2_2 H2_2 120.0 . . ?
C4_2 C3_2 C2_2 120.0 . . ?
C4_2 C3_2 H3_2 120.0 . . ?
C2_2 C3_2 H3_2 120.0 . . ?
C3_2 C4_2 C5_2 120.0 . . ?
C3_2 C4_2 H4_2 120.0 . . ?
C5_2 C4_2 H4_2 120.0 . . ?
C6_2 C5_2 C4_2 120.0 . . ?
C6_2 C5_2 H5_2 120.0 . . ?
C4_2 C5_2 H5_2 120.0 . . ?
C5_2 C6_2 C1_2 120.0 . . ?
C5_2 C6_2 H6_2 120.0 . . ?
C1_2 C6_2 H6_2 120.0 . . ?
C1_2 C7_2 H7A_2 109.5 . . ?
C1_2 C7_2 H7B_2 109.5 . . ?
H7A_2 C7_2 H7B_2 109.5 . . ?
C1_2 C7_2 H7C_2 109.5 . . ?
H7A_2 C7_2 H7C_2 109.5 . . ?
H7B_2 C7_2 H7C_2 109.5 . . ?
 
_refine_diff_density_max    1.195
_refine_diff_density_min   -0.618
_refine_diff_density_rms    0.116

_shelxl_version_number 2013-4

# start Validation Reply Form
_vrf_PLAT780_shelx
;
PROBLEM: Coordinates do not Form a Properly Connected Set     Please Do ! 
RESPONSE: Disordered Anion, problem of PLATON
;
# end Validation Reply Form


_shelx_res_file
;
TITL sm056 in P21/n #14 mit sm056_XS2.hkl Ma.
CELL  0.71073  13.7543  28.6077  22.9845   90.000   92.489   90.000
ZERR     4.00   0.0002   0.0005   0.0004    0.000    0.001    0.000
LATT   1
SYMM  1/2 - X, 1/2 + Y, 1/2 - Z
SFAC  C    H    N    O    K    GE   TA   AS
UNIT  272  496  24   72   12   24   4    16
MERG   2
OMIT 0 2 2
TEMP -173

FMAP   2
PLAN   10

BOND $H
EADP Ta1 Ta1a
EADP AS1 As1a
EADP Ge2 Ge2a
EADP Ge3 As3a
EADP Ge4 Ge4a
EADP As5 As5a
EADP Ge6 Ge6a
EXYZ As9 As9a
EADP As9 As9a

L.S.  12
ACTA

WGHT    0.050000
FVAR       0.11654   0.87701
PART 1
TA1   7    0.427774    0.780231    0.325110    21.00000    0.02883    0.02417 =
         0.02886   -0.00035    0.00380   -0.00194
AS1   8    0.283305    0.804243    0.262020    21.00000    0.02950    0.03131 =
         0.03810    0.00052    0.00267   -0.00181
GE2   6    0.335004    0.874716    0.321069    21.00000    0.03638    0.02785 =
         0.04276    0.00097    0.01067    0.00379
GE3   6    0.440851    0.847894    0.408182    21.00000    0.04609    0.03273 =
         0.03135   -0.00126    0.00697   -0.00325
GE4   6    0.538548    0.868787    0.321728    21.00000    0.03448    0.02786 =
         0.03779    0.00002    0.00526   -0.00460
AS5   8    0.564892    0.797954    0.260949    21.00000    0.02973    0.02880 =
         0.03544   -0.00060    0.00656   -0.00050
GE6   6    0.425561    0.848183    0.222818    21.00000    0.03384    0.03022 =
         0.03361    0.00151    0.00694   -0.00082
AS7   8    0.436462    0.758932    0.436207    21.00000    0.04646    0.03741 =
         0.03141   -0.00070    0.00302   -0.00395
GE8   6    0.525194    0.694256    0.386398    21.00000    0.03279    0.03696 =
         0.03890    0.00049   -0.00322   -0.00009
AS9   8    0.419978    0.694698    0.295423    21.00000    0.03615    0.03433 =
         0.03641   -0.00109    0.00271   -0.00377
GE10  6    0.335740    0.695597    0.388505    21.00000    0.03338    0.03886 =
         0.03334    0.00231    0.00426   -0.00455
PART 2
TA1A  7    0.422227    0.793242    0.326165   -21.00000    0.02883    0.02417 =
         0.02886   -0.00035    0.00380   -0.00194
AS1A  8    0.277001    0.816478    0.267278   -21.00000    0.02950    0.03131 =
         0.03810    0.00052    0.00267   -0.00181
GE2A  6    0.322159    0.888083    0.319080   -21.00000    0.03638    0.02785 =
         0.04276    0.00097    0.01067    0.00379
AS3A  8    0.428372    0.858458    0.400041   -21.00000    0.04609    0.03273 =
         0.03135   -0.00126    0.00697   -0.00325
GE4A  6    0.525557    0.883481    0.317644   -21.00000    0.03448    0.02786 =
         0.03779    0.00002    0.00526   -0.00460
AS5A  8    0.558399    0.812390    0.262055   -21.00000    0.02973    0.02880 =
         0.03544   -0.00060    0.00656   -0.00050
GE6A  6    0.420128    0.860056    0.227766   -21.00000    0.03384    0.03022 =
         0.03361    0.00151    0.00694   -0.00082

GE7A  6    0.529245    0.724503    0.382465   -21.00000    0.05459    0.06622 =
         0.08728    0.00296   -0.00391    0.01910
GE8A  6    0.341957    0.727559    0.393362   -21.00000    0.06739    0.05370 =
         0.07372    0.02133    0.02966    0.00505
AS9A  8    0.419978    0.694698    0.295423   -21.00000    0.03615    0.03433 =
         0.03641   -0.00109    0.00271   -0.00377
GE9B  6    0.428565    0.650537    0.381598   -21.00000    0.09326    0.10264 =
         0.13244    0.06395    0.04470    0.03172
PART 0

K1    5   -0.075863    0.831313    0.504849    11.00000    0.03387    0.03835 =
         0.03547   -0.00345    0.00304   -0.00152
N1    3   -0.240228    0.814491    0.581904    11.00000    0.04079    0.04787 =
         0.03845    0.00438    0.00584    0.00349
N2    3    0.084612    0.850663    0.423990    11.00000    0.03718    0.06499 =
         0.05491   -0.00248    0.00872   -0.00469
C1    1   -0.318903    0.797462    0.542079    11.00000    0.03804    0.06274 =
         0.06420    0.00212    0.01049   -0.00676
AFIX  23
H1A   2   -0.344189    0.823885    0.518075    11.00000   -1.20000
H1B   2   -0.372799    0.785743    0.565259    11.00000   -1.20000
AFIX   0
C2    1   -0.287256    0.759726    0.503131    11.00000    0.05732    0.06807 =
         0.05590    0.00698    0.00646   -0.01259
AFIX  23
H2A   2   -0.256613    0.734550    0.527115    11.00000   -1.20000
H2B   2   -0.345260    0.746369    0.482225    11.00000   -1.20000
AFIX   0
O1    4   -0.219223    0.775122    0.460902    11.00000    0.05582    0.08465 =
         0.04671    0.00002    0.00178   -0.01884
C3    1   -0.264085    0.794453    0.408780    11.00000    0.04434    0.07648 =
         0.05453    0.01041   -0.00936   -0.00888
AFIX  23
H3A   2   -0.288543    0.826339    0.416287    11.00000   -1.20000
H3B   2   -0.319536    0.774743    0.394912    11.00000   -1.20000
AFIX   0
C4    1   -0.187366    0.795913    0.363782    11.00000    0.05686    0.07371 =
         0.04446    0.00107   -0.00496   -0.01129
AFIX  23
H4A   2   -0.159081    0.764393    0.359026    11.00000   -1.20000
H4B   2   -0.216939    0.805909    0.325759    11.00000   -1.20000
AFIX   0
O2    4   -0.113364    0.827908    0.382307    11.00000    0.04399    0.05990 =
         0.04443   -0.00276    0.00382   -0.00258
C5    1   -0.035321    0.829197    0.344791    11.00000    0.05393    0.07617 =
         0.03834    0.01475    0.00324    0.00468
AFIX  23
H5A   2   -0.059555    0.838703    0.305363    11.00000   -1.20000
H5B   2   -0.006694    0.797571    0.341948    11.00000   -1.20000
AFIX   0
C6    1    0.041076    0.862705    0.366420    11.00000    0.06106    0.07364 =
         0.04801    0.01587    0.01659    0.00455
AFIX  23
H6A   2    0.093189    0.863890    0.338069    11.00000   -1.20000
H6B   2    0.012051    0.894303    0.368384    11.00000   -1.20000
AFIX   0

C7    1   -0.262080    0.861013    0.603144    11.00000    0.05126    0.05720 =
         0.04680   -0.00215    0.00808    0.01439
AFIX  23
H7A   2   -0.318075    0.858910    0.628665    11.00000   -1.20000
H7B   2   -0.281874    0.881012    0.569530    11.00000   -1.20000
AFIX   0
C8    1   -0.178670    0.884126    0.636450    11.00000    0.05658    0.05585 =
         0.04237   -0.00927    0.00634    0.01098
AFIX  23
H8A   2   -0.196118    0.916793    0.645656    11.00000   -1.20000
H8B   2   -0.165047    0.867342    0.673580    11.00000   -1.20000
AFIX   0
O3    4   -0.094558    0.883617    0.602748    11.00000    0.05657    0.04745 =
         0.04370   -0.00948    0.00357   -0.00199
C9    1   -0.016200    0.909141    0.626105    11.00000    0.05746    0.07450 =
         0.06258   -0.02581   -0.00944   -0.00011
AFIX  23
H9A   2   -0.009493    0.903433    0.668572    11.00000   -1.20000
H9B   2   -0.028628    0.942910    0.619996    11.00000   -1.20000
AFIX   0
C10   1    0.075269    0.896082    0.598860    11.00000    0.05611    0.10595 =
         0.05584   -0.02833   -0.00794   -0.01199
AFIX  23
H10A  2    0.128722    0.916276    0.614472    11.00000   -1.20000
H10B  2    0.091785    0.863299    0.608925    11.00000   -1.20000
AFIX   0
O4    4    0.066982    0.900815    0.537817    11.00000    0.04563    0.06790 =
         0.06055   -0.01377    0.00079   -0.00360
C11   1    0.156028    0.891518    0.510417    11.00000    0.04824    0.06812 =
         0.07245   -0.00595    0.00241   -0.01967
AFIX  23
H11A  2    0.181590    0.860659    0.523180    11.00000   -1.20000
H11B  2    0.204836    0.915567    0.522071    11.00000   -1.20000
AFIX   0
C12   1    0.139798    0.891818    0.446174    11.00000    0.04657    0.05742 =
         0.07399    0.00504    0.01727   -0.00692
AFIX  23
H12A  2    0.103866    0.920556    0.434547    11.00000   -1.20000
H12B  2    0.203613    0.892713    0.427870    11.00000   -1.20000
AFIX   0

C13   1   -0.215901    0.781365    0.628751    11.00000    0.05325    0.05787 =
         0.04400    0.00968    0.01557    0.01362
AFIX  23
H13A  2   -0.248499    0.751241    0.619559    11.00000   -1.20000
H13B  2   -0.242295    0.793320    0.665278    11.00000   -1.20000
AFIX   0
C14   1   -0.109108    0.772647    0.638802    11.00000    0.05964    0.06480 =
         0.03369    0.00569    0.00505    0.00882
AFIX  23
H14A  2   -0.075883    0.801757    0.651828    11.00000   -1.20000
H14B  2   -0.098144    0.748600    0.669361    11.00000   -1.20000
AFIX   0
O5    4   -0.070962    0.756885    0.584881    11.00000    0.04680    0.05661 =
         0.03551    0.00456    0.00812    0.01658
C15   1    0.024062    0.738241    0.592623    11.00000    0.05262    0.06951 =
         0.04583    0.01851    0.00378    0.01624
AFIX  23
H15A  2    0.022739    0.709059    0.615726    11.00000   -1.20000
H15B  2    0.067375    0.760920    0.613444    11.00000   -1.20000
AFIX   0
C16   1    0.060236    0.728456    0.532839    11.00000    0.05981    0.06159 =
         0.06579    0.01621    0.02082    0.02633
AFIX  23
H16A  2    0.118967    0.708454    0.535974    11.00000   -1.20000
H16B  2    0.009554    0.711798    0.508999    11.00000   -1.20000
AFIX   0
O6    4    0.082630    0.771325    0.506332    11.00000    0.04881    0.05645 =
         0.04657    0.00770    0.01118    0.01001
C17   1    0.100842    0.765596    0.445898    11.00000    0.06093    0.06506 =
         0.05591   -0.00147    0.02449    0.00467
AFIX  23
H17A  2    0.038896    0.758959    0.423907    11.00000   -1.20000
H17B  2    0.144968    0.738682    0.440955    11.00000   -1.20000
AFIX   0
C18   1    0.146106    0.808895    0.422167    11.00000    0.04671    0.06622 =
         0.05709    0.00138    0.01673    0.00814
AFIX  23
H18A  2    0.207771    0.815166    0.444630    11.00000   -1.20000
H18B  2    0.162361    0.803028    0.381268    11.00000   -1.20000
AFIX   0

K2    5    0.435820    0.557909    0.634494    11.00000    0.02804    0.03677 =
         0.03556   -0.00252    0.00584    0.00026
N3    3    0.589963    0.508097    0.707696    11.00000    0.03453    0.04253 =
         0.04937    0.00047    0.00020    0.00191
N4    3    0.278825    0.605839    0.561526    11.00000    0.03339    0.03840 =
         0.04096    0.00200    0.00751    0.00166
C19   1    0.685041    0.525035    0.690916    11.00000    0.02940    0.05181 =
         0.05534    0.00168   -0.00184    0.00389
AFIX  23
H19A  2    0.701593    0.509658    0.654050    11.00000   -1.20000
H19B  2    0.734579    0.515548    0.721164    11.00000   -1.20000
AFIX   0
C20   1    0.690658    0.576644    0.682956    11.00000    0.02808    0.06424 =
         0.06314    0.00633    0.00086   -0.00415
AFIX  23
H20A  2    0.669055    0.592505    0.718433    11.00000   -1.20000
H20B  2    0.758949    0.585824    0.677130    11.00000   -1.20000
AFIX   0
O7    4    0.631059    0.591064    0.634106    11.00000    0.03246    0.04805 =
         0.07483    0.01301    0.00088   -0.00437
C21   1    0.633511    0.640631    0.628805    11.00000    0.04412    0.05591 =
         0.08678    0.01022   -0.00412   -0.01145
AFIX  23
H21A  2    0.701400    0.650952    0.624022    11.00000   -1.20000
H21B  2    0.610263    0.655009    0.664832    11.00000   -1.20000
AFIX   0
C22   1    0.573081    0.656268    0.579368    11.00000    0.04819    0.05902 =
         0.07857    0.00669    0.00669   -0.01533
AFIX  23
H22A  2    0.581367    0.690328    0.573791    11.00000   -1.20000
H22B  2    0.592645    0.640150    0.543600    11.00000   -1.20000
AFIX   0
O8    4    0.472380    0.645889    0.589904    11.00000    0.03648    0.04437 =
         0.07817    0.01279    0.00286   -0.00528
C23   1    0.414835    0.660722    0.542497    11.00000    0.04692    0.04185 =
         0.06506    0.01100    0.01696    0.00264
AFIX  23
H23A  2    0.430982    0.642452    0.507633    11.00000   -1.20000
H23B  2    0.428263    0.694073    0.534617    11.00000   -1.20000
AFIX   0
C24   1    0.309342    0.654639    0.553947    11.00000    0.04676    0.03802 =
         0.04627    0.00797    0.00498    0.00362
AFIX  23
H24A  2    0.294685    0.672374    0.589499    11.00000   -1.20000
H24B  2    0.270172    0.668406    0.521098    11.00000   -1.20000
AFIX   0

C25   1    0.578036    0.517790    0.769758    11.00000    0.04067    0.04922 =
         0.04667   -0.00108   -0.00591    0.00530
AFIX  23
H25A  2    0.606061    0.548901    0.779152    11.00000   -1.20000
H25B  2    0.615339    0.494308    0.793170    11.00000   -1.20000
AFIX   0
C26   1    0.474842    0.516980    0.786940    11.00000    0.04968    0.05126 =
         0.03898    0.00474    0.00246   -0.00132
AFIX  23
H26A  2    0.444873    0.486501    0.776405    11.00000   -1.20000
H26B  2    0.471958    0.521144    0.829590    11.00000   -1.20000
AFIX   0
O9    4    0.423062    0.553759    0.757536    11.00000    0.03391    0.05368 =
         0.03887   -0.00010    0.00266    0.00199
C27   1    0.325276    0.556648    0.776458    11.00000    0.03851    0.09514 =
         0.03162   -0.00226    0.00893    0.00290
AFIX  23
H27A  2    0.325993    0.562519    0.818922    11.00000   -1.20000
H27B  2    0.290991    0.526750    0.768473    11.00000   -1.20000
AFIX   0
C28   1    0.273909    0.595217    0.744954    11.00000    0.03507    0.08272 =
         0.04548   -0.02268    0.00771    0.01036
AFIX  23
H28A  2    0.209426    0.600186    0.761466    11.00000   -1.20000
H28B  2    0.311845    0.624466    0.749886    11.00000   -1.20000
AFIX   0
O10   4    0.261793    0.584336    0.684752    11.00000    0.03087    0.04220 =
         0.03382   -0.00666    0.00642    0.00546
C29   1    0.197316    0.616197    0.655434    11.00000    0.03380    0.03622 =
         0.04803   -0.00080    0.01225    0.00778
AFIX  23
H29A  2    0.222840    0.648417    0.659851    11.00000   -1.20000
H29B  2    0.132778    0.614950    0.672838    11.00000   -1.20000
AFIX   0
C30   1    0.187233    0.603771    0.591961    11.00000    0.03057    0.03841 =
         0.04644    0.00771    0.00419    0.00349
AFIX  23
H30A  2    0.160346    0.571756    0.588244    11.00000   -1.20000
H30B  2    0.139896    0.625384    0.572547    11.00000   -1.20000
AFIX   0

C31   1    0.580062    0.457386    0.697222    11.00000    0.04181    0.03980 =
         0.05689    0.00466   -0.00104    0.00797
AFIX  23
H31A  2    0.524318    0.445660    0.718830    11.00000   -1.20000
H31B  2    0.639382    0.441587    0.713283    11.00000   -1.20000
AFIX   0
C32   1    0.565058    0.444001    0.634444    11.00000    0.04178    0.04111 =
         0.06338   -0.00199    0.01127    0.00591
AFIX  23
H32A  2    0.619236    0.456288    0.611931    11.00000   -1.20000
H32B  2    0.564495    0.409522    0.630756    11.00000   -1.20000
AFIX   0
O11   4    0.473873    0.462856    0.611424    11.00000    0.03744    0.04288 =
         0.04213   -0.00834    0.00636    0.00298
C33   1    0.451134    0.445722    0.554348    11.00000    0.05723    0.04007 =
         0.04060   -0.00914    0.01184    0.00287
AFIX  23
H33A  2    0.451476    0.411117    0.554607    11.00000   -1.20000
H33B  2    0.500756    0.456529    0.527456    11.00000   -1.20000
AFIX   0
C34   1    0.353117    0.463063    0.533986    11.00000    0.05602    0.03667 =
         0.03844   -0.00889    0.00488   -0.00553
AFIX  23
H34A  2    0.336342    0.450306    0.494787    11.00000   -1.20000
H34B  2    0.303645    0.452031    0.560842    11.00000   -1.20000
AFIX   0
O12   4    0.352067    0.512449    0.531802    11.00000    0.03742    0.03680 =
         0.04300   -0.00538    0.00392   -0.00049
C35   1    0.263816    0.530061    0.507319    11.00000    0.04824    0.04751 =
         0.04015   -0.00780    0.00529   -0.00269
AFIX  23
H35A  2    0.209342    0.520339    0.531363    11.00000   -1.20000
H35B  2    0.252119    0.517108    0.467691    11.00000   -1.20000
AFIX   0
C36   1    0.267881    0.582600    0.504324    11.00000    0.04357    0.05242 =
         0.03862    0.00521    0.00036    0.00299
AFIX  23
H36A  2    0.323174    0.591759    0.480612    11.00000   -1.20000
H36B  2    0.207500    0.594071    0.484094    11.00000   -1.20000
AFIX   0

K3    5    0.080052    0.382715    0.778353    11.00000    0.03205    0.03398 =
         0.04182    0.00307    0.00393   -0.00191
N5    3    0.011686    0.476040    0.726713    11.00000    0.03812    0.03639 =
         0.05293    0.00515    0.00017    0.00205
N6    3    0.146653    0.289289    0.828458    11.00000    0.04090    0.03578 =
         0.05428    0.00449    0.00639   -0.00333
C37   1   -0.061684    0.466982    0.679971    11.00000    0.03958    0.04847 =
         0.05300    0.01237   -0.00017    0.00603
AFIX  23
H37A  2   -0.028205    0.456695    0.644915    11.00000   -1.20000
H37B  2   -0.095775    0.496618    0.670185    11.00000   -1.20000
AFIX   0
C38   1   -0.135560    0.431057    0.694245    11.00000    0.03604    0.05437 =
         0.05633    0.00909   -0.00208   -0.00085
AFIX  23
H38A  2   -0.170539    0.441084    0.728863    11.00000   -1.20000
H38B  2   -0.183702    0.427744    0.661216    11.00000   -1.20000
AFIX   0
O13   4   -0.089564    0.387728    0.705529    11.00000    0.03976    0.04346 =
         0.06228    0.00387   -0.00110   -0.00455
C39   1   -0.159947    0.353427    0.721823    11.00000    0.03743    0.06352 =
         0.07477    0.00869   -0.00299   -0.01451
AFIX  23
H39A  2   -0.216522    0.354058    0.693696    11.00000   -1.20000
H39B  2   -0.183284    0.360941    0.760879    11.00000   -1.20000
AFIX   0
C40   1   -0.116218    0.306858    0.722614    11.00000    0.05287    0.05080 =
         0.06563    0.00335   -0.01050   -0.01924
AFIX  23
H40A  2   -0.167045    0.282955    0.728133    11.00000   -1.20000
H40B  2   -0.086142    0.300699    0.685014    11.00000   -1.20000
AFIX   0
O14   4   -0.043851    0.304114    0.769101    11.00000    0.04619    0.04179 =
         0.05916    0.00428   -0.00765   -0.00920
C41   1    0.001443    0.259444    0.772367    11.00000    0.05523    0.03757 =
         0.06332   -0.00263    0.00088   -0.00708
AFIX  23
H41A  2    0.041046    0.254642    0.737915    11.00000   -1.20000
H41B  2   -0.048899    0.234715    0.772490    11.00000   -1.20000
AFIX   0
C42   1    0.064506    0.256272    0.826278    11.00000    0.05178    0.03226 =
         0.06713    0.00796    0.00117   -0.00437
AFIX  23
H42A  2    0.024235    0.262053    0.860214    11.00000   -1.20000
H42B  2    0.090453    0.224070    0.829811    11.00000   -1.20000
AFIX   0

C43   1   -0.030689    0.502834    0.773503    11.00000    0.05349    0.03712 =
         0.06285    0.00125    0.00232    0.00937
AFIX  23
H43A  2   -0.095989    0.490113    0.780777    11.00000   -1.20000
H43B  2   -0.038997    0.535704    0.760767    11.00000   -1.20000
AFIX   0
C44   1    0.030995    0.501743    0.829986    11.00000    0.06626    0.03703 =
         0.06192    0.00068    0.00095    0.00702
AFIX  23
H44A  2    0.098694    0.511049    0.822641    11.00000   -1.20000
H44B  2    0.004558    0.523866    0.858406    11.00000   -1.20000
AFIX   0
O15   4    0.029258    0.455101    0.852649    11.00000    0.05808    0.03963 =
         0.04729   -0.00357   -0.00341    0.00137
C45   1    0.080326    0.452776    0.907942    11.00000    0.06606    0.04789 =
         0.04968   -0.00628   -0.00054    0.00303
AFIX  23
H45A  2    0.052915    0.475973    0.934672    11.00000   -1.20000
H45B  2    0.149755    0.460485    0.903400    11.00000   -1.20000
AFIX   0
C46   1    0.072203    0.405887    0.932706    11.00000    0.05824    0.05004 =
         0.04137   -0.00305    0.00409    0.00237
AFIX  23
H46A  2    0.098739    0.405846    0.973440    11.00000   -1.20000
H46B  2    0.002892    0.396571    0.932828    11.00000   -1.20000
AFIX   0
O16   4    0.124832    0.373423    0.899012    11.00000    0.04962    0.04227 =
         0.04280    0.00441    0.00569    0.00192
C47   1    0.122245    0.327711    0.923275    11.00000    0.04505    0.04816 =
         0.04383    0.00707    0.00259   -0.00541
AFIX  23
H47A  2    0.054376    0.316119    0.922339    11.00000   -1.20000
H47B  2    0.146985    0.328521    0.964359    11.00000   -1.20000
AFIX   0
C48   1    0.183717    0.295808    0.888980    11.00000    0.04662    0.04331 =
         0.05684    0.00959   -0.00162    0.00163
AFIX  23
H48A  2    0.250540    0.308641    0.888694    11.00000   -1.20000
H48B  2    0.187364    0.264974    0.908509    11.00000   -1.20000
AFIX   0

C49   1    0.093493    0.501796    0.703488    11.00000    0.04227    0.04112 =
         0.07174    0.01451    0.00016   -0.00220
AFIX  23
H49A  2    0.128322    0.518447    0.735892    11.00000   -1.20000
H49B  2    0.067678    0.525609    0.675641    11.00000   -1.20000
AFIX   0
C50   1    0.164380    0.471564    0.673427    11.00000    0.04103    0.04636 =
         0.06089    0.02159    0.00029   -0.00474
AFIX  23
H50A  2    0.130337    0.454252    0.641289    11.00000   -1.20000
H50B  2    0.215234    0.491262    0.656588    11.00000   -1.20000
AFIX   0
O17   4    0.207672    0.439765    0.713465    11.00000    0.03554    0.04269 =
         0.04520    0.00880    0.00630    0.00110
C51   1    0.283843    0.413635    0.688494    11.00000    0.03797    0.04776 =
         0.04930    0.00366    0.00844   -0.00417
AFIX  23
H51A  2    0.335171    0.435211    0.675956    11.00000   -1.20000
H51B  2    0.257725    0.396559    0.653761    11.00000   -1.20000
AFIX   0
C52   1    0.326003    0.380048    0.731413    11.00000    0.02975    0.05044 =
         0.05777    0.00202    0.01219   -0.00046
AFIX  23
H52A  2    0.382926    0.364417    0.715043    11.00000   -1.20000
H52B  2    0.348618    0.396992    0.767039    11.00000   -1.20000
AFIX   0
O18   4    0.256291    0.346056    0.745872    11.00000    0.03706    0.03745 =
         0.05266    0.00519    0.00588    0.00225
C53   1    0.299987    0.308503    0.778368    11.00000    0.04403    0.04213 =
         0.06576    0.00538    0.01178    0.00840
AFIX  23
H53A  2    0.330271    0.320636    0.815202    11.00000   -1.20000
H53B  2    0.351665    0.294016    0.755720    11.00000   -1.20000
AFIX   0
C54   1    0.224443    0.272312    0.791641    11.00000    0.05441    0.03423 =
         0.06800    0.00370    0.01114    0.00690
AFIX  23
H54A  2    0.194432    0.260753    0.754442    11.00000   -1.20000
H54B  2    0.257289    0.245515    0.811394    11.00000   -1.20000
AFIX  66

RESI 1 tol
C1    1    0.106027    0.393111    0.495684    11.00000    0.05650    0.11857 =
         0.13949   -0.04800    0.00202   -0.02225
C2    1    0.023223    0.398533    0.527606    11.00000    0.08595    0.10937 =
         0.09290    0.00963    0.03090   -0.00495
AFIX  43
H2    2   -0.026581    0.419538    0.514553    11.00000   -1.20000
AFIX  65
C3    1    0.013288    0.373220    0.578626    11.00000    0.11298    0.12830 =
         0.07520   -0.02359   -0.00055    0.01086
AFIX  43
H3    2   -0.043306    0.376926    0.600442    11.00000   -1.20000
AFIX  65
C4    1    0.086157    0.342486    0.597724    11.00000    0.13115    0.09563 =
         0.10237    0.00093   -0.00846   -0.02009
AFIX  43
H4    2    0.079366    0.325186    0.632594    11.00000   -1.20000
AFIX  65
C5    1    0.168962    0.337064    0.565803    11.00000    0.12965    0.06844 =
         0.13729   -0.00028    0.02545   -0.00119
AFIX  43
H5    2    0.218765    0.316058    0.578856    11.00000   -1.20000
AFIX  65
C6    1    0.178898    0.362376    0.514783    11.00000    0.10118    0.08910 =
         0.19758   -0.06683    0.06399   -0.03178
AFIX  43
H6    2    0.235491    0.358670    0.492967    11.00000   -1.20000
AFIX   0
C7    1    0.104512    0.419254    0.437534    11.00000    0.14700    0.13003 =
         0.05674   -0.00310    0.02552   -0.05660
AFIX 137
H7A   2    0.064636    0.447494    0.440260    11.00000   -1.50000
H7B   2    0.076881    0.398994    0.406663    11.00000   -1.50000
H7C   2    0.171049    0.428009    0.428454    11.00000   -1.50000
AFIX  66

RESI 2 tol

C1    1    0.725055    0.980521    0.534217    11.00000    0.08483    0.04989 =
         0.06639    0.00615    0.01034    0.00676
C2    1    0.661308    0.954952    0.498035    11.00000    0.07104    0.06217 =
         0.10369    0.02832   -0.01199   -0.00038
AFIX  43
H2    2    0.593524    0.955317    0.504390    11.00000   -1.20000
AFIX  65
C3    1    0.696738    0.928850    0.452555    11.00000    0.14684    0.06443 =
         0.08356    0.00259   -0.05553    0.01293
AFIX  43
H3    2    0.653169    0.911375    0.427826    11.00000   -1.20000
AFIX  65
C4    1    0.795916    0.928316    0.443256    11.00000    0.18477    0.08822 =
         0.06054    0.01471    0.02215    0.04440
AFIX  43
H4    2    0.820131    0.910476    0.412172    11.00000   -1.20000
AFIX  65
C5    1    0.859665    0.953884    0.479437    11.00000    0.10723    0.07744 =
         0.12568    0.01654    0.02374    0.01402
AFIX  43
H5    2    0.927449    0.953519    0.473081    11.00000   -1.20000
AFIX  65
C6    1    0.824236    0.979987    0.524918    11.00000    0.06939    0.05838 =
         0.11419    0.00521    0.00287   -0.00807
AFIX  43
H6    2    0.867805    0.997462    0.549646    11.00000   -1.20000
AFIX   0
C7    1    0.689301    1.006818    0.584379    11.00000    0.21457    0.08107 =
         0.10669    0.00071    0.07193    0.00823
AFIX 137
H7A   2    0.651304    1.033818    0.570255    11.00000   -1.50000
H7B   2    0.744794    1.017624    0.608982    11.00000   -1.50000
H7C   2    0.648109    0.986443    0.607148    11.00000   -1.50000

AFIX   0
HKLF    4

REM  sm056 in P21/n #14 mit sm056_XS2.hkl Ma.
REM R1 =  0.0346 for   13496 Fo > 4sig(Fo)  and  0.0562 for all   19185 data
REM    982 parameters refined using      0 restraints

END

WGHT      0.0499      0.0000

REM Highest difference peak  1.195,  deepest hole -0.618,  1-sigma level  0.116
Q1    1   0.0429  0.4574  0.4635  11.00000  0.05    1.20
Q2    1   0.0204  0.4482  0.5185  11.00000  0.05    1.19
Q3    1   0.5000  0.7840  0.2977  11.00000  0.05    1.17
Q4    1  -0.2595  0.8133  0.4615  11.00000  0.05    1.10
Q5    1   0.4112  0.8089  0.3579  11.00000  0.05    1.08
Q6    1   0.3835  0.6930  0.3423  11.00000  0.05    1.07
Q7    1   0.5507  0.8311  0.3004  11.00000  0.05    0.83
Q8    1   0.5629  0.6643  0.6258  11.00000  0.05    0.82
Q9    1   0.4553  0.7455  0.2998  11.00000  0.05    0.82
Q10   1   0.4540  0.7955  0.4259  11.00000  0.05    0.80
;
_shelx_res_checksum   27841

_shelx_hkl_file
;
   1   0   0    7.31   21.08   0
   1   0   0   10.59   27.68   0
  -1   0   0   15.68   28.98   0
  -1   0   0    8.96   20.79   0
  -2   0   0 6138.57   47.62   0
   2   0   0 6021.63   47.15   0
  -2   0   0 6207.80   52.79   0
   2   0   0 6189.20   49.69   0
   3   0   0    9.85    9.71   0
  -3   0   0    7.02   13.13   0
   3   0   0   12.49   18.44   0
  -3   0   0   12.50   19.12   0
  -4   0   0  213.50   18.32   0
  -4   0   0  198.79   13.65   0
   4   0   0  207.40   13.26   0
   4   0   0  195.88   14.63   0
  -5   0   0    2.11   11.29   0
   5   0   0    0.34   12.31   0
   5   0   0   -2.57   15.57   0
  -5   0   0  -12.90   16.56   0
  -6   0   0 4444.65   29.62   0
   6   0   0 4455.74   26.92   0
   6   0   0 4494.29   26.47   0
  -6   0   0 4548.54   25.44   0
  -7   0   0    3.68   10.72   0
   7   0   0   -6.45   13.59   0
   7   0   0    0.29   11.60   0
  -7   0   0    0.31    9.84   0
   8   0   0 6044.68   28.95   0
  -8   0   0 6031.19   31.99   0
   8   0   0 6431.98   30.38   0
  -8   0   0 6305.70   27.00   0
   9   0   0    2.47   12.45   0
   9   0   0    0.28   13.77   0
  -9   0   0    9.06   10.46   0
  -9   0   0   -0.11   10.37   0
 -10   0   0  462.30   12.21   0
  10   0   0  442.64   14.09   0
  10   0   0  504.75   16.18   0
 -10   0   0  452.46   17.81   0
  11   0   0    8.66   10.08   0
  11   0   0    8.23   12.90   0
 -11   0   0    1.45   15.91   0
 -11   0   0    5.52   10.18   0
 -12   0   0  668.11   14.75   0
 -12   0   0  773.44   13.46   0
  12   0   0  767.75   16.77   0
  12   0   0  704.75   16.30   0
 -13   0   0    7.04   17.27   0
  13   0   0   -3.63   14.10   0
  13   0   0   15.63   14.78   0
  14   0   0  640.23   17.78   0
 -14   0   0  651.81   16.00   0
  14   0   0  612.35   13.79   0
  14   0   0  714.84   17.90   0
 -15   0   0   11.95   19.31   0
  15   0   0    0.70   16.15   0
  15   0   0    0.75   16.55   0
  15   0   0    6.31   11.94   0
 -16   0   0   14.86   20.79   0
  16   0   0    4.32   18.06   0
  16   0   0   17.07   17.29   0
  16   0   0   -3.89   12.32   0
 -17   0   0   -4.86   21.94   0
  17   0   0    4.56   19.27   0
  17   0   0    1.01   12.28   0
  17   0   0   -2.22   12.94   0
  -1  -1   0  164.95   23.89   0
   1   1   0  159.04   26.52   0
  -1   1   0  146.47   20.92   0
   1   1   0  165.46   29.60   0
   1  -1   0  164.53   29.97   0
  -1   1   0  162.76   29.12   0
  -1  -1   0  164.95   19.32   0
   1  -1   0  149.71   21.18   0
  -2   1   0 8241.34   55.64   0
  -2   1   0 7967.68   55.01   0
  -2  -1   0 7992.53   61.06   0
   2   1   0 8036.47   59.54   0
  -2  -1   0 8081.83   52.99   0
   2   1   0 7909.04   52.26   0
   2  -1   0 8122.44   56.61   0
   2  -1   0 7923.75   56.41   0
   3   1   0  139.69   15.63   0
  -3   1   0  137.32   13.76   0
  -3  -1   0  137.38   20.48   0
   3  -1   0  137.03   14.40   0
  -3  -1   0  143.36   14.77   0
  -3   1   0  134.10   14.20   0
   3  -1   0  138.83   18.71   0
   3   1   0  135.47   19.36   0
   4  -1   0  920.89   18.00   0
  -4  -1   0  916.86   18.00   0
  -4   1   0  953.05   21.52   0
   4   1   0  878.93   19.06   0
  -4   1   0  922.87   17.33   0
   4  -1   0  900.33   20.63   0
  -4  -1   0  895.10   19.18   0
   4   1   0  940.07   18.19   0
  -5   1   0    0.24   15.95   0
  -5  -1   0    4.42   11.56   0
   5  -1   0    1.62   14.97   0
   5   1   0   -2.93   12.48   0
   5  -1   0    3.86   12.06   0
  -5   1   0    4.88   10.65   0
  -5  -1   0    5.84   11.62   0
   5   1   0   -2.58   10.63   0
  -6   1   0  324.40   11.75   0
  -6   1   0  331.19   12.53   0
   6   1   0  301.74   13.51   0
   6  -1   0  315.38   13.11   0
  -6  -1   0  319.44   12.24   0
  -6  -1   0  311.22   12.74   0
   6   1   0  342.56   12.25   0
   6  -1   0  346.31   16.00   0
  -7  -1   0   50.18   10.30   0
  -7   1   0   42.65   10.08   0
  -7   1   0   52.29   14.82   0
   7  -1   0   55.21    9.95   0
   7   1   0   45.14   14.41   0
  -7  -1   0   42.28   15.55   0
   7  -1   0   44.51   11.66   0
   7   1   0   43.57   11.43   0
   8   1   0 1401.66   17.18   0
   8  -1   0 1420.31   17.89   0
  -8   1   0 1420.64   20.20   0
  -8   1   0 1508.37   15.81   0
   8   1   0 1452.78   18.62   0
  -8  -1   0 1510.77   15.82   0
   8  -1   0 1434.17   18.75   0
  -8  -1   0 1427.64   20.63   0
  -9   1   0   51.94   10.50   0
  -9   1   0   60.31    7.90   0
   9  -1   0   65.17   13.61   0
   9   1   0   60.08   13.40   0
   9   1   0   51.61    9.50   0
   9  -1   0   51.18   12.28   0
  -9  -1   0   57.01   11.19   0
  -9  -1   0   58.36   15.03   0
 -10   1   0 1917.84   16.74   0
  10  -1   0 1884.44   18.98   0
 -10  -1   0 1953.85   16.81   0
  10   1   0 2040.35   19.86   0
  10  -1   0 1975.88   19.82   0
 -10  -1   0 1823.76   18.34   0
  10   1   0 1855.65   19.04   0
 -10   1   0 1941.57   21.20   0
 -11  -1   0    4.14   10.69   0
 -11  -1   0    6.90   16.57   0
 -11   1   0   -3.91   10.95   0
  11   1   0    3.91   12.45   0
  11  -1   0   -0.58    9.77   0
  11  -1   0    3.74   12.70   0
  11   1   0    2.07    9.64   0
  12  -1   0  664.42   16.02   0
  12  -1   0  801.09   17.11   0
 -12  -1   0  718.04   19.53   0
 -12   1   0  710.97   18.56   0
 -12  -1   0  715.19   10.84   0
  12   1   0  771.79   16.96   0
  12   1   0  676.02   16.29   0
  13  -1   0   -1.53   10.96   0
 -13  -1   0   -2.77   13.29   0
 -13  -1   0   -9.16   11.06   0
  13  -1   0   -1.87   14.89   0
  13   1   0    0.25   14.55   0
 -13   1   0    5.12   12.63   0
  13   1   0   -4.86   14.92   0
  13  -1   0    3.79   13.98   0
  14  -1   0   76.62   11.88   0
 -14   1   0  108.43   18.54   0
  14   1   0   85.59   16.28   0
  14   1   0   84.34   15.83   0
  14  -1   0   87.79   11.20   0
 -14  -1   0   84.11   19.20   0
  14  -1   0   81.36   16.00   0
  15  -1   0    0.81   16.50   0
  15  -1   0   10.60   16.04   0
  15   1   0    4.02   16.65   0
  15   1   0    3.23    8.48   0
  15   1   0    0.67   15.82   0
  15  -1   0   -4.18   11.85   0
 -15   1   0    8.13   18.79   0
 -15  -1   0    2.20   19.28   0
  16   1   0   83.24   13.02   0
  16  -1   0   86.50   17.89   0
 -16  -1   0   73.21   15.08   0
  16  -1   0  117.87   17.18   0
  16  -1   0   76.89   12.65   0
  16   1   0   99.49   18.47   0
  16   1   0   91.70   12.28   0
 -16   1   0   62.28   14.93   0
  17  -1   0   -2.92   12.64   0
  17   1   0    4.99   17.20   0
 -17  -1   0    4.18   21.91   0
  17  -1   0   -3.21   19.26   0
  17   1   0    9.53   13.01   0
  17   1   0   -1.71   19.46   0
 -17   1   0    6.19   21.54   0
  17  -1   0   -0.01   13.05   0
   0   2   0 9246.25  134.61   0
   0  -2   0 9814.90  113.26   0
   0  -2   0 9317.19  132.11   0
   0   2   0 9740.68  128.70   0
   0   2   0 9402.51  113.48   0
   0  -2   0 9999.99  136.75   0
  -1   2   0  216.17   22.78   0
   1   2   0  226.09   29.61   0
  -1  -2   0  239.26   37.71   0
   1  -2   0  226.30   26.71   0
   1   2   0  240.32   29.08   0
  -1  -2   0  219.59   29.09   0
   1  -2   0  226.72   27.89   0
  -1   2   0  220.13   27.04   0
  -2  -2   0 1048.81   25.36   0
   2  -2   0 1051.46   27.51   0
  -2  -2   0 1064.21   31.33   0
  -2   2   0 1076.35   27.53   0
   2   2   0 1095.25   29.67   0
   2  -2   0  993.16   23.77   0
   2   2   0 1029.70   25.67   0
  -3  -2   0  929.15   20.60   0
   3  -2   0  934.04   19.67   0
   3  -2   0  940.93   23.27   0
  -3   2   0  923.31   19.40   0
   3   2   0  953.62   24.03   0
  -3  -2   0  900.92   25.74   0
   3  -2   0  866.01   18.58   0
   3   2   0  889.64   21.10   0
  -4  -2   0   30.47   18.71   0
   4   2   0   25.59   12.13   0
   4  -2   0   22.72   12.15   0
  -4  -2   0   17.69   13.55   0
  -4   2   0   19.88   11.86   0
   4   2   0   23.41   14.67   0
   4  -2   0   18.14   16.06   0
  -4   2   0   23.48   11.10   0
  -5   2   0   35.45   10.90   0
   5   2   0   37.51   15.00   0
   5  -2   0   35.86   11.91   0
   5  -2   0   41.91   14.97   0
  -5   2   0   41.62   15.42   0
  -5  -2   0   25.36   16.56   0
   5   2   0   41.63   13.30   0
  -5  -2   0   34.82   11.95   0
   6  -2   0 1930.79   19.60   0
  -6  -2   0 1915.65   23.26   0
  -6   2   0 1964.63   21.61   0
  -6   2   0 1940.57   18.51   0
  -6  -2   0 1978.33   18.47   0
   6  -2   0 1972.22   21.40   0
   6   2   0 1996.75   21.67   0
   6   2   0 1874.59   20.11   0
  -7   2   0    3.85   10.21   0
   7  -2   0    0.49   14.51   0
  -7   2   0   -0.26   15.09   0
   7   2   0    0.77   13.91   0
   7  -2   0    1.52    8.10   0
   7   2   0    6.93   11.45   0
  -7  -2   0    6.77   15.53   0
  -7  -2   0    0.42   10.29   0
  -8   2   0 1326.04   15.28   0
   8  -2   0 1415.80   18.80   0
   8   2   0 1413.39   18.44   0
  -8   2   0 1341.61   19.50   0
  -8  -2   0 1315.47   20.12   0
   8   2   0 1260.41   17.08   0
  -8  -2   0 1323.85   15.41   0
   8  -2   0 1261.62   16.71   0
   9  -2   0   78.12   12.42   0
   9   2   0   72.81   13.31   0
  -9   2   0   83.69   10.89   0
  -9  -2   0   85.48   11.23   0
   9  -2   0   80.36   14.57   0
  -9  -2   0   80.75   15.29   0
   9   2   0   73.51   13.32   0
 -10   2   0   64.42   15.75   0
 -10  -2   0   58.61   10.75   0
 -10  -2   0   59.53   11.55   0
  10   2   0   63.99   12.96   0
  10  -2   0   56.33   12.31   0
  10  -2   0   58.20   14.90   0
  10   2   0   71.01    9.83   0
 -11  -2   0   34.68   12.38   0
  11   2   0   45.12   13.44   0
  11  -2   0   35.56    7.68   0
 -11  -2   0   37.16   10.47   0
  11  -2   0   28.37   12.46   0
  11  -2   0   42.79   10.11   0
  11   2   0   33.37   13.90   0
 -11   2   0   37.99   15.43   0
  12  -2   0  156.55   15.18   0
  12   2   0  153.89   14.68   0
 -12  -2   0  151.14   11.33   0
  12  -2   0  146.34   13.64   0
  12  -2   0  131.60   10.85   0
  12   2   0  130.31   10.23   0
 -12   2   0  146.36   16.49   0
 -12  -2   0  158.70   17.60   0
 -13   2   0   13.37   16.58   0
 -13  -2   0   17.71   18.31   0
  13  -2   0    6.85   11.21   0
  13  -2   0   -4.34   14.29   0
  13   2   0   16.28   15.07   0
 -13  -2   0    9.22   11.22   0
  13   2   0    8.80   14.71   0
  13  -2   0   21.91   14.54   0
 -14   2   0  334.56   19.09   0
  14  -2   0  328.04   16.49   0
  14   2   0  335.25   16.44   0
  14   2   0  344.80   17.03   0
 -14  -2   0  326.89   20.81   0
  14  -2   0  357.45   12.76   0
  14  -2   0  318.19   12.66   0
 -14  -2   0  339.17   13.07   0
  15  -2   0   59.21   16.69   0
 -15  -2   0   52.15   14.52   0
  15   2   0   75.36   16.23   0
 -15   2   0   47.59   19.65   0
  15  -2   0   61.12   12.29   0
  15   2   0   57.89   16.93   0
  15  -2   0   53.57   12.08   0
  16   2   0   10.17   11.84   0
  16  -2   0    1.13   17.49   0
  16  -2   0    7.05   17.23   0
  16   2   0    1.91   17.87   0
 -16   2   0    9.63   20.08   0
 -16  -2   0   -0.06   20.90   0
  16   2   0   13.00   12.71   0
  16  -2   0    8.71   12.32   0
 -17  -2   0    3.82   22.91   0
  17  -2   0   28.44   17.96   0
  17   2   0   18.21   13.54   0
  17   2   0   13.02   17.60   0
  17  -2   0   16.03   19.65   0
  17  -2   0   14.37   13.32   0
 -17   2   0   13.64   14.86   0
  17   2   0   -4.72   19.92   0
   0   3   0    4.27   42.85   0
   0  -3   0   -5.18   43.40   0
   0   3   0   -0.45   24.61   0
   0  -3   0    3.01   24.15   0
   0  -3   0   -2.22   25.46   0
   0   3   0   -1.57   36.15   0
  -1   3   0 1577.26   37.80   0
   1   3   0 1632.74   41.00   0
   1  -3   0 1611.00   38.78   0
  -1  -3   0 1624.84   40.80   0
  -1   3   0 1532.55   35.15   0
  -1  -3   0 1718.62   48.25   0
   1  -3   0 1546.70   35.78   0
   1   3   0 1618.81   45.51   0
   2   3   0  388.30   23.87   0
  -2  -3   0  386.35   26.38   0
  -2  -3   0  357.11   21.59   0
   2   3   0  361.60   22.16   0
  -2   3   0  355.09   21.60   0
   2  -3   0  338.44   18.30   0
   2  -3   0  358.71   22.17   0
  -2   3   0  326.51   18.00   0
   3  -3   0    6.05   12.18   0
   3  -3   0   10.25   11.77   0
   3   3   0    7.78   11.54   0
   3  -3   0    5.12   12.54   0
  -3  -3   0   10.71   15.85   0
   3   3   0    8.63   16.93   0
  -3   3   0   11.04   12.48   0
  -3  -3   0    7.78   18.67   0
   4  -3   0    8.33   15.77   0
   4  -3   0   10.30   10.97   0
  -4  -3   0    7.45   18.18   0
   4   3   0    1.90   16.35   0
  -4   3   0    4.67   16.10   0
   4   3   0    5.80   10.62   0
   4  -3   0    6.67   10.45   0
  -4  -3   0    9.00    9.97   0
   5   3   0  222.97   16.07   0
  -5  -3   0  193.31   17.90   0
   5  -3   0  204.29   14.55   0
  -5   3   0  205.90   16.19   0
  -5  -3   0  211.84   13.57   0
   5  -3   0  183.66   11.38   0
   5  -3   0  214.52   11.99   0
   5   3   0  192.62   11.06   0
   6  -3   0   24.15    9.84   0
   6   3   0   15.15    9.15   0
   6   3   0   25.98   14.02   0
   6  -3   0   19.64   11.10   0
   6  -3   0   33.22   14.44   0
  -6  -3   0   24.13   15.78   0
  -6  -3   0   18.03   11.37   0
  -6   3   0   25.18   10.17   0
   7  -3   0 1138.83   15.41   0
   7   3   0 1201.74   16.88   0
  -7   3   0 1275.49   16.39   0
  -7  -3   0 1230.92   20.51   0
  -7  -3   0 1304.09   15.62   0
   7  -3   0 1261.52   18.99   0
   7   3   0 1283.53   18.59   0
   7  -3   0 1241.26   17.24   0
   8   3   0   80.77   12.58   0
  -8  -3   0   83.98   10.73   0
   8  -3   0   77.20   14.69   0
  -8   3   0   84.21   10.85   0
   8  -3   0   71.89   11.77   0
   8   3   0   80.27   14.13   0
   8  -3   0   72.50   10.17   0
  -8  -3   0   92.16   16.41   0
   9  -3   0  390.08   15.40   0
   9  -3   0  361.00   11.43   0
   9  -3   0  389.57   13.02   0
  -9   3   0  373.96   12.05   0
   9   3   0  379.91   14.17   0
  -9  -3   0  403.88   12.02   0
   9   3   0  398.03   14.83   0
  -9  -3   0  391.14   17.24   0
  10   3   0   75.59   13.21   0
  10   3   0   84.72   14.23   0
 -10  -3   0   70.22    7.85   0
  10  -3   0   84.54   12.13   0
 -10  -3   0   67.29   16.86   0
  10  -3   0   68.01   10.06   0
 -10   3   0   95.34   15.58   0
  10  -3   0   77.96   14.86   0
 -11  -3   0   67.48   11.06   0
  11   3   0   96.82   14.79   0
  11  -3   0   65.91   10.16   0
  11  -3   0   58.53   10.68   0
 -11  -3   0   77.14   17.59   0
  11  -3   0   74.79   12.70   0
 -11   3   0   75.59   15.47   0
  11   3   0   68.27    9.36   0
  12   3   0  101.10   14.20   0
  12  -3   0   98.10   14.84   0
 -12   3   0   94.74   11.43   0
 -12  -3   0   93.16   11.61   0
  12   3   0  111.48   10.78   0
 -12  -3   0   92.47   17.88   0
  12  -3   0   88.42   13.32   0
  12  -3   0   95.23   10.61   0
  13  -3   0   85.45   14.49   0
  13   3   0   94.20   15.81   0
  13  -3   0   89.89   15.69   0
 -13  -3   0   87.00   11.63   0
  13  -3   0   71.71   11.28   0
  13   3   0   90.00   15.87   0
 -13  -3   0   77.84   13.75   0
 -13   3   0   60.58   16.52   0
  14  -3   0    8.66   11.53   0
  14   3   0   12.65   16.19   0
 -14  -3   0    8.89   18.88   0
 -14   3   0   15.36   11.87   0
  14   3   0    6.19   10.64   0
  14  -3   0   11.39   15.66   0
 -14  -3   0    3.63   11.85   0
  14  -3   0    1.82   14.78   0
  15   3   0  105.91   17.27   0
 -15  -3   0  118.65   12.63   0
 -15  -3   0   98.23   21.03   0
  15  -3   0  116.19   12.44   0
  15  -3   0  134.76   16.83   0
 -15   3   0  117.36   19.21   0
  15   3   0  133.48   16.44   0
  15  -3   0  102.54   16.83   0
  16  -3   0   25.89   17.54   0
  16   3   0   24.44   18.35   0
  16  -3   0   28.91   11.92   0
 -16   3   0   32.90   14.08   0
  16  -3   0   21.38   12.35   0
  16   3   0   33.73   12.06   0
 -16  -3   0   -1.09   21.61   0
  17  -3   0   21.96   18.24   0
  17  -3   0   36.91   19.63   0
  17   3   0   14.39   19.93   0
 -17  -3   0   27.59   23.60   0
 -17   3   0    7.85   21.60   0
  17   3   0   18.19   13.66   0
  17   3   0   17.51   17.29   0
  17  -3   0   21.28   12.86   0
   0   4   0   90.10   28.58   0
   0  -4   0   84.72   27.81   0
   0   4   0   87.96   23.66   0
   0   4   0   92.11   37.02   0
   0  -4   0   87.09   37.93   0
   0  -4   0   93.00   32.51   0
  -1  -4   0  203.90   30.38   0
  -1   4   0  192.81   22.52   0
   1  -4   0  210.96   25.86   0
  -1  -4   0  208.29   30.74   0
   1  -4   0  203.91   17.24   0
   1  -4   0  192.36   23.37   0
  -1   4   0  208.31   24.38   0
   1   4   0  202.01   30.19   0
   2  -4   0  333.04   21.02   0
   2  -4   0  323.53   18.27   0
   2   4   0  321.96   21.98   0
  -2   4   0  327.55   20.43   0
   2   4   0  352.82   22.46   0
  -2   4   0  321.91   20.73   0
  -2  -4   0  314.64   21.96   0
  -2  -4   0  365.38   26.46   0
   3  -4   0   17.13   11.96   0
  -3  -4   0   25.01   16.36   0
   3   4   0   24.50   16.90   0
   3  -4   0   16.85   12.23   0
  -3  -4   0   20.92   19.36   0
  -3   4   0   18.05   12.18   0
  -3   4   0   18.50   12.21   0
   3   4   0   24.37   16.91   0
   4  -4   0  130.86   11.88   0
   4  -4   0  117.30   13.42   0
   4   4   0  125.76   17.19   0
   4  -4   0  118.52   16.67   0
  -4  -4   0  129.03   14.74   0
   4   4   0  116.16   15.90   0
  -4  -4   0  119.40   19.10   0
  -4   4   0  127.01   16.52   0
  -5  -4   0  609.06   12.73   0
   5   4   0  651.35   17.85   0
   5  -4   0  560.77   13.64   0
   5  -4   0  599.39   14.59   0
   5   4   0  593.32   16.60   0
  -5  -4   0  613.00   16.39   0
   5  -4   0  631.53   17.32   0
  -5   4   0  634.01   17.32   0
  -6   4   0  167.93   14.85   0
   6   4   0  115.81    9.86   0
   6  -4   0  159.93   10.84   0
   6   4   0  163.97   14.37   0
   6  -4   0  124.24   11.38   0
  -6  -4   0  127.77    9.15   0
  -6  -4   0  145.94   12.30   0
   6  -4   0  126.62   13.22   0
   7  -4   0   24.09   10.23   0
  -7  -4   0   23.90   11.62   0
   7  -4   0   25.48   14.95   0
  -7  -4   0   16.23   15.48   0
   7   4   0   21.04   13.12   0
  -7   4   0   17.78   14.64   0
   7  -4   0   18.34   11.44   0
   7   4   0   19.42    8.65   0
  -8  -4   0   20.22   15.64   0
  -8  -4   0   23.10   10.65   0
   8   4   0   20.66   12.52   0
   8  -4   0   19.65   11.20   0
  -8   4   0   23.77   10.31   0
   8   4   0   23.10    9.21   0
   8  -4   0   24.96   14.66   0
   8  -4   0   22.26    9.73   0
  -9  -4   0   12.71   15.87   0
   9  -4   0    6.54   14.22   0
   9  -4   0    9.24    9.77   0
  -9  -4   0   16.57   11.25   0
  -9   4   0   28.33   10.04   0
   9   4   0   12.02   12.26   0
   9  -4   0    4.10   11.00   0
   9   4   0   22.59    9.10   0
  10   4   0    9.34    9.47   0
 -10  -4   0    7.96   16.04   0
 -10   4   0    5.53   15.70   0
  10  -4   0    4.75   14.42   0
 -10  -4   0   13.25   10.83   0
  10  -4   0    7.60   11.56   0
  10   4   0   22.07   13.07   0
  10  -4   0    6.19    9.70   0
  11  -4   0   -4.15   10.51   0
 -11  -4   0   -8.89   18.05   0
 -11   4   0    4.18   15.62   0
 -11  -4   0   -2.56   11.21   0
  11  -4   0   -4.20   12.62   0
  11   4   0  -12.18   14.87   0
  11   4   0    9.40   13.42   0
  11  -4   0    1.15   14.64   0
  12  -4   0    3.84   10.25   0
  12  -4   0    6.11   12.52   0
 -12   4   0   21.37   15.37   0
 -12  -4   0   12.96    8.14   0
  12  -4   0    8.12   13.02   0
  12   4   0   16.98   14.28   0
 -12  -4   0   16.81   17.73   0
  12   4   0   -0.03    9.93   0
  13   4   0   57.61   15.03   0
 -13   4   0   62.82   11.48   0
 -13  -4   0   69.10   12.26   0
  13   4   0   66.88   15.34   0
 -13  -4   0   64.32   19.30   0
  13  -4   0   57.31   14.03   0
  13  -4   0   64.98   10.73   0
  13  -4   0   60.23   11.27   0
 -14  -4   0  124.79   12.33   0
  14   4   0  126.86   11.42   0
  14  -4   0  134.03   16.21   0
  14  -4   0  113.23   11.77   0
 -14  -4   0  109.48   20.31   0
  14   4   0  130.67   16.24   0
  14  -4   0  121.72   18.87   0
 -14   4   0  123.42   17.67   0
  15  -4   0   37.72   16.18   0
  15   4   0   36.09   15.78   0
 -15   4   0   28.86   13.06   0
  15   4   0   40.13   17.15   0
  15  -4   0   27.15   17.65   0
  15  -4   0   38.24   12.03   0
 -15  -4   0   26.85   20.64   0
 -15  -4   0   51.80   12.76   0
 -16   4   0   16.69   19.39   0
  16  -4   0   15.66   17.34   0
  16   4   0   -0.51   12.09   0
  16  -4   0   13.15   12.40   0
 -16  -4   0   17.71   22.15   0
  16   4   0   13.83   18.55   0
  16  -4   0    4.83   17.47   0
  17  -4   0   16.54   13.24   0
  17   4   0   13.33   17.33   0
  17   4   0   21.83   20.56   0
  17  -4   0   25.61   19.24   0
  17   4   0   15.97   13.58   0
  17  -4   0   18.19   13.21   0
 -17  -4   0   13.39   16.20   0
 -17   4   0   19.46   14.87   0
   0  -5   0    5.11   23.80   0
   0  -5   0    4.64   27.44   0
   0   5   0    5.90   31.95   0
   0   5   0   23.03   27.65   0
   0  -5   0   -5.29   23.82   0
   0   5   0    4.50   24.83   0
   1  -5   0   -3.18   21.22   0
   1  -5   0    3.88   23.63   0
   1   5   0    0.98   17.97   0
  -1   5   0   14.93   14.49   0
   1  -5   0    6.06   19.46   0
   1   5   0    6.24   20.03   0
  -1   5   0    0.30   18.73   0
  -1  -5   0    0.46   20.78   0
  -1   5   0    2.91   22.13   0
  -2   5   0    6.43   17.38   0
   2   5   0    8.27   16.84   0
   2  -5   0   11.20   15.84   0
  -2  -5   0   20.40   21.25   0
   2   5   0   22.41   21.39   0
  -2  -5   0    6.32   21.65   0
   2  -5   0    9.89   18.52   0
  -2   5   0    8.49   15.00   0
  -3   5   0   73.21   12.38   0
   3   5   0   82.34   16.28   0
   3  -5   0   69.43   12.69   0
   3   5   0   78.30   17.52   0
  -3   5   0   68.49   14.87   0
   3  -5   0   72.68   17.62   0
  -3  -5   0   85.88   23.47   0
  -3  -5   0   78.24   17.39   0
  -4  -5   0  155.49   18.64   0
  -4   5   0  122.83   12.02   0
  -4  -5   0  115.91   11.23   0
   4  -5   0  122.71   11.52   0
   4   5   0  109.42   16.30   0
  -4   5   0  141.30   12.12   0
   4   5   0  152.38   16.88   0
   4  -5   0  133.63   16.83   0
  -5   5   0   27.23   14.91   0
  -5  -5   0   25.71    9.52   0
  -5  -5   0   27.43   17.06   0
   5  -5   0   35.26   15.06   0
   5  -5   0   29.02   10.88   0
   5   5   0   29.33   14.64   0
   5  -5   0   27.05   10.36   0
   5   5   0   31.54   14.26   0
   6  -5   0  225.76   11.45   0
  -6  -5   0  219.72   16.78   0
  -6   5   0  222.65   14.92   0
   6  -5   0  211.62   12.32   0
   6   5   0  197.86   14.19   0
  -6  -5   0  204.25   12.88   0
   6  -5   0  211.80   11.68   0
   6   5   0  229.28   14.42   0
   7   5   0 1166.09   17.67   0
   7  -5   0 1042.28   15.17   0
  -7   5   0 1154.60   18.56   0
   7   5   0 1114.75   17.25   0
   7  -5   0 1173.20   16.72   0
  -7  -5   0 1171.15   13.40   0
  -7  -5   0 1081.24   20.03   0
   7  -5   0 1183.60   18.68   0
   8  -5   0    8.35   10.77   0
  -8  -5   0   14.14   10.95   0
   8   5   0    8.37   13.17   0
  -8  -5   0    1.17   11.43   0
   8  -5   0    5.20    9.50   0
   8   5   0    3.95   12.37   0
  -8   5   0    1.62   14.08   0
   8  -5   0    7.03   13.86   0
   9   5   0   10.93   13.42   0
   9  -5   0   15.72   13.45   0
   9  -5   0   10.44   14.64   0
  -9  -5   0    8.69   16.41   0
   9   5   0   15.80   13.35   0
   9  -5   0    5.23    9.30   0
  -9   5   0   12.04   14.53   0
  -9  -5   0   14.24   11.23   0
  10   5   0    4.49   13.35   0
 -10  -5   0    8.16   11.12   0
  10  -5   0   14.42   12.06   0
 -10  -5   0   21.64   16.73   0
  10  -5   0   19.26   14.52   0
  10  -5   0   11.59    9.96   0
  10   5   0   18.17   13.55   0
 -10   5   0   19.71   14.88   0
 -11  -5   0  194.31   18.49   0
  11  -5   0  210.04   15.48   0
  11   5   0  195.01   14.84   0
  11  -5   0  199.40   13.00   0
  11  -5   0  180.68   11.03   0
 -11  -5   0  218.10   12.78   0
  11   5   0  202.91   14.90   0
 -11   5   0  207.59   15.84   0
  12  -5   0   27.42   10.75   0
  12  -5   0   32.08   12.95   0
 -12   5   0   40.18   15.54   0
  12   5   0   38.70   14.62   0
  12   5   0   40.21   14.36   0
  12  -5   0   32.48   15.31   0
 -12  -5   0   30.94    8.55   0
 -12  -5   0   24.12   18.32   0
 -13  -5   0   97.53   12.06   0
  13  -5   0   97.82   15.26   0
  13  -5   0   90.99   14.51   0
 -13  -5   0   60.08   19.04   0
 -13   5   0   89.75   11.18   0
  13   5   0   99.28   10.89   0
  13  -5   0   80.22   10.97   0
  13   5   0   69.69   15.95   0
 -14   5   0   18.83   16.72   0
 -14  -5   0   12.92   11.94   0
  14  -5   0   12.33   11.51   0
 -14  -5   0   12.52   14.34   0
  14   5   0   -1.60   14.83   0
  14  -5   0   14.84   11.37   0
  14  -5   0    7.96   14.85   0
  14   5   0   11.22   16.23   0
 -15  -5   0  253.31   13.55   0
 -15  -5   0  243.39   16.00   0
  15   5   0  271.06   16.68   0
  15   5   0  264.52   18.73   0
  15  -5   0  259.54   12.76   0
  15  -5   0  269.78   17.58   0
  15  -5   0  238.54   12.82   0
 -15   5   0  271.72   18.84   0
  16  -5   0    1.15   12.44   0
  16  -5   0   16.05   17.40   0
  16   5   0    3.40   18.30   0
  16   5   0   -7.44   16.77   0
 -16  -5   0   -6.53   13.13   0
 -16   5   0    4.98   13.37   0
  16  -5   0    1.63   17.36   0
 -16  -5   0   18.43   21.59   0
  17  -5   0   68.15   18.86   0
  17   5   0   63.06   17.61   0
  17  -5   0   61.94   13.63   0
 -17  -5   0   61.07   23.46   0
  17   5   0   51.25   20.71   0
  17  -5   0   42.50   19.35   0
 -17   5   0   43.88   20.68   0
   0   6   0  551.20   25.53   0
   0  -6   0  514.11   24.36   0
   0  -6   0  538.80   34.73   0
   0   6   0  528.26   28.73   0
   0  -6   0  522.75   28.99   0
   0   6   0  564.49   33.01   0
   1  -6   0  722.42   25.52   0
  -1  -6   0  752.84   28.43   0
   1  -6   0  767.66   29.30   0
  -1   6   0  727.22   25.40   0
  -1   6   0  706.34   23.34   0
  -1  -6   0  732.96   33.34   0
  -1   6   0  748.16   27.38   0
   1   6   0  705.70   22.69   0
   1  -6   0  720.20   24.13   0
   1   6   0  740.52   31.92   0
   2  -6   0  123.76   18.28   0
  -2  -6   0  125.45   22.70   0
  -2   6   0  128.34   17.82   0
   2   6   0  153.89   22.57   0
   2  -6   0  126.07   17.09   0
  -2   6   0  127.61   16.41   0
   2   6   0  134.85   19.78   0
  -2  -6   0  144.82   26.27   0
   2  -6   0  131.56   17.57   0
  -3   6   0  600.29   16.55   0
  -3  -6   0  680.22   27.41   0
   3  -6   0  595.96   16.87   0
   3   6   0  667.70   19.77   0
   3  -6   0  618.08   16.52   0
  -3  -6   0  621.70   20.83   0
   3   6   0  601.82   20.84   0
  -3   6   0  633.72   19.75   0
  -4  -6   0   11.09   15.42   0
   4  -6   0    5.82   10.96   0
  -4   6   0   12.18   15.25   0
   4  -6   0    5.23   13.07   0
   4   6   0    3.87   14.15   0
   4   6   0   13.64   15.94   0
  -4  -6   0    8.78   17.75   0
  -4   6   0    5.61   12.94   0
  -5  -6   0  605.52   20.22   0
   5   6   0  613.90   16.88   0
   5  -6   0  622.23   17.17   0
   5  -6   0  591.59   14.18   0
  -5   6   0  614.70   16.84   0
   5  -6   0  631.28   15.16   0
  -5  -6   0  640.90   16.18   0
   5   6   0  645.18   17.22   0
   6  -6   0    7.32   10.20   0
   6   6   0    4.90   13.34   0
   6  -6   0    6.59   13.65   0
   6  -6   0    7.81   10.59   0
  -6  -6   0    7.83   12.27   0
   6   6   0    4.17   13.36   0
  -6  -6   0    6.76   15.43   0
  -6   6   0    2.32    9.85   0
   7   6   0   50.84   13.78   0
   7  -6   0   39.25   10.28   0
   7  -6   0   50.84   11.52   0
  -7  -6   0   54.24   12.60   0
   7  -6   0   48.20   14.88   0
  -7  -6   0   63.63   15.44   0
  -7   6   0   45.84   14.47   0
   7   6   0   56.15    9.91   0
  -8  -6   0    3.61   16.04   0
   8  -6   0    2.32    9.58   0
   8   6   0    7.13   13.15   0
  -8   6   0    0.98   14.14   0
   8  -6   0    2.35   10.69   0
   8  -6   0    9.16   14.33   0
   8   6   0    2.76    8.79   0
  -8  -6   0    7.00    8.20   0
   9  -6   0   92.83    9.71   0
   9  -6   0  108.04   14.66   0
   9   6   0   92.45   14.17   0
  -9  -6   0  107.75   11.84   0
   9   6   0  121.88   14.02   0
  -9  -6   0   92.22   17.24   0
   9  -6   0  102.81   11.65   0
  -9   6   0  116.46   14.96   0
  10   6   0   -4.09    9.64   0
  10   6   0    4.01   13.72   0
 -10   6   0    2.47   14.69   0
  10  -6   0    5.52   11.65   0
  10  -6   0    5.19   10.67   0
 -10  -6   0   10.24   11.44   0
  10  -6   0    2.89    9.88   0
 -10  -6   0   19.92   16.80   0
 -11   6   0  850.22   17.31   0
  11   6   0  760.12   16.92   0
  11  -6   0  812.45   17.29   0
  11  -6   0  705.96   13.21   0
 -11  -6   0  722.84   20.93   0
  11  -6   0  756.74   15.75   0
 -11  -6   0  823.35   14.68   0
  11   6   0  836.85   17.22   0
  12  -6   0    6.90   15.17   0
 -12  -6   0   -4.44   13.10   0
 -12   6   0    2.41   15.13   0
 -12  -6   0    6.48    8.42   0
  12   6   0   15.77   10.43   0
  12  -6   0    4.89   10.30   0
  12   6   0    6.28   14.31   0
  12  -6   0   -2.45   12.39   0
 -13   6   0   10.66   15.49   0
  13  -6   0   19.19   15.18   0
  13   6   0    3.21   15.51   0
 -13  -6   0    4.83   12.07   0
  13  -6   0    9.92   13.64   0
  13  -6   0    7.01   10.85   0
 -13  -6   0    8.92   14.15   0
  13   6   0    4.82   15.00   0
 -14  -6   0   22.49   20.34   0
 -14  -6   0   18.87   12.47   0
 -14   6   0   12.08   11.58   0
  14  -6   0    4.30   11.77   0
  14   6   0   16.05   15.05   0
  14   6   0    8.64   16.46   0
  14  -6   0   12.19   15.65   0
  14  -6   0   11.73   14.92   0
 -15  -6   0   26.42   21.26   0
  15  -6   0   36.37   12.36   0
  15   6   0   33.16   10.88   0
 -15   6   0   31.26   17.74   0
  15   6   0   41.19   12.59   0
 -15  -6   0   38.18   12.83   0
  15  -6   0   37.82   16.23   0
  15  -6   0   29.54   16.89   0
 -16  -6   0   26.68    9.47   0
 -16  -6   0   30.68   22.23   0
 -16   6   0   40.59   19.68   0
  16  -6   0   21.04   15.67   0
  16  -6   0   22.68   18.12   0
  16   6   0   47.90   16.70   0
  16  -6   0   13.16   17.55   0
  16   6   0   20.11   18.93   0
  17   6   0    0.09   17.35   0
 -17  -6   0    9.04   13.92   0
 -17   6   0    3.00   14.63   0
  17  -6   0    8.79   13.43   0
  17   6   0   -9.49   20.57   0
  17  -6   0   -2.64   18.57   0
  17  -6   0    2.28   13.71   0
 -17  -6   0    2.23   24.46   0
   0   7   0    4.11   23.64   0
   0  -7   0    2.95   15.97   0
   0   7   0   -0.88   20.66   0
   0  -7   0  -11.60   29.91   0
   0  -7   0    3.17   16.46   0
   0   7   0    0.56   18.47   0
  -1  -7   0  261.65   21.36   0
   1   7   0  228.93   19.95   0
   1  -7   0  260.27   22.43   0
  -1  -7   0  239.76   29.85   0
   1   7   0  242.18   27.64   0
  -1   7   0  243.49   16.59   0
  -1   7   0  243.14   18.18   0
   1  -7   0  253.28   19.05   0
  -1   7   0  259.72   23.32   0
   1  -7   0  237.16   22.62   0
   2  -7   0  238.72   17.97   0
  -2   7   0  247.01   17.71   0
  -2  -7   0  275.97   21.89   0
   2   7   0  251.93   17.43   0
  -2  -7   0  256.15   23.20   0
   2  -7   0  262.05   18.68   0
   2  -7   0  239.94   18.68   0
  -2   7   0  250.29   13.90   0
  -3   7   0    6.17   12.13   0
   3  -7   0   13.10   11.88   0
   3   7   0    7.91   13.38   0
  -3  -7   0   10.87   17.98   0
  -3  -7   0    2.12   18.20   0
  -3   7   0    8.16   15.72   0
   3   7   0    6.80   18.26   0
   3  -7   0    5.91   12.63   0
   4  -7   0   29.39   11.18   0
  -4  -7   0   29.95   15.47   0
   4   7   0   47.57   13.88   0
   4  -7   0   38.84   11.25   0
  -4   7   0   31.76   11.11   0
  -4   7   0   33.54   15.10   0
   4   7   0   29.50   16.02   0
  -4  -7   0   37.25   17.58   0
   5   7   0  204.15   14.91   0
  -5   7   0  183.89   14.18   0
  -5  -7   0  203.78   14.70   0
   5   7   0  176.17   11.38   0
  -5  -7   0  183.53   17.53   0
  -5   7   0  195.43   14.57   0
   5  -7   0  196.68   12.19   0
   5  -7   0  185.32   15.23   0
   6  -7   0    8.05   13.95   0
  -6   7   0    4.03   13.71   0
   6  -7   0    5.55   10.85   0
   6  -7   0    5.34   10.59   0
  -6  -7   0   14.38   12.48   0
  -6  -7   0    4.39   16.33   0
   6   7   0   11.39   13.68   0
   6   7   0    2.22   13.31   0
  -7   7   0  293.44   15.35   0
   7  -7   0  307.78   12.51   0
  -7  -7   0  301.84   13.65   0
   7  -7   0  268.70   11.57   0
  -7  -7   0  263.38   17.58   0
   7  -7   0  287.49   15.40   0
   7   7   0  276.04   11.19   0
   7   7   0  297.02   11.33   0
   8  -7   0   52.34   11.82   0
   8  -7   0   65.37    9.92   0
  -8  -7   0   51.74   16.99   0
   8   7   0   60.20    9.90   0
   8   7   0   59.76   13.83   0
  -8   7   0   61.06    9.77   0
  -8  -7   0   55.74    8.21   0
   8  -7   0   53.76   10.71   0
  -9  -7   0   52.87   11.46   0
   9  -7   0   41.82   10.79   0
  -9  -7   0   44.69   12.67   0
  -9   7   0   42.57   15.02   0
   9   7   0   29.30   13.59   0
   9   7   0   56.39   13.73   0
   9  -7   0   54.25   14.74   0
   9  -7   0   40.65    9.60   0
 -10   7   0    1.25   14.79   0
  10   7   0   -0.88   14.15   0
  10   7   0    3.55   13.75   0
  10  -7   0    6.87   11.93   0
 -10  -7   0   10.90   11.76   0
  10  -7   0    2.64   10.08   0
  10  -7   0    5.68   14.56   0
 -10  -7   0   -1.66   17.22   0
  11  -7   0    8.49   15.37   0
  11  -7   0    0.31   12.34   0
  11   7   0    3.77    9.87   0
  11   7   0    8.42   14.79   0
 -11   7   0   -7.36   15.05   0
  11  -7   0    2.84   10.05   0
 -11  -7   0   11.18   11.91   0
 -11  -7   0    6.74   18.25   0
  12  -7   0   -4.11   10.79   0
  12   7   0  -11.17   13.98   0
 -12  -7   0   -5.17   11.65   0
 -12   7   0    3.02   15.03   0
  12  -7   0    4.00   12.81   0
  12   7   0    0.59   15.08   0
 -12  -7   0    2.89   18.47   0
  12  -7   0    7.88   15.23   0
  13  -7   0   36.10   13.82   0
 -13  -7   0   52.33   12.82   0
 -13  -7   0   37.56   18.96   0
  13  -7   0   46.72   11.03   0
  13  -7   0   37.15   11.34   0
 -13   7   0   42.43   15.54   0
  13   7   0   19.54   14.49   0
  13   7   0   35.71   15.64   0
 -14  -7   0   -0.52   20.13   0
 -14  -7   0    4.62    8.82   0
  14   7   0  -10.28   17.03   0
  14  -7   0    5.41   14.97   0
  14  -7   0   13.61   11.69   0
  14   7   0    1.82   10.68   0
 -14   7   0    5.64   16.13   0
  14  -7   0    4.70   10.85   0
 -15  -7   0  162.44   13.79   0
  15  -7   0  173.83   16.92   0
  15  -7   0  170.73   12.71   0
  15   7   0  194.65   16.27   0
 -15  -7   0  167.19   21.81   0
  15   7   0  168.32   19.02   0
  15  -7   0  185.87   12.58   0
 -15   7   0  172.31   13.10   0
 -16  -7   0    9.04   13.33   0
 -16   7   0    4.90   18.53   0
 -16  -7   0   11.91   22.84   0
  16  -7   0    4.98   17.41   0
  16   7   0   13.38   16.40   0
  16   7   0  -13.83   18.50   0
  16  -7   0    0.83   12.42   0
  16  -7   0    7.74   18.25   0
  17   7   0    2.76   12.33   0
  17  -7   0   -6.13   23.85   0
  17  -7   0    0.16   19.05   0
  17   7   0   -1.29   21.05   0
  17  -7   0    1.15   13.48   0
 -17   7   0    3.72   20.31   0
 -17  -7   0  -13.65   24.73   0
   0  -8   0   14.65   27.37   0
   0   8   0   15.36   19.12   0
   0  -8   0    5.52   22.24   0
   0   8   0    9.54   15.58   0
   0   8   0   11.62   26.38   0
   0  -8   0   10.20   18.32   0
   1   8   0   -3.02   25.66   0
  -1   8   0    2.39   14.73   0
  -1  -8   0    1.42   27.43   0
   1  -8   0    8.51   15.68   0
  -1  -8   0    3.24   16.68   0
   1  -8   0    8.19   22.93   0
  -1   8   0   -1.34   21.30   0
  -1   8   0    1.03   14.33   0
   1  -8   0    4.45   20.12   0
   1   8   0    4.89   13.23   0
  -1  -8   0    2.14   18.01   0
   2   8   0  312.09   16.34   0
   2  -8   0  319.60   18.36   0
  -2   8   0  343.70   17.75   0
  -2  -8   0  330.67   23.83   0
  -2   8   0  333.03   17.78   0
  -2  -8   0  354.22   24.97   0
   2   8   0  347.44   23.30   0
   2  -8   0  351.55   19.99   0
   2  -8   0  330.64   14.16   0
   3   8   0  479.48   20.87   0
  -3  -8   0  494.65   16.52   0
   3  -8   0  482.58   17.42   0
   3  -8   0  458.82   18.19   0
  -3   8   0  474.29   17.67   0
  -3   8   0  468.54   16.44   0
   3   8   0  454.01   17.05   0
  -3  -8   0  505.49   22.68   0
   3  -8   0  461.14   16.51   0
   4   8   0   81.90   16.74   0
  -4   8   0   82.73   10.91   0
   4  -8   0   80.59   15.05   0
  -4   8   0   80.38   11.98   0
  -4  -8   0   88.18   16.18   0
   4  -8   0   84.81   15.65   0
   4   8   0   78.19   11.89   0
  -4  -8   0   89.40   18.45   0
   5   8   0   46.29   13.05   0
  -5   8   0   44.78   11.36   0
   5   8   0   56.18   14.85   0
   5  -8   0   44.25   13.87   0
  -5   8   0   50.69   13.50   0
   5  -8   0   44.18   14.32   0
  -5  -8   0   46.71   16.73   0
  -5  -8   0   48.35   14.20   0
  -6  -8   0   51.71    9.85   0
   6   8   0   43.38   10.54   0
  -6   8   0   40.80   13.74   0
   6  -8   0   44.08   10.97   0
  -6  -8   0   40.34   16.98   0
   6  -8   0   42.71   14.51   0
   6   8   0   39.63   13.99   0
   7  -8   0    5.30   13.12   0
  -7   8   0   -7.40   14.05   0
   7   8   0   -1.05   12.57   0
  -7  -8   0   10.01   16.49   0
  -7  -8   0    4.21   13.05   0
   7  -8   0    5.46   10.28   0
   7  -8   0    9.93   10.24   0
   7   8   0    0.46   14.46   0
   8   8   0  -12.11   13.49   0
   8  -8   0    0.75   10.58   0
  -8  -8   0    8.24   12.03   0
   8  -8   0    2.71    9.89   0
  -8   8   0   -6.22   13.90   0
  -8  -8   0   -2.93   11.96   0
   8  -8   0   10.51   14.15   0
   8   8   0    7.33    9.38   0
  -9  -8   0   40.73   11.83   0
   9  -8   0   43.92   11.22   0
   9   8   0   35.04   13.40   0
   9  -8   0   32.71   15.08   0
   9  -8   0   37.23    9.94   0
  -9   8   0   41.33   10.34   0
   9   8   0   38.37    9.97   0
  -9  -8   0   46.34   16.85   0
 -10   8   0   20.14   14.51   0
  10   8   0   11.57   14.97   0
  10  -8   0   16.68   14.97   0
 -10  -8   0    9.72    9.07   0
  10   8   0   15.05   13.46   0
 -10  -8   0    3.88   12.02   0
  10  -8   0   11.33   11.85   0
  10  -8   0   15.17    9.82   0
  11   8   0   12.98   13.69   0
 -11  -8   0    6.65    8.65   0
 -11   8   0   10.41   14.90   0
  11  -8   0   12.02   10.44   0
  11   8   0    8.67   10.34   0
 -11  -8   0   11.60   18.08   0
  11  -8   0    7.69   12.00   0
  11  -8   0    6.78   15.14   0
 -12  -8   0   -1.27   12.25   0
 -12   8   0   10.29   14.73   0
  12   8   0   16.43   15.49   0
  12  -8   0   -4.16   13.01   0
 -12  -8   0    1.84   18.21   0
  12   8   0    4.97   13.65   0
  12  -8   0    6.73   14.78   0
  12  -8   0    5.51   10.54   0
  13  -8   0    6.12   15.31   0
  13  -8   0   10.12   11.13   0
 -13   8   0   13.77   15.27   0
  13   8   0   16.74   14.73   0
  13   8   0   25.77   16.43   0
  13  -8   0   10.97   13.69   0
 -13  -8   0   14.31   12.48   0
 -13  -8   0   10.59   19.79   0
 -14  -8   0   82.61   12.81   0
  14  -8   0   63.31   15.52   0
 -14   8   0   45.63   16.09   0
 -14  -8   0   61.92   20.48   0
  14  -8   0   72.72   15.70   0
  14  -8   0   57.75   11.88   0
  14   8   0   59.26   12.42   0
  14   8   0   63.83   15.30   0
  15  -8   0   34.65   12.29   0
 -15   8   0   34.37   16.78   0
  15  -8   0   36.13   16.64   0
  15  -8   0   41.27   16.72   0
 -15  -8   0   30.93   22.11   0
 -15  -8   0   30.35   13.41   0
  15   8   0   51.01   18.60   0
  15   8   0   35.50   15.93   0
 -16   8   0   -4.48   12.41   0
  16  -8   0    5.35   16.91   0
  16   8   0   -5.67   19.67   0
  16  -8   0   11.97   17.48   0
  16   8   0    9.36   16.26   0
 -16  -8   0   -2.31    9.86   0
  16  -8   0    3.95   15.70   0
 -16  -8   0    9.73   22.73   0
   0   9   0   10.08   24.93   0
   0   9   0    4.06   18.02   0
   0  -9   0   -5.67   26.79   0
   0  -9   0    7.72   17.11   0
   0   9   0   13.88   21.66   0
   0  -9   0    7.98   21.28   0
   1   9   0 3129.58   28.69   0
   1  -9   0 3204.91   29.59   0
  -1   9   0 3327.11   33.07   0
  -1   9   0 3312.97   37.34   0
   1   9   0 3171.94   34.16   0
  -1  -9   0 3201.24   40.81   0
  -1  -9   0 3251.77   40.52   0
   1  -9   0 3238.30   39.86   0
   1  -9   0 3181.30   33.42   0
  -1   9   0 3178.30   32.91   0
  -1  -9   0 3160.78   31.00   0
  -2   9   0  169.32   15.81   0
   2   9   0  173.50   15.66   0
  -2  -9   0  180.90   22.73   0
   2  -9   0  184.46   18.57   0
   2  -9   0  177.35   13.21   0
  -2  -9   0  205.02   22.30   0
   2  -9   0  183.99   16.58   0
   2   9   0  187.72   16.61   0
  -2   9   0  185.56   17.40   0
  -3  -9   0  231.26   14.69   0
   3   9   0  247.59   19.56   0
  -3   9   0  227.85   11.66   0
  -3  -9   0  271.12   24.87   0
  -3   9   0  229.25   14.72   0
   3  -9   0  237.92   16.55   0
   3  -9   0  234.80   11.51   0
   3  -9   0  230.80   15.84   0
   4   9   0  736.03   18.40   0
   4  -9   0  702.79   17.66   0
  -4  -9   0  661.10   18.98   0
  -4   9   0  727.79   17.32   0
  -4  -9   0  710.67   26.93   0
   4  -9   0  663.47   16.86   0
   4   9   0  655.85   19.28   0
  -4   9   0  657.74   16.37   0
   5   9   0  258.71   16.71   0
  -5   9   0  266.06   14.19   0
  -5  -9   0  235.93   19.59   0
   5  -9   0  252.28   13.51   0
   5   9   0  249.08   17.90   0
  -5  -9   0  240.44   12.06   0
   5  -9   0  250.64   11.35   0
  -5   9   0  252.03   12.96   0
  -6   9   0    8.57   10.92   0
   6   9   0   -0.68   15.13   0
  -6   9   0   10.56   13.59   0
   6   9   0   14.81   13.35   0
   6  -9   0    6.76    9.97   0
   6  -9   0    1.99   10.65   0
  -6  -9   0    6.87   13.85   0
  -6  -9   0    6.23   17.30   0
   7  -9   0  708.84   14.00   0
  -7   9   0  739.24   12.98   0
   7   9   0  717.92   17.12   0
  -7  -9   0  677.95   19.85   0
   7  -9   0  761.00   16.33   0
   7   9   0  768.61   16.41   0
  -7  -9   0  744.55   15.73   0
   7  -9   0  756.63   16.65   0
  -8   9   0  246.44   10.77   0
   8  -9   0  236.32   11.64   0
   8   9   0  223.23   14.71   0
   8  -9   0  223.52   13.79   0
   8   9   0  243.60   14.05   0
  -8  -9   0  219.32   17.74   0
  -8  -9   0  238.59   13.23   0
   8  -9   0  240.44   11.09   0
   9  -9   0  340.59   11.93   0
   9   9   0  325.25   15.31   0
  -9  -9   0  374.66   13.82   0
  -9  -9   0  324.66   18.51   0
   9  -9   0  348.29   11.53   0
  -9   9   0  364.62   15.08   0
   9  -9   0  369.31   13.34   0
   9   9   0  388.73   14.74   0
 -10  -9   0   79.02   17.17   0
 -10  -9   0   87.02   12.67   0
  10  -9   0   76.11   13.16   0
  10   9   0   89.82   13.50   0
  10  -9   0   84.01   11.99   0
 -10   9   0   84.77   14.49   0
  10  -9   0   74.90   15.24   0
  10   9   0   79.83   10.59   0
  11  -9   0   45.52   13.16   0
  11  -9   0   62.62   15.05   0
 -11  -9   0   69.87   12.63   0
 -11   9   0   64.77   14.78   0
  11   9   0   60.99   15.38   0
  11   9   0   50.50   13.87   0
 -11  -9   0   56.44   13.14   0
  11  -9   0   59.43   13.16   0
  12   9   0   -2.02   15.66   0
  12  -9   0   -1.56   13.10   0
  12   9   0    0.22   13.72   0
 -12   9   0    3.76   14.70   0
 -12  -9   0    9.43   12.21   0
  12  -9   0   12.28   15.11   0
  12  -9   0    5.02   11.07   0
 -12  -9   0   10.64   18.69   0
  13   9   0  134.80   14.72   0
 -13  -9   0  113.93   13.36   0
  13  -9   0  117.65   15.68   0
  13  -9   0  117.16   14.10   0
  13  -9   0  127.16   12.19   0
  13   9   0  116.07   11.90   0
 -13  -9   0  142.22   20.08   0
 -13   9   0  127.30   15.81   0
  14  -9   0   67.67   12.17   0
 -14  -9   0   63.67   21.18   0
  14   9   0   67.89   10.99   0
 -14   9   0   66.40   16.22   0
  14   9   0   36.74   17.62   0
 -14  -9   0   60.31    9.60   0
  14  -9   0   70.14   11.36   0
  14  -9   0   62.00   14.91   0
 -15  -9   0   58.33   13.90   0
  15  -9   0   55.71   12.44   0
  15   9   0   56.70   11.17   0
 -15   9   0   53.96   16.61   0
  15   9   0   71.44   19.22   0
  15  -9   0   65.13   16.22   0
  15  -9   0   57.02   11.84   0
 -15  -9   0   41.24   21.96   0
 -16   9   0   13.30   17.64   0
 -16  -9   0   -1.71   14.26   0
  16  -9   0   -8.50   12.33   0
  16  -9   0    3.08   17.51   0
 -16  -9   0   12.72   23.20   0
  16   9   0   -0.88   19.70   0
  16  -9   0    3.98   13.04   0
  16   9   0   16.68   16.31   0
   0 -10   0  672.61   28.32   0
   0  10   0  713.60   26.81   0
   0  10   0  690.34   21.37   0
   0 -10   0  659.73   18.69   0
   0  10   0  679.62   23.93   0
   0 -10   0  638.89   19.96   0
   1 -10   0  610.64   26.29   0
  -1 -10   0  581.73   16.42   0
  -1  10   0  621.32   18.86   0
   1 -10   0  634.86   22.41   0
  -1 -10   0  596.33   27.96   0
   1  10   0  598.11   17.34   0
   1  10   0  615.38   26.23   0
  -1  10   0  649.51   24.45   0
   1 -10   0  616.82   19.07   0
  -1 -10   0  626.21   22.69   0
  -1  10   0  638.97   17.91   0
  -2 -10   0  839.42   22.89   0
   2  10   0  757.34   18.57   0
  -2 -10   0  870.95   29.83   0
  -2  10   0  803.65   18.75   0
   2 -10   0  797.99   19.75   0
   2 -10   0  796.49   22.94   0
   2  10   0  762.05   19.80   0
   2 -10   0  801.24   20.24   0
  -2 -10   0  692.81   19.82   0
  -2  10   0  814.96   21.12   0
  -3 -10   0 1930.55   22.89   0
  -3 -10   0 2207.64   38.01   0
   3  10   0 1992.09   23.01   0
   3 -10   0 1933.44   19.33   0
   3 -10   0 2098.85   26.78   0
   3 -10   0 1972.97   23.90   0
  -3  10   0 2057.41   25.08   0
  -3  10   0 1978.44   22.57   0
  -4 -10   0    5.67   11.61   0
  -4  10   0    4.67   13.36   0
  -4  10   0    0.23   14.85   0
   4 -10   0    4.50   13.19   0
   4  10   0    8.57   16.62   0
   4 -10   0   12.72   14.10   0
  -4 -10   0    3.05   18.78   0
   4 -10   0    1.48    9.01   0
   4  10   0    0.66   12.97   0
   5 -10   0   44.05   12.54   0
  -5  10   0   40.74   11.88   0
  -5  10   0   40.46   13.10   0
   5  10   0   40.55   13.37   0
   5  10   0   48.11   12.02   0
  -5 -10   0   52.42   15.73   0
  -5 -10   0   31.74   18.09   0
   5 -10   0   44.64   13.99   0
   6  10   0   86.20   15.87   0
   6 -10   0  100.37   14.63   0
  -6  10   0   93.72   11.38   0
  -6 -10   0   93.40   17.77   0
  -6  10   0   87.92    9.87   0
  -6 -10   0   95.24   10.91   0
   6  10   0   95.39   16.43   0
   6 -10   0   92.16   12.00   0
   7 -10   0    2.36   10.56   0
  -7  10   0    0.22   13.41   0
   7 -10   0    7.67    9.81   0
   7 -10   0    2.48   10.18   0
  -7 -10   0    3.81    9.56   0
   7  10   0    7.67   12.40   0
  -7 -10   0    6.62   16.20   0
   7  10   0   -2.66   14.70   0
  -8  10   0   37.71   13.59   0
  -8 -10   0   30.65   12.89   0
  -8 -10   0   37.86   16.79   0
   8 -10   0   47.46   14.14   0
   8 -10   0   38.90   11.14   0
   8  10   0   33.59   14.06   0
   8  10   0   41.74   12.83   0
   8 -10   0   41.52   10.72   0
  -9 -10   0  493.75   14.55   0
   9 -10   0  512.83   16.09   0
  -9 -10   0  457.31   19.18   0
   9 -10   0  509.73   16.25   0
   9 -10   0  478.77   12.97   0
   9  10   0  512.63   16.46   0
   9  10   0  515.63   15.22   0
  -9  10   0  517.71   15.59   0
  10  10   0   93.08   15.42   0
  10 -10   0   82.65   10.94   0
 -10  10   0  100.50    9.91   0
  10 -10   0   88.52   14.48   0
  10 -10   0   99.12   10.96   0
 -10 -10   0   80.18   17.74   0
  10  10   0   91.16   13.86   0
 -10 -10   0   87.53    9.86   0
 -11 -10   0  851.06   22.04   0
  11  10   0  958.78   16.86   0
 -11  10   0  974.85   17.45   0
  11 -10   0  910.27   14.27   0
 -11 -10   0  897.32   12.79   0
  11 -10   0  862.75   16.08   0
  11  10   0  842.80   14.70   0
  11 -10   0  861.79   14.67   0
  12  10   0   30.22   13.67   0
  12 -10   0   21.31   11.56   0
  12 -10   0   27.81   12.89   0
  12 -10   0   20.40   10.93   0
  12  10   0   27.15   16.79   0
 -12 -10   0   29.55    8.90   0
 -12  10   0   32.83   14.52   0
 -12 -10   0   11.36   13.04   0
  13 -10   0    3.10   11.36   0
 -13  10   0    5.90   15.09   0
  13 -10   0   -4.73   11.15   0
  13 -10   0    0.23   13.74   0
 -13 -10   0    9.56   19.31   0
  13  10   0   13.83   16.68   0
 -13 -10   0    5.36    9.25   0
  13  10   0    4.68   14.28   0
 -14 -10   0    4.85   20.62   0
  14 -10   0    3.15   14.65   0
  14 -10   0    7.20   15.77   0
  14  10   0   21.50   17.69   0
  14  10   0   14.47   14.85   0
 -14 -10   0    7.15   13.24   0
 -14  10   0    5.54   15.49   0
  14 -10   0    7.68   14.81   0
  15  10   0   20.62   18.60   0
 -15 -10   0   30.63   13.69   0
 -15  10   0   45.27   16.46   0
  15 -10   0   40.45   16.17   0
 -15 -10   0   39.10   22.04   0
  15  10   0   46.70   15.01   0
  15 -10   0   35.21   12.49   0
  15 -10   0   32.47   16.27   0
  16  10   0   44.19   19.99   0
  16 -10   0   37.14   13.73   0
 -16 -10   0   58.71   23.79   0
 -16 -10   0   56.15   14.51   0
  16 -10   0   16.82   17.48   0
  16 -10   0   52.96   21.74   0
 -16  10   0   46.24   17.83   0
  16  10   0   64.35   16.74   0
   0 -11   0   23.31   16.85   0
   0  11   0   11.72   21.79   0
   0 -11   0   10.19   19.05   0
   0  11   0   20.38   13.78   0
   0 -11   0   11.66   16.89   0
   1  11   0 2932.54   29.32   0
   1 -11   0 2912.51   29.91   0
   1 -11   0 2848.92   35.76   0
  -1  11   0 2984.55   30.58   0
  -1  11   0 2998.43   29.97   0
  -1 -11   0 2836.09   27.94   0
  -1 -11   0 2863.72   35.62   0
  -1 -11   0 2979.33   37.19   0
   1  11   0 2936.93   34.58   0
  -1  11   0 3009.75   33.67   0
   1 -11   0 2921.38   30.64   0
  -2 -11   0   49.62   20.84   0
  -2 -11   0   47.57   15.34   0
   2 -11   0   48.60   14.81   0
  -2  11   0   44.58   16.30   0
  -2 -11   0   55.53   21.11   0
   2  11   0   47.92   15.05   0
   2 -11   0   41.67   18.22   0
  -2  11   0   44.41   11.93   0
   2 -11   0   39.63   12.11   0
  -2  11   0   50.44   13.52   0
   2  11   0   45.83   20.71   0
   3 -11   0   19.52   14.37   0
   3 -11   0   28.85   15.25   0
  -3  11   0   19.93   13.83   0
   3  11   0   24.15   12.86   0
   3  11   0   15.52    9.07   0
  -3  11   0   24.58   13.38   0
  -3 -11   0   22.84   22.17   0
  -3 -11   0   20.35   18.39   0
   3 -11   0   12.42   14.90   0
  -4  11   0 2176.13   24.38   0
  -4 -11   0 2312.80   33.87   0
  -4  11   0 2169.19   19.41   0
   4 -11   0 2085.30   18.67   0
  -4 -11   0 2089.27   25.16   0
   4  11   0 2126.77   25.31   0
   4 -11   0 2185.95   25.88   0
   4 -11   0 2146.96   20.15   0
  -5 -11   0   80.41   16.42   0
  -5 -11   0   76.78   18.04   0
  -5  11   0   85.53   13.43   0
   5 -11   0   79.66   13.12   0
   5 -11   0   78.32   14.30   0
  -5  11   0   74.53   12.02   0
   5  11   0   68.99   12.15   0
   5  11   0   85.26   13.12   0
  -6  11   0  425.93   11.30   0
   6  11   0  454.89   15.27   0
   6 -11   0  423.65   15.58   0
   6  11   0  415.71   17.23   0
  -6 -11   0  429.44   12.38   0
   6 -11   0  412.10   13.98   0
  -6  11   0  420.18   13.22   0
  -6 -11   0  421.12   19.62   0
   7  11   0  288.48   12.30   0
  -7  11   0  280.70   12.46   0
  -7 -11   0  272.77   17.87   0
  -7 -11   0  297.42   15.22   0
   7 -11   0  288.73   14.73   0
   7 -11   0  269.41   14.59   0
  -7  11   0  300.83   10.41   0
   7  11   0  285.09   13.66   0
   8 -11   0   77.49   13.47   0
  -8  11   0   71.73   13.50   0
  -8 -11   0   63.12   16.60   0
   8  11   0   85.15   15.31   0
   8  11   0   77.50   12.82   0
   8 -11   0   77.98   13.06   0
   8 -11   0   73.78   11.05   0
  -8 -11   0   86.83   13.55   0
   9  11   0  548.43   15.39   0
   9 -11   0  460.82   13.43   0
   9  11   0  473.81   12.72   0
   9 -11   0  504.30   14.05   0
  -9 -11   0  500.99   14.86   0
  -9 -11   0  499.39   19.78   0
   9 -11   0  544.03   16.43   0
  -9  11   0  533.19   15.70   0
  10  11   0   -0.05   12.77   0
  10 -11   0   11.71   15.24   0
  10 -11   0   10.76   11.75   0
 -10  11   0   15.28    9.60   0
  10 -11   0    4.80   10.71   0
 -10 -11   0   17.59   13.74   0
 -10 -11   0    9.18   17.59   0
  10  11   0    9.02   10.62   0
 -11 -11   0   21.45   18.79   0
 -11 -11   0   15.44    9.12   0
  11 -11   0   18.15   15.39   0
  11 -11   0   21.78   11.08   0
 -11  11   0   19.32   14.59   0
  11 -11   0   17.62   15.35   0
  11  11   0   18.15   15.85   0
  11  11   0   18.74    9.87   0
  12 -11   0    3.61   12.89   0
  12  11   0    7.65   13.99   0
  12 -11   0   11.00   14.28   0
  12 -11   0   19.91   14.77   0
 -12  11   0    6.60   14.16   0
  12  11   0    3.09   11.76   0
 -12 -11   0    6.43   13.64   0
 -12 -11   0   11.73   13.38   0
  13 -11   0  187.79   16.31   0
 -13 -11   0  202.06   20.99   0
  13  11   0  187.70   17.31   0
 -13  11   0  179.77   11.54   0
 -13 -11   0  171.17   13.36   0
  13 -11   0  182.80   14.44   0
  13  11   0  197.46   15.06   0
  13 -11   0  174.37   12.67   0
  14  11   0  148.55   18.72   0
  14 -11   0  170.21   16.67   0
  14  11   0  178.12   15.20   0
 -14  11   0  163.55   12.08   0
  14 -11   0  151.07   18.54   0
 -14 -11   0  171.59   14.25   0
  14 -11   0  139.39   12.67   0
 -14 -11   0  141.68   21.79   0
  15 -11   0   23.75   16.09   0
  15 -11   0   10.13   12.69   0
  15  11   0   13.00   18.40   0
 -15 -11   0   11.76   20.98   0
  15  11   0   26.23   15.54   0
 -15 -11   0    4.62   13.72   0
  15 -11   0    9.21   17.12   0
 -15  11   0    7.94   11.62   0
 -16 -11   0    2.70   14.32   0
  16  11   0    4.05   20.11   0
  16 -11   0    7.42   21.94   0
  16 -11   0    0.07   16.36   0
  16  11   0    9.38   15.95   0
 -16 -11   0   17.92   23.65   0
 -16  11   0   -1.59   17.79   0
  16 -11   0    3.22   17.70   0
   0 -12   0 3080.98   31.54   0
   0 -12   0 2907.24   33.74   0
   0  12   0 3013.54   29.94   0
   0  12   0 3132.26   33.77   0
   0 -12   0 2872.55   28.73   0
  -1  12   0  319.56   19.97   0
   1 -12   0  311.25   16.34   0
  -1 -12   0  297.25   23.71   0
  -1 -12   0  298.81   18.12   0
   1 -12   0  295.99   22.54   0
  -1  12   0  302.07   21.14   0
  -1  12   0  314.16   16.38   0
   1  12   0  306.07   22.19   0
   1  12   0  295.72   14.27   0
  -1 -12   0  309.55   19.05   0
   1 -12   0  299.73   19.59   0
  -2 -12   0  150.19   16.27   0
  -2 -12   0  169.91   21.75   0
   2 -12   0  147.24   15.07   0
   2 -12   0  164.35   19.06   0
   2 -12   0  157.24   12.54   0
  -2 -12   0  184.47   21.13   0
  -2  12   0  142.13   14.01   0
   2  12   0  147.07   11.42   0
  -2  12   0  148.78   12.30   0
  -2  12   0  164.87   17.33   0
   2  12   0  175.12   20.65   0
   3 -12   0 1508.98   20.36   0
  -3 -12   0 1456.58   24.63   0
   3 -12   0 1515.06   21.56   0
  -3  12   0 1537.65   20.93   0
   3 -12   0 1560.21   25.31   0
  -3 -12   0 1691.30   35.02   0
   3  12   0 1456.45   18.26   0
  -3  12   0 1574.92   23.17   0
   3  12   0 1500.18   20.69   0
  -4 -12   0   55.88   17.80   0
   4 -12   0   54.47   15.30   0
  -4 -12   0   50.65   23.18   0
  -4  12   0   49.70   12.59   0
   4 -12   0   52.91   13.79   0
  -4  12   0   47.13   13.53   0
   4  12   0   44.47   17.48   0
   4 -12   0   48.80   14.11   0
  -5 -12   0  512.22   14.52   0
   5 -12   0  494.01   15.03   0
   5  12   0  498.64   18.06   0
   5 -12   0  501.57   16.26   0
   5  12   0  539.34   14.70   0
  -5 -12   0  485.29   21.28   0
   5 -12   0  478.69   15.79   0
  -5  12   0  510.42   15.15   0
  -5  12   0  512.29   14.89   0
   6 -12   0   60.99    9.78   0
   6 -12   0   54.68   12.12   0
  -6  12   0   72.19   12.71   0
   6  12   0   61.29   12.60   0
   6  12   0   65.65   11.66   0
  -6  12   0   61.42   13.51   0
  -6 -12   0   63.51   11.08   0
  -6 -12   0   57.02   20.51   0
  -7 -12   0   49.81   14.40   0
  -7  12   0   58.10   13.93   0
   7 -12   0   52.89   12.21   0
  -7 -12   0   47.50   16.55   0
   7  12   0   55.18   12.37   0
   7  12   0   62.16   15.52   0
   7 -12   0   58.31   13.28   0
  -7  12   0   61.22   12.77   0
   8 -12   0  352.12   15.37   0
   8  12   0  318.80   12.57   0
  -8 -12   0  310.69   18.13   0
  -8  12   0  330.10   14.75   0
   8  12   0  339.68   13.82   0
   8 -12   0  324.87   13.48   0
  -8 -12   0  358.83   15.41   0
   8 -12   0  325.21   12.02   0
   9 -12   0  588.88   14.34   0
   9  12   0  576.24   17.97   0
  -9 -12   0  600.74   15.56   0
  -9  12   0  612.88   15.87   0
   9  12   0  609.62   15.80   0
  -9 -12   0  554.55   20.34   0
   9 -12   0  588.67   16.48   0
   9 -12   0  529.08   13.91   0
 -10  12   0   39.26   13.55   0
  10 -12   0   29.11   11.81   0
  10  12   0   23.98   13.03   0
  10 -12   0   21.99   13.56   0
  10  12   0   46.93   16.25   0
 -10 -12   0   30.78   17.85   0
 -10 -12   0   27.75   13.41   0
  10 -12   0   40.54   14.25   0
 -11 -12   0  801.43   21.37   0
 -11  12   0  813.96   16.59   0
  11 -12   0  879.98   17.55   0
  11 -12   0  752.09   18.35   0
  11  12   0  736.31   19.01   0
 -11 -12   0  769.34   16.13   0
  11 -12   0  705.36   14.70   0
  11  12   0  856.49   16.50   0
  12 -12   0   81.49   14.61   0
 -12 -12   0   69.22   14.37   0
  12 -12   0   87.15   13.60   0
 -12  12   0   79.85   15.06   0
 -12 -12   0   86.54   13.77   0
  12  12   0   72.48   14.10   0
  12  12   0   76.60   17.11   0
  12 -12   0   88.68   15.54   0
  13 -12   0   11.22   15.97   0
 -13  12   0   24.53   15.23   0
  13 -12   0   16.59   11.94   0
 -13 -12   0   18.87   20.02   0
  13  12   0   18.97   16.98   0
 -13 -12   0   19.15   13.56   0
  13  12   0   21.55   14.46   0
  13 -12   0   24.48   14.10   0
  14  12   0   -8.35   17.95   0
  14 -12   0    5.33   16.40   0
 -14 -12   0    7.17   13.70   0
 -14  12   0    5.75   11.39   0
  14 -12   0    9.41   18.37   0
  14  12   0   19.32   14.59   0
  14 -12   0    6.14   12.35   0
 -14 -12   0   16.65   20.85   0
 -15 -12   0    0.04   14.17   0
  15 -12   0    1.14   13.06   0
 -15  12   0    6.75   12.12   0
 -15 -12   0   -1.99   21.58   0
  15  12   0   -0.52   19.13   0
  15 -12   0   13.30   17.96   0
  15  12   0    1.34   10.93   0
  15 -12   0   -5.31   19.94   0
 -16  12   0   20.55   13.07   0
  16 -12   0   14.87   13.29   0
 -16 -12   0   17.09   10.62   0
  16 -12   0   15.36   17.99   0
  16  12   0   18.02   20.58   0
 -16 -12   0   10.17   22.74   0
  16 -12   0   11.70   13.52   0
  16  12   0   10.45   15.97   0
   0 -13   0   10.51   20.74   0
   0 -13   0   13.25   17.27   0
   0  13   0   18.00   19.15   0
   0  13   0   13.06   18.09   0
   0 -13   0    7.97   16.35   0
   0  13   0    8.72   17.73   0
   1 -13   0  521.17   20.50   0
  -1  13   0  524.46   20.94   0
  -1  13   0  582.83   18.51   0
   1 -13   0  500.24   22.50   0
   1 -13   0  569.96   18.18   0
  -1  13   0  591.57   20.54   0
  -1 -13   0  556.68   20.74   0
  -1 -13   0  475.37   23.36   0
   1  13   0  514.92   17.10   0
  -1 -13   0  509.90   18.42   0
   1  13   0  555.28   19.43   0
   2 -13   0  398.55   20.68   0
  -2 -13   0  359.76   21.40   0
  -2  13   0  403.15   19.05   0
  -2  13   0  386.75   18.48   0
   2  13   0  335.22   13.03   0
  -2 -13   0  357.96   26.23   0
   2 -13   0  354.22   13.98   0
  -2  13   0  340.99   16.16   0
   2  13   0  382.09   20.64   0
  -2 -13   0  364.79   18.19   0
   2 -13   0  344.98   16.93   0
   3 -13   0  168.34   16.19   0
  -3  13   0  173.90   16.10   0
  -3 -13   0  184.61   18.01   0
  -3 -13   0  197.68   23.50   0
   3  13   0  158.35   18.92   0
   3 -13   0  162.88   18.24   0
   3  13   0  152.92   10.41   0
   3 -13   0  175.49   15.57   0
  -3 -13   0  161.92   19.75   0
  -3  13   0  181.72   14.04   0
   4 -13   0   18.30   14.12   0
   4  13   0   16.65    9.22   0
   4  13   0    9.47   18.04   0
  -4  13   0   23.57   13.52   0
   4 -13   0    5.40   14.69   0
  -4  13   0   15.76   13.51   0
   4 -13   0   13.72   15.28   0
  -4 -13   0   10.97   12.69   0
  -4 -13   0   18.11   22.45   0
   5 -13   0  221.39   14.13   0
  -5 -13   0  195.03   12.88   0
   5 -13   0  206.81   10.78   0
   5  13   0  207.31   17.52   0
  -5  13   0  214.47   13.51   0
  -5 -13   0  198.84   22.29   0
  -5  13   0  206.67   13.34   0
   5 -13   0  207.64   14.55   0
  -6 -13   0    8.45   16.86   0
  -6  13   0   18.02   12.22   0
  -6 -13   0    4.43   10.58   0
   6 -13   0   16.09   13.42   0
  -6  13   0   13.82   10.94   0
   6  13   0   11.21   15.70   0
   6 -13   0   14.14   12.45   0
   6  13   0   15.05   14.61   0
   6 -13   0   10.12   11.99   0
  -7 -13   0   52.80   14.89   0
   7 -13   0   48.53   14.99   0
  -7  13   0   48.97   13.67   0
   7 -13   0   59.89   14.31   0
   7  13   0   50.71   16.06   0
  -7  13   0   64.56   13.06   0
  -7 -13   0   58.19   19.87   0
   7  13   0   63.30   12.68   0
   8  13   0  197.37   16.48   0
  -8 -13   0  160.31   17.77   0
   8 -13   0  192.56   14.68   0
  -8  13   0  185.85   13.66   0
  -8 -13   0  176.41   14.94   0
   8  13   0  182.94   13.20   0
   8 -13   0  180.62   13.03   0
  -9 -13   0  302.15   14.37   0
  -9 -13   0  303.82   19.25   0
   9 -13   0  332.99   11.70   0
   9 -13   0  298.81   15.35   0
   9  13   0  294.06   16.86   0
  -9  13   0  322.24   14.84   0
   9 -13   0  276.27   12.87   0
   9  13   0  339.04   14.43   0
  10  13   0  411.88   14.82   0
  10 -13   0  455.87   16.67   0
  10 -13   0  417.41   12.34   0
 -10 -13   0  382.36   19.93   0
 -10  13   0  415.61   15.43   0
  10  13   0  411.22   13.02   0
 -10 -13   0  448.70   15.19   0
  10 -13   0  422.65   14.06   0
  11 -13   0   41.41   11.55   0
 -11 -13   0   25.76   18.41   0
  11 -13   0   50.57   15.24   0
 -11  13   0   34.79   10.10   0
  11  13   0   47.65   16.47   0
  11 -13   0   54.69   15.61   0
  11  13   0   34.00   13.43   0
 -11 -13   0   51.61   13.65   0
  12 -13   0   28.77   13.13   0
  12 -13   0   33.00   11.98   0
 -12  13   0   27.72   14.66   0
 -12 -13   0   40.18   14.02   0
  12  13   0   40.44   13.73   0
  12  13   0   41.67   17.27   0
  12 -13   0   27.18   15.36   0
 -12 -13   0   19.00   19.16   0
  13 -13   0   71.83   12.58   0
  13  13   0   71.25   12.29   0
 -13 -13   0   92.65   20.15   0
  13 -13   0   63.65   17.27   0
  13 -13   0   82.75   11.95   0
 -13 -13   0   76.71   13.87   0
 -13  13   0   82.94   15.95   0
  13  13   0   80.46   14.42   0
  14  13   0   18.69   17.91   0
  14 -13   0   14.88   15.17   0
  14  13   0    5.59   15.10   0
  14 -13   0   11.86   12.72   0
  14 -13   0   16.41   12.10   0
 -14 -13   0    8.74   20.72   0
 -14 -13   0   11.73   14.34   0
 -14  13   0    5.82   11.59   0
  15 -13   0   27.50   12.45   0
 -15 -13   0   12.38   21.53   0
  15 -13   0   32.49   20.17   0
 -15 -13   0   36.99   14.67   0
  15  13   0   30.11   15.57   0
  15  13   0   22.60   19.59   0
  15 -13   0   27.28   13.45   0
 -15  13   0   29.50   12.50   0
  16  13   0   27.77   20.46   0
 -16 -13   0   48.03   23.04   0
  16 -13   0   41.58   17.40   0
  16 -13   0   31.65   18.08   0
  16  13   0   54.39   16.34   0
 -16 -13   0   51.95   11.02   0
 -16  13   0   49.47   12.63   0
  16 -13   0   30.46   13.84   0
   0  14   0  472.67   18.88   0
   0 -14   0  418.40   17.47   0
   0  14   0  437.44   20.43   0
   0 -14   0  494.14   21.69   0
   0 -14   0  402.86   14.75   0
   0  14   0  489.21   15.87   0
   1  14   0   46.95   17.38   0
  -1 -14   0   46.64   11.74   0
  -1  14   0   59.33   14.57   0
  -1 -14   0   57.79   15.71   0
  -1 -14   0   38.39   20.12   0
   1 -14   0   34.76   19.98   0
   1 -14   0   54.47   14.62   0
  -1  14   0   58.19   18.60   0
   1  14   0   67.68   18.76   0
   1 -14   0   47.49   18.39   0
  -1  14   0   51.75   17.25   0
  -2 -14   0  177.55   24.22   0
  -2 -14   0  183.29   20.80   0
   2 -14   0  154.04   15.49   0
  -2  14   0  188.10   17.44   0
  -2  14   0  161.00   17.72   0
  -2 -14   0  165.73   16.22   0
   2  14   0  171.43   16.39   0
   2 -14   0  185.71   18.04   0
  -2  14   0  164.11   17.64   0
   2  14   0  196.43   20.67   0
   2 -14   0  180.00   20.31   0
   3 -14   0 2752.47   29.88   0
   3 -14   0 2720.29   24.48   0
  -3 -14   0 2419.72   24.41   0
   3  14   0 2688.59   28.50   0
   3 -14   0 2822.16   25.92   0
  -3 -14   0 2909.54   31.67   0
  -3 -14   0 2995.33   42.79   0
  -3  14   0 2822.50   24.53   0
  -3  14   0 2745.72   27.40   0
   3  14   0 2532.22   23.03   0
  -4  14   0   12.47   12.38   0
  -4 -14   0    0.06   17.87   0
   4  14   0   21.26   12.78   0
  -4 -14   0    9.64   18.32   0
  -4  14   0   13.71   13.58   0
   4 -14   0    7.13   13.77   0
   4 -14   0    7.87   14.70   0
   4 -14   0   12.71   19.46   0
   4  14   0    6.35   12.46   0
  -5  14   0  828.26   16.21   0
  -5  14   0  842.09   19.05   0
   5 -14   0  801.42   16.29   0
  -5 -14   0  795.14   19.79   0
   5 -14   0  809.66   14.27   0
  -5 -14   0  811.06   26.41   0
   5 -14   0  834.08   18.30   0
   5  14   0  783.14   19.50   0
   6 -14   0  354.05   15.06   0
   6  14   0  357.47   17.56   0
  -6 -14   0  328.46   19.74   0
  -6 -14   0  361.79   16.75   0
   6 -14   0  349.46   13.76   0
  -6  14   0  362.02   14.28   0
  -6  14   0  353.86   15.64   0
   6 -14   0  367.38   14.94   0
   7 -14   0    4.18    8.54   0
  -7 -14   0   13.74   10.76   0
  -7  14   0   12.51   14.10   0
  -7  14   0   -0.72    9.32   0
   7  14   0    2.77   11.29   0
   7  14   0    6.64   12.86   0
   7 -14   0    5.33   12.34   0
  -7 -14   0   10.05   20.99   0
   7 -14   0   14.03   13.74   0
   8 -14   0  312.79   13.75   0
  -8 -14   0  315.67   16.16   0
  -8 -14   0  300.47   18.67   0
   8  14   0  291.35   17.08   0
  -8  14   0  337.11   14.12   0
   8 -14   0  325.74   15.22   0
   8  14   0  319.49   14.06   0
  -8  14   0  303.58   15.18   0
   9 -14   0  295.28   13.33   0
   9  14   0  306.32   17.07   0
  -9  14   0  330.54   11.62   0
   9  14   0  337.36   14.36   0
   9 -14   0  311.50   12.28   0
  -9 -14   0  309.07   18.82   0
   9 -14   0  315.83   12.87   0
  -9 -14   0  282.40   14.90   0
 -10  14   0   38.75   10.08   0
  10 -14   0   30.34   14.80   0
 -10 -14   0   42.53   18.15   0
  10  14   0   41.77   16.09   0
  10  14   0   40.02   15.80   0
  10 -14   0   31.48   10.59   0
 -10 -14   0   23.26   14.23   0
  10 -14   0   37.02   12.36   0
 -11 -14   0  587.37   12.89   0
  11 -14   0  636.33   18.28   0
 -11 -14   0  646.23   21.34   0
  11  14   0  634.81   19.31   0
 -11  14   0  709.93   16.83   0
  11 -14   0  676.91   14.14   0
  11 -14   0  606.43   17.58   0
  11  14   0  728.86   16.68   0
 -12 -14   0   35.50   14.46   0
  12 -14   0   31.19   12.89   0
  12 -14   0   16.65   11.32   0
  12 -14   0   27.53   15.87   0
 -12  14   0   23.44   14.26   0
  12  14   0   21.38   13.78   0
  12  14   0   24.78   17.11   0
 -12 -14   0   15.50   18.88   0
  13  14   0   49.04   14.31   0
  13  14   0   57.38   18.20   0
  13 -14   0   58.83   14.76   0
 -13 -14   0   64.39   14.51   0
  13 -14   0   60.45   11.43   0
  13 -14   0   54.44   12.85   0
 -13 -14   0   59.80   19.56   0
 -13  14   0   63.54   14.93   0
  14 -14   0   37.41   15.65   0
  14 -14   0   47.79   16.41   0
 -14 -14   0   36.99   20.45   0
  14  14   0   44.50   15.04   0
  14 -14   0   55.33   12.39   0
  14  14   0   33.67   13.13   0
 -14 -14   0   45.45   14.81   0
 -14  14   0   56.12   12.06   0
 -15 -14   0   21.20   15.65   0
  15  14   0   22.97   19.58   0
 -15 -14   0   19.93   15.04   0
  15  14   0   25.58   15.51   0
  15 -14   0   25.29   17.24   0
  15 -14   0   33.60   20.07   0
 -15  14   0   19.06   12.38   0
  15 -14   0   20.83   12.01   0
  16 -14   0   12.07   14.66   0
  16  14   0    7.55   16.82   0
  16 -14   0    0.51   18.62   0
  16 -14   0   14.59   18.05   0
  16  14   0   18.86   14.81   0
 -16  14   0    0.74   17.80   0
   0  15   0    2.60   12.29   0
   0 -15   0   -1.02   16.49   0
   0  15   0    2.10   16.93   0
   0 -15   0    2.66   12.60   0
   0 -15   0  -10.62   18.71   0
   0  15   0    2.95   16.70   0
  -1 -15   0   12.55   11.84   0
  -1  15   0    8.74   13.91   0
  -1  15   0   11.20   12.56   0
   1  15   0   17.81   18.41   0
  -1  15   0   18.74   17.46   0
   1 -15   0   20.46   12.86   0
  -1 -15   0   17.95   19.44   0
   1 -15   0   10.99   17.72   0
   1 -15   0    9.41   13.61   0
   1  15   0   16.34   12.40   0
  -1 -15   0    8.51   14.62   0
   2 -15   0   20.50   19.03   0
   2 -15   0   20.83   16.97   0
  -2  15   0   15.77   13.64   0
   2  15   0   30.81   19.21   0
  -2  15   0   23.90   16.83   0
   2  15   0   22.00   16.84   0
  -2 -15   0   11.10   21.64   0
   2 -15   0   10.27   13.91   0
  -2 -15   0   13.49   16.53   0
  -2  15   0   15.91   12.09   0
  -2 -15   0   17.31   20.29   0
   3 -15   0  103.75   16.42   0
   3  15   0  105.49   14.66   0
  -3  15   0  101.96   16.17   0
  -3  15   0  100.44   13.66   0
  -3 -15   0  106.01   14.62   0
   3 -15   0   99.97   14.61   0
   3 -15   0   99.60   17.84   0
  -3 -15   0  113.27   22.46   0
  -3 -15   0   85.45   14.35   0
   3  15   0   94.65   14.10   0
   4 -15   0  467.69   18.07   0
  -4 -15   0  475.92   26.26   0
   4  15   0  455.70   19.21   0
   4 -15   0  442.43   15.88   0
   4 -15   0  433.03   15.97   0
  -4  15   0  442.82   11.49   0
  -4 -15   0  480.22   17.75   0
   4  15   0  411.07   11.04   0
  -4  15   0  466.58   16.33   0
  -4 -15   0  415.63   19.50   0
   5  15   0   42.77   12.07   0
   5 -15   0   32.06   14.16   0
  -5 -15   0   38.32   12.34   0
  -5  15   0   35.36   13.67   0
  -5  15   0   41.93   12.90   0
   5 -15   0   25.90   14.31   0
   5  15   0   48.24   12.45   0
   5 -15   0   38.33   14.87   0
  -5 -15   0   44.76   18.24   0
   6  15   0  128.09   16.98   0
   6 -15   0  129.25   14.37   0
  -6  15   0  141.80   13.08   0
   6 -15   0  124.51    9.93   0
   6 -15   0  128.73   14.34   0
  -6 -15   0  139.50   19.16   0
  -6 -15   0  140.88   12.22   0
  -6  15   0  145.90   13.85   0
  -7  15   0   31.70   11.58   0
  -7 -15   0   42.07   16.11   0
   7 -15   0   34.64   13.48   0
  -7 -15   0   42.64   20.66   0
   7 -15   0   23.31    8.97   0
  -7  15   0   28.75   12.73   0
   7 -15   0   27.50   15.92   0
   7  15   0   47.60   16.13   0
   8 -15   0    6.41   12.28   0
  -8  15   0    5.00   11.27   0
  -8 -15   0   10.04   17.70   0
  -8 -15   0  -11.93   15.51   0
   8  15   0   11.40   13.02   0
  -8  15   0    6.57    8.82   0
   8  15   0   -0.99   16.04   0
   8 -15   0   12.31    8.86   0
   8 -15   0    8.98   14.25   0
   9  15   0   71.45   12.98   0
  -9  15   0   58.51   14.10   0
   9 -15   0   42.13   14.48   0
   9  15   0   52.43   16.41   0
  -9 -15   0   55.38   17.28   0
   9 -15   0   48.78   14.94   0
  -9 -15   0   38.89   10.28   0
   9 -15   0   46.68   14.18   0
 -10  15   0   17.52   14.10   0
  10 -15   0   17.93   10.58   0
  10  15   0   19.84   11.35   0
  10  15   0   11.85   13.43   0
 -10 -15   0   18.03   18.76   0
  10 -15   0   25.66   11.89   0
 -10 -15   0   26.77   10.55   0
  10 -15   0   15.06   11.99   0
  11 -15   0   88.37   11.42   0
  11 -15   0   86.86   12.97   0
  11  15   0   79.27   12.63   0
 -11  15   0   93.51   14.31   0
  11  15   0   83.63   13.84   0
 -11 -15   0   78.81   10.93   0
  11 -15   0   90.06   15.22   0
 -11 -15   0   77.45   18.67   0
  12 -15   0    6.21   12.73   0
 -12 -15   0    4.79   10.55   0
  12 -15   0   12.90   13.59   0
 -12  15   0    4.26   14.75   0
  12 -15   0    7.24   10.92   0
 -12 -15   0    8.22   18.67   0
  12  15   0    2.56   13.76   0
  12  15   0    5.31   12.66   0
  13 -15   0    9.96   13.45   0
  13  15   0   13.94   14.48   0
  13  15   0   11.48   18.12   0
  13 -15   0    9.57   17.59   0
 -13  15   0    0.89   15.37   0
 -13 -15   0    9.51   10.37   0
  13 -15   0   11.76   11.16   0
 -13 -15   0   10.96   19.42   0
 -14 -15   0    7.81   15.29   0
  14  15   0    1.73   14.77   0
  14 -15   0    7.42   16.62   0
 -14  15   0    2.85   12.04   0
  14 -15   0    0.29   15.15   0
 -14 -15   0    1.00   20.01   0
  14  15   0    7.35   18.73   0
  14 -15   0    3.22   12.63   0
 -15 -15   0    5.57   15.41   0
  15  15   0    4.19   15.71   0
  15 -15   0    7.65   17.73   0
 -15  15   0    8.91   16.61   0
  15  15   0   11.75   14.90   0
 -15 -15   0   12.74   21.46   0
  15 -15   0   11.64   16.10   0
  15 -15   0   29.04   17.19   0
   0 -16   0  116.80   16.64   0
   0  16   0   80.70   16.90   0
   0  16   0  120.45   17.89   0
   0 -16   0   99.65   16.38   0
   0 -16   0   89.47   18.58   0
   0  16   0  106.80   17.10   0
  -1 -16   0    8.78   16.00   0
   1 -16   0   11.66   18.17   0
  -1  16   0    4.84   16.40   0
   1  16   0   10.44   16.72   0
   1 -16   0    8.16   13.45   0
  -1  16   0    2.26   16.19   0
   1  16   0   14.16   17.34   0
   1 -16   0    3.49   17.14   0
  -1 -16   0    6.58   15.15   0
  -1  16   0   -2.42   17.09   0
  -1 -16   0    1.06   18.70   0
  -2 -16   0   69.62   22.93   0
  -2  16   0   63.39   16.40   0
   2  16   0   62.23   11.57   0
  -2 -16   0   63.80   17.29   0
   2 -16   0   70.51   16.98   0
  -2  16   0   65.66   17.06   0
  -2  16   0   66.56   11.96   0
  -2 -16   0   70.54   18.95   0
   2 -16   0   61.67   18.71   0
   2  16   0   73.92   19.31   0
   2 -16   0   61.58   16.95   0
   3  16   0   79.69   15.16   0
  -3  16   0   82.83   15.20   0
  -3 -16   0   89.66   17.20   0
   3 -16   0   80.41   15.91   0
  -3 -16   0   58.65   13.70   0
  -3  16   0   85.82   13.20   0
   3 -16   0   85.83   17.86   0
   3  16   0   88.85   19.02   0
   3 -16   0   94.32   14.11   0
  -3 -16   0   97.29   25.64   0
  -4  16   0    0.83   12.60   0
  -4  16   0   11.17   13.48   0
  -4 -16   0   14.78   14.65   0
   4 -16   0   11.11   19.36   0
  -4 -16   0    8.85   12.50   0
   4 -16   0    9.29   14.12   0
   4 -16   0   12.83   14.99   0
  -4 -16   0    7.22   22.86   0
   4  16   0   -5.22   17.86   0
   4  16   0   15.85    9.37   0
  -5  16   0   10.83   12.81   0
   5 -16   0    8.27   14.23   0
  -5 -16   0    8.95   18.16   0
  -5 -16   0    9.36   17.06   0
   5  16   0    1.28   11.80   0
   5 -16   0    2.05   13.80   0
   5 -16   0    8.87   14.45   0
   5  16   0   30.30   17.07   0
  -5  16   0    5.50   13.25   0
  -6  16   0  604.27   16.25   0
   6 -16   0  599.87   17.65   0
   6 -16   0  585.77   12.39   0
  -6  16   0  634.85   15.12   0
  -6 -16   0  564.95   19.10   0
   6  16   0  560.37   19.31   0
   6 -16   0  632.11   13.28   0
  -6 -16   0  603.31   21.71   0
  -7 -16   0   38.90   11.41   0
   7 -16   0   36.00   13.21   0
   7 -16   0   39.51   16.41   0
   7  16   0   43.66   16.39   0
  -7  16   0   52.29   12.99   0
  -7 -16   0   43.25   16.78   0
  -7  16   0   46.45   14.40   0
   7 -16   0   55.54   13.63   0
   8 -16   0   33.43   14.27   0
   8  16   0   29.44   16.64   0
  -8  16   0   34.45   14.02   0
   8 -16   0   30.61   12.92   0
  -8 -16   0   33.14   15.30   0
  -8  16   0   34.24   12.95   0
   8 -16   0   31.32    9.13   0
  -8 -16   0   25.51   20.17   0
  -9  16   0   27.23    9.70   0
   9 -16   0   17.00   12.58   0
   9 -16   0   15.30   10.66   0
   9 -16   0   17.00   12.50   0
   9  16   0   26.07   16.34   0
  -9 -16   0   20.02   20.71   0
  -9 -16   0   21.45   15.77   0
   9  16   0   24.10   12.72   0
  10  16   0    1.85   16.27   0
 -10 -16   0   -7.19   14.45   0
 -10  16   0    7.55   13.91   0
  10 -16   0   -0.56   12.72   0
  10 -16   0   -1.09   10.62   0
  10 -16   0   -3.53   12.52   0
  10 -16   0    1.89    8.73   0
 -10 -16   0    0.92   17.61   0
  10  16   0    7.06   16.09   0
 -11 -16   0  108.49   15.28   0
  11 -16   0  109.51   13.22   0
 -11 -16   0  126.45   18.46   0
  11 -16   0  103.54   13.18   0
  11  16   0   99.71   17.45   0
  11 -16   0  112.47   11.47   0
  11  16   0  116.66   13.84   0
 -11  16   0  109.86   14.55   0
 -12 -16   0   51.37   18.52   0
  12 -16   0   48.52   13.59   0
  12  16   0   46.85   17.70   0
  12  16   0   54.25   13.92   0
 -12  16   0   57.93   10.78   0
 -12 -16   0   62.52   14.87   0
  12 -16   0   55.27   16.77   0
  12 -16   0   49.51   11.40   0
  13  16   0    2.42   14.34   0
  13  16   0   -3.32   18.38   0
  13 -16   0    2.22   13.93   0
 -13 -16   0    7.13   15.33   0
  13 -16   0    3.12   11.63   0
 -13 -16   0   -0.02   19.01   0
  13 -16   0    2.27   13.38   0
 -13  16   0   -1.76   15.65   0
 -14 -16   0  103.23   20.58   0
  14 -16   0   84.83   17.38   0
  14 -16   0   94.58   19.31   0
 -14 -16   0   87.19   11.73   0
  14  16   0   92.99   19.72   0
  14 -16   0   94.39   17.39   0
 -14  16   0   79.25   11.87   0
  14  16   0   95.08   15.13   0
 -15 -16   0   13.86   16.28   0
  15  16   0   14.45   14.21   0
 -15 -16   0   17.84   21.57   0
  15 -16   0   15.33   16.80   0
  15 -16   0   22.47   18.12   0
 -15  16   0    5.96   16.84   0
  15  16   0   19.92   15.90   0
  15 -16   0   16.30   18.13   0
   0  17   0    7.49   16.73   0
   0  17   0   -2.64   16.59   0
   0 -17   0   -1.51   17.04   0
   0  17   0   -6.10   16.56   0
   0 -17   0    1.38   10.92   0
   0 -17   0   -3.22   15.44   0
   1  17   0   37.60   16.45   0
   1  17   0   51.59   16.15   0
   1 -17   0   55.55   18.35   0
   1 -17   0   47.32   15.87   0
  -1 -17   0   50.62   17.97   0
  -1 -17   0   32.61   17.84   0
  -1  17   0   56.22   13.21   0
  -1  17   0   46.31   16.64   0
  -1 -17   0   50.51   15.19   0
   1 -17   0   53.65   11.71   0
  -1  17   0   43.36   16.59   0
   2  17   0  146.27   17.01   0
  -2 -17   0  156.93   13.67   0
   2 -17   0  139.37   17.01   0
  -2  17   0  154.03   13.77   0
   2 -17   0  156.43   18.73   0
   2 -17   0  150.27   13.95   0
  -2  17   0  142.35   12.24   0
  -2 -17   0  156.04   24.12   0
   2  17   0  161.26   13.53   0
  -2 -17   0  153.03   18.88   0
  -2  17   0  153.92   17.52   0
  -3  17   0   52.36   15.37   0
  -3  17   0   51.39   12.89   0
  -3 -17   0   65.21   22.88   0
   3  17   0   52.70   10.98   0
  -3 -17   0   52.47   15.02   0
   3 -17   0   52.17   10.92   0
  -3 -17   0   53.24   13.31   0
   3 -17   0   49.85   13.37   0
   3 -17   0   50.88   17.87   0
   3  17   0   60.84   13.55   0
  -4  17   0 1461.76   20.49   0
  -4  17   0 1521.14   18.52   0
   4 -17   0 1435.89   19.30   0
   4 -17   0 1519.81   19.59   0
   4  17   0 1386.05   22.48   0
   4 -17   0 1450.47   23.07   0
  -4 -17   0 1575.89   24.65   0
  -4 -17   0 1612.05   34.93   0
  -4 -17   0 1310.80   18.46   0
   4  17   0 1362.63   15.42   0
   5 -17   0  293.70   15.82   0
  -5 -17   0  290.26   24.54   0
  -5 -17   0  251.35   18.81   0
   5  17   0  289.82   18.68   0
   5 -17   0  308.42   17.03   0
  -5 -17   0  319.69   17.03   0
   5  17   0  290.75   13.51   0
   5 -17   0  325.70   15.04   0
  -5  17   0  298.59   14.44   0
  -5  17   0  325.27   15.41   0
   6 -17   0  282.94   19.40   0
   6  17   0  282.34   17.90   0
   6 -17   0  286.89   14.77   0
  -6  17   0  293.67   13.87   0
   6  17   0  268.11   13.30   0
   6 -17   0  269.79   11.06   0
  -6  17   0  270.58   14.30   0
  -6 -17   0  254.26   13.07   0
  -6 -17   0  291.41   22.54   0
  -7 -17   0  357.92   18.78   0
   7 -17   0  356.42   15.89   0
   7 -17   0  399.24   14.92   0
   7 -17   0  371.49   14.24   0
  -7  17   0  390.52   14.59   0
  -7 -17   0  343.44   17.48   0
  -7  17   0  368.43   16.51   0
   7  17   0  351.12   17.61   0
  -8 -17   0   -0.68   16.27   0
  -8 -17   0   -0.48   15.87   0
  -8  17   0    3.80   13.53   0
   8 -17   0    8.06   13.28   0
   8  17   0   -4.35   16.60   0
   8 -17   0   -4.10   14.39   0
   8 -17   0    4.53    8.99   0
  -8  17   0    3.68   14.50   0
  -9 -17   0   72.49   15.31   0
  -9  17   0   74.11   13.97   0
   9 -17   0   65.56   14.51   0
   9 -17   0   62.84   13.09   0
   9 -17   0   73.12   10.62   0
  -9 -17   0   76.57   17.17   0
   9  17   0   74.76   11.79   0
  10 -17   0   12.46   12.12   0
  10 -17   0   15.57   10.60   0
  10 -17   0   10.76   13.19   0
  10  17   0    8.81   16.23   0
  10  17   0   10.03   12.89   0
 -10 -17   0   13.33   15.16   0
 -10  17   0   -1.10   10.09   0
  10 -17   0   12.37   13.15   0
 -10 -17   0   10.62   17.28   0
  11 -17   0   -6.86   10.86   0
 -11 -17   0    5.92   14.78   0
  11  17   0    9.72   17.14   0
  11  17   0    6.13   13.57   0
  11 -17   0    5.20   13.93   0
  11 -17   0   12.85   13.05   0
  11 -17   0    3.53   12.95   0
 -11 -17   0    7.26   17.71   0
 -11  17   0   -3.26   10.00   0
 -12  17   0    8.12   15.06   0
  12 -17   0    8.43   11.38   0
  12  17   0    7.83   17.44   0
  12  17   0   14.95   13.66   0
  12 -17   0    8.66   16.37   0
  12 -17   0    3.90    9.86   0
  12 -17   0   12.10   13.76   0
 -12 -17   0   15.08   15.83   0
 -12 -17   0   15.37   18.66   0
  13  17   0   30.87   14.37   0
  13 -17   0   32.29   14.20   0
 -13 -17   0   37.00   19.20   0
  13  17   0   33.35   13.74   0
  13 -17   0   35.25   14.62   0
 -13  17   0   28.37   15.52   0
 -13 -17   0   42.59   15.54   0
  13 -17   0   22.38   11.92   0
 -14 -17   0   27.88   19.94   0
  14  17   0   10.95   15.18   0
  14  17   0   20.06   19.62   0
  14 -17   0   19.39   19.03   0
  14 -17   0   19.13   17.92   0
  14 -17   0   24.06   17.47   0
 -14  17   0   20.96   11.15   0
 -14 -17   0   32.89   16.08   0
  15 -17   0   59.91   19.22   0
 -15 -17   0   45.80   11.68   0
  15  17   0   66.02   20.63   0
 -15 -17   0   62.28   21.61   0
 -15  17   0   34.12   16.72   0
  15 -17   0   60.88   18.49   0
  15  17   0   49.09   16.16   0
  15 -17   0   60.47   17.56   0
   0  18   0  203.66   16.95   0
   0 -18   0  228.97   17.80   0
   0  18   0  199.42   17.00   0
   0 -18   0  180.74   20.06   0
   0  18   0  243.04   18.93   0
   0 -18   0  191.43   11.59   0
  -1 -18   0    7.76   17.80   0
   1  18   0    6.76   16.32   0
   1 -18   0    2.76   15.72   0
  -1  18   0    6.64   11.67   0
  -1  18   0    6.79   15.94   0
  -1 -18   0    6.85   10.34   0
  -1  18   0    0.81   17.32   0
  -1 -18   0    0.54   18.25   0
   1 -18   0    9.17   11.58   0
   1  18   0    6.98   11.77   0
   1 -18   0   17.09   18.66   0
   2 -18   0   65.02   13.57   0
  -2  18   0   52.53   11.22   0
   2 -18   0   62.20   18.84   0
  -2 -18   0   52.76   16.86   0
  -2 -18   0   61.95   15.71   0
   2  18   0   57.02   16.76   0
  -2  18   0   63.09   16.21   0
   2 -18   0   46.96   15.96   0
   2  18   0   50.34   11.54   0
  -2  18   0   63.00   16.97   0
  -2 -18   0   68.36   23.69   0
  -3  18   0  238.03   13.73   0
   3 -18   0  246.12   18.38   0
  -3 -18   0  258.53   27.02   0
  -3 -18   0  230.55   17.85   0
   3 -18   0  243.48   14.17   0
   3  18   0  226.71   15.45   0
  -3 -18   0  244.63   17.14   0
  -3  18   0  250.72   16.01   0
   3  18   0  242.85   18.28   0
   3 -18   0  229.32   16.14   0
  -4 -18   0  233.42   13.78   0
  -4 -18   0  288.31   16.40   0
   4 -18   0  255.39   17.97   0
   4  18   0  258.13   18.89   0
   4 -18   0  286.92   14.56   0
   4  18   0  256.46   11.14   0
  -4  18   0  276.51   15.14   0
   4 -18   0  253.59   16.77   0
  -4  18   0  286.87   13.77   0
  -4 -18   0  291.56   24.52   0
   5  18   0  283.57   18.12   0
  -5  18   0  296.71   17.17   0
   5  18   0  288.74   14.30   0
   5 -18   0  312.04   16.92   0
  -5 -18   0  325.27   23.76   0
  -5 -18   0  308.28   16.89   0
  -5 -18   0  322.67   18.33   0
   5 -18   0  307.21   16.02   0
   5 -18   0  299.06   14.94   0
  -5  18   0  300.23   13.70   0
   6 -18   0  188.00   19.47   0
   6  18   0  183.15   17.56   0
  -6 -18   0  210.78   21.90   0
   6  18   0  192.47    9.79   0
   6 -18   0  232.20   14.51   0
  -6  18   0  221.89    9.96   0
  -6 -18   0  185.34   17.55   0
  -6  18   0  199.08   14.05   0
   6 -18   0  200.05   11.07   0
  -7 -18   0   -0.84   11.71   0
   7 -18   0   -1.13   17.42   0
   7 -18   0   -4.18   14.15   0
  -7 -18   0   -4.69   19.94   0
   7  18   0    0.76   16.79   0
  -7  18   0    0.61   13.24   0
   7  18   0   -2.63   12.69   0
  -7  18   0   -3.09   14.61   0
   7 -18   0    6.22   13.58   0
   8  18   0   33.49   17.48   0
  -8  18   0   31.58   15.07   0
   8 -18   0   53.49   10.18   0
   8 -18   0   47.98    9.36   0
  -8  18   0   42.36   13.29   0
  -8 -18   0   35.94   20.22   0
   8 -18   0   48.12   14.86   0
  -8 -18   0   41.57   17.05   0
   9  18   0    0.85   16.68   0
  -9 -18   0   -5.73   16.01   0
   9 -18   0    7.62   17.45   0
   9 -18   0    0.79   14.48   0
   9 -18   0    9.90   13.01   0
  -9 -18   0    6.34   20.30   0
  -9  18   0    5.14    9.43   0
  -9  18   0    4.45   12.48   0
  10 -18   0   14.23   13.29   0
  10 -18   0   23.71   15.04   0
  10 -18   0   20.83   12.37   0
 -10 -18   0   17.11   21.21   0
 -10  18   0   14.21   13.84   0
  10 -18   0   24.73   13.54   0
 -10 -18   0   11.62   15.56   0
  10  18   0   13.29   11.73   0
 -11 -18   0   -5.81   15.45   0
  11 -18   0    0.77   15.55   0
 -11 -18   0   10.86   18.16   0
  11 -18   0    4.70   15.98   0
  11 -18   0    0.50   13.71   0
  11  18   0   -0.19   13.08   0
 -11  18   0    3.90   14.31   0
  11  18   0    0.04   17.13   0
  11 -18   0    7.19   16.89   0
  12 -18   0   51.45   17.38   0
  12 -18   0   48.18   14.02   0
  12 -18   0   45.21   11.45   0
  12  18   0   58.84   13.91   0
  12 -18   0   44.85   14.76   0
 -12 -18   0   64.05   19.07   0
 -12 -18   0   41.78   11.46   0
 -12  18   0   53.71   14.52   0
  12  18   0   26.58   13.04   0
  13  18   0   17.77   13.38   0
 -13 -18   0   15.90   12.09   0
  13 -18   0   16.13   14.80   0
  13 -18   0   18.86   11.47   0
  13  18   0   24.15   14.49   0
  13 -18   0   16.85   18.00   0
  13 -18   0   19.80   14.53   0
 -13 -18   0   20.40   19.11   0
 -13  18   0   14.78   15.38   0
  14 -18   0   23.49   18.65   0
  14 -18   0   25.68   10.26   0
  14  18   0   28.45   19.62   0
  14 -18   0   39.31   19.41   0
 -14  18   0   30.23   16.27   0
  14  18   0   33.92   15.39   0
  14 -18   0   39.86   12.38   0
 -14 -18   0   29.40   16.65   0
 -14 -18   0   21.79   20.28   0
 -15  18   0    8.16   12.05   0
  15  18   0   15.18   21.09   0
 -15 -18   0    8.06   16.98   0
 -15 -18   0    8.76   21.68   0
  15 -18   0   14.50   11.24   0
  15 -18   0    9.04   17.63   0
  15  18   0    8.82   15.99   0
  15 -18   0   11.70   21.09   0
  15 -18   0    5.08   15.96   0
   0 -19   0    2.48   16.43   0
   0  19   0    3.38   11.13   0
   0  19   0   -6.26   17.34   0
   0 -19   0   -7.05   13.29   0
   0 -19   0   -9.51   14.98   0
   1  19   0   46.69   15.96   0
  -1  19   0   48.40   17.17   0
  -1 -19   0   33.78   14.84   0
  -1 -19   0   37.14   12.19   0
  -1  19   0   40.34   15.93   0
   1 -19   0   37.80   18.65   0
   1 -19   0   42.79   11.32   0
  -1 -19   0   42.74   18.88   0
  -1  19   0   40.59   17.07   0
   1 -19   0   45.29   13.41   0
   1  19   0   37.20   11.75   0
  -2 -19   0  111.95   23.48   0
   2 -19   0  107.50   14.44   0
  -2  19   0  119.95   14.21   0
  -2 -19   0  115.07   18.31   0
   2  19   0   99.99   17.13   0
  -2  19   0  103.12   11.88   0
  -2 -19   0  107.02   17.16   0
   2 -19   0  105.15   12.18   0
   2 -19   0  114.36   18.27   0
  -2  19   0  114.24   16.22   0
   2  19   0  112.66   15.61   0
  -3 -19   0    1.95   17.01   0
  -3  19   0    3.71   12.12   0
  -3  19   0    2.29   15.20   0
   3  19   0   -7.28   16.95   0
  -3 -19   0    2.86   24.04   0
   3 -19   0   -1.33   16.85   0
   3 -19   0   -1.95   15.13   0
   3  19   0    3.95   15.17   0
   3 -19   0   -4.87   11.62   0
  -3 -19   0    5.42   16.90   0
  -4 -19   0  134.13   26.13   0
  -4 -19   0  128.44   17.92   0
  -4  19   0  106.57   14.35   0
   4  19   0  103.48   13.95   0
   4 -19   0  103.44   17.16   0
   4 -19   0  135.40   14.15   0
  -4 -19   0   89.71   13.20   0
   4 -19   0   99.71   11.27   0
   4  19   0  122.79   18.21   0
  -4  19   0  126.12   13.09   0
   5 -19   0   95.49   13.71   0
  -5 -19   0   90.21   14.93   0
  -5 -19   0   90.36   21.40   0
  -5  19   0   88.42   12.83   0
   5  19   0   86.45   17.84   0
  -5  19   0   97.65   13.95   0
  -5 -19   0   84.33   17.87   0
   5 -19   0   83.68   10.90   0
   5 -19   0   96.31   17.13   0
   5  19   0   95.51   13.58   0
  -6 -19   0   -3.13   17.42   0
   6 -19   0   -2.40    9.20   0
  -6 -19   0    1.67   14.48   0
  -6  19   0    0.89   12.18   0
  -6  19   0    1.99   15.74   0
  -6 -19   0   -3.78   19.93   0
   6 -19   0    1.98   10.12   0
   6 -19   0    1.83   19.25   0
   6  19   0   -3.27    9.21   0
   6  19   0    1.42   17.15   0
  -7 -19   0   73.07   12.26   0
  -7  19   0   73.10   13.25   0
   7 -19   0   68.93   14.22   0
  -7 -19   0   65.47   19.63   0
   7 -19   0   79.64   15.66   0
   7  19   0   70.94    9.32   0
   7  19   0   63.77   17.50   0
  -7  19   0   77.35   13.00   0
   7 -19   0   84.59   14.37   0
  -8 -19   0   35.74   16.88   0
   8  19   0   35.03   17.20   0
   8  19   0   38.76   12.53   0
  -8  19   0   38.46   12.93   0
   8 -19   0   30.76   14.47   0
   8 -19   0   37.91   14.81   0
  -8 -19   0   35.87   11.84   0
   8 -19   0   39.82    9.48   0
  -8  19   0   32.72   15.25   0
  -9 -19   0   -1.18   16.62   0
  -9 -19   0   11.19   11.27   0
   9 -19   0   16.20   14.57   0
  -9  19   0    4.33   13.46   0
   9 -19   0    7.69    9.47   0
  -9  19   0    1.75   12.48   0
   9  19   0    5.66   16.56   0
   9 -19   0    1.44   14.55   0
 -10 -19   0   15.04   11.61   0
 -10  19   0   17.29    9.94   0
  10 -19   0   22.21   17.77   0
 -10 -19   0   10.43   17.05   0
  10 -19   0   12.35   12.94   0
  10 -19   0   38.13   13.89   0
  10  19   0    7.44   17.24   0
  10 -19   0    9.16   15.00   0
  11 -19   0   50.77   15.58   0
  11  19   0   52.23   12.25   0
 -11 -19   0   47.76   16.02   0
  11 -19   0   45.97   14.13   0
 -11 -19   0   39.04   21.84   0
 -11  19   0   57.18   14.59   0
  11 -19   0   51.88   13.56   0
  11 -19   0   40.28   18.17   0
  12 -19   0   12.48   15.23   0
 -12  19   0   10.51   14.48   0
  12  19   0    9.03   13.12   0
  12 -19   0   12.93   16.03   0
 -12 -19   0   17.40   16.01   0
  12 -19   0   12.67   13.96   0
 -12 -19   0   11.02   18.02   0
  12 -19   0   13.15   13.65   0
  13 -19   0   34.65   18.61   0
  13  19   0   43.17   18.85   0
  13 -19   0   26.69   11.06   0
  13 -19   0   32.65   12.26   0
 -13 -19   0   35.24   19.32   0
 -13 -19   0   36.83   16.67   0
  13 -19   0   27.62   18.12   0
 -13  19   0   39.84   10.99   0
  14 -19   0    2.23   12.75   0
  14  19   0    6.28   15.07   0
  14 -19   0    7.49   18.99   0
 -14 -19   0   -0.15   19.50   0
 -14 -19   0   10.17   12.35   0
 -14  19   0    1.35   16.18   0
  14 -19   0    7.27   15.82   0
  14 -19   0    8.79   15.15   0
  14  19   0   -7.57   20.19   0
   0  20   0  549.49   18.61   0
   0 -20   0  540.06   17.30   0
   0 -20   0  591.07   20.28   0
   0 -20   0  532.94   20.00   0
   0  20   0  555.17   18.43   0
  -1  20   0   -0.79   11.34   0
  -1 -20   0   12.31   16.95   0
   1 -20   0    1.54   11.07   0
   1  20   0   -9.10   15.67   0
  -1  20   0    3.29   11.34   0
  -1 -20   0    0.85   10.70   0
   1 -20   0    0.75   16.47   0
  -1 -20   0   -0.59   18.06   0
   1 -20   0    7.77   12.33   0
  -1  20   0    5.52   13.92   0
   1  20   0    7.39   11.77   0
  -2 -20   0  127.00   23.38   0
  -2  20   0  121.80   16.69   0
  -2  20   0  128.76   13.72   0
   2  20   0  127.68   16.29   0
  -2  20   0  110.71   16.41   0
  -2 -20   0  127.79   19.09   0
   2  20   0  123.72   17.04   0
   2 -20   0  126.02   14.03   0
  -2 -20   0  112.67   16.91   0
   2 -20   0  129.71   18.33   0
   2 -20   0  117.93   11.74   0
  -3  20   0   72.82   12.78   0
   3  20   0   65.37   16.09   0
  -3  20   0   76.39   15.48   0
   3 -20   0   80.81   17.57   0
   3 -20   0   72.79   13.35   0
   3  20   0   65.76   11.93   0
   3 -20   0   64.72   16.57   0
  -3 -20   0   72.54   24.52   0
  -3 -20   0   69.04   17.69   0
  -3 -20   0   74.78   17.45   0
  -4 -20   0   16.95   12.03   0
  -4  20   0   24.14   12.86   0
  -4  20   0   20.32   14.81   0
   4 -20   0   20.25   13.68   0
   4  20   0    9.60   14.67   0
   4  20   0   12.00   12.46   0
  -4 -20   0   18.60   16.93   0
  -4 -20   0   23.82   24.44   0
   4 -20   0   15.71   17.45   0
   4 -20   0   12.82   15.69   0
  -5 -20   0   15.50   14.98   0
   5  20   0   11.69   17.07   0
   5 -20   0   13.38   10.45   0
   5  20   0    9.44   13.46   0
  -5  20   0   10.58   12.39   0
  -5 -20   0   15.69   21.26   0
   5 -20   0   15.40   13.94   0
  -5 -20   0   11.23   17.45   0
   5 -20   0   18.22   16.73   0
  -5  20   0   19.20   14.08   0
  -6  20   0  112.53   12.81   0
   6 -20   0  129.32   14.01   0
  -6 -20   0  109.05   21.06   0
   6 -20   0  115.46   16.49   0
  -6 -20   0  103.35   17.23   0
  -6  20   0  106.77   13.84   0
   6 -20   0  110.80   14.99   0
  -6 -20   0  117.30   15.35   0
   6  20   0  103.56   10.42   0
   6  20   0   97.88   16.92   0
   7  20   0   20.11   12.36   0
  -7 -20   0    4.05   19.38   0
  -7  20   0    7.29   12.90   0
   7 -20   0    7.94    9.94   0
   7 -20   0   -0.32   16.08   0
  -7 -20   0   -7.38   17.40   0
  -7  20   0    1.12   12.99   0
   7  20   0   11.99    9.43   0
   7 -20   0   21.01   13.77   0
  -8  20   0   93.97   13.25   0
   8 -20   0   91.78   14.31   0
  -8  20   0   88.06   13.05   0
   8 -20   0   94.68   14.11   0
   8 -20   0   84.89   19.64   0
  -8 -20   0   87.03   16.99   0
   8  20   0  104.04   13.10   0
   8  20   0   78.06   12.61   0
  -8 -20   0  106.47   16.93   0
   9  20   0   26.07   12.67   0
  -9 -20   0   29.25   16.83   0
  -9  20   0   23.89   15.16   0
  -9  20   0   22.25    9.62   0
   9 -20   0   19.84   18.60   0
   9 -20   0   24.81   10.51   0
   9  20   0   34.42   11.89   0
   9 -20   0   23.64   14.75   0
  -9 -20   0   20.30   16.28   0
  10  20   0   13.04   17.25   0
 -10  20   0   15.96   13.78   0
 -10 -20   0    1.13   17.35   0
  10 -20   0    8.09   15.04   0
  10 -20   0    1.97   13.88   0
  10 -20   0   -1.11   15.88   0
 -10 -20   0   15.73   16.42   0
  11 -20   0  118.86   15.99   0
  11 -20   0  129.35   16.08   0
  11 -20   0  125.89   14.91   0
 -11 -20   0  127.48   22.57   0
  11  20   0  119.09   17.20   0
 -11 -20   0   93.69   17.02   0
  11 -20   0  110.51   16.78   0
 -11  20   0  116.35   10.46   0
  12 -20   0    6.17   16.02   0
 -12  20   0   -4.72   10.19   0
 -12 -20   0    5.03   18.07   0
  12  20   0    2.76   19.07   0
  12 -20   0    2.38   15.32   0
  12 -20   0    2.25   17.40   0
 -12 -20   0   -1.07   12.13   0
  12 -20   0    6.59   19.24   0
 -13 -20   0    6.59   18.93   0
  13 -20   0    7.68   15.32   0
 -13 -20   0    3.10   12.37   0
  13 -20   0    9.70   18.04   0
  13 -20   0    9.84   16.76   0
 -13  20   0   20.55   15.35   0
  13 -20   0    4.62   20.14   0
  13  20   0    8.93   19.34   0
  14 -20   0   25.19   15.73   0
 -14 -20   0   16.55   24.16   0
 -14 -20   0   17.81   17.43   0
 -14  20   0   24.12   16.10   0
  14 -20   0   20.80   16.17   0
  14  20   0   15.45   14.00   0
  14 -20   0   16.98   19.70   0
  14 -20   0   31.45   17.38   0
   0  21   0    5.02   11.49   0
   0 -21   0   -1.94   17.50   0
   0  21   0   -1.71   17.75   0
   0  21   0    2.20   15.90   0
   0 -21   0   -2.76   16.48   0
   0 -21   0   -2.63   10.43   0
   1  21   0  274.35   16.96   0
   1 -21   0  244.82   12.00   0
  -1  21   0  249.66   16.93   0
   1  21   0  247.92   17.58   0
   1 -21   0  288.20   15.17   0
  -1 -21   0  221.83   17.71   0
  -1  21   0  291.74   18.04   0
   1 -21   0  239.88   18.66   0
  -1  21   0  265.43   16.97   0
  -1 -21   0  283.82   20.59   0
  -2  21   0   32.24   15.65   0
  -2 -21   0   30.08   22.78   0
   2 -21   0   44.15   17.40   0
   2  21   0   29.77   15.69   0
  -2  21   0   37.33   16.09   0
   2 -21   0   23.37   16.04   0
   2  21   0   31.55   11.92   0
  -2 -21   0   28.99   16.73   0
   2 -21   0   29.99   16.43   0
  -2  21   0   38.91   16.31   0
  -2 -21   0   36.73   18.27   0
  -3  21   0   25.18   12.89   0
  -3 -21   0   12.05   11.66   0
   3 -21   0   20.11   14.21   0
  -3  21   0   14.63   15.38   0
   3 -21   0   12.76   17.84   0
  -3 -21   0   12.34   24.30   0
  -3 -21   0   18.38   19.64   0
   3  21   0   19.77   15.61   0
   3  21   0   19.89   16.99   0
   3 -21   0   17.10   11.08   0
   4 -21   0   20.19   13.49   0
   4 -21   0   13.08   11.44   0
  -4 -21   0   24.46   18.18   0
   4  21   0   24.62   17.33   0
   4 -21   0   22.47   17.64   0
   4  21   0   21.87   14.47   0
  -4 -21   0   25.35   16.63   0
  -4 -21   0   20.56   24.96   0
  -4  21   0   27.70   13.25   0
  -4  21   0   25.71   15.10   0
  -5 -21   0   51.55   21.32   0
  -5  21   0   51.20   14.15   0
  -5  21   0   51.79   13.17   0
   5 -21   0   51.41   15.38   0
  -5 -21   0   36.78   16.96   0
  -5 -21   0   56.34   17.16   0
   5  21   0   50.84   14.62   0
   5 -21   0   42.73   17.58   0
   5 -21   0   48.77   13.34   0
   5  21   0   51.93   12.03   0
  -6  21   0   88.80   13.82   0
   6  21   0   84.45   12.85   0
   6  21   0   82.60   10.49   0
   6 -21   0   83.44   17.06   0
  -6 -21   0   89.80   23.64   0
  -6 -21   0   87.06   17.16   0
  -6 -21   0   98.60   17.60   0
   6 -21   0   82.44   15.24   0
  -6  21   0   86.43   13.15   0
   6 -21   0   88.33   13.83   0
  -7  21   0   16.06   13.30   0
  -7  21   0   19.54   13.19   0
  -7 -21   0   24.79   19.47   0
  -7 -21   0   21.18   14.72   0
   7 -21   0   23.12    9.74   0
  -7 -21   0   12.46   16.89   0
   7  21   0   26.85   17.39   0
   7 -21   0   20.97   14.59   0
   7 -21   0    8.00   20.94   0
   7  21   0   10.16    9.87   0
   8 -21   0   12.79   19.15   0
  -8 -21   0    9.47   15.88   0
   8  21   0   11.96   13.54   0
   8 -21   0   12.25   14.03   0
  -8 -21   0   -3.49   16.54   0
   8 -21   0    6.57   10.24   0
  -8  21   0    7.31   13.40   0
   8  21   0   12.78   17.09   0
  -8  21   0   13.17   15.36   0
  -9  21   0   52.36   13.55   0
  -9  21   0   39.14   13.06   0
   9 -21   0   43.39   16.05   0
   9  21   0   41.89   17.05   0
   9 -21   0   57.63   14.82   0
  -9 -21   0   38.62   16.76   0
   9 -21   0   52.06   10.62   0
  -9 -21   0   55.37   16.51   0
   9  21   0   45.22   13.23   0
 -10 -21   0   -9.46   16.97   0
  10  21   0    0.36   12.17   0
 -10 -21   0    6.45   16.60   0
 -10  21   0   -4.63    9.79   0
  10 -21   0    7.54   13.94   0
  10 -21   0   -2.52   19.93   0
  10 -21   0   -2.14   10.55   0
  10  21   0   -3.95   12.70   0
  11  21   0   38.80   18.00   0
  11 -21   0   38.78   19.83   0
  11 -21   0   44.88   15.87   0
  11 -21   0   50.23   14.08   0
 -11 -21   0   46.04   12.30   0
 -11 -21   0   45.16   22.00   0
 -11  21   0   55.80   14.87   0
  11 -21   0   51.79   10.82   0
 -12 -21   0    0.48   18.20   0
 -12 -21   0    0.85   17.49   0
 -12  21   0    5.32   14.98   0
  12 -21   0    6.06   16.22   0
  12  21   0    6.55   18.97   0
  12 -21   0    3.53   14.17   0
  12 -21   0   -0.41   11.36   0
  12 -21   0   -1.74   16.09   0
  13  21   0   49.29   19.94   0
  13 -21   0   45.80   15.72   0
 -13 -21   0   44.44   19.45   0
 -13  21   0   41.38   15.83   0
 -13 -21   0   46.23   18.14   0
  13 -21   0   44.13   17.01   0
  13 -21   0   49.82   15.91   0
  13 -21   0   50.19   17.25   0
  14 -21   0    2.40   11.38   0
  14 -21   0    5.66   19.92   0
 -14 -21   0    1.56   19.70   0
  14 -21   0   -0.21   21.69   0
 -14  21   0    2.67   16.27   0
  14  21   0    2.56   14.14   0
 -14 -21   0   -3.30   18.67   0
  14 -21   0    3.15   17.47   0
   0 -22   0  114.75   17.03   0
   0  22   0  121.23   16.29   0
   0 -22   0  116.52   17.15   0
   0 -22   0  112.28   10.80   0
   0  22   0  106.08   11.77   0
   0  22   0  129.81   18.60   0
  -1  22   0   52.51   16.97   0
  -1 -22   0   49.58   19.15   0
  -1  22   0   50.99   11.45   0
   1 -22   0   51.73   16.48   0
  -1  22   0   44.88   15.81   0
   1  22   0   48.28   16.22   0
  -1 -22   0   41.77   12.69   0
   1  22   0   40.98   17.54   0
   1 -22   0   59.27   17.32   0
   1 -22   0   39.34   10.99   0
  -2  22   0   -6.32   15.05   0
  -2  22   0   10.30   12.93   0
   2 -22   0    3.96   17.06   0
   2 -22   0    4.01   15.56   0
   2  22   0    5.66   12.71   0
  -2 -22   0   -9.74   16.96   0
  -2 -22   0    6.34   23.59   0
  -2 -22   0    5.66   18.90   0
   2  22   0    9.01   11.32   0
   2 -22   0    9.77   16.16   0
  -2  22   0   22.44   15.74   0
   3 -22   0  113.66   14.09   0
   3 -22   0  122.14   16.52   0
   3  22   0  108.11   17.62   0
   3 -22   0  104.60   17.78   0
  -3 -22   0  113.34   19.43   0
   3  22   0  123.68   15.38   0
  -3 -22   0  115.06   28.77   0
  -3  22   0  121.13   13.82   0
  -3  22   0  118.53   16.43   0
  -3 -22   0  117.79   17.88   0
  -4 -22   0   25.91   16.44   0
   4  22   0   20.86   15.17   0
  -4  22   0   14.26   13.12   0
   4 -22   0   19.86   13.57   0
  -4 -22   0   17.88   18.04   0
  -4 -22   0   18.00   24.17   0
   4  22   0   21.11   17.16   0
  -4  22   0   18.06   15.11   0
   4 -22   0   16.56   17.45   0
   4 -22   0   25.25   15.78   0
  -5  22   0  247.56   15.41   0
   5 -22   0  222.61   18.56   0
  -5 -22   0  270.27   25.43   0
  -5 -22   0  278.14   19.81   0
  -5 -22   0  219.66   16.51   0
   5  22   0  245.46   11.78   0
   5 -22   0  282.58   14.88   0
   5  22   0  234.54   17.77   0
   5 -22   0  243.41   11.66   0
  -5  22   0  283.38   14.31   0
  -6 -22   0    9.93   14.67   0
   6 -22   0    1.69   10.41   0
   6  22   0   11.80   17.57   0
   6 -22   0   14.80   14.08   0
  -6 -22   0    6.84   17.25   0
  -6  22   0    3.35   14.24   0
  -6 -22   0    9.10   19.44   0
  -6  22   0    0.33   12.82   0
   6 -22   0    7.64   17.60   0
   6  22   0   18.82   14.01   0
   7 -22   0    6.12   13.72   0
  -7 -22   0    1.09   16.68   0
   7 -22   0    0.44   14.85   0
  -7  22   0    3.36   13.26   0
   7 -22   0   -4.33   17.32   0
  -7  22   0    0.68   13.83   0
   7  22   0   -3.31   11.88   0
   7  22   0    5.06   13.67   0
  -7 -22   0   -2.11   14.98   0
  -7 -22   0    7.31   19.40   0
   8  22   0   80.50   13.77   0
   8 -22   0   69.50   20.75   0
   8 -22   0   88.72   14.74   0
  -8  22   0   79.12   13.97   0
  -8 -22   0   54.85   16.90   0
  -8 -22   0   86.43   20.52   0
  -8  22   0   72.46   13.85   0
   8 -22   0   68.26   14.89   0
  -8 -22   0   91.02   15.69   0
   8  22   0   74.69   17.19   0
   9  22   0   56.90   13.73   0
   9 -22   0   86.79   15.00   0
  -9  22   0   75.95   16.52   0
  -9 -22   0   60.30   17.18   0
   9 -22   0   63.10   17.62   0
   9 -22   0   79.06   14.85   0
  -9 -22   0   73.95   20.14   0
   9  22   0   60.57   17.22   0
  -9  22   0   87.78   13.75   0
  10 -22   0    2.98   15.30   0
  10 -22   0    3.52   10.73   0
 -10  22   0    3.33   13.49   0
 -10 -22   0    8.32   11.83   0
 -10  22   0   12.51   14.05   0
  10  22   0  -11.25   17.18   0
  10  22   0    4.05   13.39   0
 -10 -22   0    8.50   16.91   0
  10 -22   0    5.20   16.63   0
  11  22   0  217.77   15.15   0
  11 -22   0  223.62   18.66   0
  11  22   0  210.91   14.34   0
  11 -22   0  256.58   16.29   0
 -11 -22   0  216.88   18.30   0
  11 -22   0  242.46   16.10   0
  11 -22   0  220.69   18.62   0
 -11 -22   0  263.04   22.96   0
 -11  22   0  233.64   11.30   0
  12 -22   0   23.73   11.28   0
  12 -22   0   23.15   14.33   0
  12  22   0   27.71   18.84   0
  12 -22   0   24.36   21.21   0
  12 -22   0   28.59   15.87   0
 -12 -22   0   32.55   17.73   0
 -12  22   0   17.35   15.19   0
 -12 -22   0   20.62   18.00   0
 -13 -22   0    2.94   19.00   0
  13  22   0    5.75   19.33   0
 -13  22   0   21.97   15.43   0
  13 -22   0    6.78   15.71   0
  13 -22   0    5.58   17.03   0
  13 -22   0   16.12   11.53   0
  13 -22   0    8.62   21.41   0
 -13 -22   0    7.32   18.75   0
   0  23   0    7.49   10.27   0
   0  23   0    4.03   15.84   0
   0 -23   0   11.09   13.87   0
   0 -23   0    4.65   17.08   0
   0 -23   0    0.98   17.26   0
   0  23   0   -3.56   19.06   0
   1  23   0  154.31   17.10   0
   1 -23   0  166.76   17.96   0
   1 -23   0  151.21   17.11   0
  -1 -23   0  171.67   20.75   0
   1 -23   0  153.31   11.39   0
  -1 -23   0  170.37   17.15   0
  -1  23   0  140.25   11.60   0
  -1  23   0  146.01   15.87   0
   1  23   0  172.60   15.96   0
  -1  23   0  176.80   15.61   0
   2 -23   0    5.32   17.13   0
  -2  23   0    5.90   16.57   0
  -2  23   0   16.74   15.18   0
   2 -23   0   -2.05   15.32   0
  -2  23   0   11.14   14.65   0
   2  23   0   -7.19   17.57   0
  -2 -23   0    5.86   17.10   0
   2  23   0    1.83   11.02   0
  -2 -23   0    4.85   19.02   0
  -2 -23   0    5.19   22.95   0
   2 -23   0    9.88   13.48   0
  -3  23   0   -0.36   16.17   0
   3  23   0    9.81   10.63   0
  -3 -23   0    1.13   20.89   0
   3  23   0    3.80   12.06   0
   3 -23   0    4.12   15.99   0
   3 -23   0   -8.93   17.50   0
   3 -23   0   -7.51   16.64   0
  -3 -23   0    2.33   27.35   0
  -3 -23   0   12.75   16.21   0
  -3  23   0   -1.98   15.64   0
  -4 -23   0   23.21   16.25   0
   4  23   0   19.57   12.29   0
   4 -23   0   35.87   13.52   0
   4 -23   0   24.00   17.78   0
  -4  23   0   30.08   13.10   0
   4 -23   0   26.29   11.52   0
   4  23   0   45.55   15.60   0
  -4  23   0   25.93   15.67   0
  -4 -23   0   27.87   25.71   0
  -4 -23   0   29.27   20.25   0
  -5 -23   0    5.13   24.86   0
   5  23   0   17.82   15.22   0
   5  23   0   10.36   17.18   0
   5 -23   0    9.54   17.86   0
  -5  23   0    2.04   14.83   0
  -5 -23   0    3.32   16.39   0
   5 -23   0    3.23   13.47   0
  -5 -23   0    7.79   19.90   0
  -5  23   0    7.10   13.23   0
   5 -23   0   -8.02   15.90   0
   6  23   0   36.66   17.24   0
  -6 -23   0   44.30   16.72   0
   6  23   0   49.49   15.54   0
  -6  23   0   24.32   14.80   0
  -6  23   0   35.22   12.96   0
   6 -23   0   50.57   13.27   0
   6 -23   0   32.91   15.03   0
  -6 -23   0   43.21   17.95   0
  -6 -23   0   36.87   19.42   0
   6 -23   0   34.60   18.00   0
  -7  23   0   59.22   14.11   0
  -7  23   0   69.41   13.34   0
  -7 -23   0   73.17   19.50   0
   7 -23   0   63.67   14.55   0
  -7 -23   0   72.33   15.44   0
  -7 -23   0   42.36   16.77   0
   7 -23   0   66.16   21.38   0
   7 -23   0   53.86   10.77   0
   7  23   0   45.34   17.60   0
   7  23   0   59.87   14.74   0
   8  23   0    8.65   12.55   0
   8  23   0   13.31   13.91   0
  -8 -23   0   10.76   19.15   0
  -8  23   0    3.63   13.42   0
   8 -23   0    7.76   10.46   0
   8 -23   0   13.25   17.45   0
  -8 -23   0   11.09   15.25   0
   8 -23   0   -0.24   10.90   0
  -8  23   0   14.24   13.64   0
  -8 -23   0    3.96   17.33   0
   9 -23   0   94.70   18.07   0
  -9  23   0   87.91   13.80   0
   9 -23   0   89.74   11.00   0
  -9 -23   0  109.02   19.89   0
   9  23   0   91.74   12.93   0
   9  23   0   92.55   10.40   0
  -9 -23   0   85.34   12.66   0
   9 -23   0   94.71   15.02   0
  -9  23   0   91.46   17.23   0
  10 -23   0    4.23   17.54   0
 -10 -23   0    4.00   20.70   0
  10  23   0    6.27   14.45   0
 -10  23   0    6.75   13.94   0
 -10  23   0   -2.08    9.90   0
  10 -23   0    9.72   15.68   0
  10  23   0   -9.28   17.85   0
 -10 -23   0    2.60   12.27   0
  10 -23   0    0.93   15.62   0
 -11  23   0   40.13   14.70   0
 -11 -23   0   46.84   17.92   0
  11  23   0   32.44   13.07   0
  11 -23   0   40.66   15.63   0
  11 -23   0   49.49   17.64   0
  11 -23   0   36.03   22.15   0
  11 -23   0   40.96   16.17   0
 -11 -23   0   34.56   17.48   0
  11  23   0   36.61   14.80   0
 -12  23   0   33.20   10.91   0
  12 -23   0   22.30   15.35   0
  12 -23   0   18.30   16.36   0
 -12 -23   0   15.57   18.12   0
  12  23   0   16.31   14.32   0
  12  23   0   13.86   14.90   0
  12 -23   0   19.64   18.68   0
 -12 -23   0   19.96   18.21   0
  12 -23   0   27.82   16.26   0
  13  23   0    0.51   15.50   0
 -13  23   0   -1.89   10.98   0
  13 -23   0  -11.48   16.39   0
  13 -23   0    1.83   19.07   0
 -13 -23   0   -4.24   13.83   0
  13 -23   0    6.01   12.05   0
  13 -23   0   11.68   23.76   0
 -13 -23   0    6.91   22.72   0
  13  23   0   -2.03   14.81   0
   0  24   0   25.36   16.03   0
   0 -24   0   28.05   17.15   0
   0 -24   0   27.21   14.17   0
   0  24   0   44.57   15.48   0
   0 -24   0   19.90   16.33   0
   1 -24   0   23.93   17.05   0
  -1 -24   0    8.33   16.72   0
   1  24   0    8.96   16.26   0
  -1  24   0   -2.34   17.61   0
  -1 -24   0   -2.86   19.58   0
  -1  24   0    5.83   11.57   0
   1  24   0  -10.45   14.90   0
  -1  24   0    0.53   15.06   0
   1 -24   0    4.29   12.71   0
   1 -24   0    4.77   10.53   0
   2  24   0    2.93   15.48   0
   2 -24   0   -8.14   15.56   0
  -2  24   0    2.25   13.39   0
   2  24   0    5.35   16.75   0
  -2  24   0    7.86   15.18   0
  -2 -24   0    2.24   22.57   0
   2 -24   0   -2.78   16.34   0
  -2  24   0   15.75   14.88   0
   2 -24   0    2.39   17.10   0
  -2 -24   0    1.48   21.54   0
  -2 -24   0   -0.01   16.35   0
  -3  24   0   76.66   13.74   0
  -3 -24   0   83.20   24.18   0
  -3 -24   0   83.00   28.12   0
   3  24   0   73.08   15.81   0
  -3  24   0   86.52   15.86   0
   3 -24   0   80.46   16.84   0
   3  24   0   97.42   12.43   0
   3 -24   0   67.77   11.22   0
  -3 -24   0   82.48   16.72   0
   3 -24   0   95.92   17.53   0
  -4  24   0   15.26   15.01   0
   4 -24   0   18.53   14.15   0
   4  24   0   23.54   15.39   0
   4 -24   0    9.04   16.13   0
  -4  24   0   18.59   16.75   0
  -4 -24   0   15.93   11.34   0
  -4 -24   0   16.87   22.86   0
  -4 -24   0   15.90   28.89   0
   4  24   0   35.44   17.64   0
   4 -24   0    8.84   17.38   0
   5  24   0   23.31   11.94   0
  -5 -24   0   29.62   25.04   0
   5 -24   0   37.65   14.09   0
   5 -24   0   27.40   17.09   0
  -5 -24   0   38.26   22.77   0
  -5  24   0   22.02   14.74   0
   5  24   0   29.97   16.26   0
   5 -24   0   35.04   11.05   0
  -5  24   0   40.06   13.90   0
  -5 -24   0   27.93   11.43   0
  -6 -24   0   42.90   18.61   0
  -6  24   0   38.87   14.90   0
   6 -24   0   54.25   15.42   0
   6 -24   0   41.77   21.69   0
   6  24   0   40.12   12.79   0
  -6 -24   0   42.15   22.61   0
   6 -24   0   36.29   14.19   0
  -6 -24   0   38.92   16.63   0
  -6  24   0   52.36   13.62   0
   6  24   0   39.83   15.73   0
   7 -24   0   16.05   17.85   0
   7  24   0   10.52   17.28   0
   7 -24   0   37.26   14.43   0
  -7 -24   0   28.87   17.96   0
  -7  24   0   33.64   13.91   0
   7 -24   0   22.39   15.18   0
  -7  24   0   25.91   13.64   0
  -7 -24   0   26.18   16.81   0
   7  24   0   20.43   14.64   0
  -7 -24   0   27.23   22.32   0
  -8 -24   0    6.02   21.97   0
  -8  24   0    8.82   14.05   0
  -8 -24   0    8.65   17.38   0
   8 -24   0    7.90   21.46   0
   8 -24   0    6.88   14.90   0
   8  24   0    7.59   10.49   0
  -8  24   0    9.07   14.07   0
  -8 -24   0   10.53   15.34   0
   8  24   0    1.05   17.45   0
   8 -24   0   18.16   15.41   0
  -9  24   0  110.35   14.28   0
   9  24   0  102.62   17.51   0
  -9 -24   0  118.14   20.95   0
   9  24   0  100.98   10.74   0
  -9  24   0   99.04   14.41   0
  -9 -24   0   90.94   12.70   0
   9 -24   0   96.86   22.18   0
   9 -24   0  104.36   15.72   0
   9 -24   0  100.79   15.88   0
  -9 -24   0  118.24   16.69   0
 -10 -24   0    6.08   17.88   0
 -10 -24   0    3.32   20.71   0
 -10  24   0    6.26   14.27   0
  10 -24   0   -3.48   15.30   0
  10  24   0    2.28   10.38   0
  10 -24   0    0.76   18.40   0
  10 -24   0    4.40   16.21   0
 -10  24   0   -8.93   14.19   0
  10  24   0    5.52   18.02   0
  11 -24   0   62.89   11.89   0
 -11 -24   0   85.80   21.79   0
  11  24   0   66.65   19.11   0
  11 -24   0   78.45   12.05   0
  11 -24   0   69.10   14.98   0
  11  24   0   84.28   14.75   0
 -11  24   0   85.38   14.95   0
  11 -24   0   68.63   22.45   0
 -11 -24   0   78.59   18.31   0
  12  24   0    1.72   15.29   0
 -12 -24   0    1.04   21.86   0
  12  24   0    4.67   13.20   0
  12 -24   0   -9.52   16.66   0
  12 -24   0    3.10   22.50   0
  12 -24   0    4.93   11.58   0
 -12  24   0    4.73   15.33   0
 -12 -24   0   -7.07   13.18   0
  12 -24   0   -0.20   15.05   0
   0 -25   0   -1.01    9.92   0
   0 -25   0    1.89   17.00   0
   0  25   0    3.33   14.95   0
   0  25   0   -5.34   15.83   0
   0 -25   0   11.32   16.60   0
   1  25   0    2.70   15.48   0
  -1 -25   0    7.62   16.48   0
   1 -25   0   -2.08   14.45   0
   1 -25   0   -5.52   16.86   0
   1 -25   0    7.76   16.27   0
   1  25   0    5.34   16.43   0
  -1  25   0    7.76   15.34   0
  -1  25   0    7.23   17.46   0
  -1 -25   0    6.93   19.82   0
  -1  25   0  -16.55   14.84   0
  -2  25   0    9.25   10.71   0
  -2  25   0    9.84   16.87   0
   2 -25   0    8.32   17.39   0
   2  25   0    9.43   16.77   0
   2  25   0    2.79   15.16   0
   2 -25   0   15.84   15.11   0
  -2 -25   0    9.61   22.13   0
  -2 -25   0    7.17   25.27   0
   2 -25   0   13.64   13.26   0
  -2 -25   0    1.59   11.67   0
  -2  25   0   13.16   15.51   0
   3 -25   0    4.13   10.62   0
   3  25   0   -3.65   17.60   0
  -3 -25   0   -0.39   25.48   0
   3 -25   0   -4.32   14.28   0
   3  25   0    0.61   15.33   0
  -3  25   0   -0.29   15.09   0
  -3 -25   0    3.82   17.03   0
  -3 -25   0   -0.72   29.26   0
  -3  25   0    3.08   13.37   0
   3 -25   0   -1.84   17.01   0
   4  25   0   25.15   11.75   0
  -4 -25   0   36.57   27.65   0
   4 -25   0   24.70   15.81   0
   4 -25   0   30.61   17.62   0
   4  25   0   35.60   17.01   0
  -4 -25   0   35.25   31.87   0
   4 -25   0   41.55   14.22   0
  -4  25   0   28.39   15.88   0
  -4  25   0   33.45   12.96   0
  -4 -25   0   27.88   15.94   0
   5  25   0   14.22   15.98   0
   5 -25   0   23.21   17.22   0
  -5 -25   0   29.55   23.52   0
  -5  25   0   22.93   15.40   0
   5  25   0   19.76   17.17   0
  -5 -25   0   20.86   26.67   0
  -5 -25   0   26.04   16.93   0
  -5  25   0   28.77   13.57   0
   5 -25   0   13.37   18.13   0
   5 -25   0   21.67   15.92   0
  -6 -25   0   66.06   24.93   0
   6  25   0   56.18   18.23   0
  -6 -25   0   58.78   11.81   0
   6  25   0   60.95   15.95   0
  -6  25   0   57.78   15.04   0
   6 -25   0   61.45   14.26   0
  -6 -25   0   65.14   21.65   0
   6 -25   0   44.97   15.80   0
  -6  25   0   58.06   13.83   0
   6 -25   0   56.99   22.18   0
  -7 -25   0    1.33   18.13   0
   7 -25   0    7.20   18.24   0
   7  25   0  -12.12   17.32   0
   7  25   0    4.40   11.07   0
  -7  25   0   -0.40   14.49   0
   7 -25   0    9.57   15.62   0
  -7  25   0    7.60   13.62   0
  -7 -25   0   -0.50   17.05   0
  -7 -25   0    1.38   21.38   0
   7 -25   0    1.97   14.57   0
  -8 -25   0   27.61   19.78   0
  -8  25   0   34.87   13.90   0
   8 -25   0   29.61   15.09   0
  -8 -25   0   16.82   17.24   0
   8  25   0   15.73   15.27   0
  -8  25   0   26.91   14.42   0
   8 -25   0   36.17   16.34   0
  -8 -25   0   34.06   18.76   0
   8 -25   0   21.83   18.78   0
   8  25   0   22.38   17.56   0
   9 -25   0   -7.31   17.89   0
  -9 -25   0    2.46   12.46   0
  -9 -25   0    0.82   22.99   0
  -9  25   0   -1.80   14.48   0
   9  25   0   -2.60   15.04   0
  -9  25   0   -0.36   14.21   0
   9  25   0   -5.35   18.18   0
   9 -25   0   -1.75   15.99   0
  -9 -25   0   -3.28   18.08   0
   9 -25   0   -1.50   10.50   0
  10 -25   0   -1.13   22.77   0
  10  25   0    1.11   15.21   0
 -10  25   0    5.02   14.69   0
  10 -25   0  -11.83   15.61   0
 -10 -25   0    1.04   17.67   0
 -10 -25   0    9.42   20.55   0
 -10 -25   0   -1.93   16.45   0
  10  25   0    2.32   12.48   0
  10 -25   0    2.70   16.23   0
 -10  25   0    4.21   14.48   0
  11 -25   0   32.48   15.53   0
 -11 -25   0   42.34   21.37   0
 -11 -25   0   32.75   18.87   0
  11 -25   0   48.82   16.39   0
  11  25   0   26.40   15.45   0
  11  25   0   34.31   19.31   0
  11 -25   0   23.13   16.98   0
  11 -25   0   32.46   23.88   0
 -11  25   0   26.71   15.38   0
  12 -25   0   26.86   17.19   0
 -12 -25   0   29.32   22.71   0
  12  25   0   15.82   20.15   0
  12  25   0    3.51   16.17   0
 -12 -25   0    9.76   13.30   0
 -12  25   0   27.68   10.93   0
  12 -25   0   20.22   17.04   0
  12 -25   0   16.71   24.18   0
  12 -25   0   15.90   15.80   0
   0 -26   0  354.64   22.47   0
   0 -26   0  309.36   11.46   0
   0 -26   0  311.40   17.37   0
   0  26   0  314.85   12.03   0
   0  26   0  317.38   16.80   0
   1 -26   0   15.39   16.84   0
   1  26   0   24.36   16.58   0
   1 -26   0   18.98   14.30   0
  -1  26   0   30.71   15.16   0
  -1 -26   0   15.76   19.68   0
  -1  26   0    4.86   15.65   0
  -1  26   0   22.47   17.77   0
   1 -26   0    9.17   16.91   0
  -1 -26   0   12.09   16.60   0
   1  26   0    5.21   15.18   0
   2  26   0    9.92   15.59   0
   2 -26   0    1.08   16.67   0
  -2 -26   0    2.66   25.48   0
   2  26   0   12.77   16.56   0
   2 -26   0   -1.74   10.54   0
   2 -26   0   -7.15   17.04   0
  -2  26   0   -0.81   16.42   0
  -2  26   0    0.41   15.32   0
  -2 -26   0   18.59   16.56   0
  -2 -26   0    1.75   22.93   0
  -3 -26   0  393.01   40.64   0
   3 -26   0  358.17   16.33   0
   3  26   0  350.59   17.53   0
   3 -26   0  324.06   18.69   0
   3 -26   0  375.91   16.27   0
   3  26   0  352.68   17.93   0
  -3  26   0  383.82   18.78   0
  -3  26   0  354.62   17.20   0
  -3 -26   0  306.17   17.89   0
  -3 -26   0  397.55   35.64   0
   4 -26   0    7.01   14.00   0
   4 -26   0    2.77   10.82   0
   4  26   0    6.75   17.31   0
   4 -26   0    0.38   17.34   0
  -4 -26   0    3.31   11.62   0
  -4  26   0   -3.47   13.82   0
  -4  26   0    4.66   15.29   0
   4  26   0   20.26   15.55   0
   5 -26   0  171.38   11.95   0
   5 -26   0  195.51   18.05   0
   5 -26   0  185.50   18.61   0
   5  26   0  188.91   17.87   0
  -5  26   0  206.00   14.53   0
  -5 -26   0  191.23   16.81   0
  -5  26   0  188.36   16.06   0
   5  26   0  180.38   16.83   0
  -6 -26   0    7.68   30.24   0
  -6 -26   0    6.60   25.09   0
  -6  26   0    8.47   13.38   0
   6  26   0   20.46   17.23   0
  -6 -26   0    2.55   16.77   0
   6 -26   0   -0.54   15.76   0
   6 -26   0   -1.22   14.10   0
   6 -26   0   -2.76   21.30   0
  -6  26   0   13.38   15.08   0
   6  26   0   13.47   16.05   0
  -7  26   0    1.65   14.84   0
  -7 -26   0    3.89   12.41   0
   7 -26   0   -0.42   14.47   0
  -7 -26   0    2.53   24.73   0
   7  26   0    0.02   16.00   0
   7  26   0   -8.73   12.22   0
   7 -26   0   -3.65   18.07   0
  -7 -26   0    3.97   21.82   0
  -7  26   0   -0.71   13.72   0
   7 -26   0    0.81   15.76   0
  -8 -26   0   11.86   18.79   0
  -8  26   0   11.11   14.15   0
   8  26   0    0.73   15.81   0
  -8 -26   0   12.27   16.95   0
   8 -26   0    7.13   22.48   0
  -8  26   0   17.13   17.74   0
   8 -26   0    9.02   15.29   0
   8 -26   0   -0.25   15.18   0
   8  26   0    6.80   17.72   0
  -8 -26   0    5.11   22.83   0
   9  26   0   71.91   18.35   0
   9 -26   0   91.06   15.86   0
  -9 -26   0   80.77   20.61   0
   9  26   0   88.41   15.99   0
  -9  26   0   71.50   10.70   0
  -9  26   0   74.84   18.31   0
   9 -26   0   69.67   19.23   0
   9 -26   0   76.83   11.38   0
  -9 -26   0   86.10   19.31   0
  -9 -26   0   56.00   12.98   0
  10 -26   0    9.04   23.52   0
 -10 -26   0   19.73   18.40   0
 -10  26   0   -3.79   15.04   0
 -10 -26   0    5.25   20.62   0
 -10  26   0   15.09   17.95   0
 -10 -26   0    6.94   17.02   0
  10 -26   0   -9.86   17.37   0
  10  26   0   19.70   16.46   0
  10 -26   0    1.16   15.77   0
  10  26   0   10.85   13.55   0
  11 -26   0   88.36   19.21   0
 -11  26   0   99.64   11.64   0
  11 -26   0   80.36   12.01   0
 -11 -26   0   86.98   19.15   0
  11  26   0   67.94   19.48   0
  11 -26   0   69.31   24.32   0
 -11 -26   0   95.96   18.34   0
 -11 -26   0   92.93   21.82   0
  11 -26   0   80.52   17.17   0
  12  26   0   13.38   11.49   0
  12 -26   0    6.84   16.86   0
 -12  26   0   16.99   15.54   0
 -12 -26   0   12.44   22.25   0
  12  26   0   21.24   20.59   0
 -12 -26   0   14.94   19.74   0
  12 -26   0    5.53   12.64   0
  12 -26   0    4.28   25.09   0
 -12 -26   0    6.79   18.40   0
  12 -26   0    1.15   16.05   0
   0  27   0    2.22   10.77   0
   0 -27   0    6.67   13.77   0
   0 -27   0    1.62   11.26   0
   0 -27   0    2.61   18.03   0
   0  27   0   13.54   15.55   0
  -1 -27   0   48.45   20.99   0
  -1 -27   0   66.82   16.51   0
   1 -27   0   43.48   14.99   0
  -1  27   0   46.44   10.97   0
   1  27   0   53.88   16.75   0
   1 -27   0   47.38   16.35   0
   1  27   0   39.95   11.18   0
   1 -27   0   58.33   17.41   0
  -1  27   0   40.24   15.08   0
  -1  27   0   63.12   18.41   0
  -2  27   0   61.41   16.02   0
  -2 -27   0   69.19   29.15   0
  -2  27   0   66.68   17.22   0
   2 -27   0   47.47   12.79   0
   2  27   0   64.66   16.47   0
   2 -27   0   62.85   14.07   0
   2  27   0   65.38   16.69   0
  -2 -27   0   44.63   16.43   0
  -2 -27   0   63.04   26.40   0
   2 -27   0   51.87   10.24   0
   3 -27   0    4.32   16.88   0
   3 -27   0   -1.61   15.07   0
   3  27   0    5.69   16.64   0
   3  27   0    6.58   11.37   0
   3 -27   0    6.22   17.81   0
  -3  27   0   16.77   15.53   0
  -3  27   0    9.46   13.48   0
  -3 -27   0    0.18   16.53   0
   4 -27   0   70.74   17.91   0
  -4  27   0   87.43   17.81   0
   4 -27   0   71.40   15.90   0
   4  27   0   81.26   15.73   0
  -4 -27   0   73.93   16.79   0
   4  27   0   78.82   12.60   0
  -4  27   0   67.99   16.32   0
   4 -27   0   87.00   14.49   0
   5 -27   0  169.49   16.63   0
   5  27   0  178.56   18.15   0
  -5 -27   0  151.39   12.50   0
  -5  27   0  157.36   16.79   0
   5  27   0  179.95   17.46   0
  -5  27   0  183.12   14.81   0
   5 -27   0  173.36   17.97   0
   5 -27   0  164.38   22.39   0
  -6  27   0    1.10   15.26   0
   6 -27   0    7.34   16.15   0
   6  27   0  -11.35   12.71   0
  -6  27   0    5.90   13.92   0
   6  27   0   -0.73   16.90   0
  -6 -27   0  -15.51   17.07   0
   6 -27   0   -6.64   14.45   0
   6 -27   0    6.30   17.83   0
   7 -27   0  136.21   22.93   0
  -7 -27   0  121.51   12.90   0
   7  27   0  118.78   17.09   0
  -7 -27   0  159.80   28.49   0
   7 -27   0  142.38   16.63   0
  -7  27   0  133.45   15.66   0
  -7 -27   0  152.22   30.60   0
   7  27   0  133.59   18.16   0
   7 -27   0  152.61   15.43   0
  -7  27   0  149.14   14.71   0
   8 -27   0   -7.27   16.79   0
  -8  27   0   -2.36   14.55   0
   8 -27   0    3.49   15.26   0
  -8 -27   0    3.29   17.46   0
   8  27   0    4.86   11.88   0
  -8 -27   0    2.78   24.62   0
   8  27   0    2.23   13.24   0
  -8 -27   0    5.75   21.55   0
   8 -27   0    4.47   18.17   0
  -8  27   0    7.34   14.51   0
  -9 -27   0   18.43   23.24   0
  -9 -27   0   10.35   17.76   0
   9  27   0   22.73   13.50   0
   9 -27   0   19.07   15.92   0
  -9  27   0   14.74   14.90   0
   9 -27   0   13.01   18.84   0
  -9 -27   0   16.80   19.90   0
   9  27   0   21.03   11.89   0
   9 -27   0   21.72   16.79   0
  -9  27   0   20.41   14.61   0
 -10  27   0   13.26   15.27   0
 -10 -27   0    7.25   19.53   0
 -10  27   0   10.82   18.53   0
  10  27   0   15.01   19.18   0
 -10 -27   0    7.21   20.17   0
  10  27   0   10.68   16.77   0
  10 -27   0   -7.04   12.53   0
  10 -27   0    1.82   16.24   0
 -10 -27   0    5.56   18.66   0
  10 -27   0   11.54   19.49   0
 -11 -27   0   19.10   19.54   0
  11  27   0   24.82   14.54   0
 -11 -27   0   15.70   23.87   0
  11 -27   0    7.54   19.86   0
  11 -27   0   20.74   16.76   0
 -11  27   0   10.11   15.91   0
  11 -27   0   15.51   17.91   0
 -11 -27   0   16.98   18.11   0
   0  28   0  343.90   15.92   0
   0 -28   0  372.24   21.03   0
   0  28   0  335.22   16.79   0
   0 -28   0  304.05   12.90   0
  -1 -28   0   67.93   23.87   0
   1 -28   0   65.42   14.53   0
  -1  28   0   65.10   15.85   0
   1  28   0   71.30   10.80   0
   1  28   0   62.16   16.36   0
   1 -28   0   56.43   17.29   0
  -1 -28   0   51.47   16.56   0
  -1  28   0   71.28   19.08   0
   1 -28   0   78.43   20.71   0
  -1  28   0   57.93   15.04   0
   2 -28   0    5.99   14.16   0
  -2  28   0    2.71   17.70   0
   2 -28   0    4.96   16.59   0
  -2 -28   0    8.38   11.60   0
   2  28   0   11.38   16.11   0
   2 -28   0   -1.78   10.39   0
  -2 -28   0    2.09   35.78   0
  -2 -28   0    4.37   32.64   0
   2  28   0    4.43   15.09   0
  -2  28   0   18.47   15.84   0
  -3  28   0  276.41   17.07   0
  -3  28   0  319.16   18.92   0
   3  28   0  281.01   12.71   0
   3 -28   0  322.54   15.87   0
  -3 -28   0  277.71   16.84   0
   3 -28   0  267.46   16.11   0
   3 -28   0  259.16   19.08   0
   3  28   0  268.84   17.77   0
  -4 -28   0    3.87   16.29   0
   4  28   0   13.38   11.86   0
   4 -28   0   12.56   14.68   0
  -4  28   0   15.33   14.33   0
   4  28   0    9.29   17.43   0
  -4  28   0    4.43   15.99   0
   4 -28   0    8.45   15.62   0
   4 -28   0   14.42   17.79   0
  -5  28   0  371.33   18.91   0
  -5  28   0  347.37   17.50   0
   5  28   0  314.40   13.84   0
   5 -28   0  376.65   16.50   0
   5  28   0  332.63   13.24   0
   5 -28   0  327.15   16.77   0
   5 -28   0  312.64   19.58   0
  -5 -28   0  330.59   17.76   0
  -6 -28   0    8.98   16.31   0
  -6  28   0   22.24   17.46   0
   6 -28   0   27.53   11.56   0
  -6  28   0   35.11   15.93   0
   6  28   0   22.62   12.84   0
   6  28   0   22.19   16.64   0
   6 -28   0   32.09   14.55   0
   6 -28   0   21.94   17.89   0
   7 -28   0    7.55   15.23   0
  -7 -28   0   22.31   17.60   0
   7  28   0    0.36   18.07   0
   7 -28   0   15.31   21.59   0
  -7  28   0   10.07   14.32   0
   7  28   0    3.23   11.64   0
  -7  28   0    8.45   16.17   0
   7 -28   0   12.74   16.57   0
  -8  28   0   10.34   18.67   0
   8 -28   0    4.91   19.13   0
  -8 -28   0   10.33   31.49   0
   8 -28   0   10.66   16.73   0
   8 -28   0   -2.14   15.24   0
  -8 -28   0   10.97   17.44   0
  -8  28   0    9.27   14.57   0
   8  28   0   -2.57   18.29   0
   8  28   0    5.22   17.14   0
  -8 -28   0   12.74   29.07   0
  -9 -28   0   39.96   17.79   0
  -9 -28   0   41.56   25.10   0
  -9 -28   0   44.07   22.94   0
  -9  28   0   36.07   15.63   0
  -9  28   0   47.17   15.22   0
   9 -28   0   38.13   12.74   0
   9 -28   0   38.13   23.97   0
   9 -28   0   42.71   11.54   0
   9  28   0   38.04   19.56   0
   9  28   0   22.37   17.24   0
  10 -28   0    8.44   17.60   0
 -10 -28   0   -4.27   18.07   0
 -10 -28   0    2.10   23.44   0
  10 -28   0    6.46   16.14   0
  10 -28   0   -3.07   24.95   0
 -10  28   0    2.89   15.84   0
  10  28   0   13.02   18.33   0
 -10  28   0    8.62   15.13   0
  10  28   0   -3.83   11.85   0
 -10 -28   0    5.55   20.50   0
 -11 -28   0   51.84   21.68   0
  11  28   0   16.80   14.58   0
  11  28   0   36.88   18.10   0
   0 -29   0    2.36   16.62   0
   0  29   0   -3.31   14.99   0
   0  29   0    2.51   15.81   0
   0 -29   0   -2.36   17.42   0
   1 -29   0   -6.95   14.24   0
  -1 -29   0    3.64   23.63   0
   1  29   0   -2.04   10.73   0
  -1  29   0   10.94   15.95   0
  -1 -29   0    0.99   25.04   0
  -1  29   0    9.72   18.84   0
   1  29   0    1.53   16.31   0
  -1 -29   0  -13.55   16.63   0
   1 -29   0    1.43   17.37   0
  -1  29   0    4.90   10.73   0
   1 -29   0   14.30   16.60   0
   2 -29   0   13.90   10.29   0
   2 -29   0   14.87   18.20   0
  -2  29   0   14.23   15.25   0
   2  29   0   15.83   11.38   0
  -2  29   0   23.75   18.32   0
   2  29   0    9.79   15.69   0
   2 -29   0   20.79   16.08   0
  -2 -29   0    9.38   15.77   0
   3 -29   0    2.44   18.11   0
  -3 -29   0    2.04   11.94   0
  -3  29   0    7.02   14.15   0
   3 -29   0    7.25   17.01   0
   3  29   0   -4.63   16.61   0
   3 -29   0    2.61   14.98   0
  -3  29   0   13.56   15.59   0
   3  29   0    1.27   11.41   0
   4  29   0  458.23   17.90   0
   4 -29   0  490.59   17.72   0
  -4  29   0  436.43   17.93   0
   4 -29   0  407.49   16.65   0
   4 -29   0  435.20   19.75   0
  -4  29   0  487.45   17.32   0
  -4 -29   0  418.24   17.94   0
   4  29   0  460.26   18.42   0
   5 -29   0    7.62   11.50   0
  -5  29   0   15.50   14.27   0
   5  29   0   18.22   16.73   0
   5  29   0   21.55   17.53   0
   5 -29   0   12.42   14.64   0
   5 -29   0   18.51   17.70   0
  -5 -29   0   29.30   16.95   0
  -5  29   0   14.35   15.74   0
  -6  29   0   57.63   14.96   0
   6 -29   0   39.24   18.07   0
   6  29   0   52.71   17.08   0
  -6 -29   0   35.20   17.67   0
  -6  29   0   52.53   16.16   0
   6 -29   0   45.95   16.56   0
   6 -29   0   49.80   15.97   0
   6  29   0   40.49   19.15   0
   7 -29   0   21.47   15.61   0
   7 -29   0   18.32   22.38   0
  -7  29   0   19.95   14.78   0
   7  29   0   16.90   17.52   0
   7  29   0    7.25   18.10   0
   7 -29   0   22.52   12.45   0
  -7 -29   0   26.60   17.90   0
  -7  29   0   15.83   15.66   0
  -8 -29   0    7.86   12.20   0
  -8  29   0    2.40   15.01   0
   8 -29   0    2.36   11.97   0
   8  29   0    2.35   17.45   0
   8  29   0    2.90   18.81   0
  -8  29   0    3.69   15.27   0
   8 -29   0   -2.95   18.77   0
   8 -29   0   -6.17   15.74   0
   9 -29   0    0.87   19.41   0
  -9 -29   0    0.46   34.36   0
   9 -29   0    4.27   16.14   0
   9 -29   0    0.09   17.44   0
  -9  29   0   -3.34   19.28   0
   9  29   0   10.26   19.23   0
  -9 -29   0    1.62   35.89   0
  -9  29   0    3.52   15.17   0
   9  29   0   -1.23   17.79   0
  -9 -29   0    5.52   18.46   0
 -10  29   0    5.03   15.68   0
  10  29   0   12.56   20.18   0
  10 -29   0    3.72   12.66   0
 -10 -29   0   -0.50   25.62   0
 -10  29   0   -3.79   16.28   0
  10 -29   0   -1.05   16.68   0
 -10 -29   0    4.28   23.75   0
  10  29   0   12.68   17.60   0
 -10 -29   0   -8.59   13.37   0
  10 -29   0    4.94   20.35   0
   0  30   0    0.94   15.09   0
   0  30   0    9.46   15.96   0
   0 -30   0    9.94   16.25   0
   0 -30   0   10.24   21.41   0
  -1 -30   0   25.74   28.20   0
  -1 -30   0   19.75   11.59   0
   1 -30   0   20.56   17.84   0
  -1 -30   0   24.14   28.79   0
   1 -30   0   17.73   16.36   0
   1 -30   0   21.55   14.62   0
  -1  30   0   27.99   14.87   0
  -1  30   0   22.84   15.74   0
   1  30   0   11.32   15.83   0
   1  30   0   23.57   15.83   0
   2 -30   0    5.33   16.90   0
  -2  30   0    9.95   15.96   0
   2  30   0   19.47   16.18   0
  -2  30   0   16.84   18.20   0
   2  30   0   21.68   11.77   0
  -2 -30   0   19.03   16.13   0
   2 -30   0   20.66   18.09   0
   2 -30   0    7.20   10.45   0
   3  30   0   24.18   15.05   0
  -3  30   0   20.95   15.89   0
   3  30   0   19.04   11.49   0
   3 -30   0   17.06   17.39   0
   3 -30   0   16.47   14.67   0
  -3  30   0   16.92   18.14   0
  -3 -30   0   13.74   16.12   0
   3 -30   0   10.02   18.43   0
   4 -30   0   15.52   15.61   0
   4  30   0   17.70   16.66   0
   4 -30   0   13.30   17.96   0
  -4  30   0   19.10   18.00   0
  -4  30   0   24.79   16.24   0
   4  30   0    9.51   17.31   0
   4 -30   0   14.03   15.44   0
  -4 -30   0    3.54   11.62   0
  -5 -30   0   -3.66   16.41   0
  -5  30   0    9.93   16.03   0
   5  30   0    0.76   17.63   0
   5 -30   0   -0.50   15.65   0
   5  30   0    5.41   16.88   0
  -5  30   0   -0.39   14.77   0
   5 -30   0    8.25   11.40   0
   5 -30   0    1.21   18.02   0
  -6  30   0  108.33   15.41   0
   6 -30   0   93.45   15.73   0
   6 -30   0   83.99   18.55   0
   6  30   0   94.36   18.45   0
  -6  30   0   94.01   16.58   0
   6 -30   0   85.82   17.08   0
  -6 -30   0   48.45   18.11   0
   6  30   0   79.81   17.79   0
   7  30   0    6.53   17.21   0
   7 -30   0   -2.23   17.32   0
   7 -30   0    2.11   18.91   0
  -7 -30   0    4.78   12.44   0
  -7  30   0   -2.00   16.13   0
   7 -30   0   -0.62   19.25   0
  -7  30   0    5.50   14.90   0
   7  30   0   -6.55   13.07   0
   8  30   0   18.39   17.82   0
   8 -30   0   23.61   19.10   0
   8 -30   0   19.13   18.16   0
  -8  30   0   22.73   16.01   0
  -8  30   0   16.66   15.55   0
   8 -30   0   22.30   16.44   0
  -8 -30   0   22.08   18.06   0
   8  30   0    7.78   19.10   0
   9 -30   0   -1.64   19.79   0
  -9  30   0    5.63   15.41   0
   9  30   0   -4.58   19.28   0
   9  30   0   -0.67   18.11   0
   9 -30   0  -10.33   16.30   0
  -9  30   0   -2.07   16.39   0
  -9 -30   0    2.25   18.42   0
   9 -30   0    0.38   18.18   0
   0 -31   0    3.37   22.39   0
   0  31   0    2.73   10.97   0
   0  31   0    5.06   11.39   0
   0 -31   0    6.01   16.50   0
   1  31   0   26.29   16.08   0
  -1 -31   0   21.37   16.17   0
  -1 -31   0   29.02   34.97   0
   1 -31   0   35.63   16.28   0
   1 -31   0   29.91   19.60   0
  -1  31   0   25.83   15.65   0
  -1 -31   0   29.26   35.47   0
  -1  31   0   24.03   15.88   0
   1  31   0   21.46   15.71   0
   1 -31   0   33.13   14.86   0
   2  31   0  220.96   16.90   0
  -2  31   0  223.83   16.64   0
   2 -31   0  206.67   17.54   0
   2  31   0  220.77   12.50   0
   2 -31   0  224.03   11.60   0
  -2  31   0  294.74   20.72   0
  -2 -31   0  205.42   12.27   0
   2 -31   0  270.29   20.33   0
   3 -31   0    4.74   10.65   0
  -3 -31   0    7.38   16.70   0
  -3  31   0   10.15   15.34   0
   3  31   0   13.81   16.14   0
   3  31   0    7.03   17.06   0
   3 -31   0    6.61   15.72   0
   3 -31   0   16.48   17.17   0
  -3  31   0   15.60   16.14   0
  -4  31   0  292.93   17.27   0
   4  31   0  294.32   17.98   0
  -4  31   0  352.90   17.19   0
   4 -31   0  251.86   18.60   0
   4 -31   0  333.36   20.84   0
   4  31   0  294.20   18.97   0
  -4 -31   0  254.36   18.15   0
   4 -31   0  247.60   12.01   0
   5 -31   0   20.12   19.19   0
  -5  31   0   30.05   15.95   0
   5 -31   0   17.86   15.79   0
   5 -31   0   22.25   17.45   0
   5  31   0   21.33   12.10   0
   5  31   0   35.05   18.21   0
  -5  31   0   32.37   18.20   0
  -5 -31   0   20.63   17.36   0
   6 -31   0   73.53   19.38   0
  -6  31   0   63.44   16.82   0
  -6 -31   0   64.88   12.03   0
   6 -31   0   54.40   18.23   0
   6  31   0   86.01   18.27   0
  -6  31   0   68.16   15.34   0
   6 -31   0   60.98   12.02   0
   6  31   0   49.83   17.40   0
   7 -31   0    2.18   16.19   0
  -7  31   0   -9.12   16.37   0
  -7 -31   0  -16.87   18.02   0
   7  31   0   15.40   18.27   0
   7 -31   0    3.92   17.24   0
   7 -31   0    7.50   19.06   0
  -7  31   0   -0.14   18.49   0
   7  31   0   15.99   17.76   0
   8 -31   0   10.56   16.52   0
   8  31   0   -6.11   18.82   0
  -8  31   0    8.48   16.10   0
  -8  31   0    6.25   15.18   0
   8  31   0   -6.53   13.47   0
  -8 -31   0   11.94   17.89   0
   8 -31   0   -8.75   12.75   0
   8 -31   0    6.79   19.10   0
   0 -32   0  108.92   16.82   0
   0 -32   0  142.69   27.42   0
   0  32   0  133.47   12.09   0
   0  32   0  110.35   16.00   0
  -1 -32   0   29.09   16.99   0
   1  32   0   22.39   17.12   0
   1 -32   0   32.25   16.45   0
   1  32   0   15.74   16.52   0
  -1  32   0   14.87   11.72   0
   1 -32   0   24.90   22.17   0
   2  32   0   25.18   16.72   0
  -2  32   0   36.47   19.29   0
   2  32   0   20.88   16.58   0
   2 -32   0   29.86   19.09   0
   2 -32   0   20.09   11.11   0
  -2  32   0   25.71   16.07   0
   2 -32   0   33.29   17.09   0
  -2 -32   0   21.70   16.37   0
   3  32   0  187.78   17.92   0
  -3  32   0  182.25   17.05   0
   3 -32   0  154.77   11.73   0
   3  32   0  192.95   17.18   0
   3 -32   0  196.87   16.85   0
   3 -32   0  161.88   17.78   0
  -3 -32   0  159.56   12.31   0
  -3  32   0  207.04   19.95   0
  -4 -32   0   -2.80   11.85   0
   4 -32   0    3.73   19.07   0
   4 -32   0    3.70   10.73   0
  -4  32   0    6.99   18.28   0
   4  32   0   -8.09   12.58   0
  -4  32   0    8.44   16.30   0
   4  32   0   10.44   16.68   0
   4 -32   0    3.41   17.30   0
  -5  32   0    8.43   14.87   0
   5  32   0   14.20   17.57   0
  -5  32   0   10.79   16.14   0
   5 -32   0    2.80   15.72   0
   5  32   0    1.35   17.23   0
   5 -32   0   11.21   17.88   0
  -5 -32   0   11.87   16.54   0
   5 -32   0   18.85   16.12   0
  -6 -32   0   10.38   17.17   0
   6  32   0   14.29   17.68   0
   6 -32   0   24.12   15.92   0
   6 -32   0   15.28   17.87   0
   6 -32   0   13.34   16.44   0
   6  32   0   -0.10   12.85   0
  -6  32   0   10.11   16.24   0
  -6  32   0   18.76   14.82   0
   7 -32   0   -0.96   12.69   0
   7 -32   0    0.38   16.16   0
  -7 -32   0    9.13   17.25   0
  -7  32   0   -5.87   15.20   0
  -7  32   0   -6.67   16.09   0
   7  32   0   -0.38   18.41   0
   7 -32   0   -2.26   18.13   0
   7  32   0   -3.57   18.47   0
   8 -32   0   21.60   18.35   0
  -8  32   0   37.84   20.37   0
  -8  32   0   32.53   16.01   0
   8 -32   0   33.38   19.49   0
   8  32   0   16.05   18.92   0
   8 -32   0   38.08   17.05   0
   8  32   0   15.33   14.33   0
  -8 -32   0   26.23   13.63   0
   0  33   0    6.64   11.51   0
   0 -33   0   -2.47   16.82   0
   0 -33   0    5.60   29.45   0
   0  33   0   -5.05   15.67   0
  -1  33   0  145.66   17.33   0
   1 -33   0  158.01   24.04   0
   1 -33   0  141.67   17.44   0
   1  33   0  150.31   16.63   0
  -1 -33   0  152.81   17.45   0
   1  33   0  153.03   16.91   0
  -2  33   0   40.02   16.30   0
   2 -33   0   49.42   11.44   0
  -2  33   0   50.59   20.36   0
  -2 -33   0   35.01   16.77   0
   2  33   0   40.20   17.59   0
   2  33   0   38.70   16.48   0
   2 -33   0   46.10   20.09   0
   2 -33   0   41.55   17.17   0
   3 -33   0   -5.31   10.87   0
   3  33   0   -2.95   16.88   0
   3 -33   0    3.82   16.03   0
   3  33   0   -0.37   16.44   0
  -3 -33   0    1.31   16.37   0
  -3  33   0    1.56   19.36   0
   3 -33   0    7.64   16.92   0
  -3  33   0   -3.24   16.45   0
   4 -33   0    0.02   16.26   0
  -4  33   0   11.22   15.14   0
   4  33   0   12.84   12.05   0
  -4  33   0   -5.47   16.08   0
   4  33   0   14.44   12.33   0
   4 -33   0   -4.38   17.39   0
   4 -33   0    3.72   15.49   0
  -4 -33   0    5.70   16.75   0
   5 -33   0   26.66   17.99   0
  -5  33   0   19.39   16.41   0
   5  33   0   18.54   12.52   0
   5 -33   0   31.18   19.98   0
  -5 -33   0   23.98   17.06   0
   5  33   0   22.11   17.66   0
  -5  33   0   28.35   15.39   0
   5 -33   0   21.21   16.25   0
  -6  33   0    2.77   18.95   0
   6  33   0    6.47   13.13   0
   6 -33   0    8.89   16.52   0
   6 -33   0    9.41   17.07   0
  -6 -33   0    5.59   12.80   0
   6 -33   0   -3.35   18.57   0
   6  33   0   -1.16   17.54   0
  -6  33   0    1.27   20.37   0
   7 -33   0    9.12   18.79   0
   7  33   0    1.01   13.13   0
  -7  33   0    8.25   16.75   0
   7  33   0   16.36   19.14   0
  -7 -33   0    5.74   12.66   0
   7 -33   0   10.06   17.63   0
   7 -33   0  -11.98   17.01   0
   0  34   0   53.17   12.17   0
   0 -34   0   75.93   42.68   0
   0 -34   0   72.58   41.22   0
   0  34   0   58.56   16.75   0
   0 -34   0   53.97   16.54   0
   1  34   0   58.28   16.89   0
   1 -34   0   56.02   16.92   0
   1  34   0   49.42   17.00   0
   1 -34   0   65.14   24.84   0
  -1 -34   0   41.53   17.04   0
  -1  34   0   43.45   16.54   0
  -2  34   0    3.84   11.33   0
   2  34   0    8.38   16.75   0
  -2 -34   0    3.07   16.53   0
   2 -34   0    5.26   10.91   0
   2 -34   0   16.61   17.01   0
   2 -34   0   -1.93   20.22   0
   2  34   0    3.58   16.60   0
  -3 -34   0  160.50   18.02   0
   3 -34   0  178.05   21.35   0
   3 -34   0  165.57   18.23   0
  -3  34   0  174.63   20.94   0
   3  34   0  132.65   17.46   0
  -3  34   0  157.02   17.49   0
   3  34   0  142.45   18.63   0
   3 -34   0  136.07   11.82   0
   4 -34   0    5.24   20.11   0
  -4 -34   0    7.18   16.53   0
   4 -34   0   -7.23   15.68   0
   4 -34   0    0.03   17.23   0
  -4  34   0    0.50   19.26   0
   4  34   0  -13.20   17.35   0
   4  34   0    6.92   12.11   0
  -4  34   0    2.08   16.26   0
  -5  34   0   16.17   15.99   0
   5  34   0   13.16   12.76   0
   5 -34   0   19.56   16.69   0
   5 -34   0   24.73   18.01   0
  -5 -34   0   20.80   17.29   0
   5  34   0   14.43   17.57   0
  -5  34   0   22.37   16.75   0
   5 -34   0   16.72   12.08   0
   0  35   0    4.62   17.11   0
   0  35   0    5.74   16.35   0
   0 -35   0    1.10   16.80   0
  -1 -35   0   72.79   17.08   0
   1 -35   0   57.90   17.18   0
   1 -35   0   77.29   28.57   0
   1  35   0   72.79   17.13   0
  -1  35   0   72.42   17.04   0
   1  35   0   56.56   16.88   0
  -2  35   0    4.86   16.72   0
   2  35   0   16.67   16.77   0
   2 -35   0   12.31   10.82   0
   2 -35   0   13.93   24.63   0
   2 -35   0   27.53   17.08   0
   2  35   0    4.79   17.29   0
  -2 -35   0   16.37   17.11   0
   3 -35   0   -4.20   11.43   0
   3 -35   0    7.31   17.27   0
  -3  35   0    5.48   20.16   0
   3 -35   0    0.44   20.67   0
  -3  35   0    4.73   16.90   0
   3  35   0   14.86   16.63   0
   3  35   0    7.57   17.81   0
  -3 -35   0    3.31   12.09   0
   4 -35   0   11.85   17.66   0
   4 -35   0   -6.54   16.11   0
   4 -35   0   -1.41   20.54   0
  -4 -35   0    5.90   11.87   0
   4  35   0    9.86   18.02   0
   4  35   0    9.70   17.74   0
  -4  35   0    3.67   19.61   0
  -4  35   0    7.87   16.83   0
   0  36   0   59.41   12.47   0
   0  36   0   69.18   17.07   0
   0 -36   0   47.75   17.37   0
   1  36   0    4.63   17.09   0
   1 -36   0    4.32   30.99   0
   1 -36   0   -1.45   12.34   0
   1  36   0    1.67   12.16   0
  -1  36   0    0.18   16.88   0
  17   0  -1   35.72   18.73   0
  17   0  -1   40.75   12.86   0
  17   0  -1   27.07   13.14   0
 -17   0   1   53.19   22.38   0
 -16   0   1  -10.09   20.33   0
  16   0  -1    7.87   17.01   0
  16   0  -1    9.68   17.37   0
  16   0  -1   -4.20   12.55   0
  15   0  -1  142.89   12.34   0
  15   0  -1  183.01   16.70   0
 -15   0   1  158.52   14.28   0
  15   0  -1  192.36   17.12   0
  14   0  -1   -3.99   11.14   0
  14   0  -1   -3.19   16.09   0
 -14   0   1   14.53   18.48   0
  14   0  -1    4.79   14.61   0
  13   0  -1   20.64   14.06   0
  13   0  -1   10.11   11.06   0
  13   0  -1   14.17   14.85   0
 -13   0   1   19.81   12.70   0
  12   0  -1    9.60   13.34   0
  12   0  -1   -3.73   10.24   0
 -12   0   1   12.98   16.56   0
  11   0  -1 1367.72   16.83   0
  11   0  -1 1492.90   15.62   0
 -11   0   1 1465.10   15.26   0
 -11   0   1 1439.53   20.35   0
  10   0  -1    3.85    8.38   0
  10   0  -1    9.41   10.06   0
 -10   0   1    3.77   10.43   0
 -10   0   1   -3.53   11.22   0
   9   0  -1 3795.32   23.51   0
   9   0  -1 3920.23   24.53   0
  -9   0   1 3562.22   23.25   0
  -9   0   1 3749.45   20.21   0
   8   0  -1    2.94   10.71   0
  -8   0   1    4.33    9.78   0
  -8   0   1    1.54   15.81   0
   8   0  -1    3.36   10.13   0
  -7   0   1  951.12   11.86   0
   7   0  -1  928.88   14.49   0
  -7   0   1  860.21   18.35   0
   7   0  -1  920.08   14.76   0
   6   0  -1    0.64   11.11   0
  -6   0   1    5.59   10.23   0
  -6   0   1    8.57   10.60   0
   6   0  -1   -5.41   13.76   0
  -5   0   1   11.42   11.19   0
   5   0  -1   10.81   11.86   0
  -5   0   1   13.31   16.38   0
   5   0  -1    7.85   10.53   0
  -4   0   1    1.01   17.70   0
   4   0  -1   -0.14   12.60   0
  -4   0   1   -0.78    8.57   0
   4   0  -1    8.44   15.91   0
   3   0  -1 2413.63   30.06   0
  -3   0   1 2372.13   30.80   0
  -3   0   1 2392.19   24.76   0
   3   0  -1 2392.86   25.21   0
  -2   0   1   -0.61   21.09   0
   2   0  -1    4.15   14.70   0
   2   0  -1    2.58   20.50   0
  -2   0   1    4.93   14.50   0
  -1   0   1 7193.11   74.60   0
   1   0  -1 7619.02   61.00   0
   1   0  -1 7136.23   73.49   0
  -1   0   1 7638.97   60.78   0
   1   0   1  379.25   54.58   0
  -1   0  -1  380.17   38.65   0
  -1   0  -1  404.54   33.36   0
   1   0   1  405.29   26.15   0
   2   0   1   -2.18   20.41   0
   2   0   1   -0.65   21.22   0
  -2   0  -1    5.07   22.24   0
  -2   0  -1   -0.65   18.00   0
  -3   0  -1 1243.46   26.00   0
   3   0   1 1245.39   25.26   0
  -3   0  -1 1243.77   22.66   0
   3   0   1 1200.88   24.37   0
   4   0   1    4.34   13.72   0
   4   0   1    7.56   11.99   0
  -4   0  -1    3.77   12.17   0
  -4   0  -1    1.03   17.10   0
   5   0   1  358.05   15.34   0
   5   0   1  369.10   13.46   0
  -5   0  -1  389.87   18.05   0
  -5   0  -1  371.14   13.64   0
   6   0   1   -0.87   14.08   0
  -6   0  -1   -1.70   10.66   0
   6   0   1    2.08    8.50   0
  -6   0  -1   -0.38    7.32   0
  -7   0  -1    4.36   15.24   0
  -7   0  -1   15.52   10.76   0
   7   0   1   16.69   14.33   0
   7   0   1   17.46   12.82   0
   8   0   1    5.96   14.54   0
   8   0   1    6.61   12.62   0
  -8   0  -1    9.50   15.82   0
  -8   0  -1    8.94   10.14   0
  -9   0  -1  184.02   10.94   0
   9   0   1  154.15   14.32   0
  -9   0  -1  165.39   15.44   0
   9   0   1  165.87   13.65   0
  10   0   1   -3.41   14.26   0
  10   0   1    7.16   13.15   0
 -10   0  -1    0.13   10.53   0
 -10   0  -1    1.13   16.00   0
 -11   0  -1  411.64   11.90   0
 -11   0  -1  391.36   17.63   0
  11   0   1  383.19   14.59   0
  11   0   1  390.21   11.35   0
  12   0   1    3.99   14.02   0
  12   0   1    4.38   14.50   0
 -12   0  -1   -2.59   11.63   0
 -12   0  -1    1.12   10.80   0
  13   0   1  152.28   15.76   0
 -13   0  -1  148.52   13.42   0
  13   0   1  132.07   15.61   0
 -14   0  -1   -1.94   18.39   0
  14   0   1    9.45   15.35   0
  14   0   1    7.98   16.15   0
  14   0   1   -5.61    8.04   0
  15   0   1  123.22   17.64   0
  15   0   1   97.22   12.42   0
 -15   0  -1  111.58   19.60   0
  15   0   1  114.82   16.67   0
 -16   0  -1  -16.26   20.78   0
  16   0   1   -0.20   12.50   0
  16   0   1   -4.83   18.93   0
  16   0   1    1.66   16.58   0
  17   0   1   -5.58   13.18   0
  17   0   1   15.58   18.14   0
  17   0   1    7.34   19.98   0
 -17   0  -1   17.46   23.03   0
  17  -1  -1   -8.20   18.52   0
  17  -1  -1    7.38   18.12   0
 -17  -1   1   -3.18   22.24   0
  17   1  -1    1.15   13.27   0
  17  -1  -1    5.92   13.10   0
 -17   1   1   16.21   22.46   0
  17   1  -1    3.39   18.84   0
  17   1  -1    1.71   17.72   0
  16   1  -1    2.28   11.83   0
  16  -1  -1  -12.19   16.82   0
  16   1  -1   -0.26   12.54   0
  16  -1  -1    3.91   12.58   0
  16   1  -1    2.53   17.02   0
 -16   1   1    2.63   14.03   0
 -16  -1   1    5.15   20.91   0
  16  -1  -1    3.10   17.27   0
  15  -1  -1   25.15   11.88   0
 -15   1   1   22.59   18.99   0
 -15  -1   1   25.43   19.53   0
  15  -1  -1   36.45   15.84   0
  15   1  -1   33.54   15.79   0
  15   1  -1   49.88   15.94   0
  15   1  -1   30.78   11.91   0
  15  -1  -1   21.83   16.59   0
  14   1  -1   14.54   11.56   0
  14   1  -1   11.51   15.47   0
  14  -1  -1    5.17   14.58   0
  14   1  -1   11.46   14.91   0
 -14   1   1    4.61   13.38   0
  14  -1  -1    1.77   11.44   0
  14  -1  -1   14.97   15.48   0
 -14  -1   1   -1.02   13.47   0
  13  -1  -1  780.57   16.54   0
  13   1  -1  790.21   16.65   0
  13  -1  -1  697.65   11.00   0
 -13  -1   1  787.57   20.62   0
  13  -1  -1  798.58   17.27   0
  13   1  -1  786.60   17.65   0
 -13   1   1  771.48   19.89   0
 -12   1   1   26.59   16.35   0
  12   1  -1   33.92   10.49   0
  12  -1  -1   42.55   13.10   0
 -12  -1   1   56.93   11.03   0
  12  -1  -1   48.92   10.54   0
  12  -1  -1   40.70   10.31   0
 -12  -1   1   42.89   16.72   0
  12   1  -1   41.28   13.31   0
 -11   1   1  629.82   13.53   0
  11   1  -1  697.20   16.69   0
  11  -1  -1  674.89   12.87   0
  11   1  -1  667.10   15.32   0
 -11  -1   1  655.77   18.60   0
 -11  -1   1  719.24   12.76   0
  11  -1  -1  659.48   14.59   0
  10   1  -1   22.07   12.16   0
 -10   1   1   20.52   11.05   0
 -10  -1   1   39.00   10.48   0
  10  -1  -1   24.47   11.94   0
  10   1  -1   34.48   14.22   0
 -10  -1   1   34.88   15.65   0
  10  -1  -1   27.79   10.47   0
   9  -1  -1  110.93   12.67   0
  -9   1   1  109.13   15.76   0
   9   1  -1   97.37   12.64   0
   9  -1  -1  118.57   10.51   0
  -9  -1   1  116.10   11.11   0
  -9  -1   1  105.10   11.23   0
  -9   1   1  108.25   11.06   0
   9   1  -1  113.79   14.10   0
   8  -1  -1   69.18   11.16   0
  -8  -1   1   68.12   10.31   0
   8  -1  -1   60.38   14.63   0
   8   1  -1   65.10   14.28   0
  -8   1   1   76.22   10.10   0
  -8   1   1   75.51   15.34   0
   8   1  -1   62.60    8.40   0
  -8  -1   1   70.43   15.20   0
   7  -1  -1 3020.82   23.72   0
   7   1  -1 2796.80   19.18   0
   7   1  -1 3078.12   23.73   0
  -7  -1   1 2915.79   25.11   0
   7  -1  -1 2951.80   21.20   0
  -7   1   1 3009.51   20.46   0
  -7  -1   1 2932.10   18.32   0
  -7   1   1 2902.24   22.36   0
   6   1  -1   27.72   14.03   0
  -6   1   1   15.98   10.28   0
   6  -1  -1   19.85    9.86   0
  -6  -1   1   19.13   10.64   0
   6   1  -1   15.96    8.07   0
   6  -1  -1   22.00   11.03   0
  -6   1   1   18.55   15.14   0
  -6  -1   1   20.82   15.23   0
  -5  -1   1  213.50   12.98   0
   5   1  -1  234.49   15.95   0
  -5   1   1  229.61   17.04   0
   5   1  -1  223.61   10.03   0
  -5  -1   1  231.25   12.51   0
  -5   1   1  226.28   12.16   0
   5  -1  -1  234.31   12.96   0
   5  -1  -1  239.27   12.39   0
  -4  -1   1  133.25   18.37   0
   4   1  -1  127.29   17.32   0
   4  -1  -1  128.02    9.71   0
  -4   1   1  121.75   12.87   0
  -4  -1   1  125.73   13.15   0
   4  -1  -1  129.73   16.76   0
  -4   1   1  129.98   12.45   0
   4   1  -1  120.34   10.53   0
  -3   1   1  927.02   18.21   0
  -3   1   1  859.71   23.32   0
   3   1  -1  869.40   16.23   0
   3  -1  -1  870.35   15.92   0
   3  -1  -1  903.02   23.17   0
  -3  -1   1  862.68   24.66   0
   3   1  -1  873.66   23.01   0
  -3  -1   1  865.54   18.47   0
  -2   1   1   45.91   20.97   0
   2   1  -1   37.13   15.46   0
   2   1  -1   39.49   14.89   0
  -2  -1   1   46.02   21.93   0
  -2  -1   1   37.41   10.96   0
   2  -1  -1   43.00   14.71   0
   2  -1  -1   49.51   20.84   0
   2  -1  -1   36.26   14.64   0
   1   1  -1 3436.38   58.57   0
   1  -1  -1 3202.32   39.31   0
   1  -1  -1 3368.69   50.97   0
   1   1  -1 3382.59   42.25   0
  -1  -1   1 3388.84   42.27   0
  -1   1   1 3191.01   41.63   0
  -1  -1   1 3297.67   58.43   0
  -1   1   1 3203.96   46.66   0
  -1  -1  -1 9954.22  108.66   0
   1   1   1 9779.62   78.89   0
  -1   1  -1 9599.97   80.91   0
   1  -1   1 9707.51   82.76   0
   1   1   1 9583.55  108.88   0
  -1  -1  -1 9966.39   80.29   0
  -2   1  -1    8.49   15.22   0
   2   1   1   12.61   21.18   0
   2  -1   1    6.92   21.56   0
  -2  -1  -1    5.97   20.07   0
   2   1   1   10.49   22.23   0
  -2  -1  -1   17.34   22.80   0
   2  -1   1    7.98   21.61   0
  -2   1  -1    8.59   19.29   0
  -3  -1  -1 2861.94   33.81   0
  -3  -1  -1 2740.33   29.90   0
   3  -1   1 2670.51   32.01   0
   3   1   1 2752.94   29.05   0
   3   1   1 2623.59   31.87   0
  -3   1  -1 2702.95   30.10   0
  -3   1  -1 2728.86   31.21   0
   3  -1   1 2722.38   31.56   0
  -4  -1  -1   -0.59   17.73   0
   4   1   1    2.33   11.65   0
  -4   1  -1    1.26   16.60   0
   4  -1   1    0.32   16.56   0
   4  -1   1    2.95   15.82   0
  -4  -1  -1    3.13   13.16   0
   4   1   1    1.65   15.04   0
  -4   1  -1    2.61   11.52   0
   5   1   1   41.92   15.62   0
  -5  -1  -1   35.20   12.17   0
   5  -1   1   34.53   11.47   0
  -5  -1  -1   36.45   16.36   0
   5   1   1   31.24   13.64   0
  -5   1  -1   31.80   15.92   0
  -5   1  -1   30.37   10.86   0
   5  -1   1   33.87   12.49   0
  -6  -1  -1  190.89   11.79   0
   6  -1   1  180.24   12.70   0
  -6  -1  -1  196.29   16.38   0
   6   1   1  214.39   15.20   0
   6  -1   1  192.96   15.15   0
   6   1   1  182.64   13.48   0
  -6   1  -1  204.47   15.60   0
  -6   1  -1  184.67   11.39   0
   7   1   1 1861.55   19.88   0
   7  -1   1 1854.01   20.57   0
  -7   1  -1 1980.40   18.37   0
   7  -1   1 1982.50   21.21   0
  -7  -1  -1 1930.99   19.54   0
  -7  -1  -1 1989.16   18.14   0
   7   1   1 1952.80   18.40   0
  -7   1  -1 1995.43   22.03   0
  -8   1  -1   27.67   15.33   0
   8  -1   1   34.50   12.35   0
   8   1   1   33.97   14.43   0
  -8   1  -1   33.50   10.25   0
  -8  -1  -1   34.75   10.72   0
  -8  -1  -1   36.53   15.64   0
   8   1   1   32.24    9.04   0
   8  -1   1   45.08   10.25   0
  -9   1  -1 1941.18   21.49   0
   9  -1   1 1963.75   20.29   0
  -9  -1  -1 1919.00   17.01   0
   9  -1   1 1847.84   19.35   0
   9   1   1 1946.36   20.05   0
  -9   1  -1 1878.67   16.82   0
   9   1   1 1746.01   19.51   0
  -9  -1  -1 1917.27   21.66   0
 -10  -1  -1   -1.56   10.63   0
  10   1   1    0.61    9.58   0
 -10   1  -1    1.14   10.20   0
 -10  -1  -1    5.85   15.91   0
  10  -1   1    5.99   12.56   0
 -10   1  -1   -1.55   16.32   0
  10  -1   1    2.06   14.41   0
  10   1   1   -9.75   13.34   0
  11  -1   1  425.17   14.95   0
 -11   1  -1  461.06   12.65   0
 -11  -1  -1  418.93   12.21   0
 -11   1  -1  466.77   13.10   0
  11  -1   1  455.51   11.71   0
  11   1   1  469.31   12.03   0
  11   1   1  421.50   15.01   0
 -11  -1  -1  462.37   17.82   0
 -12  -1  -1   89.97   11.14   0
  12  -1   1   84.97   14.77   0
 -12   1  -1   79.08   16.68   0
  12   1   1   87.04   14.87   0
  12   1   1   77.34   14.76   0
 -12  -1  -1   86.28   17.52   0
  12  -1   1   70.68   14.46   0
 -13  -1  -1  196.85   18.93   0
  13   1   1  175.73   15.88   0
  13  -1   1  186.47   15.68   0
 -13  -1  -1  178.84   12.14   0
  13   1   1  189.18   15.38   0
 -13   1  -1  192.86   17.93   0
  13  -1   1  166.81   15.90   0
  13  -1   1  162.81   11.59   0
 -14   1  -1   -5.01   18.34   0
  14   1   1   -0.51   16.47   0
  14   1   1    8.82   11.24   0
  14  -1   1    0.08   16.25   0
  14  -1   1    9.94   15.72   0
 -14  -1  -1   12.14   18.94   0
  14  -1   1    3.45   11.13   0
  15  -1   1   65.03   12.30   0
 -15  -1  -1   65.06   14.43   0
  15   1   1   78.00   16.32   0
  15   1   1   31.87    8.55   0
  15  -1   1   79.55   17.07   0
 -15   1  -1   70.20   13.62   0
  15   1   1   60.80   17.73   0
  15  -1   1   64.34   17.49   0
  16   1   1   -3.86   11.79   0
 -16  -1  -1    7.58   15.19   0
  16  -1   1   -0.33   16.87   0
 -16   1  -1   -4.49   20.42   0
  16  -1   1    8.13   18.61   0
  16   1   1    1.05   18.88   0
  16   1   1   -4.44   12.51   0
  16  -1   1   -9.76   12.67   0
 -17  -1  -1    2.74   22.01   0
 -17   1  -1    4.30   21.48   0
  17  -1   1    9.59   20.45   0
  17  -1   1    0.36   12.93   0
  17   1   1   10.08   17.64   0
  17   1   1    4.28   20.49   0
  17  -1   1   -3.40   12.34   0
  17   1   1    4.17   13.18   0
  17   2  -1   19.56   13.30   0
 -17   2   1   12.21   15.00   0
 -17  -2   1   16.81   23.18   0
  17  -2  -1   19.81   18.00   0
  17  -2  -1   14.87   12.92   0
  17   2  -1   38.89   17.41   0
  17   2  -1   33.73   18.90   0
  17  -2  -1   18.85   18.43   0
  16   2  -1   -2.85   11.55   0
  16  -2  -1    4.52   16.84   0
  16  -2  -1    2.70    8.70   0
  16   2  -1    2.81   12.51   0
 -16  -2   1   -0.63   14.67   0
  16   2  -1    9.05   12.78   0
  16  -2  -1   -5.21   16.80   0
 -16   2   1   17.50   19.78   0
  15   2  -1  173.57   16.95   0
  15  -2  -1  180.63   16.42   0
  15   2  -1  159.75   12.35   0
  15  -2  -1  158.88   12.52   0
 -15   2   1  182.56   14.56   0
 -15  -2   1  179.09   20.81   0
  15  -2  -1  169.13   17.27   0
  15   2  -1  195.87   16.89   0
 -14  -2   1   79.44   18.99   0
  14   2  -1  100.37   15.91   0
  14   2  -1   79.06   15.18   0
  14  -2  -1   85.09   14.72   0
 -14   2   1   98.92   18.34   0
  14  -2  -1   95.17   11.82   0
  14  -2  -1   79.55   11.75   0
  13  -2  -1    6.51   10.65   0
 -13  -2   1   -0.04   13.01   0
  13   2  -1    0.73   14.48   0
 -13   2   1   15.82   17.90   0
 -13  -2   1    3.12   11.03   0
  13  -2  -1   -7.25   10.15   0
  13  -2  -1   -0.10   13.66   0
  13   2  -1   -1.19   15.13   0
  12  -2  -1    9.94   10.61   0
  12   2  -1   18.88    9.67   0
  12   2  -1    1.09   13.65   0
  12  -2  -1   13.36   12.78   0
 -12   2   1    8.50   11.38   0
 -12  -2   1   15.81   11.55   0
  12  -2  -1   16.47   10.41   0
 -12  -2   1   13.73   17.21   0
  11  -2  -1  218.09   13.10   0
  11  -2  -1  208.94   10.56   0
 -11   2   1  219.52   16.37   0
  11   2  -1  228.99   14.66   0
  11   2  -1  206.21    9.67   0
 -11  -2   1  209.43   12.57   0
  11  -2  -1  212.30   10.73   0
 -11  -2   1  235.92   11.30   0
 -10   2   1   76.81   15.84   0
  10  -2  -1   76.86   12.10   0
  10  -2  -1   62.15   10.22   0
 -10  -2   1   68.88    7.97   0
  10  -2  -1   73.40   10.52   0
  10   2  -1   79.43   12.63   0
  10   2  -1   73.31   13.85   0
 -10  -2   1   65.37   16.27   0
  -9  -2   1 1329.26   15.38   0
   9  -2  -1 1178.65   14.53   0
  -9  -2   1 1269.55   19.48   0
  -9   2   1 1322.51   19.34   0
   9  -2  -1 1312.44   16.16   0
   9   2  -1 1283.17   17.03   0
   9   2  -1 1364.27   15.12   0
   9  -2  -1 1324.95   18.48   0
  -8  -2   1  535.47   12.26   0
   8  -2  -1  548.22   16.09   0
   8   2  -1  557.77   15.77   0
  -8  -2   1  482.26   13.31   0
   8   2  -1  511.05   13.26   0
   8  -2  -1  531.40   13.18   0
  -8   2   1  507.80   13.19   0
   7   2  -1  126.17   11.91   0
   7  -2  -1  126.36   10.37   0
  -7  -2   1  115.51   15.62   0
   7   2  -1  121.94   13.81   0
   7  -2  -1  110.13   11.59   0
  -7  -2   1  138.81   10.89   0
  -7   2   1  126.70   15.80   0
  -6  -2   1  187.59   16.41   0
   6  -2  -1  171.78   11.44   0
  -6   2   1  183.90   11.52   0
  -6  -2   1  174.87   11.67   0
   6   2  -1  175.48   12.38   0
   6  -2  -1  185.54   14.65   0
   6   2  -1  185.74   14.59   0
   5  -2  -1  415.05   10.44   0
  -5  -2   1  489.36   18.78   0
  -5  -2   1  520.02   13.95   0
   5  -2  -1  504.87   14.01   0
   5   2  -1  506.46   14.51   0
   5  -2  -1  532.78   17.42   0
   5   2  -1  531.47   17.44   0
  -5   2   1  506.58   14.22   0
   4  -2  -1   26.62   12.31   0
   4   2  -1   34.54   16.57   0
   4  -2  -1   28.22    8.15   0
  -4  -2   1   30.76   18.02   0
   4  -2  -1   36.26   16.18   0
  -4  -2   1   24.32   13.28   0
   4   2  -1   28.29   13.48   0
  -4   2   1   39.22   11.83   0
   3   2  -1 1184.64   20.52   0
   3  -2  -1 1107.20   18.90   0
   3   2  -1 1219.67   24.55   0
  -3  -2   1 1192.28   19.99   0
   3  -2  -1 1222.25   24.48   0
   3  -2  -1 1201.32   19.80   0
  -3   2   1 1204.93   24.24   0
  -3  -2   1 1208.16   26.19   0
  -2   2   1    9.95   20.11   0
  -2   2   1   -0.33   14.03   0
  -2  -2   1    6.16   22.05   0
  -2  -2   1    6.88   11.24   0
   2   2  -1    2.87   11.10   0
   2  -2  -1    3.63   13.99   0
   2  -2  -1    2.24   14.18   0
   2   2  -1    1.85   19.76   0
  -1   2   1 3032.55   40.71   0
   1   2  -1 3248.34   64.40   0
   1   2  -1 3142.00   40.39   0
   1  -2  -1 3187.23   40.99   0
  -1  -2   1 3132.54   37.57   0
  -1   2   1 3046.91   45.21   0
  -1  -2   1 3129.53   65.13   0
   1  -2  -1 3011.50   45.06   0
   0   2  -1 1817.79   68.00   0
   0  -2  -1 1747.11   51.72   0
   0   2   1 1814.66   47.94   0
   0  -2  -1 1735.41   42.64   0
   0  -2  -1 1816.98   42.52   0
   0   2   1 1661.29   51.26   0
   0   2  -1 1702.97   47.21   0
   0  -2   1 1705.67   67.88   0
   0  -2   1 1733.16   46.76   0
   0   2   1 1676.87   42.94   0
   0  -2   1 1700.79   46.12   0
   0   2  -1 1672.93   45.94   0
   1   2   1  270.58   44.42   0
   1   2   1  267.89   25.67   0
   1  -2   1  289.22   43.26   0
  -1   2  -1  248.76   34.56   0
  -1  -2  -1  276.73   27.28   0
   1  -2   1  257.01   28.41   0
  -1   2  -1  256.14   21.05   0
  -1  -2  -1  269.13   41.49   0
  -2   2  -1  327.60   17.37   0
   2   2   1  330.48   26.71   0
   2  -2   1  324.14   20.30   0
   2  -2   1  324.32   17.80   0
  -2  -2  -1  332.70   24.76   0
   2   2   1  348.20   23.43   0
   2  -2   1  304.39   19.09   0
  -2  -2  -1  355.01   25.40   0
   3  -2   1  514.90   18.25   0
   3   2   1  544.20   21.70   0
  -3   2  -1  511.85   16.65   0
   3   2   1  503.20   17.66   0
  -3   2  -1  534.24   17.34   0
   3  -2   1  524.17   21.58   0
  -3  -2  -1  531.70   20.00   0
  -3  -2  -1  548.70   23.73   0
  -4   2  -1  369.89   18.41   0
   4  -2   1  356.31   14.05   0
   4   2   1  380.81   19.07   0
   4   2   1  345.74   18.00   0
  -4  -2  -1  356.09   16.53   0
  -4   2  -1  344.44   13.65   0
   4  -2   1  337.14   16.67   0
  -4  -2  -1  376.29   20.90   0
  -5   2  -1  511.83   13.69   0
   5   2   1  551.63   14.44   0
  -5  -2  -1  530.69   19.32   0
  -5  -2  -1  514.23   15.15   0
   5   2   1  484.56   13.56   0
   5  -2   1  522.12   13.91   0
  -5   2  -1  534.14   17.71   0
   5  -2   1  488.48   15.14   0
  -6   2  -1  165.66   11.06   0
  -6  -2  -1  152.55   11.92   0
   6  -2   1  156.48   12.48   0
   6   2   1  162.11   14.79   0
   6   2   1  165.55   13.78   0
  -6  -2  -1  162.30   12.13   0
  -6   2  -1  168.37   15.32   0
   6  -2   1  163.09   11.16   0
  -7  -2  -1   23.75   15.64   0
   7   2   1   -1.96   12.20   0
  -7  -2  -1    6.88    7.75   0
  -7   2  -1   10.48   10.47   0
  -7   2  -1   12.87   10.97   0
   7   2   1    4.94    9.84   0
   7  -2   1   18.84   14.28   0
   7  -2   1    9.55   12.07   0
   8   2   1  602.97   16.37   0
   8  -2   1  585.47   14.84   0
  -8  -2  -1  607.65   12.88   0
   8   2   1  556.19   15.09   0
  -8   2  -1  592.29   13.04   0
  -8   2  -1  582.46   16.77   0
   8  -2   1  615.49   16.46   0
  -8  -2  -1  578.41   18.69   0
  -9  -2  -1   66.68   11.40   0
  -9  -2  -1   70.80   16.03   0
   9   2   1   64.39   13.59   0
   9   2   1   61.71   13.90   0
  -9   2  -1   71.19   15.05   0
   9  -2   1   57.63   10.15   0
  -9   2  -1   66.66   10.03   0
   9  -2   1   61.78   12.61   0
  10  -2   1  190.12   15.34   0
  10   2   1  187.16   14.20   0
  10  -2   1  178.15   13.30   0
 -10  -2  -1  204.56   17.03   0
 -10   2  -1  190.65   15.92   0
 -10  -2  -1  194.29   11.37   0
  10   2   1  203.09   14.36   0
  11  -2   1  366.14   15.21   0
  11   2   1  365.16   15.09   0
  11  -2   1  376.24   11.68   0
 -11   2  -1  390.78   16.90   0
 -11  -2  -1  396.12   12.37   0
 -11  -2  -1  361.23   18.39   0
  11   2   1  407.83   16.37   0
  12  -2   1   16.45   14.52   0
  12  -2   1   22.65   10.59   0
  12   2   1   29.26   14.27   0
 -12   2  -1   25.95   15.53   0
  12   2   1   16.01   14.96   0
  12  -2   1   16.45   13.99   0
 -12  -2  -1   20.15   10.88   0
 -12  -2  -1    4.50   17.54   0
 -13  -2  -1   92.02   11.69   0
 -13   2  -1   95.23   17.42   0
  13  -2   1   91.78   11.26   0
  13   2   1   82.66   15.29   0
  13  -2   1   81.83   15.12   0
 -13  -2  -1   70.35   18.74   0
  13  -2   1   71.24   11.12   0
  13   2   1   78.79   15.66   0
  14   2   1   12.20   16.49   0
  14  -2   1   12.83   11.39   0
  14   2   1   21.45   16.06   0
  14  -2   1   12.04   16.16   0
 -14  -2  -1   21.09   19.81   0
  14  -2   1   20.67   15.87   0
 -14  -2  -1   22.73   11.82   0
 -14   2  -1   16.70   12.80   0
  15   2   1   68.30   17.91   0
  15  -2   1   58.56   12.03   0
  15  -2   1   66.81   12.02   0
  15  -2   1   66.23   17.69   0
 -15  -2  -1   72.89   21.02   0
 -15   2  -1   69.33   18.92   0
  15   2   1   68.01   16.68   0
  16  -2   1   33.36   12.33   0
 -16  -2  -1    9.52   21.82   0
  16  -2   1   38.83   18.90   0
  16   2   1   55.69   19.61   0
 -16   2  -1   50.88   20.43   0
  16   2   1   32.78   12.86   0
  16  -2   1   54.36   17.13   0
  16   2   1   44.90   11.94   0
 -17  -2  -1   -1.53   22.65   0
  17  -2   1    8.28   13.06   0
  17   2   1    9.39   17.57   0
  17   2   1   12.08   20.83   0
  17  -2   1   11.57   19.96   0
  17   2   1   -3.11   13.18   0
  17  -2   1   16.05   17.66   0
 -17   2  -1   10.13   15.18   0
  17  -3  -1   -2.47   12.92   0
  17  -3  -1    3.69   18.41   0
 -17   3   1   12.02   20.92   0
  17  -3  -1   -6.37   13.33   0
  17   3  -1   10.11   19.57   0
  17   3  -1    6.48   13.38   0
  17   3  -1   10.85   17.48   0
 -17  -3   1    5.73   23.04   0
  16   3  -1   65.04   12.10   0
 -16  -3   1   44.52   21.52   0
  16  -3  -1   76.19   12.63   0
  16   3  -1   68.96   13.10   0
  16  -3  -1   66.21   12.77   0
 -16   3   1   68.53   14.69   0
  16   3  -1   70.85   12.48   0
  16  -3  -1   78.22   17.25   0
 -15   3   1   95.90   18.98   0
 -15  -3   1   90.40   15.01   0
  15   3  -1  102.09   11.92   0
  15   3  -1  111.14   16.39   0
  15  -3  -1  105.65   12.21   0
  15  -3  -1   94.21   16.20   0
  15  -3  -1  114.30   12.20   0
 -14  -3   1  110.42   19.40   0
  14  -3  -1  119.89   11.98   0
  14   3  -1  123.98   15.43   0
 -14  -3   1  137.90   12.43   0
 -14   3   1  116.15   17.98   0
  14  -3  -1  120.61   11.90   0
  14   3  -1  124.06   15.61   0
  14  -3  -1  130.35   15.27   0
 -13  -3   1  334.58   12.45   0
  13  -3  -1  338.85   16.36   0
 -13   3   1  317.40   13.32   0
  13   3  -1  297.09   15.56   0
 -13  -3   1  316.04   19.91   0
  13  -3  -1  307.75   12.22   0
  13   3  -1  336.15   12.29   0
  13  -3  -1  326.29   14.62   0
  12  -3  -1    7.78   12.66   0
 -12  -3   1    9.32   17.68   0
  12   3  -1    1.69   14.71   0
 -12  -3   1    4.11    7.67   0
 -12   3   1   18.67   15.57   0
  12  -3  -1    8.72   14.21   0
  12  -3  -1    4.10   10.15   0
  12   3  -1    5.56   13.31   0
  11  -3  -1   56.84   10.47   0
 -11   3   1   71.40   15.05   0
  11   3  -1   65.37   15.13   0
  11   3  -1   72.73   12.97   0
 -11  -3   1   59.84   11.01   0
 -11  -3   1   66.06   17.82   0
  11  -3  -1   56.28   12.60   0
  11  -3  -1   67.10   10.75   0
 -10   3   1   91.82   15.37   0
  10   3  -1   87.19   12.65   0
  10  -3  -1   79.23   11.93   0
  10  -3  -1   80.66   10.57   0
  10   3  -1   99.36   13.93   0
 -10  -3   1   71.65   11.41   0
  10  -3  -1   72.30   10.10   0
 -10  -3   1   84.44   11.03   0
  -9  -3   1    0.36   14.85   0
   9  -3  -1    1.42   10.05   0
   9  -3  -1    8.33   11.27   0
   9   3  -1    4.65   13.47   0
   9  -3  -1   11.71   13.84   0
  -9  -3   1    5.94    7.86   0
  -9   3   1    1.56   14.71   0
   9   3  -1   -4.64   12.03   0
   8  -3  -1  644.37   13.49   0
   8   3  -1  619.06   12.69   0
  -8  -3   1  541.13   13.51   0
  -8  -3   1  653.45   12.90   0
   8   3  -1  623.28   14.27   0
   8  -3  -1  574.55   12.14   0
  -8   3   1  608.37   13.17   0
   8  -3  -1  614.79   16.23   0
  -7   3   1 1802.25   20.93   0
   7  -3  -1 1756.30   17.79   0
   7   3  -1 1641.37   15.58   0
   7  -3  -1 1796.92   17.74   0
   7   3  -1 1800.84   19.79   0
   7  -3  -1 1623.14   16.23   0
  -7  -3   1 1728.04   21.40   0
  -7  -3   1 1756.72   16.76   0
  -6   3   1  150.17   15.32   0
   6  -3  -1  143.80   11.31   0
   6   3  -1  132.13    9.35   0
   6  -3  -1  135.64   10.48   0
  -6  -3   1  140.90   11.74   0
   6   3  -1  132.51   10.60   0
   6  -3  -1  147.70   10.83   0
  -6  -3   1  140.88   16.07   0
  -5  -3   1  500.32   15.34   0
   5   3  -1  528.89   17.56   0
   5   3  -1  481.04   15.00   0
  -5  -3   1  501.69   14.40   0
   5  -3  -1  494.48   13.71   0
   5  -3  -1  461.47   12.80   0
   5  -3  -1  518.03   17.14   0
  -5   3   1  521.19   17.38   0
   4  -3  -1  175.90   12.22   0
   4  -3  -1  184.20   17.07   0
  -4  -3   1  162.36   14.31   0
   4   3  -1  173.29   10.89   0
   4   3  -1  189.55   17.43   0
  -4  -3   1  187.03   14.27   0
   4  -3  -1  184.84   13.16   0
  -4   3   1  178.60   12.73   0
  -3  -3   1  524.03   22.13   0
  -3   3   1  487.14   15.52   0
  -3  -3   1  521.40   17.07   0
   3   3  -1  528.91   20.39   0
  -3   3   1  538.95   20.53   0
   3  -3  -1  551.85   20.31   0
   3   3  -1  507.15   17.32   0
   3  -3  -1  498.62   15.30   0
   2   3  -1  542.38   25.50   0
  -2  -3   1  525.12   15.86   0
   2  -3  -1  490.59   18.32   0
   2  -3  -1  522.61   18.26   0
   2   3  -1  511.70   19.67   0
  -2   3   1  517.42   22.52   0
  -2  -3   1  527.02   26.33   0
  -2   3   1  493.47   18.29   0
   1   3  -1 2039.88   57.97   0
  -1  -3   1 1986.36   33.65   0
  -1   3   1 1878.94   32.13   0
   1  -3  -1 2080.31   31.36   0
   1  -3  -1 1952.41   35.96   0
  -1   3   1 2045.63   33.71   0
  -1  -3   1 2008.87   61.69   0
   1   3  -1 1990.97   30.42   0
   0  -3   1 1796.97   46.91   0
   0   3   1 1865.89   45.69   0
   0   3   1 1720.22   39.38   0
   0  -3   1 1748.33   43.40   0
   0  -3  -1 1741.73   41.08   0
   0   3   1 1702.80   46.56   0
   0   3  -1 1697.67   38.04   0
   0  -3  -1 1861.53   45.56   0
   0  -3  -1 1702.71   38.25   0
   0   3  -1 1806.56   49.14   0
   0  -3   1 1668.75   67.86   0
   0   3  -1 1695.71   61.52   0
  -1  -3  -1 3293.83   48.21   0
  -1   3  -1 3218.02   44.60   0
   1  -3   1 3249.38   42.47   0
   1   3   1 3099.15   52.28   0
  -1   3  -1 3326.86   70.35   0
  -1   3  -1 3143.54   45.27   0
  -1  -3  -1 3116.24   58.44   0
   1  -3   1 3480.89   79.25   0
   1  -3   1 3151.42   47.47   0
   2   3   1   35.69   26.08   0
  -2   3  -1   51.19   13.64   0
   2  -3   1   45.72   20.24   0
  -2   3  -1   42.32   17.95   0
   2   3   1   49.82   19.31   0
   2  -3   1   44.22   19.00   0
  -2  -3  -1   42.50   22.08   0
  -2  -3  -1   44.19   23.71   0
   3   3   1  820.86   19.22   0
   3   3   1  738.08   23.82   0
  -3  -3  -1  749.96   18.42   0
  -3  -3  -1  833.89   25.28   0
   3  -3   1  739.21   21.73   0
  -3   3  -1  791.05   21.69   0
   3  -3   1  763.47   18.22   0
   3  -3   1  693.39   18.57   0
   4  -3   1    4.81   11.68   0
   4   3   1    2.92   16.96   0
   4  -3   1    8.48   13.60   0
   4   3   1    9.97   16.60   0
  -4  -3  -1    6.09   13.58   0
   4  -3   1    8.70   10.16   0
  -4   3  -1    7.84   11.40   0
  -4  -3  -1    8.37   14.94   0
   5   3   1  611.12   18.26   0
  -5  -3  -1  594.88   20.41   0
   5   3   1  577.00   17.62   0
  -5   3  -1  579.26   17.65   0
   5  -3   1  569.23   17.81   0
  -5  -3  -1  606.55   13.23   0
   5  -3   1  592.98   15.31   0
  -6  -3  -1 1501.44   17.83   0
   6  -3   1 1445.90   19.04   0
  -6   3  -1 1488.80   17.31   0
  -6  -3  -1 1522.17   22.37   0
   6   3   1 1422.67   19.69   0
   6   3   1 1482.01   17.56   0
   6  -3   1 1522.84   20.05   0
  -7  -3  -1 1164.16   15.31   0
   7  -3   1 1180.22   15.75   0
  -7   3  -1 1183.11   19.15   0
   7   3   1 1172.24   15.86   0
   7  -3   1 1079.23   17.50   0
   7   3   1 1098.31   17.35   0
  -7  -3  -1 1146.13   19.62   0
   8  -3   1    0.63   11.51   0
   8   3   1    6.15   12.81   0
  -8   3  -1    9.76   10.20   0
   8   3   1    1.02   13.38   0
   8  -3   1    0.07   14.31   0
  -8  -3  -1    4.46   15.71   0
  -8  -3  -1    5.51   10.59   0
  -9  -3  -1  110.73   11.43   0
   9   3   1  105.54   14.36   0
   9   3   1  118.14   10.03   0
  -9   3  -1  111.49   14.85   0
   9  -3   1  115.11   10.37   0
   9  -3   1   87.49   10.05   0
   9  -3   1  103.51   14.77   0
  -9  -3  -1  118.35   15.66   0
  10  -3   1   60.15   12.46   0
  10   3   1   50.51   13.98   0
 -10  -3  -1   64.68   11.94   0
  10   3   1   59.56   13.82   0
  10  -3   1   49.79   14.54   0
 -10  -3  -1   57.67   11.08   0
  10  -3   1   46.87    9.94   0
 -10   3  -1   56.98   11.29   0
 -11  -3  -1   14.90   10.51   0
 -11  -3  -1   14.26   17.06   0
 -11   3  -1   11.49   15.40   0
  11  -3   1   12.53   13.52   0
  11   3   1   24.77   13.80   0
  11  -3   1   19.93    9.96   0
  11   3   1   13.71   14.48   0
  11  -3   1   13.40   10.49   0
 -12   3  -1    9.38   15.73   0
  12   3   1    7.45   14.71   0
  12  -3   1    7.94   10.75   0
 -12  -3  -1    5.95   11.10   0
  12  -3   1    2.79   13.57   0
 -12  -3  -1   -6.07   18.22   0
  12  -3   1    5.43   14.96   0
  12   3   1   16.16   14.22   0
  13   3   1  248.48   11.62   0
  13  -3   1  224.32   11.65   0
  13  -3   1  234.37   15.53   0
  13   3   1  237.52   16.57   0
 -13  -3  -1  251.03   19.79   0
 -13   3  -1  264.42   12.31   0
  13  -3   1  247.25   11.57   0
 -13  -3  -1  244.30    9.46   0
 -14  -3  -1    0.75   12.02   0
 -14   3  -1    3.67   17.01   0
  14  -3   1    7.72   11.37   0
  14  -3   1    3.61   15.78   0
  14   3   1   -5.06   16.88   0
  14   3   1    4.88   15.23   0
  14  -3   1   -3.58   15.61   0
 -14  -3  -1   18.57   19.27   0
  15   3   1  187.26   16.38   0
 -15  -3  -1  147.42   13.03   0
  15   3   1  140.98   18.21   0
 -15  -3  -1  144.27   21.13   0
  15  -3   1  141.18   17.66   0
 -15   3  -1  159.76   19.49   0
  15  -3   1  154.62   12.58   0
  15  -3   1  149.81   17.57   0
 -16  -3  -1    8.37   21.81   0
  16   3   1    1.90   19.12   0
 -16   3  -1   -5.68   14.44   0
  16  -3   1   12.54   18.28   0
  16  -3   1   -2.15   12.48   0
  16  -3   1   12.22   12.47   0
  16   3   1    3.51   11.51   0
 -17   3  -1   19.58   21.78   0
  17   3   1   -0.79   20.99   0
  17   3   1   -8.03   17.21   0
  17  -3   1   12.54   20.37   0
  17   3   1    5.58   13.64   0
  17  -3   1   -0.72   16.00   0
  17  -3   1   -7.37   18.77   0
 -17  -3  -1    6.96   22.95   0
  17   4  -1   -0.56   19.61   0
 -17  -4   1    9.72   16.56   0
  17  -4  -1    6.74   18.62   0
  17  -4  -1   17.44   18.75   0
 -17   4   1   11.53   14.57   0
  17   4  -1   18.99   13.68   0
  17  -4  -1    8.42   12.89   0
  17   4  -1    5.69   17.32   0
  16  -4  -1   -4.57   17.73   0
  16   4  -1   -2.21   12.08   0
 -16   4   1   11.75   19.57   0
  16  -4  -1    3.82   16.99   0
 -16  -4   1   15.73   21.92   0
  16   4  -1   -2.14   17.85   0
  16  -4  -1    0.45   12.53   0
  15  -4  -1   36.14   12.09   0
  15  -4  -1   37.04   15.91   0
 -15  -4   1   39.36   20.38   0
  15  -4  -1   59.05   17.47   0
 -15  -4   1   26.41   12.56   0
  15   4  -1   44.84   15.95   0
  15   4  -1   47.05   16.67   0
 -15   4   1   46.88   12.91   0
  14   4  -1  313.02   16.70   0
  14  -4  -1  330.91   12.69   0
 -14  -4   1  318.64   15.51   0
 -14   4   1  323.12   17.95   0
 -14  -4   1  340.80   13.09   0
  14  -4  -1  383.15   16.84   0
  14   4  -1  356.26   16.35   0
  14  -4  -1  308.77   16.03   0
  13   4  -1   13.33   14.63   0
  13   4  -1   22.35   14.53   0
  13  -4  -1   16.86   15.08   0
  13  -4  -1   13.65   13.47   0
  13  -4  -1   10.10   10.93   0
 -13  -4   1   11.97   11.88   0
 -13   4   1   11.84   15.92   0
 -13  -4   1    7.67   18.55   0
  12  -4  -1   14.55   10.24   0
  12  -4  -1    8.99   14.58   0
  12   4  -1    8.83    9.62   0
  12   4  -1    5.79   14.27   0
 -12   4   1   10.86   15.96   0
  12  -4  -1    9.02   12.33   0
 -12  -4   1   -3.13   17.90   0
 -12  -4   1   14.07    7.97   0
  11  -4  -1   34.51   12.06   0
  11   4  -1   35.58   13.10   0
 -11  -4   1   39.99   10.70   0
 -11  -4   1   40.00   12.62   0
  11   4  -1   49.07   14.61   0
  11  -4  -1   47.00   14.68   0
  11  -4  -1   35.38   10.40   0
 -11   4   1   47.79   15.13   0
  10  -4  -1   -1.11   14.21   0
  10  -4  -1   14.43   11.39   0
 -10  -4   1   13.36    7.68   0
 -10   4   1    2.66   15.05   0
  10   4  -1   -0.67    8.94   0
  10   4  -1   -1.78   13.59   0
  10  -4  -1   11.41    9.89   0
 -10  -4   1   20.23   16.47   0
   9  -4  -1  141.73   11.35   0
   9  -4  -1  153.26   10.68   0
  -9  -4   1  136.91   11.41   0
  -9   4   1  154.18   14.93   0
   9  -4  -1  124.41    9.96   0
   9   4  -1  144.52   14.51   0
   9   4  -1  139.17   12.92   0
  -9  -4   1  142.61   16.79   0
   8   4  -1  129.52    9.91   0
  -8  -4   1  136.14    8.53   0
   8   4  -1  127.01   13.19   0
   8  -4  -1  114.84   10.01   0
  -8   4   1  126.17   10.79   0
  -8  -4   1  121.92   15.58   0
   8  -4  -1  127.12   11.35   0
   8  -4  -1  140.12   14.50   0
   7  -4  -1  183.30   11.59   0
   7  -4  -1  190.20   11.19   0
   7   4  -1  183.61   12.65   0
   7  -4  -1  165.97   10.78   0
   7   4  -1  209.66   13.88   0
  -7  -4   1  185.75   11.43   0
  -7  -4   1  182.58   15.69   0
  -7   4   1  200.70   15.56   0
   6   4  -1 1782.59   16.63   0
   6  -4  -1 1870.29   19.31   0
  -6   4   1 1834.16   21.04   0
   6  -4  -1 1728.23   17.54   0
  -6  -4   1 1903.90   18.07   0
   6  -4  -1 1914.79   18.49   0
  -6  -4   1 1773.38   23.26   0
   6   4  -1 1946.76   21.40   0
   5   4  -1  334.99   11.20   0
   5  -4  -1  366.54   12.82   0
  -5  -4   1  346.23   18.08   0
   5   4  -1  362.92   16.58   0
  -5  -4   1  365.57   10.98   0
   5  -4  -1  335.32   12.14   0
  -5   4   1  363.00   16.32   0
   5  -4  -1  381.46   16.20   0
   4  -4  -1  677.97   14.89   0
   4   4  -1  726.00   17.07   0
   4   4  -1  744.49   19.89   0
  -4  -4   1  744.85   16.82   0
  -4  -4   1  686.30   22.03   0
   4  -4  -1  750.82   19.36   0
  -4   4   1  732.51   15.54   0
  -3  -4   1   25.91   10.68   0
   3  -4  -1   22.78   12.37   0
   3   4  -1   29.96   16.71   0
   3   4  -1   19.08   15.02   0
  -3   4   1   24.01   12.27   0
  -3  -4   1   31.87   18.45   0
  -3   4   1   32.63   16.97   0
   3  -4  -1   29.14   17.31   0
  -2  -4   1  334.59   28.41   0
   2  -4  -1  327.78   20.44   0
  -2   4   1  326.34   20.38   0
   2   4  -1  342.97   22.77   0
   2   4  -1  346.30   14.75   0
  -2  -4   1  349.71   18.71   0
   2  -4  -1  326.36   16.95   0
  -2   4   1  323.70   17.25   0
  -1   4   1  864.22   26.38   0
  -1  -4   1  838.27   27.11   0
   1   4  -1  827.40   27.08   0
   1  -4  -1  789.01   26.36   0
  -1  -4   1  846.44   51.95   0
   1   4  -1  898.37   50.30   0
   1  -4  -1  850.58   22.06   0
  -1   4   1  798.38   26.20   0
   0  -4   1  580.27   25.13   0
   0   4  -1  575.90   37.49   0
   0  -4   1  617.04   37.21   0
   0  -4   1  555.80   39.71   0
   0   4  -1  577.50   25.66   0
   0   4   1  581.21   33.82   0
   0  -4  -1  611.17   26.67   0
   0  -4  -1  604.86   33.51   0
   0  -4  -1  595.00   30.52   0
   0   4   1  601.29   27.40   0
   0   4   1  603.48   33.09   0
   0   4  -1  614.71   36.89   0
   1   4   1  186.79   21.88   0
  -1   4  -1  195.35   18.54   0
   1  -4   1  198.07   35.31   0
  -1   4  -1  192.46   22.41   0
   1  -4   1  194.18   25.34   0
   1  -4   1  190.97   23.60   0
   1   4   1  180.58   35.63   0
  -1   4  -1  201.89   34.84   0
  -1  -4  -1  187.61   26.17   0
   2  -4   1 1297.63   23.81   0
   2  -4   1 1334.08   33.08   0
  -2  -4  -1 1384.18   33.21   0
  -2   4  -1 1351.05   26.38   0
  -2  -4  -1 1445.68   31.58   0
   2   4   1 1363.16   28.81   0
   2   4   1 1392.30   27.39   0
  -2   4  -1 1238.36   28.73   0
   3  -4   1  114.34   18.05   0
   3   4   1  121.89   14.93   0
   3   4   1  124.39   17.53   0
  -3  -4  -1  117.85   19.01   0
  -3   4  -1  109.81   17.37   0
   3  -4   1  105.29   15.48   0
  -3  -4  -1  132.15   20.57   0
   4  -4   1 1642.41   23.49   0
   4   4   1 1776.51   24.76   0
   4  -4   1 1627.75   22.42   0
  -4  -4  -1 1789.43   28.19   0
  -4  -4  -1 1682.38   20.31   0
   4  -4   1 1528.37   22.35   0
  -4   4  -1 1677.00   22.88   0
   4   4   1 1632.96   24.77   0
  -5  -4  -1 1083.01   19.27   0
   5  -4   1  984.15   17.37   0
  -5   4  -1 1063.02   19.26   0
   5  -4   1  914.60   15.89   0
   5  -4   1 1033.49   19.59   0
  -5  -4  -1  986.63   18.12   0
   5   4   1 1084.57   20.21   0
   5   4   1  943.84   19.79   0
   6  -4   1  198.34   15.28   0
   6  -4   1  184.20   11.51   0
  -6   4  -1  189.78   15.59   0
   6   4   1  184.41   14.71   0
  -6  -4  -1  198.01   13.12   0
   6  -4   1  203.84   16.04   0
   6   4   1  173.81   14.51   0
  -6  -4  -1  181.08   12.50   0
   7  -4   1    3.33    9.92   0
   7   4   1    5.31   13.47   0
  -7  -4  -1    4.98   15.91   0
   7  -4   1   -2.36   10.44   0
   7  -4   1    4.84   11.46   0
  -7   4  -1    7.46   10.34   0
   7   4   1    0.04   12.83   0
  -7  -4  -1   -0.74   11.06   0
  -8  -4  -1  821.62   14.42   0
   8  -4   1  810.82   17.16   0
   8  -4   1  756.54   15.49   0
   8   4   1  729.98   16.52   0
  -8  -4  -1  791.89   19.57   0
  -8   4  -1  801.68   17.05   0
   8  -4   1  717.24   13.28   0
   8   4   1  792.12   16.55   0
  -9  -4  -1   -3.13   11.18   0
   9  -4   1    3.06   10.20   0
  -9   4  -1    9.21   14.64   0
   9  -4   1    0.45   11.27   0
   9   4   1    6.42   13.69   0
  -9  -4  -1    4.07    8.19   0
   9  -4   1    1.26    9.34   0
   9   4   1    6.10   14.23   0
  10  -4   1   -5.32   12.31   0
 -10   4  -1    3.41   10.67   0
  10   4   1   -0.21   13.56   0
  10  -4   1   -1.43   14.87   0
 -10  -4  -1    3.25   16.76   0
 -10  -4  -1    7.17   10.98   0
  10   4   1   -3.45    9.84   0
  10  -4   1   -4.00    9.84   0
  11  -4   1   17.54   10.16   0
  11  -4   1   26.25   14.71   0
  11   4   1   29.58    9.60   0
  11   4   1   21.26   10.02   0
 -11  -4  -1   26.09   11.03   0
  11  -4   1   12.28   12.95   0
 -11   4  -1   24.28   15.59   0
 -11  -4  -1   31.86   17.59   0
  12   4   1  100.98   15.28   0
 -12  -4  -1  104.16    8.52   0
  12  -4   1   95.76   14.67   0
  12  -4   1  114.23   14.77   0
 -12  -4  -1   99.45   18.46   0
 -12   4  -1  123.71   11.98   0
  12   4   1  111.56   10.83   0
  12  -4   1   97.84   11.65   0
 -13   4  -1  102.33   16.45   0
  13  -4   1   97.63   11.14   0
  13  -4   1   97.13   14.97   0
 -13  -4  -1   97.25   12.28   0
  13   4   1  116.80   15.08   0
 -13  -4  -1  101.52   19.53   0
  13  -4   1  108.67   15.34   0
  13   4   1  101.96   16.50   0
 -14  -4  -1  215.07   12.71   0
  14   4   1  215.10   15.86   0
 -14  -4  -1  179.21   14.51   0
  14  -4   1  201.68   12.08   0
  14   4   1  188.77   17.62   0
 -14   4  -1  231.47   17.78   0
  14  -4   1  209.07   12.32   0
  14  -4   1  205.12   16.63   0
 -15   4  -1   26.87   17.77   0
  15  -4   1    9.98   11.89   0
 -15  -4  -1    2.12   12.60   0
  15   4   1    6.02   18.16   0
  15  -4   1   10.74   16.34   0
  15   4   1    7.75   15.61   0
  15  -4   1   11.22   16.85   0
 -15  -4  -1    6.69   14.72   0
 -16  -4  -1   62.94   15.98   0
 -16  -4  -1   51.62   13.22   0
 -16   4  -1   47.83   19.92   0
  16  -4   1   60.60   12.80   0
  16  -4   1   64.38   17.33   0
  16  -4   1   59.82   18.66   0
  16   4   1   68.63   19.78   0
  16   4   1   58.92   11.95   0
  17  -4   1   12.87   13.34   0
  17   4   1    2.26   16.95   0
  17   4   1    8.95   14.87   0
  17  -4   1   11.28   20.14   0
 -17  -4  -1    4.41   17.03   0
 -17   4  -1    7.33   14.75   0
  17  -4   1    2.73   13.58   0
  17  -5  -1    8.83   18.35   0
  17   5  -1   23.36   17.69   0
  17  -5  -1   17.20   18.34   0
  17  -5  -1   19.07   13.60   0
 -17  -5   1   16.50   17.02   0
  17   5  -1   25.29   13.92   0
 -17   5   1   29.71   20.75   0
  16  -5  -1  173.10   13.30   0
  16   5  -1  167.23   18.52   0
 -16   5   1  184.93   14.56   0
  16   5  -1  193.59   12.58   0
  16  -5  -1  168.05   18.11   0
  16  -5  -1  186.85   17.58   0
 -16  -5   1  171.61   22.71   0
 -16  -5   1  183.14   13.99   0
  15   5  -1   14.17   16.62   0
 -15  -5   1    6.96   12.56   0
  15   5  -1    5.54   15.85   0
  15  -5  -1    8.52   12.00   0
 -15  -5   1   -4.96   21.22   0
  15  -5  -1   10.76   16.94   0
 -15   5   1   -4.48   17.50   0
  15  -5  -1    5.87   15.67   0
  14   5  -1   21.78   16.36   0
 -14  -5   1    1.73   19.11   0
 -14  -5   1   22.43   12.14   0
  14  -5  -1   11.23   11.32   0
 -14   5   1   10.87   16.73   0
  14  -5  -1    9.20   15.75   0
  14  -5  -1   15.14   14.47   0
  14   5  -1    8.64   11.16   0
 -13  -5   1    7.66   11.95   0
  13  -5  -1    3.66   10.94   0
  13   5  -1    9.11   15.34   0
  13   5  -1    6.60   14.88   0
  13  -5  -1    9.60   14.43   0
 -13   5   1    8.40   15.84   0
  13  -5  -1    4.67   13.43   0
 -13  -5   1   14.81   13.16   0
  12  -5  -1   -3.54   14.38   0
  12   5  -1    6.57   10.21   0
  12  -5  -1    0.15   12.29   0
 -12  -5   1   -3.27   17.97   0
  12  -5  -1   -2.02   10.14   0
 -12   5   1   -1.69   15.16   0
 -12  -5   1    3.84    8.27   0
  12   5  -1   -0.15   14.06   0
 -11   5   1   93.94   15.38   0
  11   5  -1  104.62   13.73   0
  11  -5  -1  111.44   14.60   0
  11  -5  -1  103.39   12.51   0
 -11  -5   1   95.41   17.71   0
  11   5  -1  112.88   15.02   0
 -11  -5   1  100.78   11.53   0
  11  -5  -1   91.28   10.83   0
  10   5  -1  432.09   11.15   0
  10  -5  -1  445.81   13.47   0
  10  -5  -1  406.95   11.62   0
  10   5  -1  468.21   15.27   0
 -10   5   1  435.00   16.62   0
  10  -5  -1  492.14   16.60   0
 -10  -5   1  386.61   13.73   0
 -10  -5   1  451.70   12.62   0
   9  -5  -1  179.40   11.45   0
  -9  -5   1  177.17   16.74   0
   9  -5  -1  164.09   10.45   0
  -9   5   1  202.76   14.99   0
   9   5  -1  187.26   14.50   0
   9  -5  -1  179.65   10.89   0
   9   5  -1  167.75    9.38   0
  -9  -5   1  189.50   11.62   0
   8   5  -1  107.63    9.06   0
   8  -5  -1   89.85   10.05   0
  -8   5   1  103.35   14.36   0
   8   5  -1  114.13   10.15   0
   8  -5  -1  115.47   11.07   0
   8  -5  -1  110.78   14.27   0
  -8  -5   1  102.59   15.85   0
  -8  -5   1  111.13   11.45   0
   7   5  -1  101.69   10.02   0
  -7  -5   1  114.52   11.23   0
  -7   5   1   91.38   10.65   0
  -7  -5   1   85.17   15.34   0
   7  -5  -1  111.85   11.35   0
   7  -5  -1  105.36   10.63   0
   7  -5  -1   97.81   10.57   0
   7   5  -1  118.33   13.37   0
  -6  -5   1   22.60   15.20   0
   6  -5  -1   34.15   10.59   0
   6  -5  -1   36.31   10.22   0
  -6   5   1   26.29   14.25   0
   6   5  -1   24.51   13.30   0
   6   5  -1   36.89    8.80   0
  -6  -5   1   26.08   11.55   0
   6  -5  -1   33.20   11.22   0
   5  -5  -1 1505.05   17.74   0
   5  -5  -1 1594.79   18.30   0
   5  -5  -1 1727.39   21.39   0
  -5  -5   1 1567.71   16.44   0
  -5  -5   1 1611.46   24.49   0
   5   5  -1 1570.22   19.10   0
   5   5  -1 1778.14   22.86   0
  -5   5   1 1686.64   21.06   0
   4   5  -1  453.31   17.95   0
  -4   5   1  420.79   13.73   0
  -4  -5   1  424.89   19.55   0
   4  -5  -1  401.65   14.08   0
   4   5  -1  416.65   16.07   0
  -4   5   1  399.56   13.73   0
  -4  -5   1  428.89   12.50   0
   4  -5  -1  432.35   13.93   0
  -3  -5   1  303.19   19.92   0
  -3   5   1  275.80   14.47   0
   3   5  -1  317.36   18.30   0
   3  -5  -1  289.47   18.30   0
  -3   5   1  301.56   18.11   0
  -3  -5   1  286.07   16.66   0
   3  -5  -1  277.82   14.10   0
   3   5  -1  267.44   16.48   0
   2  -5  -1  552.45   18.69   0
  -2  -5   1  558.07   21.12   0
  -2  -5   1  517.05   29.74   0
   2   5  -1  578.61   27.63   0
   2  -5  -1  528.03   21.45   0
  -2   5   1  537.75   21.26   0
   2   5  -1  550.82   16.61   0
  -2   5   1  546.81   18.62   0
   1  -5  -1  249.87   21.64   0
   1  -5  -1  233.83   20.44   0
  -1  -5   1  248.98   23.48   0
  -1  -5   1  251.66   46.26   0
  -1   5   1  220.69   15.56   0
   1   5  -1  243.63   22.94   0
  -1   5   1  242.74   21.14   0
   1  -5  -1  223.63   20.79   0
   0   5   1  219.82   28.33   0
   0  -5  -1  214.88   28.16   0
   0  -5   1  209.48   25.89   0
   0  -5  -1  212.31   20.69   0
   0   5   1  227.39   21.39   0
   0   5   1  210.22   21.65   0
   0   5  -1  209.50   31.96   0
   0  -5   1  224.69   32.25   0
   0   5  -1  201.86   20.16   0
   0  -5   1  210.13   33.51   0
   0   5  -1  206.46   27.92   0
   0  -5  -1  222.09   21.62   0
   1   5   1  484.15   24.05   0
   1   5   1  506.83   34.93   0
   1  -5   1  496.26   24.80   0
  -1   5  -1  526.40   32.06   0
  -1   5  -1  506.48   23.41   0
   1  -5   1  521.82   27.16   0
  -1  -5  -1  517.95   35.56   0
   1  -5   1  528.12   37.07   0
  -1   5  -1  507.42   25.91   0
  -2  -5  -1  144.69   20.49   0
  -2   5  -1  133.34   18.46   0
   2   5   1  143.55   26.74   0
   2  -5   1  144.64   22.96   0
   2  -5   1  151.56   17.77   0
   2   5   1  136.90   17.01   0
   2  -5   1  140.97   19.85   0
  -2  -5  -1  137.88   19.12   0
  -2   5  -1  139.63   20.02   0
   3   5   1  953.27   21.15   0
   3  -5   1  906.51   22.32   0
  -3  -5  -1  964.03   20.03   0
   3   5   1 1051.45   22.37   0
  -3   5  -1  876.43   20.06   0
  -3   5  -1  984.18   18.79   0
  -3  -5  -1 1107.42   27.19   0
   3  -5   1  976.72   22.82   0
  -4  -5  -1  158.26   17.10   0
  -4   5  -1  153.52   12.15   0
   4   5   1  163.82   16.34   0
   4   5   1  156.65   18.39   0
   4  -5   1  166.62   16.72   0
   4  -5   1  159.09   13.80   0
  -4  -5  -1  156.23   20.38   0
   4  -5   1  167.34   14.03   0
   5  -5   1   39.27   15.13   0
   5   5   1   35.51   14.36   0
   5  -5   1   29.18   12.53   0
  -5   5  -1   38.52   14.35   0
  -5  -5  -1   43.19   17.69   0
  -5  -5  -1   23.69   10.23   0
   5   5   1   22.94   15.62   0
   5  -5   1   27.67   11.08   0
   6   5   1 2252.72   22.23   0
   6  -5   1 2151.93   19.61   0
  -6  -5  -1 2209.51   25.17   0
  -6  -5  -1 2168.03   18.40   0
   6  -5   1 2165.86   24.04   0
  -6   5  -1 2183.41   21.79   0
   6  -5   1 2041.26   20.32   0
   6   5   1 2170.30   22.33   0
   7  -5   1    8.73    9.83   0
   7   5   1   11.31   12.75   0
   7  -5   1   13.74   11.48   0
  -7  -5  -1   25.35   15.41   0
   7  -5   1   10.68   15.07   0
  -7  -5  -1    9.33   11.97   0
   7   5   1    4.47    9.32   0
  -7   5  -1   23.48   14.66   0
   8  -5   1    8.53    9.42   0
   8   5   1    3.32   12.87   0
   8  -5   1    6.62   14.17   0
   8  -5   1    7.45   13.57   0
  -8  -5  -1    2.73   15.67   0
   8   5   1    4.90   13.32   0
  -8  -5  -1   10.34   11.09   0
  -8   5  -1   16.81   14.12   0
  -9  -5  -1    8.54   11.51   0
   9  -5   1   -1.00   10.21   0
   9   5   1    5.82   13.50   0
  -9   5  -1   11.15   10.13   0
  -9  -5  -1    3.50   16.50   0
   9   5   1    9.22   13.83   0
   9  -5   1    2.30   11.17   0
   9  -5   1    0.91    9.27   0
 -10  -5  -1  156.94   11.71   0
  10   5   1  153.93   10.29   0
 -10  -5  -1  156.36   17.24   0
  10  -5   1  150.88   15.21   0
  10  -5   1  141.25   10.29   0
  10   5   1  162.65   14.63   0
 -10   5  -1  158.66   15.05   0
  10  -5   1  148.74   12.69   0
 -11  -5  -1   43.41   12.92   0
  11  -5   1   48.94   13.02   0
 -11   5  -1   43.16   14.98   0
  11   5   1   33.83   14.38   0
  11  -5   1   44.17   14.84   0
  11  -5   1   34.56   10.53   0
 -11  -5  -1   42.47    7.76   0
  11   5   1   32.27   14.28   0
 -12  -5  -1   10.64   18.83   0
 -12  -5  -1   22.95    8.15   0
 -12   5  -1   25.57   11.00   0
  12  -5   1   27.96   13.44   0
  12  -5   1   23.11   10.53   0
  12  -5   1   30.30   10.74   0
  12   5   1   30.42   15.42   0
  12   5   1   31.01   14.30   0
  13  -5   1   -5.54   10.82   0
  13  -5   1    1.63   14.31   0
 -13  -5  -1   -1.54   12.02   0
  13   5   1   20.30   14.43   0
  13   5   1    7.69   15.68   0
 -13  -5  -1   -4.72   18.78   0
 -13   5  -1   23.13   15.73   0
  13  -5   1   -1.57   14.99   0
 -14   5  -1  113.89   12.45   0
  14   5   1  117.19   15.40   0
 -14  -5  -1   96.30   12.43   0
  14  -5   1  133.81   16.67   0
 -14  -5  -1  101.79   20.89   0
  14  -5   1  104.05   16.17   0
  14  -5   1  105.71   11.66   0
  14   5   1  108.52   12.44   0
 -15  -5  -1   24.18   12.91   0
  15  -5   1   20.83   12.03   0
 -15  -5  -1   29.92   20.70   0
  15  -5   1   22.66   11.73   0
  15   5   1   25.96   18.03   0
 -15   5  -1   13.45   17.53   0
  15  -5   1    9.91   20.61   0
  15   5   1   16.55   16.05   0
 -16  -5  -1    7.52   13.02   0
 -16  -5  -1  -14.25   23.04   0
  16  -5   1    1.28   12.40   0
 -16   5  -1  -16.88   13.76   0
  16   5   1   -2.34   19.82   0
  16  -5   1   -0.08   17.39   0
  16  -5   1   -4.92   18.35   0
  16   5   1  -11.90   16.74   0
  17   5   1   17.95   17.32   0
  17  -5   1    0.50   18.89   0
  17   5   1   36.83   21.51   0
  17  -5   1    5.27   20.26   0
  17  -5   1   15.23   13.30   0
 -17   5  -1   18.63   21.02   0
 -17  -5  -1   25.23   23.19   0
  17  -6  -1   14.50   13.29   0
  17   6  -1    8.32   13.96   0
  17  -6  -1    5.31   18.47   0
 -17  -6   1   19.02   23.68   0
  17   6  -1   11.69   17.73   0
 -17   6   1   13.73   14.80   0
  17  -6  -1   25.33   18.95   0
 -16  -6   1   15.56   13.08   0
 -16   6   1   22.17   18.58   0
  16  -6  -1   12.00   18.25   0
 -16  -6   1   25.45   15.88   0
  16   6  -1   11.39   18.12   0
  16  -6  -1   11.18   16.91   0
  16   6  -1   42.05   16.48   0
  16  -6  -1   13.16   12.32   0
 -15   6   1   -3.35   17.60   0
  15  -6  -1    0.87   12.13   0
 -15  -6   1   -3.62   12.56   0
  15   6  -1   10.47   15.69   0
  15  -6  -1   -0.11   15.59   0
  15   6  -1   -4.41   16.88   0
 -15  -6   1  -12.24   20.91   0
  15  -6  -1    4.27   16.48   0
 -14  -6   1  304.99   20.25   0
 -14  -6   1  322.60   13.41   0
  14  -6  -1  307.01   15.98   0
 -14   6   1  307.63   17.61   0
  14  -6  -1  320.51   16.87   0
  14  -6  -1  297.77   12.82   0
  14   6  -1  318.97   16.41   0
  14   6  -1  302.56   12.43   0
 -13  -6   1   64.90   19.34   0
  13  -6  -1   51.90   13.49   0
  13   6  -1   45.08   10.69   0
  13   6  -1   46.21   14.50   0
 -13   6   1   43.56   11.16   0
  13  -6  -1   53.27   11.13   0
 -13  -6   1   40.55   11.62   0
  13  -6  -1   44.83   15.03   0
  12  -6  -1    4.87   10.27   0
  12   6  -1   11.23   14.35   0
 -12   6   1    4.02   10.63   0
 -12  -6   1    0.31   12.81   0
  12   6  -1   -4.88   14.21   0
  12  -6  -1    9.78   12.34   0
  12  -6  -1  -10.38   10.60   0
 -12  -6   1    9.25    8.26   0
 -11  -6   1   44.25   17.53   0
 -11   6   1   49.31   15.03   0
  11  -6  -1   53.48   12.16   0
 -11  -6   1   46.87   11.91   0
  11   6  -1   54.20   14.16   0
  11  -6  -1   49.48   10.35   0
  11  -6  -1   46.52   10.69   0
  11   6  -1   49.88   10.00   0
  10   6  -1   17.38   13.07   0
  10  -6  -1   18.60   10.12   0
 -10  -6   1   10.21   16.63   0
  10  -6  -1   20.73   11.59   0
 -10   6   1   26.81   14.43   0
  10   6  -1   20.97   13.75   0
 -10  -6   1   22.13   11.45   0
  10  -6  -1   11.54   14.90   0
  -9   6   1  103.57   10.84   0
  -9  -6   1   97.43    8.49   0
   9   6  -1   91.29    9.57   0
  -9  -6   1   88.26   17.46   0
   9  -6  -1   82.48    9.50   0
   9  -6  -1  102.97   11.10   0
   9  -6  -1   89.37   14.71   0
   9   6  -1  101.36   10.13   0
   8   6  -1  225.18   14.14   0
   8   6  -1  210.03   13.37   0
  -8  -6   1  212.70   11.81   0
   8  -6  -1  187.65   10.53   0
   8  -6  -1  214.00   11.72   0
  -8   6   1  204.82   14.70   0
  -8  -6   1  191.19   12.77   0
   8  -6  -1  222.44   10.93   0
   7   6  -1   52.59    9.65   0
   7  -6  -1   63.02   11.32   0
  -7  -6   1   55.04   12.21   0
  -7   6   1   65.50   14.62   0
   7  -6  -1   55.88   10.48   0
  -7  -6   1   71.90   15.67   0
   7   6  -1   77.86   13.27   0
   7  -6  -1   69.89   10.54   0
   6  -6  -1 4047.91   25.64   0
   6   6  -1 4092.60   28.68   0
  -6  -6   1 4022.73   22.47   0
   6  -6  -1 3805.82   24.45   0
  -6   6   1 3874.08   24.02   0
   6  -6  -1 3948.09   24.34   0
  -6  -6   1 3684.06   30.35   0
   6   6  -1 3775.67   23.01   0
   5   6  -1  378.85   15.96   0
  -5  -6   1  327.99   18.00   0
  -5   6   1  330.14   13.02   0
  -5  -6   1  386.50   14.47   0
   5  -6  -1  351.18   16.05   0
   5   6  -1  361.02   14.83   0
   5  -6  -1  346.37   12.62   0
  -5   6   1  347.88   12.05   0
   4   6  -1  982.27   23.04   0
   4  -6  -1  946.16   19.90   0
   4  -6  -1  927.78   16.39   0
  -4   6   1  943.22   16.73   0
  -4  -6   1  929.42   22.95   0
  -4   6   1  945.35   16.20   0
   4   6  -1  956.77   18.59   0
  -4  -6   1  995.85   15.64   0
   3   6  -1   52.01   16.15   0
  -3  -6   1   59.47   15.76   0
   3  -6  -1   56.52   12.57   0
  -3  -6   1   69.88   20.91   0
   3   6  -1   79.94   18.33   0
  -3   6   1   70.49   11.87   0
  -3   6   1   58.50   12.64   0
   3  -6  -1   76.78   17.32   0
  -2   6   1   85.36   15.41   0
   2   6  -1   85.66   18.55   0
   2   6  -1   83.02   20.10   0
  -2   6   1   81.24   12.17   0
   2  -6  -1   87.39   17.81   0
  -2  -6   1   81.16   24.10   0
   2  -6  -1   83.71   15.83   0
  -2  -6   1   77.35   18.87   0
   1  -6  -1 1068.75   25.72   0
   1  -6  -1 1125.35   27.25   0
   1   6  -1 1074.93   29.45   0
  -1  -6   1 1062.23   47.72   0
  -1   6   1 1020.83   24.68   0
  -1   6   1 1068.73   25.30   0
  -1  -6   1 1059.42   29.66   0
   1   6  -1  983.47   19.07   0
  -1   6   1 1106.40   26.70   0
  -1  -6   1 1142.42   58.06   0
   1  -6  -1 1000.23   24.53   0
   0  -6   1  166.30   31.21   0
   0   6  -1  165.80   25.71   0
   0  -6  -1  177.82   26.68   0
   0   6   1  164.77   20.52   0
   0  -6   1  167.14   26.14   0
   0  -6   1  162.84   18.98   0
   0   6  -1  165.31   29.56   0
   0  -6  -1  179.85   27.73   0
   0   6   1  175.64   28.19   0
   0  -6  -1  169.46   22.29   0
   0   6   1  174.86   20.05   0
   0   6  -1  162.68   24.44   0
  -1   6  -1  101.81   18.10   0
  -1  -6  -1   77.38   31.31   0
   1   6   1   91.72   21.60   0
   1  -6   1   95.62   19.56   0
  -1   6  -1   93.83   26.03   0
  -1  -6  -1  103.48   16.65   0
   1   6   1  109.45   30.49   0
   1  -6   1   90.78   23.58   0
  -1   6  -1   93.15   22.99   0
  -1  -6  -1  100.21   20.37   0
   1  -6   1  102.03   30.55   0
  -2   6  -1    3.61   19.11   0
  -2   6  -1    5.97   16.78   0
   2  -6   1    3.17   17.79   0
   2   6   1   11.53   17.89   0
  -2  -6  -1    5.98   18.29   0
   2  -6   1    7.43   12.52   0
   2  -6   1    2.32   17.64   0
  -2  -6  -1    3.30   25.23   0
   3   6   1   19.26   14.95   0
   3  -6   1   18.09   12.25   0
   3   6   1   20.33   20.97   0
  -3   6  -1   15.61   11.50   0
  -3  -6  -1   20.33   18.50   0
  -3   6  -1   19.74   16.43   0
  -3  -6  -1   19.79   14.15   0
   3  -6   1   20.04   15.53   0
   4   6   1  474.99   20.19   0
   4  -6   1  443.02   14.91   0
  -4  -6  -1  529.73   22.03   0
   4  -6   1  468.26   18.09   0
   4   6   1  506.80   17.65   0
  -4   6  -1  435.05   16.44   0
  -4  -6  -1  492.78   14.93   0
  -4   6  -1  482.48   17.43   0
   5  -6   1    6.51   10.47   0
  -5  -6  -1    9.23   17.69   0
  -5   6  -1    9.11   14.15   0
   5  -6   1   11.04   13.52   0
   5   6   1   11.64   15.69   0
  -5  -6  -1   11.29   14.20   0
   5  -6   1    5.96   14.69   0
   5   6   1   -1.28   13.92   0
   6  -6   1  459.50   13.64   0
   6   6   1  500.18   15.36   0
   6  -6   1  492.77   14.53   0
  -6  -6  -1  480.73   18.27   0
   6  -6   1  484.96   13.03   0
  -6  -6  -1  481.44   14.84   0
   6   6   1  460.46   12.92   0
  -6   6  -1  501.05   16.06   0
   7   6   1  264.99   10.51   0
   7   6   1  252.55   14.95   0
  -7  -6  -1  265.44   17.14   0
   7  -6   1  247.36   12.98   0
  -7   6  -1  281.83   11.67   0
   7  -6   1  265.08   11.95   0
   7  -6   1  234.99   11.72   0
  -7  -6  -1  248.88   10.14   0
  -8  -6  -1  139.20   16.14   0
   8  -6   1  156.11   14.53   0
  -8  -6  -1  171.69    9.18   0
   8  -6   1  143.90   10.28   0
   8   6   1  171.51   13.65   0
   8   6   1  157.17   14.51   0
  -8   6  -1  166.78   10.29   0
   8  -6   1  174.66   11.90   0
   9  -6   1  161.23   14.40   0
   9   6   1  184.80   14.36   0
  -9  -6  -1  173.25   17.51   0
   9  -6   1  146.33   10.20   0
   9  -6   1  176.69   15.66   0
  -9   6  -1  156.43   11.25   0
  -9  -6  -1  166.97   12.06   0
   9   6   1  163.05   10.60   0
  10   6   1  276.02   14.82   0
  10  -6   1  218.66   11.13   0
 -10  -6  -1  235.50    9.52   0
  10   6   1  217.97   15.66   0
  10  -6   1  240.36   11.28   0
  10  -6   1  232.59   15.48   0
 -10   6  -1  255.23   15.10   0
 -10  -6  -1  228.49   18.63   0
  11  -6   1   30.09   15.35   0
 -11  -6  -1   19.33   18.10   0
  11  -6   1   17.95    9.94   0
  11   6   1   36.18   14.23   0
 -11   6  -1   19.53   15.36   0
  11   6   1   25.82   10.31   0
  11  -6   1   28.53   12.68   0
 -11  -6  -1   24.71   11.83   0
  12   6   1   50.65   10.09   0
 -12  -6  -1   41.67   11.69   0
 -12   6  -1   53.80   10.94   0
  12  -6   1   43.28   15.08   0
  12   6   1   42.90   15.24   0
  12  -6   1   45.10   13.83   0
 -12  -6  -1   38.00   14.09   0
  12  -6   1   41.87   10.76   0
  13   6   1    3.96   14.88   0
  13  -6   1    2.31   10.74   0
  13   6   1   12.05   11.47   0
  13  -6   1   10.24   17.69   0
 -13  -6  -1   11.59   14.21   0
 -13  -6  -1   10.92   12.27   0
 -13   6  -1    3.63   15.61   0
  13  -6   1    7.07   11.28   0
  14   6   1  266.05   18.19   0
  14  -6   1  301.21   16.72   0
  14  -6   1  279.68   12.74   0
  14   6   1  307.85   12.37   0
 -14  -6  -1  305.49   21.42   0
  14  -6   1  297.04   20.03   0
 -14  -6  -1  302.28   10.12   0
 -14   6  -1  307.39   17.30   0
  15  -6   1  101.30   17.11   0
  15  -6   1   79.56   14.76   0
 -15  -6  -1   91.69   21.33   0
  15   6   1   94.53   11.53   0
 -15  -6  -1   88.51   13.08   0
  15  -6   1   90.15   20.81   0
 -15   6  -1   92.01   17.82   0
  15   6   1   91.73   18.81   0
  16   6   1  212.42   17.01   0
  16   6   1  185.18   20.82   0
  16  -6   1  193.03   18.28   0
  16  -6   1  180.96   13.66   0
  16  -6   1  165.90   22.93   0
 -16  -6  -1  225.12   23.67   0
 -16  -6  -1  192.61   14.22   0
 -16   6  -1  197.98   20.02   0
 -17   6  -1   -9.51   20.49   0
  17   6   1    4.40   17.14   0
  17  -6   1    6.14   13.42   0
  17  -6   1   -0.56   24.74   0
 -17  -6  -1    7.20   14.03   0
 -17  -6  -1   12.16   24.62   0
  17   6   1   -6.80   21.55   0
  17  -6   1   -0.22   13.33   0
  17  -7  -1    2.51   18.08   0
  17   7  -1   10.40   14.67   0
  17  -7  -1   -7.80   18.67   0
 -17  -7   1   -2.75   24.63   0
  17  -7  -1    3.07   13.72   0
  17   7  -1   -1.84   12.56   0
 -17   7   1   -8.36   20.13   0
 -16  -7   1   51.31   13.77   0
  16   7  -1   46.87   18.93   0
 -16   7   1   64.29   18.82   0
  16  -7  -1   47.71   12.99   0
  16  -7  -1   44.50   17.24   0
  16   7  -1   45.38   16.65   0
 -16  -7   1   44.99   16.11   0
  16  -7  -1   31.24   17.70   0
 -15  -7   1    8.82   21.32   0
  15   7  -1    5.56   17.06   0
 -15  -7   1   21.15   12.97   0
  15  -7  -1   -0.81   16.65   0
  15  -7  -1   12.27   12.32   0
  15   7  -1   22.93   15.95   0
  15  -7  -1   17.61   15.37   0
 -15   7   1   12.81   12.47   0
  14  -7  -1   35.44   11.73   0
  14   7  -1   39.76   15.71   0
 -14  -7   1   38.32   12.46   0
 -14   7   1   24.67   11.81   0
 -14  -7   1   38.01   19.01   0
  14  -7  -1   29.01   14.61   0
  14   7  -1   43.37   14.84   0
  14  -7  -1   34.78   15.87   0
  13  -7  -1   85.95   11.38   0
  13   7  -1   81.30   11.46   0
 -13   7   1   84.25   11.31   0
  13  -7  -1  102.33   15.39   0
 -13  -7   1   86.71   18.91   0
  13  -7  -1   94.89   13.89   0
  13   7  -1  105.78   14.69   0
 -13  -7   1   93.59    9.31   0
  12  -7  -1   17.71   12.57   0
  12   7  -1    6.92   13.92   0
  12   7  -1   20.40   14.65   0
  12  -7  -1   24.79   15.03   0
  12  -7  -1   17.67   10.12   0
 -12   7   1   31.02   10.83   0
 -12  -7   1   14.17   17.65   0
 -12  -7   1   21.03   11.69   0
  11   7  -1   36.88   14.53   0
 -11  -7   1   46.38   12.30   0
  11  -7  -1   35.68   10.52   0
  11   7  -1   33.04    9.97   0
  11  -7  -1   31.25   15.50   0
 -11  -7   1   15.38   11.57   0
  11  -7  -1   37.84   12.06   0
 -11   7   1   24.90   11.00   0
  10  -7  -1  303.68   13.16   0
 -10  -7   1  298.25    9.65   0
  10   7  -1  331.60   11.29   0
 -10   7   1  331.31   15.13   0
  10   7  -1  319.91   14.11   0
  10  -7  -1  323.63   11.45   0
  10  -7  -1  284.46   11.60   0
 -10  -7   1  290.24   17.92   0
  -9  -7   1   65.77   16.57   0
  -9  -7   1   73.54   11.90   0
   9   7  -1   62.14    9.44   0
  -9   7   1   59.97   10.62   0
   9  -7  -1   64.29   15.11   0
   9   7  -1   77.94   13.45   0
   9  -7  -1   75.95   10.72   0
   9  -7  -1   61.65   10.06   0
  -8  -7   1  114.58   17.03   0
  -8   7   1  118.32   14.01   0
   8  -7  -1  121.18   14.47   0
   8  -7  -1  156.75   13.29   0
   8  -7  -1  119.97   10.26   0
   8   7  -1  134.82   12.68   0
  -8  -7   1  150.21   11.72   0
   8   7  -1  142.32   13.94   0
  -7  -7   1  100.81   15.97   0
   7   7  -1  105.80   13.82   0
  -7  -7   1  131.86    9.07   0
  -7   7   1  107.29   10.76   0
   7  -7  -1  112.64   14.60   0
   7  -7  -1  128.88   11.56   0
   7  -7  -1  113.58   10.57   0
   7   7  -1  121.28   13.93   0
  -6  -7   1   -3.25   12.52   0
   6  -7  -1    5.31   10.67   0
   6  -7  -1    4.05   11.00   0
  -6  -7   1   11.17   15.94   0
   6   7  -1    4.85   13.06   0
   6  -7  -1   -4.80   14.64   0
   6   7  -1   11.99   13.42   0
  -6   7   1    2.41   14.15   0
   5  -7  -1   31.01   14.27   0
  -5  -7   1   23.49   16.16   0
   5   7  -1   32.84   13.97   0
  -5   7   1   24.18   10.88   0
  -5  -7   1   21.00    9.25   0
  -5   7   1   27.27   13.91   0
   5   7  -1   16.55   13.32   0
   5  -7  -1   15.17   10.51   0
   4  -7  -1  175.51   12.22   0
  -4   7   1  172.81   15.57   0
  -4   7   1  164.57   12.22   0
   4   7  -1  180.91   11.16   0
   4  -7  -1  177.11   16.27   0
   4   7  -1  183.18   15.07   0
  -4  -7   1  172.76   17.36   0
  -4  -7   1  190.91   14.97   0
  -3   7   1  347.43   14.67   0
   3  -7  -1  365.49   18.07   0
   3  -7  -1  345.40   15.74   0
   3   7  -1  350.28   17.96   0
  -3   7   1  356.35   17.47   0
  -3  -7   1  334.58   17.97   0
  -3  -7   1  329.22   20.33   0
   3   7  -1  385.59   20.29   0
  -2  -7   1  106.84   14.19   0
  -2   7   1  108.49   17.06   0
   2  -7  -1  113.21   12.89   0
   2  -7  -1  118.98   16.82   0
   2   7  -1  114.56   21.26   0
   2   7  -1  104.53   14.05   0
  -2   7   1  114.31   16.14   0
   2  -7  -1  108.36   15.87   0
  -2  -7   1  113.09   27.90   0
  -1   7   1  182.84   17.94   0
   1   7  -1  202.89   24.21   0
  -1   7   1  188.88   20.63   0
   1  -7  -1  176.80   17.60   0
   1   7  -1  186.13   18.09   0
   1  -7  -1  190.96   20.53   0
  -1  -7   1  189.12   24.38   0
  -1   7   1  182.42   20.45   0
  -1  -7   1  187.08   29.95   0
   1  -7  -1  201.79   21.40   0
   0   7  -1    5.50   16.56   0
   0  -7  -1   10.85   19.26   0
   0  -7   1    7.85   21.17   0
   0  -7   1   15.07   27.73   0
   0   7  -1    7.42   20.25   0
   0  -7   1    7.13   16.48   0
   0  -7  -1   19.12   26.07   0
   0   7   1   10.23   17.66   0
   0   7   1   26.83   26.31   0
   0   7   1   11.26   16.79   0
   0   7  -1   19.42   26.62   0
   0  -7  -1   -3.08   24.70   0
  -1   7  -1  457.72   27.85   0
  -1  -7  -1  417.38   17.30   0
  -1   7  -1  433.90   18.64   0
   1  -7   1  421.62   24.60   0
  -1  -7  -1  431.71   23.84   0
   1  -7   1  418.43   24.63   0
  -1  -7  -1  431.36   18.97   0
  -1   7  -1  416.92   19.99   0
   1   7   1  431.68   23.71   0
   1   7   1  459.76   30.60   0
   1  -7   1  447.32   31.49   0
   2  -7   1  247.85   18.93   0
  -2  -7  -1  241.24   19.26   0
  -2   7  -1  239.80   18.00   0
  -2  -7  -1  232.55   26.35   0
  -2   7  -1  223.62   17.33   0
   2   7   1  221.82   17.35   0
   2   7   1  248.24   19.39   0
   2  -7   1  227.02   18.21   0
   2  -7   1  246.42   21.16   0
   3   7   1   48.21   15.32   0
   3  -7   1   55.41   16.87   0
  -3  -7  -1   49.04   20.88   0
   3  -7   1   46.91   15.16   0
  -3   7  -1   52.23   15.90   0
   3   7   1   54.54   16.56   0
   3  -7   1   47.85   13.87   0
  -3   7  -1   48.22   15.35   0
  -3  -7  -1   64.83   17.89   0
   4  -7   1  645.44   17.07   0
  -4   7  -1  633.18   17.65   0
  -4   7  -1  614.63   17.76   0
  -4  -7  -1  648.02   19.85   0
   4   7   1  661.55   21.28   0
   4   7   1  650.62   17.38   0
  -4  -7  -1  690.29   22.61   0
   4  -7   1  626.72   15.03   0
  -5  -7  -1  244.74   11.78   0
   5   7   1  247.06   12.71   0
  -5  -7  -1  283.53   18.96   0
   5  -7   1  264.51   15.67   0
   5   7   1  265.92   14.49   0
  -5   7  -1  248.21   11.26   0
   5  -7   1  240.80   12.47   0
   6   7   1  526.80   15.19   0
  -6  -7  -1  522.77   15.34   0
  -6  -7  -1  517.08   19.15   0
  -6   7  -1  490.74   12.38   0
   6   7   1  507.21   17.24   0
   6  -7   1  482.58   13.74   0
   6  -7   1  512.97   16.45   0
   6  -7   1  522.88   14.39   0
   7   7   1  443.58   16.14   0
   7   7   1  457.56   14.98   0
   7  -7   1  424.90   14.79   0
   7  -7   1  453.67   15.75   0
  -7  -7  -1  428.95   18.01   0
  -7  -7  -1  466.54   14.42   0
   7  -7   1  444.92   12.43   0
  -7   7  -1  466.43   15.80   0
   8  -7   1   39.47   10.93   0
  -8  -7  -1   39.63    8.47   0
   8  -7   1   39.52    9.74   0
   8   7   1   35.79   13.67   0
  -8  -7  -1   42.65   11.90   0
  -8   7  -1   48.46   13.46   0
   8  -7   1   47.19   10.55   0
   8   7   1   45.58   13.54   0
  -9  -7  -1  138.28   12.81   0
   9  -7   1  134.26   10.82   0
  -9  -7  -1  156.60   12.57   0
   9  -7   1  160.08   11.92   0
   9  -7   1  143.62   15.44   0
  -9   7  -1  148.37   14.66   0
   9   7   1  150.89   13.60   0
   9   7   1  142.50   14.51   0
  10   7   1    7.48   10.60   0
 -10   7  -1    4.12   14.61   0
  10  -7   1    3.67   11.70   0
 -10  -7  -1    1.88   12.10   0
 -10  -7  -1    3.40   17.23   0
  10  -7   1    5.25   12.19   0
  10  -7   1    2.49   14.77   0
  10   7   1   -1.69   13.43   0
  11  -7   1    0.53   12.40   0
  11  -7   1   -5.13   10.56   0
  11  -7   1   -0.41   12.26   0
  11   7   1    4.47    9.33   0
  11   7   1    5.90   15.47   0
 -11  -7  -1    7.33   17.57   0
 -11   7  -1   10.65   15.00   0
 -11  -7  -1    9.00   12.03   0
 -12   7  -1   14.35   15.13   0
  12  -7   1    6.37   10.64   0
  12   7   1   10.39   15.71   0
 -12  -7  -1   11.21   18.83   0
  12   7   1    9.37   14.06   0
 -12  -7  -1   17.44   12.36   0
  12  -7   1    6.42   13.59   0
  12  -7   1   12.84   10.79   0
 -13  -7  -1   71.80   20.34   0
  13  -7   1   70.17   14.78   0
 -13   7  -1   79.46   11.25   0
 -13  -7  -1   89.15   12.56   0
  13  -7   1   92.38   15.72   0
  13  -7   1   75.37   13.91   0
  13   7   1   80.83   16.66   0
  13   7   1   83.06   14.42   0
  14   7   1   77.06   15.01   0
 -14  -7  -1   55.11   12.87   0
 -14  -7  -1   53.42   14.45   0
 -14   7  -1   65.02   16.12   0
  14  -7   1   86.65   15.83   0
  14  -7   1   55.31   15.49   0
  14   7   1   61.36   17.88   0
  14  -7   1   63.99   14.27   0
  15   7   1   11.49   15.18   0
  15  -7   1   -0.31   11.55   0
 -15  -7  -1    0.92   21.11   0
 -15   7  -1   -3.35   11.91   0
  15   7   1    1.71   18.41   0
  15  -7   1    3.80   12.06   0
 -15  -7  -1   -8.48   12.80   0
  15  -7   1    5.65   20.38   0
  16  -7   1    5.81   12.87   0
 -16   7  -1    5.90   17.81   0
 -16  -7  -1    3.67   22.66   0
  16  -7   1   10.07   17.46   0
  16   7   1   11.25   13.95   0
  16   7   1   18.41   16.18   0
 -16  -7  -1    6.91    9.29   0
  16  -7   1    4.48   18.15   0
  17  -7   1   19.25   13.40   0
  17   7   1   19.07   22.00   0
  17  -7   1   29.07   19.98   0
 -17  -7  -1   27.85   24.13   0
 -17  -7  -1   25.97   14.43   0
  17  -7   1   28.22   19.06   0
  17   7   1   38.22   17.19   0
  16   8  -1   -3.59   16.69   0
  16   8  -1   -8.29   18.77   0
  16  -8  -1    2.05   16.88   0
 -16  -8   1    9.35   13.47   0
  16  -8  -1    4.67   12.67   0
 -16  -8   1    9.47   23.01   0
  16  -8  -1    3.35   16.98   0
 -16   8   1  -11.55   12.53   0
 -15  -8   1   17.33   13.11   0
 -15  -8   1    4.67   15.45   0
 -15   8   1   11.08   17.51   0
  15   8  -1   12.03   12.15   0
  15  -8  -1    8.43   15.43   0
  15   8  -1    5.68   15.71   0
  15  -8  -1    8.06   14.80   0
  15  -8  -1   11.39   16.59   0
  14  -8  -1   49.64   11.93   0
  14   8  -1   55.16   15.21   0
  14   8  -1   58.15   16.45   0
 -14  -8   1   59.05    9.21   0
 -14  -8   1   41.71   20.43   0
  14  -8  -1   43.28   15.58   0
 -14   8   1   55.05   16.00   0
  14  -8  -1   61.15   14.39   0
  13   8  -1   -0.19   10.38   0
 -13  -8   1    0.41   19.07   0
 -13   8   1    3.08   15.46   0
  13  -8  -1    0.55   13.40   0
  13  -8  -1   11.12   15.56   0
  13  -8  -1    0.97   11.09   0
  13   8  -1    8.78   15.22   0
 -13  -8   1    3.79   12.22   0
 -12  -8   1    7.50   12.20   0
  12   8  -1   13.45   13.70   0
 -12   8   1    6.04   10.40   0
  12   8  -1   -5.69   15.10   0
  12  -8  -1   12.33   10.63   0
  12  -8  -1    7.77   10.53   0
  12  -8  -1    2.30   12.24   0
 -12  -8   1    4.51   17.84   0
 -11  -8   1  191.51   18.08   0
 -11  -8   1  245.85    9.71   0
  11  -8  -1  242.91   11.79   0
  11   8  -1  236.94   14.52   0
 -11   8   1  244.13   11.48   0
  11  -8  -1  255.12   13.11   0
  11   8  -1  239.62   14.83   0
  11  -8  -1  217.79   11.28   0
  10   8  -1    5.63   13.17   0
 -10  -8   1   -3.78   16.59   0
  10  -8  -1    2.96   10.49   0
 -10  -8   1    1.62   11.85   0
  10  -8  -1    1.59   11.47   0
 -10   8   1   -3.94   14.28   0
  10   8  -1    2.29    9.34   0
  10  -8  -1    2.34   14.54   0
   9  -8  -1    6.92   10.80   0
   9  -8  -1   13.95   14.26   0
   9  -8  -1    8.55    9.92   0
   9   8  -1    7.71   12.80   0
   9   8  -1    8.68   13.26   0
  -9  -8   1    6.34   16.26   0
  -9  -8   1    8.56   11.66   0
  -9   8   1    9.05   14.41   0
  -8   8   1   -0.15    9.88   0
   8   8  -1    7.79   13.23   0
  -8  -8   1   -3.50   16.68   0
   8  -8  -1    4.95   10.47   0
   8  -8  -1    0.54   13.59   0
  -8  -8   1   -5.47   11.63   0
   8  -8  -1    2.89    9.61   0
   8   8  -1   -6.71   12.59   0
   7   8  -1   36.32   13.42   0
   7  -8  -1   32.38   10.56   0
  -7   8   1   24.81   14.08   0
  -7  -8   1   37.37   12.79   0
   7   8  -1   25.61   13.33   0
   7  -8  -1   28.35   13.39   0
  -7  -8   1   24.09   16.13   0
   7  -8  -1   31.42   10.19   0
   6   8  -1  310.83   11.35   0
   6   8  -1  328.38   15.33   0
  -6   8   1  286.30   12.57   0
   6  -8  -1  292.70   12.51   0
  -6   8   1  316.09   11.08   0
   6  -8  -1  309.49   15.37   0
  -6  -8   1  326.06   13.77   0
  -6  -8   1  294.03   18.22   0
   5  -8  -1   29.63   11.18   0
   5  -8  -1   28.90   14.08   0
  -5   8   1   30.17   11.04   0
  -5  -8   1   28.05   16.48   0
  -5  -8   1   27.62    9.61   0
   5   8  -1   36.57    9.89   0
   5   8  -1   32.47   17.03   0
  -5   8   1   36.68   13.51   0
   4   8  -1   25.18   16.67   0
   4  -8  -1    7.55   15.27   0
  -4  -8   1   16.43   16.37   0
  -4   8   1   16.00   14.28   0
   4   8  -1   22.51   10.08   0
  -4  -8   1   11.14   14.63   0
  -4   8   1   18.30   11.25   0
   4  -8  -1   18.17   11.43   0
   3   8  -1   72.09   16.77   0
   3  -8  -1   75.28   15.78   0
   3   8  -1   79.94   14.40   0
  -3  -8   1   76.71   21.13   0
  -3   8   1   72.25   13.58   0
  -3   8   1   84.18   15.12   0
  -3  -8   1   85.26   17.04   0
   3  -8  -1   73.65   13.70   0
   2  -8  -1  215.32   17.74   0
  -2   8   1  208.32   12.67   0
   2  -8  -1  217.96   17.79   0
  -2  -8   1  225.15   29.51   0
  -2   8   1  213.31   17.29   0
  -2  -8   1  221.28   15.48   0
   2   8  -1  222.00   20.42   0
   2  -8  -1  219.14   16.93   0
   1  -8  -1   77.21   14.21   0
  -1   8   1   77.07   16.18   0
  -1   8   1   80.72   14.89   0
  -1   8   1   76.36   14.16   0
  -1  -8   1   78.66   24.27   0
   1  -8  -1   86.85   21.12   0
   1   8  -1   71.26   23.65   0
   1   8  -1   86.15   17.39   0
  -1  -8   1   79.67   17.27   0
   1  -8  -1   81.19   16.23   0
   0  -8  -1    8.84   16.19   0
   0  -8  -1   14.19   14.62   0
   0  -8   1   15.07   28.30   0
   0   8   1    5.50   15.89   0
   0   8  -1   12.16   26.23   0
   0   8   1    4.27   16.34   0
   0   8  -1    9.08   21.52   0
   0  -8   1    9.46   20.90   0
   0   8   1    8.53   25.78   0
   0  -8  -1   14.39   26.82   0
   0  -8   1   12.28   19.85   0
   0   8  -1    8.37   18.88   0
   1   8   1  135.23   21.26   0
  -1   8  -1  136.99   24.22   0
   1   8   1  129.95   19.82   0
  -1  -8  -1  131.37   14.56   0
  -1  -8  -1  135.71   27.68   0
   1  -8   1  128.04   17.02   0
  -1   8  -1  134.32   21.61   0
  -1   8  -1  133.85   15.74   0
   1  -8   1  134.95   32.59   0
   1  -8   1  143.35   21.89   0
  -1  -8  -1  133.04   20.37   0
   2  -8   1   90.70   17.37   0
   2   8   1  106.22   17.89   0
  -2  -8  -1  116.29   17.24   0
   2   8   1  101.41   16.33   0
  -2   8  -1  110.92   15.68   0
   2  -8   1  108.91   19.70   0
  -2  -8  -1  106.26   17.79   0
   2  -8   1  108.40   18.24   0
  -2   8  -1  104.84   16.75   0
   3  -8   1   64.75   11.13   0
  -3   8  -1   66.18   15.72   0
  -3  -8  -1   76.15   20.58   0
  -3   8  -1   77.09   15.08   0
  -3  -8  -1   80.45   21.89   0
   3  -8   1   65.98   16.42   0
   3  -8   1   69.13   17.78   0
   3   8   1   73.95   15.00   0
   4  -8   1   93.42   15.81   0
   4   8   1   95.67   13.94   0
   4  -8   1   92.13   11.32   0
  -4   8  -1   94.37   12.01   0
  -4   8  -1   97.24   14.86   0
  -4  -8  -1  105.97   18.34   0
   4   8   1   96.07   13.46   0
  -4  -8  -1  105.76   17.65   0
   5   8   1    3.99   12.93   0
  -5  -8  -1    3.16   14.95   0
  -5   8  -1    4.35    9.37   0
  -5   8  -1    5.12   10.97   0
  -5  -8  -1    6.05   17.32   0
   5   8   1   -0.35   16.20   0
   5  -8   1   -1.15   14.26   0
   5  -8   1    1.11   13.79   0
   6  -8   1    2.67   13.44   0
  -6   8  -1    1.39    9.85   0
  -6  -8  -1   -1.81   17.92   0
   6  -8   1    5.24   10.65   0
   6   8   1    3.82   13.18   0
   6  -8   1    5.78   14.79   0
   6   8   1    3.61   15.78   0
  -6  -8  -1   -0.15   10.11   0
   7   8   1   65.67   10.70   0
   7  -8   1   84.19   15.02   0
   7  -8   1   76.68   13.48   0
   7   8   1   86.97   13.14   0
  -7  -8  -1   81.76   16.66   0
   7  -8   1   72.55   12.79   0
  -7  -8  -1   74.68   13.27   0
  -7   8  -1   72.63   13.62   0
   8  -8   1   53.14   10.79   0
  -8   8  -1   52.76   10.00   0
  -8  -8  -1   54.56   12.12   0
   8  -8   1   53.65   10.81   0
   8   8   1   48.01   13.95   0
   8   8   1   47.17   13.50   0
   8  -8   1   53.23   14.84   0
  -8  -8  -1   46.39   17.87   0
   9  -8   1   -1.17    9.81   0
   9   8   1    2.66   13.10   0
  -9  -8  -1   -0.87    8.20   0
   9   8   1    4.90   14.25   0
   9  -8   1    3.64   11.31   0
   9  -8   1    0.75   10.53   0
  -9   8  -1    2.62   13.94   0
  -9  -8  -1  -12.50   17.43   0
  10  -8   1   25.59   12.48   0
  10  -8   1   23.33   14.94   0
 -10  -8  -1   20.33   12.10   0
  10  -8   1   30.90   12.14   0
  10   8   1   30.43   15.55   0
  10   8   1   24.19   13.62   0
 -10   8  -1   27.30   14.36   0
 -10  -8  -1   22.02   18.56   0
  11  -8   1   16.14   12.31   0
 -11  -8  -1    5.51   18.00   0
 -11   8  -1    5.33   15.02   0
  11   8   1   16.73   10.92   0
 -11  -8  -1   14.58   12.30   0
  11   8   1   19.12   13.98   0
  11  -8   1   10.85   15.65   0
  11  -8   1   12.00   10.34   0
  12   8   1    4.67   16.16   0
  12   8   1    8.44   14.09   0
 -12   8  -1    9.54   14.96   0
  12  -8   1    3.75   15.17   0
  12  -8   1    4.75   10.86   0
 -12  -8  -1    7.20    8.54   0
 -12  -8  -1    8.99   19.05   0
  12  -8   1    8.62   13.67   0
  13   8   1    4.56   16.89   0
  13   8   1   11.22   10.24   0
  13  -8   1    1.59   10.84   0
  13  -8   1    4.12   14.35   0
  13  -8   1    5.00   11.24   0
 -13   8  -1    2.30   10.93   0
 -13  -8  -1    5.34    8.74   0
 -13  -8  -1   -0.65   19.55   0
  14  -8   1   75.64   12.11   0
  14   8   1   85.14   17.99   0
 -14  -8  -1   77.29   12.68   0
 -14  -8  -1   61.82   21.34   0
  14   8   1   80.99   14.95   0
 -14   8  -1   89.51   16.21   0
  14  -8   1   68.19   15.95   0
  14  -8   1   82.12   15.83   0
  15  -8   1   61.38   20.28   0
 -15  -8  -1   63.27   13.30   0
  15  -8   1   55.06   12.36   0
  15   8   1   60.15   19.28   0
  15   8   1   73.85   15.98   0
  15  -8   1   74.32   16.73   0
 -15   8  -1   63.06   17.08   0
 -15  -8  -1   58.86   15.83   0
 -16   8  -1   62.35   12.76   0
  16   8   1   82.46   14.77   0
 -16  -8  -1   81.29   14.00   0
  16  -8   1   73.98   19.47   0
 -16  -8  -1   67.52   23.47   0
  16  -8   1   55.21   18.06   0
  16   8   1   81.84   16.21   0
  16  -8   1   71.01   16.26   0
  16  -9  -1   17.27   16.83   0
  16  -9  -1   16.87   13.20   0
 -16  -9   1   22.65   10.00   0
  16   9  -1   24.32   19.05   0
  16   9  -1   21.03   16.65   0
 -16   9   1   13.59   17.35   0
  16  -9  -1   17.63   12.04   0
 -16  -9   1   23.03   22.87   0
  15   9  -1    3.12   11.21   0
 -15  -9   1   -5.10   13.29   0
 -15   9   1   11.39   16.42   0
  15  -9  -1   -6.14   11.71   0
  15   9  -1  -17.83   12.40   0
  15  -9  -1    0.84   12.42   0
  15  -9  -1    8.00   18.84   0
 -15  -9   1    3.97   14.90   0
  14  -9  -1   58.62   11.39   0
 -14  -9   1   51.60   20.42   0
  14   9  -1   48.83   16.55   0
  14  -9  -1   65.38   14.56   0
  14   9  -1   54.86   15.49   0
  14  -9  -1   62.46   12.15   0
 -14  -9   1   72.59   13.07   0
 -14   9   1   61.78   16.15   0
  13  -9  -1   57.92   13.74   0
  13   9  -1   76.21   15.85   0
  13  -9  -1   57.99   15.77   0
  13  -9  -1   70.18   13.70   0
  13   9  -1   79.25   14.68   0
 -13   9   1   70.74   15.08   0
 -13  -9   1   76.51   19.44   0
 -13  -9   1   76.26    9.44   0
 -12  -9   1   10.32   18.25   0
  12  -9  -1    1.39   10.63   0
  12   9  -1    2.86   13.83   0
  12   9  -1    2.03   15.06   0
 -12   9   1   17.37   14.74   0
 -12  -9   1   -9.56   12.71   0
  12  -9  -1   10.06   15.49   0
  12  -9  -1    4.14   15.15   0
 -11   9   1   59.06   10.11   0
  11  -9  -1   62.90   15.06   0
 -11  -9   1   34.32   17.82   0
  11  -9  -1   45.66   12.15   0
 -11  -9   1   63.90   12.51   0
  11   9  -1   36.87   14.60   0
  11   9  -1   49.78   13.91   0
  11  -9  -1   43.67   10.80   0
  10  -9  -1  124.30   13.26   0
 -10   9   1  129.08   14.29   0
 -10  -9   1  124.67   17.24   0
  10   9  -1  126.44   10.15   0
 -10  -9   1  124.25   12.66   0
  10   9  -1  142.72   14.12   0
  10  -9  -1  146.46   14.83   0
  10  -9  -1  131.99   11.51   0
   9   9  -1  122.80   13.58   0
   9  -9  -1  124.39   14.79   0
   9  -9  -1  135.19   13.55   0
  -9  -9   1  133.17   13.07   0
  -9   9   1  119.39   14.87   0
   9   9  -1  132.93   14.31   0
   9  -9  -1  124.00   10.38   0
  -9  -9   1  110.84   16.54   0
   8  -9  -1  246.93   11.25   0
  -8  -9   1  224.60   17.18   0
  -8  -9   1  277.68   13.40   0
   8   9  -1  251.64   14.08   0
   8  -9  -1  263.74   11.78   0
  -8   9   1  268.83   14.42   0
   8  -9  -1  251.38   14.81   0
   8   9  -1  282.02   13.90   0
  -7   9   1   92.51   14.14   0
   7  -9  -1   79.20   10.64   0
   7  -9  -1   81.19   14.46   0
   7  -9  -1   90.79   10.90   0
  -7  -9   1   81.01   16.05   0
  -7  -9   1   95.69   13.11   0
   7   9  -1   96.21   13.52   0
   7   9  -1   79.10   13.98   0
   6   9  -1  127.56   14.71   0
   6   9  -1  124.58   14.23   0
  -6   9   1  117.75   11.64   0
   6  -9  -1  113.58   15.12   0
   6  -9  -1  125.71   11.46   0
  -6   9   1  126.75   14.43   0
  -6  -9   1  106.71   17.14   0
  -6  -9   1  138.41   10.37   0
   5   9  -1  437.06   16.18   0
  -5   9   1  489.04   15.09   0
   5  -9  -1  437.04   14.23   0
  -5   9   1  446.58   14.17   0
   5  -9  -1  480.23   15.79   0
  -5  -9   1  450.52   16.15   0
  -5  -9   1  447.64   19.76   0
   5   9  -1  520.07   17.37   0
  -4   9   1  126.55   14.43   0
   4   9  -1  116.42   15.36   0
  -4   9   1  113.87   12.57   0
   4   9  -1  123.98   14.32   0
  -4  -9   1  114.44   11.23   0
   4  -9  -1  121.84   15.37   0
   4  -9  -1  104.98   12.78   0
  -4  -9   1  104.21   20.94   0
   3  -9  -1  152.83   14.58   0
   3  -9  -1  137.95   14.05   0
  -3  -9   1  145.58   17.66   0
   3  -9  -1  147.54   11.81   0
   3   9  -1  155.91   17.82   0
  -3  -9   1  142.04   22.83   0
  -3   9   1  148.57   15.33   0
  -3   9   1  148.99   13.83   0
   3   9  -1  154.28   17.03   0
   2   9  -1   24.51   13.85   0
  -2  -9   1   25.19   27.18   0
  -2   9   1   23.79   16.05   0
   2  -9  -1   27.20   15.90   0
  -2  -9   1   18.26   19.92   0
   2   9  -1   24.56   14.26   0
   2  -9  -1   14.14   11.42   0
   2  -9  -1   19.97   16.82   0
  -2   9   1   22.22   14.56   0
  -1  -9   1  196.29   24.47   0
   1  -9  -1  191.77   19.98   0
   1   9  -1  192.91   13.55   0
  -1   9   1  205.75   20.93   0
  -1  -9   1  207.97   18.36   0
   1   9  -1  212.11   23.87   0
   1  -9  -1  205.95   21.92   0
   1  -9  -1  200.22   15.53   0
  -1   9   1  206.80   16.27   0
  -1   9   1  190.31   20.10   0
   0   9   1 1122.88   28.02   0
   0   9  -1 1091.26   26.03   0
   0  -9  -1 1099.82   22.35   0
   0   9  -1 1151.67   30.07   0
   0  -9  -1 1113.39   31.16   0
   0   9  -1 1109.89   31.24   0
   0   9   1 1156.39   24.07   0
   0  -9   1 1053.85   25.49   0
   0  -9   1 1103.76   30.05   0
   0   9   1 1103.14   29.81   0
   0  -9  -1 1072.63   22.06   0
   0  -9   1 1097.35   33.85   0
   1  -9   1  495.06   27.70   0
   1  -9   1  486.99   19.60   0
   1   9   1  495.88   22.89   0
  -1  -9  -1  463.11   28.43   0
  -1   9  -1  523.98   26.00   0
  -1  -9  -1  489.77   21.44   0
  -1   9  -1  489.52   17.88   0
   1  -9   1  513.20   23.63   0
  -1  -9  -1  493.91   17.61   0
  -1   9  -1  482.33   20.93   0
   1   9   1  505.90   21.21   0
  -2  -9  -1  253.85   25.17   0
  -2   9  -1  244.96   16.56   0
   2   9   1  247.94   24.87   0
   2   9   1  239.88   16.79   0
   2  -9   1  247.03   17.79   0
  -2   9  -1  252.55   14.05   0
   2  -9   1  257.41   21.09   0
  -2  -9  -1  264.54   14.87   0
   2  -9   1  249.48   19.14   0
  -2   9  -1  266.94   22.07   0
  -2  -9  -1  256.77   21.29   0
  -3  -9  -1  151.40   18.58   0
  -3   9  -1  112.94   16.91   0
   3   9   1  107.42   15.03   0
  -3  -9  -1   99.16   20.45   0
   3  -9   1  112.35   15.70   0
   3  -9   1  116.93   19.50   0
  -3   9  -1  128.40   15.28   0
   3  -9   1  124.12   16.13   0
  -4  -9  -1   22.94   18.86   0
   4   9   1   16.81   13.34   0
  -4   9  -1   22.04   11.45   0
  -4   9  -1   17.72   13.85   0
   4  -9   1   20.06   13.51   0
   4  -9   1   28.54   14.81   0
   4   9   1   16.49   12.98   0
  -4  -9  -1   13.40   17.58   0
   4  -9   1   16.59   12.95   0
  -5  -9  -1  101.59   11.36   0
   5  -9   1  106.83   15.10   0
   5  -9   1  112.43   14.44   0
  -5  -9  -1  126.14   19.48   0
  -5   9  -1   97.89   11.67   0
   5   9   1  125.13   14.30   0
  -5   9  -1  114.58   13.37   0
   5   9   1  100.80   17.25   0
   6  -9   1  107.80   15.53   0
  -6   9  -1  112.13   13.77   0
   6   9   1  115.75   17.23   0
  -6  -9  -1  108.66   18.34   0
   6  -9   1  105.05   11.50   0
  -6  -9  -1  101.29   15.51   0
   6   9   1   88.55   13.31   0
   7   9   1  306.68   12.46   0
  -7  -9  -1  304.80   18.52   0
   7   9   1  348.13   14.29   0
   7  -9   1  290.66   12.02   0
   7  -9   1  316.36   12.55   0
  -7  -9  -1  315.97   11.40   0
   7  -9   1  309.86   15.75   0
  -7   9  -1  303.50   11.26   0
   8  -9   1  107.47   11.28   0
   8   9   1  108.68   13.69   0
  -8  -9  -1  111.95   17.87   0
  -8   9  -1  109.44   13.86   0
   8  -9   1  118.66   14.04   0
  -8  -9  -1  121.34    9.29   0
   8   9   1  106.01   14.86   0
   8  -9   1  122.98   14.27   0
  -9   9  -1   21.64    9.93   0
   9  -9   1   30.75   14.89   0
   9  -9   1   29.85   12.07   0
   9   9   1   18.47   12.99   0
   9  -9   1   20.61   10.45   0
   9   9   1   26.85   10.89   0
  -9  -9  -1   20.50   12.33   0
  -9  -9  -1   34.69   12.48   0
 -10  -9  -1   36.10   17.98   0
  10  -9   1   37.74   12.85   0
 -10  -9  -1   40.62    9.48   0
  10  -9   1   44.69   14.79   0
 -10   9  -1   23.29   14.54   0
  10   9   1   41.19   13.16   0
  10  -9   1   41.95   12.05   0
  10   9   1   40.19   10.39   0
  11   9   1   -0.88   15.87   0
 -11   9  -1   11.97   14.29   0
 -11  -9  -1    5.16   18.43   0
  11  -9   1    4.54   13.13   0
 -11  -9  -1    1.72   12.43   0
  11  -9   1    5.36   12.29   0
  11  -9   1   -7.16   10.53   0
  11   9   1   11.42   13.60   0
 -12  -9  -1   76.39   12.75   0
 -12  -9  -1   74.99   14.42   0
  12   9   1   73.74   10.38   0
  12  -9   1   77.00   10.97   0
 -12   9  -1   81.37   14.83   0
  12  -9   1   71.21   13.77   0
  12  -9   1   65.53   11.04   0
  12   9   1   72.67   12.05   0
  13  -9   1  132.28   15.22   0
 -13  -9  -1  147.06   12.94   0
  13  -9   1  133.59   14.56   0
 -13  -9  -1  153.41   20.21   0
  13   9   1  148.48   14.43   0
  13  -9   1  155.02   16.02   0
  13   9   1  122.30   17.14   0
 -13   9  -1  133.98   11.56   0
  14  -9   1   11.74   11.87   0
 -14   9  -1    4.84   15.90   0
  14  -9   1    7.42   16.04   0
 -14  -9  -1   19.19   21.00   0
  14   9   1    0.45   18.14   0
  14  -9   1    8.99   15.69   0
 -14  -9  -1    0.02   13.11   0
  14   9   1    2.74   14.82   0
  15  -9   1   17.59   12.73   0
  15  -9   1   20.70   20.34   0
 -15   9  -1    9.61   16.39   0
  15   9   1   17.52   19.60   0
  15   9   1   21.22   15.20   0
 -15  -9  -1   23.94   13.74   0
  15  -9   1   21.27   11.57   0
 -15  -9  -1   10.07   15.53   0
  16   9   1   -0.99   14.55   0
 -16  -9  -1   -6.20   16.77   0
  16  -9   1    2.60   12.12   0
 -16   9  -1   -4.11   12.34   0
  16  -9   1   -2.09   13.08   0
  16   9   1   -6.36   16.29   0
  16  -9   1   -0.52   17.25   0
 -16  -9  -1   -0.08   14.20   0
  16 -10  -1    1.61   17.26   0
 -16 -10   1   -6.63   14.15   0
  16 -10  -1   -2.21   12.96   0
  16 -10  -1    0.23   16.94   0
 -16 -10   1    2.07   16.27   0
  16  10  -1    9.24   16.38   0
 -16  10   1   -4.26   17.52   0
  16  10  -1    5.21   19.22   0
 -15 -10   1   -1.17    9.71   0
  15  10  -1    8.72   15.61   0
  15 -10  -1    0.90   16.29   0
  15  10  -1   14.11   17.02   0
  15 -10  -1    7.77   12.17   0
  15 -10  -1   -0.15   15.20   0
 -15  10   1    6.91   16.23   0
 -15 -10   1    8.30   15.09   0
  14  10  -1    1.47   14.85   0
  14  10  -1   11.06   11.71   0
  14 -10  -1    8.00   12.34   0
  14 -10  -1   12.24   14.38   0
 -14  10   1   15.93   15.77   0
  14 -10  -1   11.91   16.00   0
 -14 -10   1   15.88   20.46   0
 -14 -10   1    8.73   13.08   0
 -13 -10   1   58.29   13.04   0
 -13 -10   1   40.13   19.79   0
  13 -10  -1   44.15   16.06   0
 -13  10   1   52.28   15.74   0
  13  10  -1   44.37   11.92   0
  13 -10  -1   58.26   13.32   0
  13  10  -1   52.39   14.63   0
  13 -10  -1   58.45   11.88   0
  12 -10  -1  125.05   11.57   0
  12  10  -1  157.61   14.72   0
 -12 -10   1  139.57    9.50   0
  12 -10  -1  155.22   15.45   0
 -12  10   1  137.04   14.95   0
 -12 -10   1  120.56   19.23   0
  12  10  -1  127.12   11.43   0
  12 -10  -1  135.01   13.30   0
  11 -10  -1  139.95   11.39   0
  11  10  -1  124.42   14.11   0
  11  10  -1  138.27   14.88   0
 -11 -10   1  109.02   18.11   0
 -11 -10   1  148.31   12.67   0
  11 -10  -1  125.74   13.02   0
 -11  10   1  137.81   14.94   0
  11 -10  -1  126.30   11.63   0
  10 -10  -1   27.25   11.35   0
  10 -10  -1   26.05   10.84   0
  10 -10  -1   27.41   10.40   0
 -10 -10   1   25.94   17.08   0
 -10 -10   1   28.74   12.17   0
  10  10  -1   26.52   13.28   0
  10  10  -1   30.87   14.41   0
 -10  10   1   34.22   14.32   0
  -9 -10   1    2.87   16.61   0
   9 -10  -1   14.76   11.10   0
  -9 -10   1   13.85   13.03   0
   9 -10  -1    6.72   10.41   0
   9  10  -1    4.28   13.79   0
  -9  10   1   11.18   13.93   0
   9  10  -1    7.71   12.98   0
   9 -10  -1   17.12   13.90   0
  -8  10   1  189.64   13.87   0
  -8 -10   1  192.11   13.35   0
   8 -10  -1  199.33   10.65   0
   8  10  -1  183.47   14.16   0
   8  10  -1  210.98   13.54   0
   8 -10  -1  195.73   11.40   0
  -8 -10   1  164.32   17.13   0
   8 -10  -1  182.92   10.99   0
  -7 -10   1   15.17   15.83   0
  -7  10   1   15.97   10.37   0
  -7  10   1    7.35   13.37   0
   7  10  -1   27.28   14.23   0
   7 -10  -1   23.88   10.15   0
   7  10  -1   22.16   12.75   0
  -7 -10   1   20.02    9.25   0
   7 -10  -1   17.50   10.14   0
  -6  10   1   48.20   13.82   0
  -6  10   1   44.51   13.42   0
  -6 -10   1   44.43   16.50   0
   6  10  -1   56.67   14.55   0
  -6 -10   1   59.29   14.48   0
   6 -10  -1   47.77   14.34   0
   6  10  -1   50.59   16.30   0
   6 -10  -1   52.68    9.91   0
  -5  10   1    5.05   12.90   0
  -5 -10   1    8.56   14.80   0
   5  10  -1   14.77   13.18   0
   5 -10  -1    4.35   12.18   0
  -5  10   1    7.00   11.79   0
  -5 -10   1   13.50   20.40   0
   5  10  -1    6.91   10.59   0
   5 -10  -1   13.38   13.83   0
   4 -10  -1   41.17   12.89   0
  -4 -10   1   34.93   16.86   0
   4 -10  -1   35.04   14.29   0
   4  10  -1   43.43   11.09   0
  -4  10   1   38.68   13.27   0
   4  10  -1   35.12   15.80   0
  -4 -10   1   54.16   15.44   0
  -4  10   1   45.23   15.27   0
   3 -10  -1  429.25   13.38   0
  -3  10   1  417.95   15.69   0
   3  10  -1  409.96   18.64   0
  -3 -10   1  393.48   14.55   0
  -3  10   1  417.21   15.91   0
  -3 -10   1  419.86   25.90   0
   3 -10  -1  417.45   15.59   0
   3 -10  -1  416.46   16.33   0
  -2  10   1   -1.63   13.78   0
   2 -10  -1    2.70   16.55   0
   2  10  -1   12.10   19.15   0
  -2 -10   1    5.46   27.24   0
  -2 -10   1    2.52   20.20   0
   2  10  -1    8.62   13.86   0
  -2  10   1    3.92   15.62   0
  -2 -10   1    6.69   17.82   0
   2 -10  -1    7.26   15.59   0
   2 -10  -1    2.95   14.53   0
  -1  10   1   64.70   19.50   0
  -1 -10   1   47.19   20.12   0
  -1  10   1   60.30   13.48   0
  -1  10   1   53.64   15.01   0
  -1 -10   1   49.16   22.63   0
   1  10  -1   49.18   15.63   0
   1 -10  -1   53.84   19.21   0
   1 -10  -1   51.72   20.17   0
   1  10  -1   49.55   12.56   0
   1 -10  -1   45.04   14.33   0
   0 -10  -1  700.17   19.09   0
   0  10  -1  683.89   26.83   0
   0  10   1  669.35   20.69   0
   0  10   1  709.69   24.36   0
   0  10  -1  682.33   23.43   0
   0 -10   1  687.94   25.79   0
   0 -10   1  636.54   18.07   0
   0  10   1  762.58   21.22   0
   0 -10   1  652.97   29.22   0
   0 -10  -1  682.37   24.11   0
   0 -10  -1  659.79   27.20   0
   0  10  -1  733.12   25.48   0
  -1  10  -1  445.46   23.94   0
   1  10   1  434.08   19.34   0
  -1 -10  -1  443.40   16.68   0
   1 -10   1  439.16   19.14   0
   1 -10   1  444.69   26.60   0
  -1  10  -1  447.40   19.85   0
  -1  10  -1  457.36   17.50   0
  -1 -10  -1  424.14   20.81   0
   1 -10   1  447.91   22.32   0
  -1 -10  -1  409.02   26.22   0
   1  10   1  429.74   17.10   0
   2 -10   1 1265.51   22.69   0
   2  10   1 1196.87   21.36   0
  -2 -10  -1 1333.44   22.20   0
   2  10   1 1276.71   27.97   0
  -2  10  -1 1283.84   25.35   0
  -2  10  -1 1255.20   21.11   0
  -2 -10  -1 1201.36   28.56   0
   2 -10   1 1254.52   28.35   0
   2 -10   1 1218.84   22.46   0
  -2 -10  -1 1401.32   29.52   0
  -2  10  -1 1264.46   18.98   0
  -3 -10  -1    3.85   20.84   0
  -3  10  -1    4.41   16.86   0
   3  10   1   -2.98   13.93   0
   3  10   1    3.11   13.02   0
   3 -10   1    1.49   16.48   0
   3 -10   1    7.35   14.47   0
   3 -10   1   10.06   10.53   0
  -3 -10  -1    7.26   14.01   0
  -3  10  -1    0.75   13.41   0
   4  10   1    6.90   12.50   0
  -4  10  -1   10.94   13.31   0
  -4 -10  -1    9.38   17.64   0
   4 -10   1    1.64   14.24   0
   4 -10   1    2.49   14.23   0
  -4 -10  -1    2.52   17.77   0
   4 -10   1    5.82   13.22   0
  -4  10  -1    1.56   15.27   0
   5  10   1  140.30   14.17   0
   5 -10   1  133.27   10.54   0
  -5  10  -1  122.63   11.86   0
   5 -10   1  125.19   13.30   0
  -5 -10  -1  137.70   19.83   0
  -5 -10  -1  117.96   12.28   0
   5  10   1  120.90   12.94   0
  -5  10  -1  141.98   13.60   0
  -6 -10  -1    2.89   17.92   0
   6 -10   1    1.15   14.45   0
  -6 -10  -1   12.45   15.41   0
   6  10   1   -0.70   13.37   0
   6 -10   1    3.62   11.34   0
   6  10   1    8.71   12.00   0
  -6  10  -1    2.61   13.15   0
  -6  10  -1    5.66   13.56   0
  -7 -10  -1  171.19   17.89   0
   7  10   1  160.79   12.95   0
   7 -10   1  163.35   11.43   0
  -7 -10  -1  166.99   14.70   0
   7  10   1  161.85   16.67   0
   7 -10   1  149.91   13.83   0
   7 -10   1  176.12   14.75   0
  -7  10  -1  171.88   13.86   0
  -8  10  -1  459.61   14.65   0
  -8 -10  -1  470.86   14.73   0
   8 -10   1  468.01   15.91   0
   8  10   1  423.02   12.84   0
  -8 -10  -1  442.62   19.50   0
   8  10   1  463.21   13.92   0
   8 -10   1  411.82   13.28   0
   8 -10   1  443.09   14.38   0
  -9 -10  -1   45.83   13.02   0
  -9  10  -1   61.89   13.78   0
  -9 -10  -1   34.73   17.85   0
   9  10   1   48.30   12.81   0
   9 -10   1   43.28   10.85   0
   9 -10   1   50.59   10.29   0
   9  10   1   49.07   15.57   0
   9 -10   1   48.64   11.48   0
  10 -10   1  411.30   15.11   0
  10 -10   1  429.06   14.14   0
  10 -10   1  486.36   12.20   0
 -10  10  -1  460.83   12.10   0
 -10 -10  -1  446.77   19.04   0
  10  10   1  424.98   17.64   0
 -10 -10  -1  437.33   14.71   0
  10  10   1  476.66   15.01   0
  11  10   1   15.95   16.24   0
 -11  10  -1   12.08   10.20   0
 -11 -10  -1   15.97    9.19   0
  11 -10   1   12.88   14.81   0
  11 -10   1    8.30   12.62   0
  11  10   1   12.03   13.52   0
 -11 -10  -1   10.20   18.21   0
  11 -10   1    8.63   13.65   0
 -12  10  -1    6.13   10.39   0
  12 -10   1   -3.96   13.92   0
  12  10   1    1.83   13.85   0
  12 -10   1    3.06   16.46   0
  12  10   1    1.70   16.64   0
  12 -10   1  -15.06   15.85   0
 -12 -10  -1    5.80    9.32   0
 -12 -10  -1   -4.46   19.65   0
  13 -10   1   -0.71   14.32   0
 -13  10  -1    1.26   10.46   0
  13 -10   1    6.45   14.21   0
  13 -10   1    2.35   15.36   0
  13  10   1    7.24   14.43   0
  13  10   1   -0.64   17.06   0
 -13 -10  -1   13.31   20.50   0
 -13 -10  -1    0.31   12.63   0
 -14 -10  -1   22.18   21.54   0
  14 -10   1    3.11   11.24   0
  14 -10   1    5.71   12.10   0
  14  10   1   16.46   15.03   0
  14  10   1    5.78   18.94   0
 -14 -10  -1   13.53   13.09   0
 -14  10  -1   13.31   11.05   0
  14 -10   1    6.84   15.27   0
  15 -10   1   73.13   16.88   0
 -15  10  -1   82.18   16.77   0
  15  10   1   81.60   15.91   0
  15  10   1   77.79   19.49   0
  15 -10   1   69.06   21.04   0
 -15 -10  -1   85.65   23.13   0
 -15 -10  -1   82.60    9.72   0
  15 -10   1   68.98   15.94   0
  16 -10   1    9.90   18.46   0
 -16 -10  -1    4.36   10.31   0
  16 -10   1   14.95   17.62   0
  16 -10   1   12.09   15.68   0
 -16 -10  -1    7.57   16.34   0
  16  10   1    9.77   14.05   0
  16  10   1   11.36   15.87   0
 -16  10  -1   -9.13   17.30   0
  16 -11  -1   18.29   17.41   0
  16 -11  -1   21.35   14.01   0
  16  11  -1   17.51   16.19   0
  16  11  -1   26.28   19.86   0
 -16 -11   1   19.34   16.37   0
 -16 -11   1   28.47   14.85   0
  16 -11  -1   31.91   18.02   0
 -16  11   1   13.76   17.68   0
 -15 -11   1   34.44   13.75   0
 -15  11   1   28.68   11.81   0
  15 -11  -1   24.57   12.92   0
  15 -11  -1   16.60   15.86   0
  15  11  -1   23.26   15.77   0
 -15 -11   1   23.24   21.83   0
  15  11  -1   26.96   18.51   0
  15 -11  -1   19.58   16.79   0
 -14 -11   1   12.26   13.82   0
 -14 -11   1   10.89   20.57   0
  14 -11  -1   12.32   12.18   0
 -14  11   1   18.34   15.71   0
  14 -11  -1   27.03   15.95   0
  14 -11  -1   11.25   14.05   0
  14  11  -1   34.22   14.52   0
  14  11  -1   15.18   17.74   0
  13 -11  -1   21.62   12.04   0
 -13 -11   1   35.66   13.09   0
 -13  11   1   17.94   15.26   0
  13  11  -1   21.57   16.25   0
  13 -11  -1   20.57   15.78   0
 -13 -11   1   29.91   19.46   0
  13 -11  -1   24.65   13.64   0
  13  11  -1   12.65   14.32   0
  12 -11  -1   76.94   13.01   0
  12 -11  -1   81.71   10.83   0
 -12 -11   1   72.28   13.46   0
  12 -11  -1   76.85   11.88   0
  12  11  -1   86.24   15.66   0
 -12 -11   1   73.42   19.18   0
 -12  11   1   82.14   14.95   0
  12  11  -1   82.37   14.58   0
 -11 -11   1   67.02   17.83   0
 -11  11   1   74.04   14.62   0
 -11 -11   1   85.87    9.84   0
  11  11  -1   75.63   13.67   0
  11 -11  -1   76.87   11.88   0
  11  11  -1   82.01   15.28   0
  11 -11  -1   85.01   11.12   0
  11 -11  -1   96.50   12.68   0
  10 -11  -1 1677.85   19.37   0
  10 -11  -1 1450.43   16.63   0
  10  11  -1 1444.16   18.86   0
  10  11  -1 1590.52   19.80   0
 -10 -11   1 1505.28   14.86   0
 -10  11   1 1543.01   15.83   0
 -10 -11   1 1411.66   22.68   0
  10 -11  -1 1530.04   19.73   0
   9 -11  -1   10.16   10.51   0
  -9 -11   1   -4.01   16.64   0
   9 -11  -1    9.07   11.47   0
   9  11  -1    3.98    9.89   0
   9 -11  -1   13.32   14.12   0
  -9  11   1    6.66    9.73   0
  -9 -11   1   15.34    9.65   0
   9  11  -1    8.37   13.10   0
  -8 -11   1  184.11   16.26   0
   8 -11  -1  223.64   14.41   0
   8  11  -1  214.47   14.93   0
   8 -11  -1  216.81   11.82   0
  -8  11   1  218.39   13.83   0
  -8 -11   1  209.28   10.30   0
   8  11  -1  220.17   13.87   0
   8 -11  -1  188.61   10.90   0
  -7  11   1   11.31   10.40   0
  -7  11   1   17.11   12.73   0
   7 -11  -1   14.63   13.98   0
   7 -11  -1   18.56   10.65   0
   7  11  -1   14.53   13.64   0
   7  11  -1   14.57   12.49   0
  -7 -11   1   19.34   15.57   0
  -7 -11   1   30.53   13.47   0
  -6 -11   1   96.90   16.54   0
   6 -11  -1  117.62   14.81   0
  -6  11   1  121.68   11.70   0
  -6  11   1  112.60   10.18   0
   6  11  -1  118.92   15.09   0
   6 -11  -1  115.87   11.70   0
   6  11  -1  119.57   12.95   0
  -6 -11   1  128.10   14.53   0
  -5 -11   1  772.42   21.84   0
  -5 -11   1  879.57   18.51   0
   5 -11  -1  829.10   16.82   0
   5  11  -1  818.53   14.86   0
  -5  11   1  875.82   16.18   0
   5 -11  -1  881.26   17.13   0
   5  11  -1  929.58   18.91   0
  -5  11   1  849.55   16.52   0
  -4 -11   1  383.22   18.05   0
  -4  11   1  361.46   14.23   0
   4  11  -1  364.30   18.09   0
   4 -11  -1  361.54   14.68   0
  -4  11   1  371.41   15.66   0
  -4 -11   1  334.20   19.46   0
   4 -11  -1  370.73   16.07   0
   4 -11  -1  359.99   11.89   0
   4  11  -1  366.09   18.38   0
  -3 -11   1   50.45   24.69   0
   3 -11  -1   53.36   14.42   0
   3 -11  -1   53.16   10.09   0
  -3 -11   1   58.43   12.74   0
  -3  11   1   50.27   13.23   0
   3  11  -1   66.18   17.26   0
   3 -11  -1   61.34   14.43   0
  -3  11   1   62.20   13.65   0
  -2 -11   1  977.70   28.27   0
  -2 -11   1 1078.87   39.69   0
   2 -11  -1  953.36   19.40   0
   2 -11  -1  957.97   19.71   0
  -2 -11   1  863.39   18.82   0
   2  11  -1  896.19   17.67   0
   2  11  -1  926.60   18.70   0
  -2  11   1  983.67   20.64   0
  -2  11   1  927.26   19.06   0
   2 -11  -1  993.28   21.80   0
  -1  11   1  240.02   19.28   0
   1  11  -1  212.71   13.40   0
   1 -11  -1  232.11   19.00   0
  -1  11   1  253.27   20.77   0
   1  11  -1  251.75   16.71   0
  -1  11   1  227.71   15.72   0
   1 -11  -1  222.50   15.20   0
  -1 -11   1  221.70   22.51   0
   1 -11  -1  240.81   21.70   0
  -1 -11   1  265.73   17.50   0
   0  11   1  792.90   21.01   0
   0 -11   1  751.98   25.70   0
   0  11  -1  797.19   25.56   0
   0  11   1  742.25   25.18   0
   0  11   1  749.93   18.69   0
   0 -11   1  732.74   28.18   0
   0 -11  -1  730.39   21.23   0
   0 -11   1  701.51   21.33   0
   0 -11  -1  722.03   23.21   0
   0  11  -1  735.21   25.33   0
   0  11  -1  772.08   22.11   0
  -1  11  -1 1656.56   27.03   0
  -1 -11  -1 1694.49   25.78   0
  -1 -11  -1 1656.97   24.92   0
   1  11   1 1677.07   26.10   0
   1 -11   1 1662.38   22.14   0
   1 -11   1 1620.98   26.60   0
  -1 -11  -1 1711.18   26.67   0
  -1  11  -1 1666.22   22.04   0
   1  11   1 1776.55   29.52   0
   1 -11   1 1788.05   31.93   0
  -1  11  -1 1749.81   29.62   0
  -2  11  -1  487.29   24.11   0
  -2 -11  -1  465.19   24.31   0
   2 -11   1  471.37   20.75   0
   2  11   1  457.37   18.03   0
   2 -11   1  487.30   28.12   0
  -2  11  -1  479.57   16.77   0
  -2 -11  -1  486.46   16.66   0
   2 -11   1  478.44   19.19   0
   2  11   1  485.76   23.43   0
  -2  11  -1  500.53   18.93   0
  -3  11  -1  248.74   16.58   0
   3 -11   1  235.98   18.93   0
   3 -11   1  242.91   15.99   0
  -3  11  -1  266.40   14.44   0
   3 -11   1  251.39   15.68   0
   3  11   1  229.97   14.29   0
  -3 -11  -1  271.68   22.97   0
   3  11   1  250.85   20.84   0
  -3 -11  -1  216.63   20.44   0
  -4  11  -1  787.18   16.21   0
  -4 -11  -1  770.77   17.28   0
   4 -11   1  832.87   21.01   0
   4 -11   1  777.92   17.46   0
   4  11   1  797.69   21.90   0
   4 -11   1  772.23   16.83   0
  -4 -11  -1  841.53   24.69   0
  -4  11  -1  812.79   21.17   0
   5  11   1   78.25   12.64   0
   5 -11   1   70.57   13.53   0
   5 -11   1   78.07   14.05   0
   5 -11   1   62.48   13.53   0
  -5 -11  -1   73.74   12.33   0
  -5  11  -1   75.91   12.82   0
  -5  11  -1   74.06   11.85   0
   5  11   1   81.45   13.16   0
  -5 -11  -1   91.14   23.40   0
  -6 -11  -1    1.27   18.24   0
  -6  11  -1   14.53   13.44   0
   6 -11   1    7.39   11.56   0
  -6  11  -1    8.32   10.45   0
   6  11   1    7.71   12.77   0
  -6 -11  -1   21.46   15.41   0
   6 -11   1   -7.14   13.62   0
   6  11   1    5.49   16.59   0
  -7 -11  -1  305.73   18.66   0
   7 -11   1  284.23   13.18   0
   7 -11   1  312.50   12.71   0
  -7 -11  -1  314.44   15.61   0
   7 -11   1  289.69   11.21   0
  -7  11  -1  306.53   14.11   0
   7  11   1  307.75   13.64   0
   7  11   1  290.52   17.39   0
   8  11   1    8.78   11.74   0
   8 -11   1   13.85   13.77   0
   8  11   1   27.82   15.94   0
   8 -11   1   18.52   14.31   0
  -8  11  -1   16.97   13.10   0
  -8 -11  -1   14.18   17.99   0
   8 -11   1   18.04   11.15   0
  -8 -11  -1    9.90   13.37   0
   9  11   1  276.90   12.45   0
  -9  11  -1  289.92   14.61   0
   9  11   1  262.63   14.16   0
   9 -11   1  273.48   12.94   0
  -9 -11  -1  229.20   19.28   0
   9 -11   1  252.79   12.07   0
   9 -11   1  264.30   16.06   0
  -9 -11  -1  275.18   10.58   0
  10  11   1  909.95   16.00   0
  10  11   1 1003.96   16.76   0
 -10  11  -1 1005.08   17.26   0
  10 -11   1  967.13   19.35   0
 -10 -11  -1  930.02   22.39   0
  10 -11   1 1011.65   18.01   0
 -10 -11  -1  965.39   16.96   0
  10 -11   1  881.73   15.48   0
  11 -11   1   47.27   11.62   0
  11 -11   1   50.47   15.07   0
 -11 -11  -1   49.04   18.75   0
 -11 -11  -1   55.78   13.60   0
 -11  11  -1   50.45   10.40   0
  11 -11   1   47.96   12.51   0
  11  11   1   46.88   11.75   0
  11  11   1   58.12   13.28   0
  12  11   1  220.23   18.04   0
 -12  11  -1  249.66   11.14   0
 -12 -11  -1  224.67   10.35   0
  12 -11   1  234.05   15.83   0
  12 -11   1  216.25   12.41   0
  12  11   1  256.46   14.72   0
 -12 -11  -1  233.30   20.88   0
  12 -11   1  221.24   14.20   0
  13  11   1   57.01   12.30   0
  13 -11   1   60.07   17.83   0
 -13 -11  -1   67.14    9.78   0
 -13  11  -1   43.25   11.06   0
 -13 -11  -1   33.92   21.57   0
  13 -11   1   53.53   12.06   0
  13  11   1   59.88   10.58   0
  13 -11   1   68.35   11.25   0
  14 -11   1    2.81   16.69   0
  14 -11   1   -1.07   11.89   0
 -14  11  -1    7.52   11.53   0
 -14 -11  -1   -1.11    9.75   0
  14 -11   1    1.61   18.06   0
 -14 -11  -1    6.27   21.22   0
  14  11   1   -6.13   14.27   0
  14  11   1   -5.46   18.50   0
 -15 -11  -1   38.71   22.47   0
  15 -11   1   31.57   20.42   0
  15 -11   1   24.26   15.78   0
 -15 -11  -1   16.27   10.36   0
  15  11   1   27.95   19.79   0
  15 -11   1    5.66   16.81   0
 -15  11  -1   23.65   16.82   0
  15  11   1   24.41   14.64   0
  16 -11   1   52.33   13.78   0
  16 -11   1   60.09   18.59   0
  16  11   1   49.88   16.43   0
  16  11   1   32.74   15.09   0
 -16 -11  -1   48.97   15.11   0
 -16  11  -1   55.17   17.71   0
 -16 -11  -1   61.14   24.20   0
  16 -11   1   49.39   22.01   0
  16 -12  -1   10.56   17.39   0
  16  12  -1   -3.61   19.87   0
  16  12  -1    7.04   11.51   0
 -16 -12   1    5.92   22.40   0
  16 -12  -1    0.13   18.15   0
  16 -12  -1   10.29   13.84   0
 -16 -12   1   16.95   14.95   0
 -16  12   1   24.51   12.73   0
  15 -12  -1   10.74   12.44   0
  15 -12  -1   18.07   12.46   0
  15  12  -1    7.51   18.86   0
 -15 -12   1   14.96   21.20   0
  15  12  -1   -0.83   15.36   0
 -15  12   1    1.35   11.79   0
  15 -12  -1   -1.15   15.92   0
 -15 -12   1   12.16   14.32   0
 -14 -12   1   53.80   20.58   0
  14 -12  -1   59.95   14.70   0
  14  12  -1   46.94   18.12   0
 -14 -12   1   44.78    9.67   0
  14  12  -1   48.63   10.81   0
  14 -12  -1   47.58   11.91   0
 -14  12   1   40.69   11.44   0
  14 -12  -1   35.68   12.20   0
  13 -12  -1   76.25   11.22   0
  13  12  -1   75.45   16.21   0
  13  12  -1   86.32   14.75   0
 -13  12   1   79.80   15.38   0
 -13 -12   1   62.01   19.52   0
  13 -12  -1   78.22   14.15   0
 -13 -12   1   81.05   13.54   0
  13 -12  -1   72.05   14.85   0
  12 -12  -1  820.70   17.50   0
 -12 -12   1  763.88   21.52   0
 -12 -12   1  825.86   16.09   0
  12  12  -1  756.71   18.83   0
  12 -12  -1  744.21   14.79   0
  12 -12  -1  799.70   17.06   0
 -12  12   1  788.94   17.01   0
  12  12  -1  787.64   16.97   0
  11 -12  -1    5.78   11.89   0
  11 -12  -1    4.97   11.84   0
  11 -12  -1   -1.89   14.71   0
 -11 -12   1    6.39   17.47   0
 -11  12   1   16.60   14.27   0
 -11 -12   1   13.05   13.60   0
  11  12  -1   15.34   13.34   0
  11  12  -1    7.15   15.35   0
 -10 -12   1   15.16    9.56   0
  10  12  -1   10.46   13.42   0
  10  12  -1   20.52   10.88   0
 -10 -12   1   15.96   17.25   0
  10 -12  -1    6.97   14.23   0
  10 -12  -1   15.47   11.39   0
  10 -12  -1   12.31   13.32   0
 -10  12   1    7.02    9.45   0
  -9  12   1  296.40   14.66   0
  -9 -12   1  309.70   10.56   0
   9  12  -1  275.10   14.85   0
   9 -12  -1  294.19   12.36   0
   9 -12  -1  282.29   11.02   0
   9 -12  -1  328.23   13.02   0
  -9 -12   1  266.50   18.34   0
   9  12  -1  271.68   15.83   0
   8 -12  -1  522.67   13.88   0
  -8 -12   1  555.27   12.23   0
   8  12  -1  582.76   15.25   0
  -8 -12   1  517.48   18.98   0
   8  12  -1  514.76   13.09   0
  -8  12   1  581.93   14.97   0
   8 -12  -1  597.57   16.40   0
   7 -12  -1  117.21   14.37   0
  -7 -12   1   94.58   16.54   0
   7  12  -1  119.16   12.64   0
  -7  12   1  112.80   11.51   0
  -7  12   1  123.45   13.65   0
   7  12  -1  108.17   14.83   0
  -7 -12   1  134.69   14.15   0
   7 -12  -1  114.06   11.49   0
  -6 -12   1  441.90   18.85   0
   6  12  -1  515.01   17.62   0
  -6 -12   1  520.23   16.75   0
   6 -12  -1  525.16   15.86   0
  -6  12   1  495.99   13.88   0
   6  12  -1  519.84   16.85   0
  -6  12   1  501.15   14.60   0
   6 -12  -1  504.50   16.66   0
   5 -12  -1  161.35   13.33   0
   5 -12  -1  166.79   14.14   0
   5 -12  -1  180.25   13.87   0
   5  12  -1  178.48   16.19   0
   5  12  -1  176.28   16.41   0
  -5 -12   1  162.61   16.47   0
  -5  12   1  162.05   13.16   0
  -5  12   1  172.12    9.94   0
  -5 -12   1  151.70   20.65   0
  -4 -12   1  340.73   22.53   0
   4  12  -1  427.36   17.91   0
  -4  12   1  412.10   14.30   0
  -4 -12   1  424.29   18.56   0
   4 -12  -1  394.35   15.29   0
   4 -12  -1  443.88   16.31   0
   4 -12  -1  395.48   11.95   0
  -4  12   1  434.96   18.48   0
   3 -12  -1  109.93   10.83   0
  -3  12   1  103.03   15.33   0
   3  12  -1   96.49   13.03   0
   3 -12  -1  109.41   13.88   0
  -3  12   1  117.35   13.23   0
   3 -12  -1   97.33   16.28   0
   3  12  -1  102.61   17.57   0
  -3 -12   1   92.66   17.85   0
  -3 -12   1  110.83   25.74   0
   2  12  -1 1174.02   19.79   0
  -2 -12   1 1147.77   24.10   0
   2 -12  -1 1188.08   20.81   0
   2 -12  -1 1227.63   22.84   0
  -2  12   1 1222.86   21.88   0
  -2  12   1 1174.07   19.79   0
  -2 -12   1 1215.61   31.59   0
  -2 -12   1 1329.74   42.96   0
   2  12  -1 1162.02   18.93   0
   2 -12  -1 1164.16   20.26   0
   1 -12  -1 1284.03   23.17   0
   1 -12  -1 1368.58   26.03   0
  -1 -12   1 1217.78   18.09   0
  -1  12   1 1327.82   23.42   0
   1  12  -1 1296.19   22.10   0
  -1  12   1 1303.93   22.30   0
   1  12  -1 1244.03   22.02   0
   1 -12  -1 1236.87   21.39   0
  -1  12   1 1381.32   25.07   0
  -1 -12   1 1242.91   22.33   0
   0  12  -1 1773.29   33.04   0
   0  12  -1 1576.42   27.89   0
   0 -12   1 1488.87   20.13   0
   0 -12   1 1577.15   29.83   0
   0 -12  -1 1610.55   23.73   0
   0  12   1 1591.24   27.40   0
   0  12  -1 1599.46   24.72   0
   0  12   1 1651.97   25.52   0
   0 -12   1 1648.98   30.84   0
   0  12   1 1778.77   26.35   0
   0 -12  -1 1602.23   21.47   0
   1 -12   1   76.69   21.92   0
  -1 -12  -1   72.44   16.23   0
   1  12   1   89.79   18.36   0
   1 -12   1   71.37   18.72   0
  -1  12  -1   76.23   14.04   0
   1 -12   1   67.12   18.79   0
  -1 -12  -1   84.37   17.22   0
  -1  12  -1   77.42   13.39   0
   1  12   1   85.46   20.85   0
  -1  12  -1   78.93   19.69   0
  -1 -12  -1  110.28   21.91   0
   2 -12   1 3517.12   29.02   0
   2 -12   1 3671.35   31.95   0
  -2 -12  -1 3547.85   34.09   0
  -2 -12  -1 3826.37   34.36   0
  -2  12  -1 3680.56   34.74   0
   2 -12   1 3580.01   38.56   0
  -2  12  -1 3704.98   29.24   0
  -2  12  -1 3731.95   30.04   0
   2  12   1 3571.70   30.43   0
   2  12   1 3501.61   28.29   0
   3 -12   1  142.44   16.11   0
  -3  12  -1  145.57   14.78   0
  -3  12  -1  134.45   20.09   0
   3 -12   1  138.10   19.78   0
  -3 -12  -1  118.81   20.76   0
  -3 -12  -1  180.13   22.83   0
   3  12   1  137.56   14.18   0
   3 -12   1  138.16   15.57   0
   3  12   1  137.69   10.13   0
   4 -12   1  105.32   13.93   0
   4 -12   1  105.23   10.45   0
   4  12   1   98.61   12.45   0
  -4 -12  -1   83.94   19.08   0
  -4  12  -1  107.64   14.21   0
   4  12   1   91.81   19.55   0
  -4  12  -1  101.91   13.48   0
   4 -12   1  106.06   19.84   0
  -4 -12  -1  106.12   19.08   0
   5 -12   1   48.71   14.11   0
   5 -12   1   62.80   13.39   0
  -5 -12  -1   43.29   17.39   0
   5  12   1   45.83   17.35   0
  -5 -12  -1   60.09   23.71   0
  -5  12  -1   62.57   12.73   0
  -5  12  -1   47.77   12.31   0
   5 -12   1   63.30   13.91   0
   6  12   1  386.30   18.36   0
   6  12   1  433.53   14.61   0
  -6 -12  -1  408.83   17.35   0
  -6  12  -1  402.64   13.65   0
  -6 -12  -1  413.02   20.46   0
   6 -12   1  427.02   15.08   0
   6 -12   1  414.14   14.00   0
   6 -12   1  415.00   14.93   0
  -6  12  -1  437.04   14.11   0
  -7  12  -1   78.73   11.55   0
   7 -12   1   86.49   13.70   0
  -7 -12  -1   81.25   15.04   0
  -7 -12  -1   88.97   17.34   0
   7  12   1   80.71   11.81   0
   7 -12   1   86.55   14.27   0
  -7  12  -1   91.87    9.30   0
   7  12   1   87.18   12.34   0
  -8 -12  -1  620.83   16.38   0
   8 -12   1  661.81   16.58   0
  -8 -12  -1  618.95   20.29   0
   8 -12   1  590.22   17.17   0
   8 -12   1  640.44   17.18   0
   8  12   1  587.19   13.97   0
  -8  12  -1  662.25   12.51   0
   8  12   1  680.05   15.21   0
  -9 -12  -1   16.35   18.30   0
  -9 -12  -1   22.64    9.48   0
   9 -12   1   22.41   11.36   0
  -9  12  -1   28.88   13.27   0
   9 -12   1   22.68   13.80   0
   9 -12   1   30.37   14.46   0
   9  12   1   17.29   12.93   0
   9  12   1   25.91   16.17   0
  10  12   1  227.01   17.09   0
 -10  12  -1  275.46   14.61   0
  10 -12   1  269.66   15.57   0
 -10 -12  -1  280.04   19.50   0
  10 -12   1  239.34   13.61   0
  10  12   1  269.21   14.28   0
  10 -12   1  227.12   12.47   0
 -10 -12  -1  231.18   14.85   0
 -11 -12  -1  151.52   20.12   0
  11 -12   1  164.36   13.55   0
  11  12   1  163.25   17.21   0
 -11 -12  -1  167.40   14.12   0
 -11  12  -1  160.96   14.40   0
  11  12   1  141.64    9.78   0
  11 -12   1  159.89   12.37   0
  11 -12   1  150.61   11.56   0
  12 -12   1   12.78   12.81   0
  12  12   1    1.03   13.96   0
  12 -12   1    5.40   11.06   0
 -12  12  -1    5.59   10.43   0
  12  12   1   -3.88   17.17   0
 -12 -12  -1   11.71    9.56   0
  12 -12   1    6.07   13.96   0
 -12 -12  -1   -0.06   19.90   0
  13 -12   1    3.02   12.00   0
  13 -12   1    2.45   15.69   0
 -13 -12  -1   11.46   20.43   0
  13  12   1   12.26   17.65   0
 -13  12  -1    3.15   10.46   0
  13  12   1    6.05    9.69   0
 -13 -12  -1    9.29    9.51   0
  13 -12   1    2.06   14.26   0
  14 -12   1   28.17   16.71   0
  14  12   1   23.54   14.79   0
  14  12   1   16.16   13.41   0
  14 -12   1   22.43   12.43   0
  14 -12   1   11.87   18.72   0
 -14  12  -1   19.49   11.17   0
 -14 -12  -1   18.55   21.50   0
 -14 -12  -1   16.46    9.71   0
 -15  12  -1   54.90   12.42   0
  15  12   1   50.90   11.33   0
  15 -12   1   55.98   20.87   0
 -15 -12  -1   64.00   14.37   0
  15 -12   1   53.75   13.19   0
  15 -12   1   58.39   17.86   0
 -15 -12  -1   40.94   15.92   0
  15  12   1   51.81   14.11   0
 -16  12  -1   16.71   17.94   0
  16 -12   1   11.83   13.92   0
  16 -12   1   33.11   13.14   0
  16  12   1   24.10   16.16   0
 -16 -12  -1   32.54   14.99   0
  16  12   1    9.10   15.00   0
 -16 -12  -1   24.91   23.58   0
  16 -12   1   11.85   18.74   0
 -16 -13   1   75.19   15.80   0
 -16  13   1   59.78   17.58   0
 -16 -13   1   45.85   22.50   0
  16 -13  -1   58.73   14.52   0
  16 -13  -1   49.35   21.57   0
  16  13  -1   59.82   16.45   0
  16  13  -1   37.88   20.32   0
  16 -13  -1   60.35   13.44   0
  15  13  -1   -7.45   18.86   0
  15 -13  -1   -0.11   13.19   0
  15 -13  -1    9.09   12.63   0
 -15 -13   1  -10.64   20.91   0
 -15  13   1   -8.44   11.80   0
  15  13  -1    9.11   15.36   0
  15 -13  -1    5.22   15.83   0
 -15 -13   1    2.03   14.61   0
  14 -13  -1    3.83   12.63   0
 -14 -13   1    2.66   10.02   0
  14 -13  -1    6.59   11.78   0
  14 -13  -1   11.91   18.13   0
 -14 -13   1    4.76   20.26   0
  14  13  -1   19.40   15.05   0
 -14  13   1    4.91   11.58   0
  14  13  -1    9.12   17.42   0
  13 -13  -1   45.54   15.28   0
 -13 -13   1   49.20   14.15   0
 -13  13   1   48.65   15.29   0
 -13 -13   1   72.23   18.73   0
  13  13  -1   51.15   12.81   0
  13 -13  -1   51.85   12.48   0
  13 -13  -1   59.16   13.91   0
  13  13  -1   50.48   14.32   0
 -12 -13   1  152.97   14.39   0
  12  13  -1  144.27   17.06   0
  12 -13  -1  125.27   12.65   0
  12 -13  -1  154.78   15.84   0
  12 -13  -1  131.68   16.51   0
 -12  13   1  140.23   15.07   0
  12  13  -1  159.41   10.89   0
 -12 -13   1  131.05   19.18   0
  11 -13  -1  101.16   12.31   0
  11  13  -1   86.61   15.83   0
  11 -13  -1  106.82   12.73   0
 -11 -13   1   77.85   18.34   0
 -11 -13   1  110.08   14.32   0
  11 -13  -1  111.12   15.35   0
  11  13  -1  104.40   14.29   0
 -11  13   1  116.68   14.85   0
 -10 -13   1  834.69   21.50   0
  10 -13  -1  795.90   14.99   0
  10 -13  -1  873.40   17.59   0
  10 -13  -1  875.02   15.37   0
  10  13  -1  818.81   17.52   0
 -10  13   1  937.59   16.75   0
  10  13  -1  927.40   17.75   0
 -10 -13   1  845.22   12.96   0
  -9 -13   1   11.81    9.51   0
   9 -13  -1    0.88   11.37   0
   9  13  -1   12.90   12.66   0
   9 -13  -1    5.10   11.41   0
   9  13  -1    0.19   15.12   0
   9 -13  -1   11.81   13.97   0
  -9 -13   1    5.29   16.89   0
  -9  13   1    6.08   13.15   0
  -8 -13   1  293.04   11.37   0
   8 -13  -1  291.23   12.83   0
   8  13  -1  337.01   14.27   0
   8  13  -1  307.45   16.39   0
  -8  13   1  322.90   10.90   0
  -8  13   1  286.87   14.86   0
  -8 -13   1  285.48   21.26   0
   8 -13  -1  307.32   15.02   0
  -7  13   1  168.46    9.86   0
  -7 -13   1  152.80   17.17   0
   7 -13  -1  165.45   12.76   0
   7  13  -1  167.88   15.82   0
  -7  13   1  158.42   11.43   0
  -7 -13   1  176.14   15.34   0
   7  13  -1  176.51   14.04   0
   7 -13  -1  168.75   14.28   0
   6  13  -1   15.95   12.34   0
   6 -13  -1   21.74   13.69   0
  -6  13   1   16.61   11.35   0
  -6 -13   1   20.17   15.30   0
  -6 -13   1   11.28   15.97   0
   6 -13  -1   12.25   11.98   0
  -6  13   1   26.64   12.72   0
   6  13  -1   20.24   15.18   0
  -5 -13   1   77.01   16.56   0
   5 -13  -1   86.00   13.35   0
   5 -13  -1   77.41   13.63   0
   5 -13  -1   84.96    9.59   0
  -5 -13   1   92.73   15.99   0
  -5  13   1   85.17   12.88   0
  -5  13   1   87.11   12.42   0
   5  13  -1   83.80   16.37   0
   4  13  -1 2145.62   24.29   0
  -4  13   1 2159.76   21.25   0
  -4 -13   1 1985.75   34.95   0
   4 -13  -1 2144.50   21.86   0
  -4  13   1 2182.71   22.87   0
   4 -13  -1 2052.84   18.15   0
  -4 -13   1 2192.61   24.79   0
   4 -13  -1 2197.12   24.17   0
  -3  13   1   71.46   12.85   0
  -3 -13   1   72.73   17.70   0
   3 -13  -1   75.89   15.41   0
   3 -13  -1   83.08   14.58   0
  -3  13   1   95.18   15.18   0
  -3 -13   1   70.99   25.07   0
   3  13  -1   77.04    9.48   0
  -3 -13   1   83.00   16.68   0
   3  13  -1   85.52   17.65   0
   3 -13  -1   93.84   15.80   0
   2 -13  -1 2111.65   26.78   0
  -2 -13   1 2227.33   38.13   0
  -2 -13   1 1886.32   22.75   0
  -2  13   1 2168.78   26.16   0
  -2  13   1 2196.72   24.38   0
   2 -13  -1 2164.03   23.67   0
  -2 -13   1 2380.69   49.11   0
   2  13  -1 2049.27   22.38   0
   2  13  -1 2043.10   23.14   0
   2 -13  -1 2124.88   23.99   0
  -1  13   1 1049.16   22.90   0
   1  13  -1 1026.63   23.90   0
   1 -13  -1  997.21   19.60   0
   1 -13  -1 1010.13   24.23   0
   1  13  -1  993.76   21.44   0
  -1 -13   1 1009.19   25.19   0
  -1  13   1  992.08   22.26   0
   1 -13  -1  955.85   17.59   0
  -1 -13   1  992.93   20.53   0
  -1  13   1 1033.34   20.44   0
   0 -13   1  401.37   22.95   0
   0  13   1  440.67   17.96   0
   0 -13  -1  371.87   14.83   0
   0  13   1  385.54   20.81   0
   0  13  -1  388.75   21.19   0
   0 -13  -1  403.97   16.50   0
   0 -13   1  413.36   21.01   0
   0  13  -1  439.28   21.48   0
   0 -13   1  375.30   18.56   0
   0 -13  -1  356.36   16.82   0
   0  13  -1  382.55   19.46   0
   0  13   1  392.35   15.28   0
   1  13   1 1331.43   19.38   0
  -1 -13  -1 1337.29   22.56   0
   1 -13   1 1432.60   28.54   0
   1 -13   1 1323.00   24.06   0
  -1  13  -1 1351.74   25.42   0
  -1  13  -1 1459.09   26.39   0
  -1 -13  -1 1296.92   21.54   0
   1  13   1 1416.23   21.54   0
  -1 -13  -1 1387.15   26.53   0
   1 -13   1 1341.26   23.45   0
  -1  13  -1 1414.13   23.57   0
  -2  13  -1   66.93   14.27   0
   2  13   1   61.44   16.15   0
   2  13   1   79.01   19.89   0
  -2 -13  -1   75.29   12.74   0
  -2  13  -1   70.93   17.83   0
  -2 -13  -1   58.94   15.38   0
   2 -13   1   62.28   15.68   0
   2 -13   1   63.98   17.88   0
  -2  13  -1   74.56   17.10   0
   2 -13   1   61.94   25.68   0
  -3 -13  -1  431.30   17.43   0
   3 -13   1  417.43   13.48   0
  -3 -13  -1  415.71   22.10   0
  -3  13  -1  437.36   18.13   0
  -3  13  -1  395.05   15.53   0
   3 -13   1  442.70   21.32   0
   3  13   1  375.72   15.80   0
  -3 -13  -1  428.57   23.94   0
   3 -13   1  381.05   16.44   0
   3  13   1  413.72   22.05   0
   4 -13   1 1368.38   19.37   0
  -4 -13  -1 1260.32   23.64   0
  -4  13  -1 1356.54   18.30   0
  -4 -13  -1 1447.50   27.98   0
   4 -13   1 1338.97   20.15   0
  -4  13  -1 1389.93   21.12   0
   4  13   1 1250.55   14.91   0
   4  13   1 1324.81   19.78   0
   4 -13   1 1423.86   27.10   0
  -5  13  -1   70.03    9.12   0
  -5  13  -1   65.43   14.94   0
  -5 -13  -1   74.83   18.49   0
   5 -13   1   77.13   14.53   0
   5 -13   1   62.10    9.92   0
  -5 -13  -1   58.39   17.53   0
   5 -13   1   64.22   13.71   0
   5  13   1   81.27   17.64   0
  -6  13  -1  230.18   13.06   0
  -6 -13  -1  231.44   12.83   0
   6 -13   1  228.09   14.45   0
   6 -13   1  219.01   13.56   0
  -6  13  -1  224.86   14.86   0
   6  13   1  232.24   12.77   0
   6 -13   1  227.68   15.01   0
  -6 -13  -1  233.45   22.74   0
  -7  13  -1  343.85   13.83   0
   7  13   1  349.40   14.47   0
   7 -13   1  349.86   15.74   0
  -7 -13  -1  320.28   12.66   0
  -7 -13  -1  321.67   20.00   0
   7 -13   1  310.42   13.39   0
   7 -13   1  326.96   14.98   0
  -7  13  -1  321.26   15.85   0
   7  13   1  322.19   17.77   0
   8  13   1   20.20   12.72   0
  -8 -13  -1   27.10   14.58   0
  -8  13  -1   22.32   13.18   0
   8 -13   1   13.79   14.18   0
   8 -13   1   20.17   12.04   0
  -8 -13  -1   25.47   17.72   0
   8  13   1   21.60   16.28   0
   8 -13   1   22.88   11.31   0
  -9 -13  -1  411.60   15.05   0
   9 -13   1  388.21   13.82   0
  -9  13  -1  404.78   14.95   0
  -9 -13  -1  367.30   20.41   0
   9 -13   1  395.80   16.53   0
   9 -13   1  415.46   16.02   0
   9  13   1  390.57   14.36   0
   9  13   1  395.31   13.45   0
 -10  13  -1  590.16   12.38   0
  10 -13   1  543.07   14.81   0
 -10 -13  -1  595.12   21.03   0
  10  13   1  546.75   17.96   0
  10 -13   1  572.00   13.04   0
 -10 -13  -1  573.34   16.09   0
  10  13   1  610.79   15.63   0
  10 -13   1  571.06   17.61   0
  11 -13   1   26.76   14.28   0
  11  13   1   21.72   17.67   0
 -11 -13  -1   22.87   18.61   0
 -11 -13  -1   40.79   13.83   0
  11 -13   1   29.75   12.81   0
 -11  13  -1   19.66   14.10   0
  11 -13   1   26.66   10.98   0
  11  13   1   20.17   13.41   0
 -12 -13  -1  250.01   20.62   0
 -12  13  -1  248.10   15.66   0
  12 -13   1  215.39   17.01   0
  12 -13   1  251.26   16.53   0
 -12 -13  -1  228.09   10.83   0
  12  13   1  216.52   13.26   0
  12 -13   1  229.23   13.24   0
  12  13   1  240.08   10.88   0
 -13 -13  -1   85.78   10.42   0
  13 -13   1   71.29   18.23   0
 -13 -13  -1   95.92   20.59   0
  13  13   1   88.66   10.54   0
  13  13   1   70.38   18.28   0
  13 -13   1   86.41   17.04   0
 -13  13  -1   71.22   11.07   0
  13 -13   1   92.47   15.50   0
  14 -13   1    9.71   13.11   0
  14 -13   1   13.98   17.21   0
  14  13   1    5.26   14.90   0
 -14 -13  -1   17.28   20.82   0
  14  13   1   21.20   13.40   0
  14 -13   1   12.30   19.12   0
 -14  13  -1   29.48   11.42   0
 -14 -13  -1   17.13    9.95   0
 -15 -13  -1   32.74   15.02   0
  15 -13   1   19.13   13.66   0
 -15 -13  -1   26.66   22.21   0
  15 -13   1   17.39   16.81   0
 -15  13  -1   17.87   12.32   0
  15 -13   1   19.40   12.69   0
  15  13   1   30.51   15.25   0
  15  13   1   18.28   13.81   0
 -16  13  -1   26.77   17.58   0
  16 -13   1   28.55   18.90   0
 -16 -13  -1   40.36   23.01   0
  16 -13   1   30.63   17.60   0
  16  13   1   20.37   15.36   0
  16 -13   1   34.55   13.24   0
 -16 -13  -1   28.00   15.75   0
  16  13   1   26.56   16.38   0
 -16 -14   1    6.82   22.18   0
  16  14  -1   15.83   16.40   0
  16  14  -1    9.91   15.06   0
  16 -14  -1    7.29   14.95   0
  16 -14  -1   17.42   12.81   0
  16 -14  -1    8.16   21.17   0
 -16  14   1   15.20   17.74   0
 -15 -14   1   80.25   15.35   0
 -15 -14   1   87.57   21.06   0
  15  14  -1   82.39   19.50   0
 -15  14   1   71.15   17.49   0
  15 -14  -1   83.98   16.88   0
  15 -14  -1   79.88   18.18   0
  15 -14  -1   83.02   16.61   0
  15  14  -1   73.67   15.78   0
 -14 -14   1   17.19   19.74   0
  14 -14  -1   35.27   14.91   0
  14 -14  -1   29.57   16.50   0
 -14 -14   1   45.57   15.14   0
  14 -14  -1   34.01   16.35   0
  14  14  -1   31.80   14.94   0
  14  14  -1   31.83   13.46   0
 -14  14   1   32.80   10.95   0
 -13  14   1   -2.60   14.72   0
 -13 -14   1    5.47   19.36   0
 -13 -14   1    7.37   14.39   0
  13 -14  -1    6.33   12.75   0
  13 -14  -1    9.62   13.93   0
  13  14  -1    7.53   14.16   0
  13  14  -1   12.47   17.66   0
  13 -14  -1    5.76   15.96   0
  12  14  -1  383.33   17.78   0
 -12  14   1  396.57   12.25   0
  12  14  -1  455.42   15.55   0
 -12 -14   1  406.72   15.73   0
  12 -14  -1  364.51   14.14   0
  12 -14  -1  424.53   17.13   0
 -12 -14   1  369.97   20.10   0
  12 -14  -1  392.62   15.47   0
  11  14  -1   74.04   17.19   0
 -11 -14   1   56.30   16.93   0
 -11  14   1   66.30   14.67   0
  11  14  -1   52.05   13.34   0
  11 -14  -1   65.48   15.22   0
  11 -14  -1   61.82   12.28   0
  11 -14  -1   61.42   12.95   0
 -11 -14   1   79.03   10.90   0
  10 -14  -1  237.78   12.75   0
  10  14  -1  233.26   12.06   0
 -10 -14   1  213.67   10.52   0
 -10 -14   1  231.09   18.48   0
  10  14  -1  244.98   14.54   0
 -10  14   1  262.79   14.46   0
  10 -14  -1  240.90   11.33   0
  10 -14  -1  251.68   13.30   0
  -9  14   1  429.97   11.69   0
   9 -14  -1  476.71   13.76   0
   9  14  -1  449.44   12.50   0
   9  14  -1  441.84   14.40   0
   9 -14  -1  443.42   13.95   0
  -9 -14   1  450.62   12.13   0
   9 -14  -1  451.23   15.83   0
  -9 -14   1  420.76   18.12   0
  -8  14   1   18.70   11.26   0
   8  14  -1   19.97   15.81   0
   8  14  -1   34.00   12.46   0
   8 -14  -1   33.87   13.93   0
  -8 -14   1   20.10   10.26   0
   8 -14  -1   26.89   14.34   0
  -8  14   1   20.05   13.31   0
  -8 -14   1   27.31   16.02   0
   7 -14  -1   96.83   14.85   0
   7 -14  -1   99.30   13.82   0
  -7  14   1   86.84   11.86   0
   7  14  -1   93.84   13.11   0
  -7 -14   1   79.19   16.76   0
  -7 -14   1   87.63   11.29   0
   7  14  -1   92.52   15.98   0
  -7  14   1   87.14   12.96   0
  -6 -14   1  609.13   17.59   0
   6  14  -1  592.66   17.55   0
   6 -14  -1  616.84   16.04   0
   6 -14  -1  596.46   15.44   0
   6 -14  -1  576.49   11.08   0
   6  14  -1  657.48   18.78   0
  -6 -14   1  535.24   19.80   0
  -6  14   1  593.33   16.76   0
  -6  14   1  623.19   15.86   0
   5 -14  -1    9.05   12.92   0
   5 -14  -1   17.82   13.55   0
  -5  14   1   13.08   12.52   0
  -5 -14   1   10.89   19.65   0
  -5 -14   1    2.96   11.26   0
  -5  14   1   14.41   12.73   0
   5 -14  -1   13.30   16.01   0
   5  14  -1    8.95   11.30   0
  -4  14   1  937.80   16.57   0
   4 -14  -1  931.81   17.64   0
   4  14  -1  925.26   20.21   0
   4  14  -1  862.95   13.00   0
  -4 -14   1  839.75   29.94   0
  -4 -14   1  900.04   20.86   0
   4 -14  -1  929.88   17.20   0
   4 -14  -1  981.49   19.72   0
  -4  14   1  956.72   18.39   0
   3 -14  -1  628.36   17.78   0
  -3 -14   1  613.24   16.46   0
  -3 -14   1  656.14   22.13   0
  -3  14   1  632.25   16.24   0
  -3 -14   1  621.14   33.38   0
   3 -14  -1  612.68   16.39   0
   3  14  -1  593.05   16.30   0
   3  14  -1  657.48   20.78   0
   3 -14  -1  657.62   19.22   0
  -3  14   1  672.29   17.51   0
   2 -14  -1   34.29   16.86   0
  -2  14   1   50.96   14.02   0
   2 -14  -1   49.60   16.46   0
   2  14  -1   52.46   13.51   0
   2 -14  -1   52.62   14.33   0
  -2 -14   1   53.69   23.48   0
  -2 -14   1   53.10   19.59   0
  -2 -14   1   28.48   18.79   0
  -2  14   1   42.57   15.54   0
   2  14  -1   51.45   15.48   0
  -1 -14   1  643.13   19.24   0
   1 -14  -1  645.59   17.73   0
   1 -14  -1  661.47   20.59   0
  -1 -14   1  647.76   17.45   0
  -1  14   1  764.03   20.92   0
  -1  14   1  672.53   18.35   0
   1  14  -1  662.56   20.20   0
  -1  14   1  670.07   16.15   0
   1 -14  -1  685.67   17.47   0
   1  14  -1  671.73   21.85   0
   0  14  -1  304.33   14.83   0
   0  14   1  315.42   19.35   0
   0  14   1  296.11   19.68   0
   0  14  -1  318.22   14.42   0
   0 -14   1  341.69   19.90   0
   0 -14   1  294.48   13.82   0
   0 -14  -1  335.50   15.93   0
   0  14   1  343.56   20.78   0
   0 -14   1  296.69   21.06   0
   0 -14  -1  280.79   14.95   0
   0  14  -1  352.65   20.70   0
   0 -14  -1  289.75   14.03   0
   1  14   1   73.38   13.49   0
   1 -14   1   66.44   19.77   0
  -1 -14  -1   60.32   15.99   0
  -1 -14  -1   68.96   11.31   0
  -1  14  -1   54.72   18.62   0
  -1  14  -1   58.58   18.17   0
   1  14   1   60.13   17.44   0
   1 -14   1   56.15   18.86   0
   1 -14   1   49.17   18.64   0
  -1 -14  -1   74.35   14.49   0
  -1  14  -1   58.65   17.51   0
  -2  14  -1 1013.26   17.22   0
   2  14   1  956.30   16.69   0
   2 -14   1 1049.47   23.18   0
  -2  14  -1 1034.65   21.52   0
   2 -14   1  987.46   25.56   0
  -2  14  -1 1027.07   23.09   0
  -2 -14  -1 1055.56   19.86   0
   2 -14   1  996.79   21.30   0
   2  14   1 1024.50   23.40   0
  -2 -14  -1  953.02   24.04   0
  -3 -14  -1  466.61   21.85   0
  -3  14  -1  566.36   21.98   0
   3 -14   1  539.21   18.21   0
   3  14   1  505.30   16.61   0
  -3 -14  -1  546.30   24.71   0
   3  14   1  543.47   17.25   0
  -3 -14  -1  544.95   16.05   0
  -3  14  -1  533.90   16.17   0
   3 -14   1  533.77   17.52   0
   3 -14   1  560.86   26.25   0
   4 -14   1    3.71   13.77   0
  -4 -14  -1   11.04   13.40   0
   4  14   1    2.75   12.75   0
  -4  14  -1    9.18   12.42   0
   4 -14   1    3.34   16.37   0
  -4 -14  -1    6.44   21.80   0
  -4  14  -1   11.52   13.27   0
   4  14   1   12.11   18.64   0
   4 -14   1   12.30   14.95   0
   5  14   1  332.81   12.86   0
  -5 -14  -1  337.36   18.22   0
  -5  14  -1  359.35   14.22   0
  -5  14  -1  369.61   14.54   0
   5  14   1  353.06   18.76   0
   5 -14   1  358.60   16.79   0
  -5 -14  -1  373.32   23.87   0
   5 -14   1  341.50   11.55   0
   5 -14   1  347.36   15.82   0
   6 -14   1   42.78   12.94   0
  -6  14  -1   28.76   12.04   0
   6 -14   1   32.54   13.90   0
   6  14   1   44.24   16.77   0
  -6  14  -1   27.82   13.54   0
   6 -14   1   38.81   16.15   0
  -6 -14  -1   15.75   16.22   0
  -6 -14  -1   26.94   19.03   0
  -7 -14  -1   63.25   16.23   0
   7 -14   1   50.92   14.25   0
   7 -14   1   54.02   12.52   0
   7 -14   1   52.75   16.28   0
  -7 -14  -1   46.69   21.20   0
  -7  14  -1   52.72   11.83   0
  -7  14  -1   54.76   12.70   0
   7  14   1   47.03   12.25   0
   7  14   1   58.00   12.14   0
   8  14   1   53.06   12.51   0
   8 -14   1   46.83   14.59   0
   8  14   1   35.88   11.70   0
   8 -14   1   37.91   12.40   0
  -8 -14  -1   39.27   10.61   0
  -8 -14  -1   32.69   17.82   0
   8 -14   1   46.49   12.34   0
  -8  14  -1   56.70   13.96   0
   9  14   1   47.31   16.38   0
   9 -14   1   49.21   14.48   0
  -9 -14  -1   30.84   18.18   0
   9 -14   1   41.68   13.13   0
   9  14   1   45.27   12.87   0
  -9  14  -1   36.59    9.66   0
  -9 -14  -1   33.05   14.12   0
   9 -14   1   42.00    9.91   0
  10 -14   1   51.33   15.13   0
  10  14   1   75.14   13.19   0
  10  14   1   47.67   12.04   0
 -10  14  -1   63.97   14.02   0
  10 -14   1   47.74   12.08   0
 -10 -14  -1   44.11   14.19   0
  10 -14   1   68.16   10.96   0
 -10 -14  -1   60.07   19.02   0
 -11  14  -1  105.65   14.80   0
 -11 -14  -1   92.14   19.78   0
  11 -14   1  112.76   15.12   0
  11 -14   1  129.20   13.37   0
  11  14   1  113.95   12.68   0
  11 -14   1  117.08   16.08   0
 -11 -14  -1  114.70   10.79   0
  11  14   1  110.50   14.11   0
 -12  14  -1   -0.84   14.59   0
 -12 -14  -1    5.98    9.84   0
  12 -14   1    7.70   13.15   0
  12 -14   1    0.88   15.33   0
  12 -14   1    0.81   15.52   0
  12  14   1   11.22   18.28   0
 -12 -14  -1    2.35   20.05   0
  12  14   1    6.84   13.98   0
 -13  14  -1   18.70   10.91   0
  13  14   1   21.42    9.92   0
  13 -14   1   16.61   14.64   0
  13 -14   1   25.18   16.45   0
  13  14   1   23.10   18.27   0
 -13 -14  -1   23.17   19.83   0
 -13 -14  -1   22.17   10.46   0
  13 -14   1   21.55   16.11   0
  14  14   1   13.84   19.67   0
 -14 -14  -1   14.46   10.35   0
  14  14   1    9.87   14.82   0
  14 -14   1    0.46   17.22   0
  14 -14   1    0.61   15.42   0
 -14 -14  -1   18.91   20.68   0
 -14  14  -1    7.46   11.84   0
  14 -14   1    6.14   13.28   0
  15 -14   1    7.41   16.81   0
  15 -14   1   10.66   16.62   0
  15  14   1   -7.52   14.54   0
 -15 -14  -1    5.01   22.57   0
 -15 -14  -1    4.91   10.99   0
  15  14   1    2.58   16.01   0
 -15  14  -1    0.64   12.17   0
  15 -14   1    1.02   12.91   0
 -16 -14  -1    9.14   23.12   0
  16 -14   1    1.61   22.43   0
 -15  15   1  113.75   18.06   0
  15  15  -1  122.29   16.26   0
 -15 -15   1  105.23   11.52   0
 -15 -15   1  123.39   21.56   0
  15 -15  -1  108.29   14.65   0
  15 -15  -1   93.56   16.62   0
  15 -15  -1  114.10   19.01   0
  15  15  -1   87.41   14.31   0
 -14 -15   1   17.22   15.31   0
  14 -15  -1    2.14   15.36   0
  14  15  -1   13.96   14.85   0
  14  15  -1    8.45   13.16   0
  14 -15  -1    7.56   13.65   0
 -14  15   1    3.36   11.35   0
 -14 -15   1    6.00   19.56   0
  14 -15  -1    0.68   17.43   0
 -13 -15   1   93.51   14.98   0
  13 -15  -1  106.68   14.13   0
 -13  15   1   94.71   15.84   0
  13 -15  -1   95.72   16.30   0
 -13 -15   1  111.19   19.42   0
  13  15  -1   89.56   18.43   0
  13  15  -1   86.82   14.90   0
  13 -15  -1   89.05   16.52   0
  12 -15  -1   11.58   16.09   0
  12 -15  -1    5.42   15.22   0
 -12 -15   1   -3.20   10.25   0
 -12  15   1    5.73   10.69   0
  12  15  -1   14.47   11.88   0
 -12 -15   1   15.41   18.38   0
  12  15  -1    7.07   13.92   0
  12 -15  -1    5.19   15.73   0
  11  15  -1   45.72   13.35   0
 -11 -15   1   47.04   10.05   0
 -11  15   1   36.05   10.33   0
  11 -15  -1   39.90   12.67   0
 -11 -15   1   26.96   17.39   0
  11 -15  -1   45.29   15.29   0
  11  15  -1   39.24   17.28   0
  11 -15  -1   48.27   15.57   0
 -10 -15   1  161.41   14.71   0
  10  15  -1  185.44   14.07   0
 -10 -15   1  162.04   21.45   0
  10  15  -1  168.44   16.14   0
  10 -15  -1  149.06   12.81   0
 -10  15   1  179.32   10.88   0
  10 -15  -1  186.53   10.99   0
  10 -15  -1  160.49   12.94   0
  -9 -15   1   62.88   14.36   0
   9  15  -1   56.38   15.61   0
   9 -15  -1   67.46   13.81   0
   9  15  -1   83.12   12.81   0
  -9  15   1   68.63   14.06   0
   9 -15  -1   55.21   12.18   0
  -9 -15   1   81.99   16.50   0
   8  15  -1   71.35   11.34   0
   8 -15  -1   76.46   14.62   0
   8  15  -1   89.93   12.91   0
  -8 -15   1   72.21   16.36   0
  -8  15   1   92.75    9.88   0
  -8  15   1   71.48   12.22   0
  -8 -15   1   82.29   15.05   0
   8 -15  -1   65.78   15.82   0
   7 -15  -1  681.71   18.11   0
  -7 -15   1  625.77   20.04   0
   7  15  -1  621.91   14.06   0
   7  15  -1  697.28   16.37   0
   7 -15  -1  638.37   14.70   0
  -7 -15   1  632.40   13.86   0
  -7  15   1  656.61   15.04   0
  -7  15   1  646.94   14.59   0
   7 -15  -1  700.00   16.10   0
   6 -15  -1   25.18   12.84   0
   6 -15  -1   22.71   12.53   0
   6 -15  -1   26.82   14.41   0
  -6  15   1   27.27    8.99   0
  -6 -15   1   33.43   16.61   0
   6  15  -1   22.32   16.53   0
  -6 -15   1   22.14   16.26   0
  -6  15   1   27.51   11.76   0
   5  15  -1 1744.32   18.91   0
  -5 -15   1 1680.81   21.97   0
   5 -15  -1 1845.33   20.54   0
   5 -15  -1 1753.37   18.74   0
  -5  15   1 1821.20   19.34   0
  -5  15   1 1801.75   20.66   0
   5 -15  -1 1826.74   21.67   0
  -5 -15   1 1628.45   28.45   0
  -4  15   1  381.24   15.10   0
  -4  15   1  381.28   14.42   0
   4  15  -1  351.39   18.23   0
   4 -15  -1  365.43   16.62   0
  -4 -15   1  365.75   27.19   0
   4  15  -1  359.39   14.04   0
   4 -15  -1  394.41   15.35   0
  -4 -15   1  421.70   19.72   0
  -4 -15   1  337.40   18.15   0
   4 -15  -1  377.16   15.30   0
  -3  15   1   58.86   14.66   0
   3 -15  -1   53.73   13.54   0
  -3 -15   1   66.07   24.58   0
   3 -15  -1   56.50   15.68   0
   3  15  -1   35.63   17.34   0
   3 -15  -1   46.63   16.10   0
  -3  15   1   50.23   13.01   0
  -3 -15   1   59.25   16.72   0
   3  15  -1   54.09   13.95   0
  -3 -15   1   51.82   18.34   0
   2  15  -1  765.40   19.00   0
  -2  15   1  751.66   19.43   0
  -2 -15   1  780.67   26.98   0
  -2  15   1  788.41   18.15   0
  -2 -15   1  706.25   21.53   0
   2 -15  -1  760.08   18.07   0
  -2  15   1  750.18   15.59   0
   2 -15  -1  760.45   21.53   0
   2  15  -1  718.76   21.08   0
   2 -15  -1  765.84   19.48   0
  -2 -15   1  820.09   35.00   0
  -1  15   1  327.97   15.79   0
   1  15  -1  298.39   13.47   0
  -1  15   1  309.25   18.27   0
  -1 -15   1  309.28   21.14   0
   1 -15  -1  308.39   19.59   0
  -1  15   1  318.29   18.89   0
  -1 -15   1  287.40   14.97   0
   1  15  -1  312.70   18.93   0
   1 -15  -1  306.60   18.98   0
   1 -15  -1  306.13   15.39   0
  -1 -15   1  300.57   12.93   0
   0 -15   1  231.46   17.45   0
   0 -15   1  209.85   20.29   0
   0 -15  -1  263.26   17.66   0
   0 -15  -1  248.83   17.89   0
   0 -15   1  266.24   18.85   0
   0  15   1  279.74   16.67   0
   0  15  -1  289.75   19.43   0
   0  15  -1  257.28   18.54   0
   0  15   1  249.83   18.34   0
   0  15  -1  248.81   14.03   0
   0 -15  -1  234.91   19.54   0
   0  15   1  247.50   18.64   0
   1  15   1  310.32   14.57   0
  -1 -15  -1  283.40   14.99   0
   1 -15   1  342.14   21.64   0
  -1  15  -1  296.30   13.89   0
   1 -15   1  273.06   16.36   0
   1 -15   1  310.94   18.54   0
  -1  15  -1  308.62   14.96   0
  -1  15  -1  283.71   18.23   0
   1  15   1  278.92   18.43   0
  -1 -15  -1  312.93   21.43   0
  -1 -15  -1  291.51   16.96   0
  -2  15  -1   41.01   12.38   0
   2 -15   1   41.84   19.93   0
  -2 -15  -1   48.48   19.77   0
  -2  15  -1   37.96   17.90   0
   2  15   1   46.38   19.70   0
   2 -15   1   33.18   14.49   0
  -2  15  -1   33.55   16.62   0
   2  15   1   21.47   16.48   0
   2 -15   1   45.79   17.69   0
  -2 -15  -1   36.55   14.77   0
  -3  15  -1  826.24   23.14   0
   3 -15   1  782.77   19.33   0
  -3 -15  -1  799.32   22.41   0
  -3  15  -1  795.04   17.60   0
  -3 -15  -1  854.83   19.89   0
  -3 -15  -1  892.93   26.94   0
   3  15   1  811.52   22.81   0
   3 -15   1  797.78   23.31   0
   3 -15   1  756.98   17.78   0
   3  15   1  775.42   17.75   0
  -4  15  -1 1129.27   19.47   0
  -4 -15  -1  974.86   17.55   0
  -4  15  -1 1184.84   17.71   0
   4 -15   1 1102.30   18.72   0
   4 -15   1 1073.82   18.76   0
   4 -15   1 1056.66   22.51   0
  -4 -15  -1 1204.12   29.40   0
   4  15   1 1025.33   17.01   0
   4  15   1 1060.51   18.01   0
  -4 -15  -1 1175.96   19.42   0
  -5 -15  -1  245.77   20.28   0
   5 -15   1  242.35   15.58   0
  -5  15  -1  270.97   14.15   0
  -5 -15  -1  231.65   12.82   0
   5 -15   1  231.63   15.22   0
  -5  15  -1  260.24   14.21   0
   5  15   1  223.25   17.80   0
   5  15   1  244.96   13.18   0
   5 -15   1  254.43   20.06   0
  -6 -15  -1  141.08   12.95   0
   6  15   1  160.35   18.21   0
   6 -15   1  159.00   15.02   0
  -6  15  -1  163.41   13.28   0
  -6 -15  -1  162.66   19.43   0
  -6  15  -1  171.64   13.68   0
   6 -15   1  166.25   13.64   0
   6 -15   1  167.26   18.96   0
  -7 -15  -1  608.49   18.49   0
   7  15   1  589.85   19.17   0
  -7  15  -1  647.37   15.07   0
   7 -15   1  607.95   17.39   0
   7 -15   1  597.20   15.22   0
  -7  15  -1  599.62   15.14   0
   7 -15   1  627.92   16.35   0
  -7 -15  -1  617.55   25.50   0
   8 -15   1   34.88   15.33   0
   8 -15   1   43.38   16.08   0
  -8 -15  -1   37.86   18.23   0
   8 -15   1   31.01   12.59   0
   8  15   1   36.22   16.51   0
  -8  15  -1   41.71   13.24   0
   8  15   1   41.87   12.81   0
  -8  15  -1   35.05   11.53   0
  -8 -15  -1   40.40   15.79   0
  -9 -15  -1   79.14   14.64   0
  -9 -15  -1   68.42   18.24   0
  -9  15  -1   77.83   14.09   0
   9 -15   1   69.53   15.90   0
   9 -15   1   65.62   12.37   0
   9  15   1   68.74   13.00   0
   9 -15   1   60.35   11.24   0
   9 -15   1   74.36   12.17   0
   9  15   1   74.04   16.94   0
 -10 -15  -1  108.28   10.85   0
  10 -15   1   99.75   12.97   0
  10  15   1  117.62   13.09   0
 -10  15  -1  120.90   14.26   0
  10 -15   1  105.82   11.85   0
  10 -15   1  112.35   15.56   0
  10  15   1   93.08   17.21   0
 -10 -15  -1  112.14   18.99   0
  11 -15   1    6.66   12.74   0
 -11 -15  -1    3.44   18.92   0
  11  15   1   -2.38   17.52   0
 -11 -15  -1    2.73   14.41   0
  11 -15   1   16.10   15.09   0
  11  15   1    6.29   13.78   0
 -11  15  -1    9.18   10.17   0
  11 -15   1    7.01   12.22   0
 -12 -15  -1  126.92   15.39   0
  12  15   1  143.32   14.17   0
  12 -15   1  126.92   13.87   0
  12 -15   1  141.31   16.51   0
 -12 -15  -1  128.91   20.23   0
 -12  15  -1  140.87   15.26   0
  12  15   1  134.31   18.07   0
  12 -15   1  120.26   13.67   0
 -13 -15  -1   96.91   15.15   0
  13 -15   1  103.77   16.78   0
  13 -15   1   92.03   13.86   0
 -13 -15  -1   96.88   20.64   0
 -13  15  -1   89.50   15.65   0
  13 -15   1   94.31   18.49   0
  13  15   1   93.05   18.54   0
  13  15   1   96.06   14.79   0
  14  15   1   63.94   20.21   0
  14  15   1   66.14   15.38   0
  14 -15   1   59.42   12.70   0
  14 -15   1   64.61   15.95   0
 -14  15  -1   50.51   11.70   0
  14 -15   1   54.33   17.11   0
 -14 -15  -1   63.88   15.06   0
 -14 -15  -1   53.85   21.46   0
  15 -15   1  132.33   18.36   0
 -15 -15  -1  195.30   22.56   0
  15  15   1  133.03   15.13   0
  15 -15   1  138.99   18.23   0
  15 -15   1  149.88   13.72   0
 -15  15  -1  152.79   12.77   0
 -15 -15  -1  139.02   11.75   0
  15  15   1  163.71   16.28   0
  15  16  -1   18.47   15.66   0
 -15 -16   1   13.37   21.27   0
  15  16  -1   11.10   14.36   0
 -15  16   1   13.57   17.03   0
  15 -16  -1   31.31   18.23   0
  15 -16  -1   26.37   15.70   0
  15 -16  -1   23.08   18.08   0
 -15 -16   1   15.71   15.63   0
 -14  16   1   27.87   11.50   0
  14 -16  -1   32.77   17.34   0
  14 -16  -1   31.84   13.62   0
 -14 -16   1   22.93   19.68   0
  14  16  -1   29.60   15.22   0
 -14 -16   1   25.93   15.66   0
  14  16  -1   35.58   19.05   0
  14 -16  -1   24.48   14.98   0
  13 -16  -1   13.95   16.64   0
  13 -16  -1   20.31   16.19   0
 -13 -16   1   17.70   19.01   0
  13 -16  -1   20.73   13.07   0
  13  16  -1   17.93   14.53   0
 -13 -16   1   17.63   10.49   0
 -13  16   1    6.89   15.53   0
  13  16  -1   22.72   18.33   0
  12  16  -1   32.35   14.01   0
 -12 -16   1   37.59   18.46   0
  12 -16  -1   18.46   13.24   0
 -12 -16   1   17.87   10.89   0
  12 -16  -1   33.63   15.80   0
 -12  16   1   40.69   15.08   0
  12 -16  -1   27.09   13.34   0
  12  16  -1   17.04   17.03   0
 -11  16   1   49.09    9.80   0
 -11 -16   1   34.79   17.61   0
  11 -16  -1   56.52   15.65   0
  11  16  -1   49.23   14.11   0
 -11 -16   1   54.30   14.56   0
  11 -16  -1   52.47   13.14   0
  11 -16  -1   57.78   15.44   0
  11  16  -1   47.08   12.14   0
 -10 -16   1   37.28   14.53   0
  10  16  -1   29.83   13.43   0
  10 -16  -1   36.78   12.52   0
  10  16  -1   24.91   11.48   0
  10 -16  -1   40.06   10.69   0
  10 -16  -1   40.00   12.72   0
 -10 -16   1   31.65   16.29   0
 -10  16   1   35.61   13.76   0
  -9 -16   1   80.45   15.34   0
  -9  16   1   55.78   13.44   0
  -9 -16   1   56.35   16.58   0
   9  16  -1   57.98   12.86   0
   9 -16  -1   55.02    8.45   0
   9  16  -1   65.28   16.26   0
   9 -16  -1   68.88   12.73   0
   9 -16  -1   62.23   14.54   0
  -9  16   1   64.69   11.86   0
  -8  16   1   76.10   14.05   0
  -8 -16   1   75.90   15.66   0
   8 -16  -1   51.00   14.51   0
   8 -16  -1   65.28   15.74   0
  -8 -16   1   59.75   19.06   0
  -8  16   1   56.91   11.89   0
   8 -16  -1   54.58   12.62   0
   8  16  -1   60.40   15.97   0
   8  16  -1   65.12   12.44   0
  -7 -16   1   14.13   15.25   0
   7 -16  -1   10.07   12.96   0
   7  16  -1  -11.47   16.69   0
  -7  16   1    2.65   12.97   0
   7 -16  -1   12.29   13.88   0
  -7 -16   1    2.22   19.25   0
  -7  16   1    3.33   12.10   0
   7 -16  -1   12.64   12.47   0
   6  16  -1  125.39   12.21   0
   6 -16  -1  120.39   13.74   0
   6 -16  -1  119.61   14.25   0
  -6 -16   1  109.29   19.85   0
   6 -16  -1  123.71   16.99   0
  -6  16   1  113.87   13.11   0
  -6 -16   1  128.96   17.28   0
  -6  16   1  130.06   12.92   0
   5  16  -1  422.49   17.88   0
  -5 -16   1  411.30   22.81   0
  -5 -16   1  406.68   13.69   0
   5 -16  -1  428.14   14.87   0
   5  16  -1  395.54   10.13   0
   5 -16  -1  439.19   16.23   0
  -5  16   1  442.75   14.51   0
  -5  16   1  430.57   14.79   0
   5 -16  -1  445.62   15.24   0
  -4  16   1   98.20   14.03   0
   4 -16  -1  104.89   14.73   0
   4 -16  -1  114.79   14.30   0
   4  16  -1  111.40   12.88   0
  -4 -16   1  109.47   17.80   0
  -4 -16   1  114.84   24.82   0
   4  16  -1  108.44   12.93   0
   4 -16  -1  112.72   15.44   0
  -4  16   1  113.61   13.29   0
  -4 -16   1  119.77   15.84   0
  -3 -16   1 1339.52   22.77   0
   3  16  -1 1416.24   19.05   0
   3 -16  -1 1404.08   19.91   0
  -3  16   1 1407.51   19.22   0
   3 -16  -1 1449.24   22.84   0
   3  16  -1 1456.23   22.93   0
  -3  16   1 1508.74   21.49   0
   3 -16  -1 1439.20   19.65   0
  -3 -16   1 1536.36   31.79   0
  -3 -16   1 1531.97   43.10   0
   2  16  -1  396.38   19.41   0
  -2 -16   1  389.47   19.57   0
   2 -16  -1  419.12   18.38   0
   2  16  -1  391.78   17.27   0
  -2 -16   1  420.18   23.85   0
  -2 -16   1  435.81   30.84   0
  -2  16   1  403.95   13.73   0
   2 -16  -1  415.37   19.21   0
   2 -16  -1  391.01   13.63   0
  -2  16   1  438.03   15.78   0
  -2  16   1  418.07   17.52   0
  -1 -16   1  109.35   19.00   0
   1  16  -1  103.02   17.10   0
  -1  16   1   95.41   12.29   0
   1 -16  -1   90.55   12.60   0
  -1  16   1  113.91   14.13   0
   1  16  -1   83.49   17.56   0
  -1 -16   1   69.44   17.41   0
  -1  16   1   92.62   17.82   0
  -1 -16   1   90.15   11.91   0
   1 -16  -1   75.31   18.06   0
   1 -16  -1  100.88   13.70   0
   0  16   1  387.34   17.25   0
   0 -16   1  330.32   17.47   0
   0 -16   1  357.68   19.46   0
   0  16  -1  351.63   18.97   0
   0 -16  -1  355.49   19.77   0
   0 -16   1  375.45   19.32   0
   0  16  -1  369.53   18.51   0
   0  16   1  352.43   13.62   0
   0  16  -1  406.12   19.96   0
   0 -16  -1  350.48   17.82   0
   0 -16  -1  355.13   17.81   0
   0  16   1  373.58   19.17   0
  -1 -16  -1   10.80   16.10   0
  -1 -16  -1    9.64   14.88   0
  -1  16  -1    6.19   17.30   0
  -1  16  -1   10.64   16.10   0
   1 -16   1   13.40   17.00   0
   1  16   1    1.36   17.28   0
  -1  16  -1   27.00   16.60   0
  -1 -16  -1   13.76   18.83   0
   1 -16   1   14.39   16.78   0
   1  16   1   16.54   12.15   0
   1 -16   1   14.35   18.58   0
  -2  16  -1   19.47   11.49   0
   2 -16   1   23.50   13.74   0
   2  16   1   16.34   11.29   0
   2 -16   1   19.06   17.09   0
   2  16   1   15.56   12.65   0
  -2 -16  -1   15.56   13.72   0
  -2 -16  -1   24.81   14.73   0
   2 -16   1   17.68   19.02   0
  -2  16  -1   24.08   16.74   0
  -2  16  -1   27.99   12.73   0
   3 -16   1 1293.02   24.93   0
   3 -16   1 1278.90   20.09   0
  -3 -16  -1 1396.73   22.85   0
   3  16   1 1365.76   24.00   0
   3 -16   1 1325.34   20.18   0
  -3 -16  -1 1385.85   30.26   0
  -3  16  -1 1357.45   21.95   0
  -3 -16  -1 1257.48   23.45   0
  -3  16  -1 1320.22   18.96   0
   3  16   1 1279.73   19.67   0
   4  16   1    8.13   13.16   0
   4  16   1   -5.83   18.77   0
  -4 -16  -1   14.71   21.38   0
   4 -16   1    3.55   13.81   0
   4 -16   1   24.62   15.40   0
  -4 -16  -1   20.25   18.68   0
  -4 -16  -1   10.99   13.95   0
  -4  16  -1   13.42   12.50   0
  -4  16  -1    9.86   13.82   0
   4 -16   1   12.93   17.00   0
  -5  16  -1 1131.70   19.20   0
   5  16   1 1062.52   16.38   0
  -5 -16  -1 1002.03   20.70   0
   5  16   1 1040.15   21.10   0
  -5 -16  -1 1194.03   27.09   0
   5 -16   1 1092.64   17.84   0
   5 -16   1 1137.76   18.69   0
   5 -16   1 1068.59   22.42   0
  -5  16  -1 1173.07   17.35   0
   6  16   1  313.55   10.27   0
   6 -16   1  343.70   20.67   0
  -6  16  -1  344.96   14.07   0
   6  16   1  312.56   19.33   0
  -6  16  -1  335.36   17.29   0
  -6 -16  -1  291.90   18.22   0
   6 -16   1  337.66   15.00   0
   6 -16   1  338.39   15.38   0
  -6 -16  -1  328.74   21.36   0
  -7  16  -1  119.63   14.40   0
   7 -16   1  116.64   14.48   0
  -7  16  -1  134.74   13.48   0
  -7 -16  -1  119.21   17.10   0
  -7 -16  -1  123.25   22.27   0
   7 -16   1  115.11    9.75   0
   7 -16   1  115.89   17.66   0
   7  16   1  117.49   12.73   0
  -8  16  -1   65.89   13.48   0
  -8 -16  -1   68.34   15.64   0
  -8 -16  -1   49.93   17.57   0
   8  16   1   42.14   11.69   0
  -8  16  -1   50.51   11.53   0
   8 -16   1   41.48   12.53   0
   8 -16   1   57.63   15.14   0
   8 -16   1   57.97   13.42   0
  -9  16  -1  207.69   14.06   0
   9 -16   1  214.88   11.53   0
   9  16   1  216.86   14.12   0
  -9 -16  -1  185.36   11.81   0
   9  16   1  195.14   12.89   0
   9 -16   1  205.61   15.54   0
   9 -16   1  206.14   13.40   0
  -9 -16  -1  217.00   19.40   0
   9 -16   1  196.47   14.54   0
  10  16   1   29.53   17.11   0
  10  16   1   21.04   12.93   0
  10 -16   1   27.31   13.42   0
 -10 -16  -1   29.19   18.66   0
  10 -16   1   26.50   13.61   0
 -10 -16  -1   23.35   15.08   0
  10 -16   1   27.65   14.92   0
  10 -16   1   24.58   11.03   0
 -10  16  -1   24.24    9.75   0
  11  16   1   38.19   13.51   0
  11 -16   1   57.31   16.18   0
 -11  16  -1   57.76   14.30   0
 -11 -16  -1   55.77   18.91   0
  11 -16   1   52.48   15.39   0
  11  16   1   54.75   17.28   0
  11 -16   1   55.41   13.14   0
 -11 -16  -1   64.12   15.62   0
  11 -16   1   41.16   13.41   0
  12  16   1   -5.64   18.29   0
 -12 -16  -1   -5.61   15.50   0
 -12 -16  -1    4.00   19.61   0
 -12  16  -1    4.57   14.71   0
  12 -16   1    6.33   16.71   0
  12  16   1    7.06   14.02   0
  12 -16   1    6.65   16.46   0
  12 -16   1  -10.97   16.38   0
 -13  16  -1   77.42   14.95   0
 -13 -16  -1   55.16   20.14   0
  13  16   1   66.80   14.64   0
  13 -16   1   56.60   17.06   0
  13 -16   1   75.01   16.41   0
 -13 -16  -1   52.49   15.20   0
  13  16   1   55.39   13.36   0
  13 -16   1   57.24   18.34   0
  14  16   1   23.83   19.49   0
  14 -16   1   16.54   17.82   0
 -14  16  -1    7.33   11.41   0
  14  16   1   15.02   14.91   0
  14 -16   1   11.57   15.70   0
 -14 -16  -1   13.82   20.92   0
 -14 -16  -1    7.89   15.94   0
  14 -16   1   12.49   12.27   0
 -15 -16  -1   13.32   16.71   0
  15  16   1   19.35   15.87   0
  15 -16   1   13.73   17.93   0
  15 -16   1    7.51   20.36   0
 -15  16  -1   23.69   12.09   0
 -15 -16  -1   16.37   21.89   0
  15 -16   1    6.53   18.02   0
  15  16   1   28.53   14.45   0
 -15 -17   1   63.73   16.85   0
 -15 -17   1  112.44   21.20   0
 -15  17   1   70.41   17.40   0
  15 -17  -1  100.52   18.26   0
  15 -17  -1   81.50   15.39   0
  15  17  -1  100.41   19.80   0
  15 -17  -1   78.99   16.69   0
  15  17  -1   85.25   20.13   0
 -14 -17   1   13.73   19.42   0
  14  17  -1    6.67   15.01   0
  14 -17  -1    8.00   17.38   0
  14 -17  -1    8.13   17.87   0
  14  17  -1   21.28   19.64   0
  14 -17  -1   11.10   15.14   0
 -14  17   1   14.98   11.77   0
 -14 -17   1   22.31   15.34   0
  13  17  -1   27.95   12.82   0
  13 -17  -1   16.98   13.84   0
  13 -17  -1   23.73   14.12   0
 -13 -17   1   31.72   19.04   0
 -13 -17   1   17.71   10.90   0
  13 -17  -1   13.70   16.86   0
 -13  17   1   34.56   15.71   0
  13  17  -1   24.83   14.54   0
  12  17  -1    3.21   14.26   0
 -12 -17   1   -1.58   15.65   0
 -12 -17   1    3.62   18.29   0
  12 -17  -1   -6.30   15.83   0
  12  17  -1    6.25   17.06   0
 -12  17   1   11.66   14.88   0
  12 -17  -1    0.31   13.32   0
  12 -17  -1    7.85   16.74   0
  11  17  -1    9.94   13.45   0
 -11  17   1   22.50   14.18   0
  11 -17  -1   17.17   16.21   0
  11 -17  -1   17.99   15.12   0
 -11 -17   1   23.43   14.98   0
  11  17  -1   18.28   16.75   0
  11 -17  -1   12.27   12.78   0
 -11 -17   1   13.40   17.19   0
  10 -17  -1   43.40   13.01   0
 -10  17   1   47.63   14.09   0
  10 -17  -1   59.71   14.89   0
  10 -17  -1   31.05   16.42   0
  10  17  -1   31.44   16.29   0
  10  17  -1   44.55   13.16   0
 -10 -17   1   29.77   10.61   0
 -10 -17   1   46.25   20.73   0
  10 -17  -1   42.80   12.69   0
   9  17  -1    1.16   15.51   0
  -9  17   1    1.85   15.29   0
   9 -17  -1    0.60    8.73   0
   9 -17  -1    3.72   13.21   0
  -9 -17   1   12.07   16.00   0
   9  17  -1   -5.49   16.41   0
  -9 -17   1    0.74   10.86   0
  -9  17   1   -1.26   13.57   0
   9 -17  -1    2.75   10.10   0
   8  17  -1  178.44   16.54   0
   8 -17  -1  153.32   12.51   0
  -8  17   1  175.92   12.63   0
  -8 -17   1  173.07   16.98   0
  -8 -17   1  166.73   11.92   0
   8 -17  -1  173.47   13.80   0
  -8  17   1  179.18   10.25   0
   8 -17  -1  186.35   14.55   0
   7  17  -1   38.83   16.57   0
   7 -17  -1   48.60    9.58   0
   7 -17  -1   46.26   10.69   0
  -7  17   1   42.76   12.16   0
  -7  17   1   47.54   13.45   0
  -7 -17   1   42.92   18.97   0
   7 -17  -1   48.22   13.94   0
  -7 -17   1   41.65   11.33   0
   6  17  -1   34.60   16.84   0
  -6 -17   1   24.78   16.04   0
   6 -17  -1   15.00   13.82   0
   6 -17  -1   21.12   13.89   0
   6 -17  -1   23.92   13.72   0
   6  17  -1   26.66   12.20   0
  -6  17   1   26.92   12.63   0
  -6 -17   1   36.20   12.06   0
  -6  17   1   21.53   12.77   0
   5 -17  -1 1091.18   17.74   0
  -5 -17   1 1143.26   22.14   0
   5  17  -1  945.87   20.06   0
  -5  17   1 1059.46   16.67   0
   5 -17  -1 1035.09   19.68   0
  -5  17   1 1000.74   18.00   0
   5  17  -1  972.51   15.82   0
  -5 -17   1  892.00   20.24   0
   5 -17  -1  999.78   14.19   0
  -5 -17   1  986.57   30.15   0
  -4  17   1  143.08   14.89   0
   4 -17  -1  157.67   15.87   0
   4 -17  -1  158.19   14.60   0
  -4 -17   1  147.86   12.23   0
   4  17  -1  147.82   13.47   0
   4  17  -1  154.06   17.61   0
  -4 -17   1  146.83   17.87   0
  -4  17   1  149.87   13.03   0
   4 -17  -1  147.87   15.06   0
  -4 -17   1  144.86   24.39   0
   3 -17  -1  -12.91   14.75   0
  -3 -17   1    5.17   28.36   0
  -3  17   1   10.19   15.03   0
   3 -17  -1    7.62   13.19   0
  -3 -17   1    1.02   19.63   0
   3  17  -1   12.96   14.55   0
   3 -17  -1    6.95   16.45   0
  -3  17   1    5.02   12.42   0
  -3 -17   1   -9.83   17.54   0
   3  17  -1    9.22   11.73   0
   2 -17  -1   -2.96   15.80   0
  -2 -17   1   -2.91   17.35   0
  -2  17   1    2.45   12.88   0
   2 -17  -1   -1.93   18.37   0
   2  17  -1    1.64   17.85   0
   2  17  -1    7.53   15.79   0
  -2 -17   1    3.55   26.46   0
   2 -17  -1   -1.70   15.59   0
  -2  17   1    6.55   16.35   0
  -2  17   1   -0.31   16.30   0
  -2 -17   1    1.86   20.02   0
  -1 -17   1   13.60   18.73   0
   1  17  -1    0.48   16.02   0
   1 -17  -1   18.51   17.64   0
  -1 -17   1   13.03   17.59   0
   1 -17  -1    7.48   15.67   0
   1 -17  -1    5.95   16.80   0
  -1  17   1    5.77   17.13   0
   1  17  -1   22.00   17.29   0
  -1  17   1   17.05   16.49   0
  -1  17   1   14.19   13.02   0
   0 -17   1  243.74   19.18   0
   0 -17   1  235.93   16.50   0
   0  17   1  287.58   18.48   0
   0  17   1  248.01   17.47   0
   0  17  -1  248.01   17.46   0
   0 -17  -1  261.34   18.99   0
   0  17   1  270.37   17.76   0
   0  17  -1  276.92   19.45   0
   0  17  -1  256.77   18.36   0
   0 -17  -1  254.45   16.66   0
   0 -17   1  257.48   18.79   0
   0 -17  -1  254.52   16.83   0
  -1 -17  -1   20.49   14.61   0
   1 -17   1   17.24   16.11   0
  -1 -17  -1   18.75   15.20   0
  -1  17  -1   23.15   16.63   0
  -1  17  -1   26.40   11.61   0
   1  17   1   29.28   12.91   0
  -1 -17  -1   21.60   12.71   0
   1 -17   1   19.89   18.39   0
   1 -17   1   24.99   16.45   0
   1  17   1   17.83   16.66   0
  -1  17  -1   23.70   15.93   0
   2 -17   1    7.12   18.21   0
  -2 -17  -1    6.05   18.27   0
   2 -17   1   -1.58   13.44   0
  -2 -17  -1    2.87   14.56   0
   2 -17   1    2.62   11.55   0
  -2  17  -1   -1.95   11.42   0
   2  17   1    8.32   15.80   0
  -2  17  -1    1.06   12.68   0
  -2  17  -1    4.79   16.15   0
   2  17   1   -0.78   12.59   0
  -3  17  -1  152.97   13.16   0
  -3 -17  -1  178.87   22.14   0
  -3  17  -1  142.09   15.72   0
   3 -17   1  151.16   16.80   0
   3  17   1  151.83   11.10   0
   3  17   1  159.67   14.05   0
   3 -17   1  150.91   16.91   0
   3 -17   1  132.94   18.39   0
  -3 -17  -1  141.61   18.43   0
  -3 -17  -1  157.30   15.66   0
   4 -17   1   28.50   13.97   0
  -4 -17  -1   27.35   14.98   0
   4 -17   1   38.94   17.68   0
  -4  17  -1   40.32   13.82   0
  -4  17  -1   34.61   12.85   0
   4  17   1   25.07   18.62   0
  -4 -17  -1   26.32   18.10   0
  -4 -17  -1   30.92   23.01   0
   4  17   1   24.17   13.59   0
   4 -17   1   36.93   15.16   0
  -5 -17  -1    2.61   12.19   0
  -5  17  -1    9.63   12.63   0
   5  17   1   11.19   12.95   0
  -5  17  -1    9.77   15.63   0
   5 -17   1    3.29   20.02   0
   5 -17   1   12.83   14.61   0
   5 -17   1    1.00   13.83   0
  -5 -17  -1   -1.87   18.98   0
   5  17   1   -5.27   12.77   0
  -5 -17  -1   -5.80   18.01   0
   6  17   1  110.70   12.77   0
  -6  17  -1  105.60   13.14   0
  -6 -17  -1  116.99   18.21   0
   6 -17   1  119.80   16.09   0
   6 -17   1  113.23   14.09   0
  -6 -17  -1  112.63   17.53   0
  -6  17  -1  107.60   13.15   0
   6  17   1  121.04   12.80   0
   6 -17   1  117.38   14.51   0
  -7 -17  -1    5.26   16.95   0
   7  17   1   -0.75    8.96   0
   7  17   1    3.80   17.20   0
  -7 -17  -1    9.46   11.78   0
  -7  17  -1   11.11   12.51   0
   7 -17   1    6.40   14.40   0
   7 -17   1    5.73   14.66   0
   7 -17   1   13.44    9.08   0
  -7  17  -1    3.62   11.73   0
  -8 -17  -1   70.26   17.44   0
   8 -17   1   83.32   14.74   0
   8 -17   1   77.22   13.69   0
  -8 -17  -1   76.91   16.23   0
   8 -17   1   73.37   14.38   0
   8  17   1   70.79   17.11   0
  -8  17  -1   76.80   13.64   0
  -8  17  -1   72.46   11.95   0
  -9 -17  -1    9.11   18.29   0
   9 -17   1   23.88   15.05   0
   9  17   1    1.91   16.69   0
  -9 -17  -1   16.18   15.45   0
   9 -17   1   19.12   16.84   0
   9 -17   1   24.48   13.10   0
   9 -17   1   18.76   11.72   0
  -9  17  -1   18.80   13.69   0
  10 -17   1   35.29   14.20   0
  10 -17   1   44.71   15.23   0
  10  17   1   42.96   12.50   0
 -10  17  -1   47.15   14.42   0
  10 -17   1   30.87   10.86   0
 -10 -17  -1   42.37   22.92   0
 -10 -17  -1   30.56   15.90   0
  10 -17   1   38.29   13.94   0
 -11 -17  -1   72.24   22.97   0
  11 -17   1   81.99   15.67   0
  11 -17   1   63.98    9.72   0
  11  17   1   74.83   13.37   0
  11 -17   1   57.43   17.15   0
 -11 -17  -1   61.81   10.84   0
  11  17   1   64.99   17.36   0
  11 -17   1   61.57   13.19   0
 -11  17  -1   80.43   14.40   0
 -12 -17  -1   23.61   11.67   0
  12 -17   1   14.66   13.58   0
  12  17   1   20.81   17.94   0
  12 -17   1   25.18   16.43   0
  12 -17   1   13.76   14.04   0
  12  17   1   18.45   14.01   0
 -12  17  -1   15.63   10.72   0
  12 -17   1   21.30   13.98   0
 -12 -17  -1    4.93   19.01   0
  13 -17   1    8.77   18.03   0
 -13  17  -1    1.62   15.70   0
 -13 -17  -1   -1.78   16.27   0
 -13 -17  -1   11.48   19.91   0
  13 -17   1    3.86   18.12   0
  13 -17   1   11.04   14.16   0
  13  17   1    6.43   14.56   0
  13  17   1   13.41   13.91   0
  13 -17   1    5.08   17.00   0
 -14  17  -1   -0.45   16.03   0
  14  17   1   15.00   19.86   0
  14 -17   1   -1.93   12.47   0
  14 -17   1   -4.99   15.80   0
 -14 -17  -1    7.13   20.76   0
  14  17   1    1.78   14.87   0
 -14 -17  -1   -1.12   15.83   0
  14 -17   1   -1.41   14.56   0
  14 -17   1    0.52   18.06   0
  15 -17   1   60.74   19.96   0
  15 -17   1   68.75   21.83   0
  15  17   1   67.16   16.26   0
  15 -17   1   61.76   15.85   0
 -15 -17  -1   80.45   16.81   0
 -15  17  -1   71.53   11.82   0
  15 -17   1   36.44   18.24   0
  15  17   1   60.14   14.98   0
 -15 -17  -1   90.35   22.01   0
 -15  18   1    9.82   17.21   0
  15 -18  -1    2.35   10.78   0
  15 -18  -1    6.10   17.45   0
 -15 -18   1    2.37   20.62   0
  15 -18  -1    0.64   15.44   0
  15  18  -1    6.76   20.98   0
  15  18  -1   11.94   15.69   0
  15 -18  -1    0.34   20.25   0
 -15 -18   1   10.97   17.61   0
 -14 -18   1  138.82   20.51   0
 -14 -18   1  131.16   17.04   0
  14 -18  -1  149.53   16.01   0
  14 -18  -1  133.95   10.94   0
 -14  18   1  144.03   16.97   0
  14 -18  -1  123.43   18.08   0
  14 -18  -1  142.09   15.68   0
  14  18  -1  147.37   15.79   0
  14  18  -1  116.21   20.17   0
  13 -18  -1   -8.83   17.46   0
  13 -18  -1    0.52   14.37   0
 -13 -18   1    3.10   18.49   0
 -13  18   1   -0.82   16.32   0
  13  18  -1   -0.01   18.68   0
  13 -18  -1   -5.43   10.32   0
  13 -18  -1    1.20   17.34   0
 -13 -18   1   11.45   16.28   0
  13  18  -1    2.29   14.49   0
 -12  18   1   18.69   14.95   0
  12 -18  -1   24.79   13.63   0
 -12 -18   1   25.24   15.56   0
  12  18  -1   17.81   12.75   0
  12 -18  -1   25.11   14.39   0
  12 -18  -1   22.42   13.77   0
  12 -18  -1   38.14   15.91   0
 -12 -18   1   17.85   18.23   0
  12  18  -1   23.52   14.07   0
  11  18  -1    1.82   13.66   0
 -11  18   1   12.40   14.00   0
 -11 -18   1    7.66   17.39   0
 -11 -18   1    9.64   10.84   0
  11 -18  -1    6.33   15.70   0
  11 -18  -1    0.80   13.23   0
  11 -18  -1    5.92   13.50   0
  11 -18  -1   11.09   15.58   0
  11  18  -1   11.21   17.09   0
 -10  18   1   -0.74    9.94   0
  10 -18  -1    1.20   13.16   0
 -10 -18   1    7.12   15.01   0
  10  18  -1    0.80   13.58   0
  10 -18  -1   -7.67   14.94   0
 -10 -18   1    9.39   17.16   0
  10 -18  -1    0.86   12.45   0
  10  18  -1   12.18   16.11   0
  10 -18  -1    7.24   13.80   0
   9 -18  -1   10.41   13.73   0
   9 -18  -1   21.31    9.35   0
  -9 -18   1   23.55   15.43   0
  -9  18   1    7.74   12.25   0
  -9  18   1    7.75   13.78   0
   9 -18  -1   20.20   14.56   0
   9  18  -1   10.18   11.48   0
  -9 -18   1   14.30   16.01   0
   8 -18  -1   99.02   13.92   0
  -8  18   1   95.44   12.51   0
   8 -18  -1  111.69   14.60   0
  -8 -18   1   95.54   19.66   0
  -8 -18   1  105.25   16.52   0
  -8  18   1  108.96   13.56   0
   8  18  -1   96.59   16.79   0
   8 -18  -1   98.37   13.28   0
  -7 -18   1    4.16   16.46   0
   7 -18  -1    5.16    9.35   0
  -7  18   1    3.82   12.90   0
  -7 -18   1    8.35   15.41   0
   7  18  -1   21.50   16.16   0
   7 -18  -1   14.16   13.75   0
  -7  18   1   10.77   15.30   0
   7 -18  -1   11.84   14.26   0
   6 -18  -1  496.41   16.63   0
   6  18  -1  479.94   14.01   0
   6 -18  -1  507.06   15.06   0
  -6  18   1  525.06   14.80   0
  -6 -18   1  486.10   25.05   0
  -6 -18   1  481.71   18.39   0
  -6  18   1  516.10   15.43   0
   6 -18  -1  520.48   15.52   0
   6  18  -1  491.98   18.19   0
   5  18  -1   18.02   13.21   0
   5 -18  -1   17.32   14.51   0
   5 -18  -1   21.63   13.14   0
   5  18  -1   14.17   12.27   0
  -5 -18   1   17.80   21.48   0
  -5 -18   1   25.79   17.35   0
  -5  18   1   15.89   12.53   0
   5 -18  -1   21.18   14.74   0
  -5 -18   1   20.03   16.60   0
  -5  18   1    9.68   13.17   0
  -4 -18   1   97.58   17.34   0
  -4 -18   1  100.77   12.73   0
   4 -18  -1  101.62   15.72   0
   4 -18  -1  104.07   14.25   0
  -4  18   1   93.57   13.28   0
  -4  18   1  101.49   13.84   0
   4  18  -1  112.72   17.85   0
   4 -18  -1  101.56   15.45   0
  -4 -18   1   77.51   25.38   0
   4  18  -1   78.57   13.49   0
   3 -18  -1  171.54   11.67   0
  -3 -18   1  205.62   31.89   0
   3 -18  -1  199.07   13.76   0
  -3 -18   1  196.93   21.45   0
   3 -18  -1  183.76   18.68   0
  -3 -18   1  154.81   17.48   0
   3  18  -1  173.48   17.37   0
  -3  18   1  196.25   14.37   0
  -3  18   1  173.06   15.43   0
   3  18  -1  183.34   11.24   0
  -2 -18   1  136.75   28.23   0
   2  18  -1  127.78   16.06   0
   2 -18  -1  112.38   11.80   0
  -2 -18   1  103.90   12.39   0
   2  18  -1  129.64   17.78   0
   2 -18  -1  116.76   18.30   0
  -2 -18   1  138.17   21.88   0
  -2  18   1  133.32   16.17   0
  -2  18   1  115.62   17.18   0
   2 -18  -1  135.10   16.29   0
  -2  18   1  123.73   16.93   0
   1  18  -1  483.53   17.84   0
   1 -18  -1  526.40   15.63   0
  -1 -18   1  466.84   15.74   0
  -1  18   1  507.67   14.20   0
  -1  18   1  534.20   16.22   0
  -1  18   1  527.39   19.76   0
  -1 -18   1  541.40   24.07   0
   1  18  -1  490.02   19.27   0
   1 -18  -1  494.97   17.81   0
   1 -18  -1  458.69   20.29   0
   0 -18   1   52.37   17.48   0
   0  18  -1   51.91   17.26   0
   0  18   1   56.16   17.16   0
   0 -18   1   54.86   18.63   0
   0 -18  -1   58.22   17.46   0
   0  18   1   55.41   11.99   0
   0  18  -1   44.52   15.72   0
   0  18  -1   58.61   18.24   0
   0 -18  -1   50.83   15.49   0
   0  18   1   57.21   17.12   0
   0 -18   1   53.82   15.44   0
   0 -18  -1   52.99   15.90   0
  -1 -18  -1    5.02   17.55   0
   1 -18   1    0.46   16.22   0
   1  18   1   -2.48   16.24   0
  -1  18  -1    8.03   16.68   0
   1 -18   1   -3.97   15.13   0
  -1 -18  -1    0.83   14.80   0
  -1 -18  -1    1.94   14.49   0
  -1  18  -1    4.69   16.30   0
   1  18   1    1.81   15.66   0
   1 -18   1    1.23   18.83   0
  -1  18  -1    6.13   16.15   0
  -2 -18  -1   32.89   12.30   0
   2 -18   1   36.68   15.96   0
   2 -18   1   37.67   16.14   0
  -2 -18  -1   34.04   15.24   0
   2  18   1   38.12   16.83   0
   2  18   1   40.16   15.48   0
  -2  18  -1   33.37   13.27   0
  -2  18  -1   38.86   16.83   0
   2 -18   1   41.86   17.89   0
  -2  18  -1   44.58   16.03   0
  -3  18  -1   54.54   15.30   0
   3 -18   1   40.78   21.54   0
  -3 -18  -1   45.73   12.12   0
   3  18   1   52.26   15.14   0
  -3 -18  -1   50.78   14.84   0
  -3 -18  -1   52.74   22.16   0
   3 -18   1   48.29   13.15   0
   3 -18   1   50.69   16.00   0
  -3  18  -1   48.87   12.42   0
   3  18   1   50.30   17.55   0
  -4  18  -1    9.08   14.39   0
  -4 -18  -1    7.20   14.57   0
   4  18   1    2.77   12.78   0
  -4 -18  -1    5.45   21.97   0
  -4  18  -1    5.00   12.04   0
   4  18   1    6.91   14.24   0
   4 -18   1    0.60   10.86   0
  -4 -18  -1    8.38   12.83   0
   4 -18   1    8.84   12.83   0
   4 -18   1    9.69   17.64   0
   5  18   1  203.64   14.33   0
  -5 -18  -1  265.63   16.10   0
   5 -18   1  226.70   11.61   0
  -5 -18  -1  212.62   18.70   0
  -5  18  -1  245.77   13.89   0
   5 -18   1  214.92   17.41   0
   5 -18   1  254.57   14.70   0
  -5 -18  -1  264.53   23.88   0
   5  18   1  215.27   19.20   0
  -5  18  -1  237.94   15.14   0
  -6 -18  -1  305.78   18.50   0
  -6  18  -1  362.54   14.10   0
   6  18   1  329.81   14.22   0
   6 -18   1  379.83   15.07   0
   6 -18   1  349.92   15.24   0
  -6 -18  -1  357.35   23.78   0
   6  18   1  306.83   18.91   0
   6 -18   1  333.38   18.07   0
  -6  18  -1  349.19   17.26   0
  -7 -18  -1   73.09   17.38   0
  -7 -18  -1   81.25   17.34   0
   7  18   1   77.90   13.39   0
   7 -18   1   87.19   13.88   0
  -7  18  -1   86.12    9.41   0
   7 -18   1   76.05    9.72   0
  -7  18  -1   71.34   13.10   0
   7  18   1   65.48   17.49   0
   7 -18   1   74.51   19.84   0
  -8  18  -1   44.64   14.79   0
  -8 -18  -1   27.93   12.06   0
   8  18   1   38.52   17.29   0
   8 -18   1   34.62   13.50   0
   8 -18   1   42.16   18.45   0
  -8 -18  -1   39.14   17.29   0
  -8  18  -1   42.84   13.37   0
   8 -18   1   49.35   14.66   0
  -9 -18  -1   23.52   22.03   0
   9 -18   1   30.81   14.31   0
   9  18   1   21.62   16.90   0
   9 -18   1   26.18   13.62   0
  -9 -18  -1   34.27   16.18   0
  -9  18  -1   41.61   13.24   0
   9 -18   1   29.90   14.68   0
  10 -18   1   34.37   17.26   0
  10 -18   1   39.38    9.99   0
 -10  18  -1   42.14   10.20   0
 -10 -18  -1   27.84   15.58   0
 -10 -18  -1   26.48   17.78   0
  10 -18   1   35.26   15.49   0
  10  18   1   22.90   17.17   0
  10 -18   1   26.29   10.46   0
  11  18   1    6.48   12.99   0
  11 -18   1   13.08   13.23   0
 -11 -18  -1   21.11   16.22   0
 -11 -18  -1   13.46   18.30   0
  11 -18   1   24.02   15.48   0
  11 -18   1   10.45    9.77   0
 -11  18  -1    9.76    9.75   0
  11 -18   1   12.67   14.91   0
 -12 -18  -1   -1.14   16.21   0
 -12  18  -1   18.40   14.71   0
  12 -18   1    9.33   17.24   0
  12 -18   1   16.13    9.97   0
  12  18   1   -0.60   13.33   0
  12 -18   1   21.99   15.80   0
 -12 -18  -1   18.84   19.34   0
  12 -18   1    7.44   14.35   0
 -13 -18  -1    1.41   19.04   0
  13  18   1   -5.90   14.28   0
  13  18   1   13.50   19.59   0
 -13  18  -1   -8.96   15.88   0
 -13 -18  -1   12.89   15.81   0
  13 -18   1   20.68   16.72   0
  13 -18   1    5.27   15.01   0
  13 -18   1    4.30   14.46   0
  13 -18   1   10.20   18.49   0
  14  18   1   76.66   18.79   0
 -14 -18  -1   64.69   16.99   0
  14 -18   1   69.31   16.01   0
  14  18   1   66.66   20.66   0
 -14  18  -1   71.58   16.41   0
  14 -18   1   77.98   12.75   0
 -14 -18  -1   76.20   20.51   0
  14 -18   1   52.98   20.29   0
  15 -18   1   31.51   11.24   0
  15  18   1   46.48   21.16   0
  15 -18   1   36.10   20.70   0
 -15  18  -1   55.87   12.58   0
 -15 -18  -1   47.40   22.43   0
  15  18   1   41.68   16.22   0
  15 -18   1   33.93   18.74   0
  15 -18   1   31.05   21.86   0
 -15 -18  -1   47.93   12.17   0
  14 -19  -1    3.36   15.07   0
 -14 -19   1    0.53   17.36   0
 -14  19   1    4.80   16.45   0
  14 -19  -1   -0.62   20.17   0
 -14 -19   1  -16.92   19.62   0
  14  19  -1   11.87   13.70   0
  14 -19  -1    6.50   15.20   0
  14  19  -1    4.06   18.67   0
  14 -19  -1   -4.11   11.94   0
  13 -19  -1   13.40    9.99   0
 -13 -19   1   23.36   11.80   0
 -13  19   1    5.70   11.26   0
 -13 -19   1   23.76   18.80   0
  13 -19  -1   16.19   14.66   0
  13 -19  -1   14.94   11.73   0
  13  19  -1   16.14   14.73   0
  13 -19  -1   14.49   14.89   0
  13  19  -1   21.08   19.07   0
 -12  19   1    2.62   15.05   0
  12 -19  -1  -11.14   14.61   0
  12  19  -1    0.46   12.63   0
  12 -19  -1    2.29   14.41   0
 -12 -19   1   -1.97   16.17   0
  12  19  -1   -0.56   14.03   0
  12 -19  -1  -11.09   15.54   0
  12 -19  -1    4.97   16.37   0
 -12 -19   1    4.53   16.97   0
 -11 -19   1   -7.78   15.77   0
 -11  19   1   -1.04   10.01   0
 -11 -19   1   -5.89   16.83   0
  11 -19  -1    0.32   14.58   0
  11  19  -1    1.09   11.75   0
  11 -19  -1   -2.50   13.04   0
  11 -19  -1   -4.24   15.06   0
  11 -19  -1    0.15   13.72   0
 -10 -19   1   51.91   11.67   0
  10 -19  -1   48.51   14.42   0
  10 -19  -1   47.13   14.87   0
  10  19  -1   51.29   17.07   0
  10 -19  -1   56.39   13.62   0
 -10 -19   1   51.32   16.47   0
 -10  19   1   60.12   14.18   0
  -9 -19   1   47.90   11.61   0
  -9  19   1   45.06   12.65   0
   9  19  -1   52.49   16.50   0
   9 -19  -1   49.99   14.38   0
   9 -19  -1   70.30   14.48   0
  -9 -19   1   59.06   15.92   0
   9 -19  -1   52.79   13.59   0
  -9  19   1   56.52    9.62   0
  -8  19   1   -5.09   13.02   0
  -8  19   1    1.92   13.37   0
  -8 -19   1    5.39   16.07   0
   8 -19  -1    4.80    9.65   0
   8  19  -1   27.49   16.47   0
  -8 -19   1    4.73   18.59   0
   8 -19  -1   -3.30   13.19   0
   8 -19  -1    4.18   13.69   0
  -7 -19   1  205.09   16.37   0
   7 -19  -1  209.95   10.54   0
   7 -19  -1  216.96   14.66   0
  -7  19   1  216.47   13.46   0
   7 -19  -1  219.19   15.23   0
  -7 -19   1  224.50   20.88   0
   7  19  -1  190.36   12.40   0
   7  19  -1  207.74   17.47   0
  -7  19   1  226.63   13.20   0
   6  19  -1   58.22   12.12   0
   6 -19  -1   56.30   14.08   0
  -6  19   1   78.16   16.33   0
   6 -19  -1   62.81   15.41   0
  -6  19   1   56.19   12.59   0
  -6 -19   1   78.59   15.39   0
   6  19  -1   63.11   17.23   0
  -6 -19   1   75.51   22.41   0
  -6 -19   1   68.59   16.60   0
   6 -19  -1   67.60    9.47   0
  -5  19   1   29.94   14.25   0
  -5 -19   1   34.43   21.87   0
  -5 -19   1   32.92   17.11   0
   5 -19  -1   45.30   16.25   0
   5 -19  -1   43.72   14.59   0
   5 -19  -1   32.30   13.31   0
   5  19  -1   34.75   13.08   0
  -5 -19   1   35.34   16.26   0
  -5  19   1   36.38   12.78   0
   5  19  -1   39.18   16.97   0
  -4  19   1  347.49   14.14   0
  -4 -19   1  315.25   13.92   0
   4 -19  -1  337.41   14.54   0
  -4  19   1  335.26   15.38   0
  -4 -19   1  346.98   22.15   0
   4  19  -1  346.03   15.49   0
   4  19  -1  327.33   13.86   0
   4 -19  -1  348.14   17.65   0
  -4 -19   1  327.89   27.59   0
   4 -19  -1  318.82   16.44   0
  -3  19   1    1.79   15.83   0
   3 -19  -1   12.74   18.43   0
  -3 -19   1   14.29   16.27   0
  -3 -19   1    9.69   21.21   0
   3  19  -1    7.61   11.72   0
  -3  19   1   10.08   12.76   0
   3  19  -1   -0.40   15.18   0
   3 -19  -1   15.13   13.12   0
  -3 -19   1    8.10   28.51   0
[truncated: 4,634,585 more chars]
