# Supplementary material for: Understanding of multimetallic cluster growth
Source: Nat Commun. 2016 Jan 25;7:10480. doi: 10.1038/ncomms10480 (PMC4737759; doi:10.1038/ncomms10480)
Supplement: Supplementary Data 4 — CIF of compound 4 [file ncomms10480-s5.cif]

data_global


     #  Person making the deposition:

_publ_contact_author
;
Massa, W.

Fachbereich Chemie der Philipps-Universit\"at
Hans-Meerwein-Str.
D-35043 Marburg, Germany
;
_publ_contact_author_phone  +6421-13197
_publ_contact_author_email
'massa@chemie.uni-marburg.de'

_publ_requested_journal     'Nature Chemistry'

_publ_section_title
;
"Inorganic Retro-Synthesis": Elucidation of Multimetallic Cluster Formation by
Convergence of Experiment and a Modified Genetic Algorithm Study
;
loop_
_publ_author_name
_publ_author_address
'Mitzinger, Stefan'
;
Fachbereich Chemie der Philipps-Universit\"at
Hans-Meerwein-Str.
D-35043 Marburg, Germany
;
'Broeckaerdt, Lies'
;
Fachbereich Chemie der Philipps-Universit\"at
Hans-Meerwein-Str.
D-35043 Marburg, Germany
and
Institut f\"ur Nanotechnologie
Karlsruher Institut f\"ur Technologie (KIT)
Hermann-von-Helmholtz-Platz 1
D-76344 Eggenstein-Leopoldshafen, Germany
;
'Massa, Werner'
;
Fachbereich Chemie der Philipps-Universit\"at 
and Wissenschaftliches Zentrum f�r Materialwissenschaften, 
Hans-Meerwein-Str. 4
D-35043 Marburg, Germany
;
'Weigend, Florian'
;
Institut f\"ur Nanotechnologie
Karlsruher Institut f\"ur Technologie (KIT)
Hermann-von-Helmholtz-Platz 1
D-76344 Eggenstein-Leopoldshafen, Germany
;
'Dehnen, Stefanie'
;
Fachbereich Chemie der Philipps-Universit\"at
Hans-Meerwein-Str.
D-35043 Marburg, Germany
;


    # Original CIF-file
    # Structure code in the paper: 4
 
data_shelx
 
_audit_creation_method            SHELXL-2013
_chemical_name_systematic
;
 ?
;
_chemical_name_common             ?
_chemical_melting_point           ?
_chemical_formula_moiety  
;
5(C18 H36 K N2 O6), C20 H44 K N4 O6, 1.21(Ge8 As4 Ta), 
0.79(Ge8 As6 Ta), C2 H8 N2'
;
_chemical_formula_sum
 'C56 H116 As4.79 Ge8 K3 N8 O18 Ta' 
_chemical_formula_weight          2427.40

loop_
 _atom_type_symbol
 _atom_type_description
 _atom_type_scat_dispersion_real
 _atom_type_scat_dispersion_imag
 _atom_type_scat_source
 'C'  'C'   0.0033   0.0016
 'International Tables Vol C Tables 4.2.6.8 and 6.1.1.4'
 'H'  'H'   0.0000   0.0000
 'International Tables Vol C Tables 4.2.6.8 and 6.1.1.4'
 'N'  'N'   0.0061   0.0033
 'International Tables Vol C Tables 4.2.6.8 and 6.1.1.4'
 'O'  'O'   0.0106   0.0060
 'International Tables Vol C Tables 4.2.6.8 and 6.1.1.4'
 'K'  'K'   0.2009   0.2494
 'International Tables Vol C Tables 4.2.6.8 and 6.1.1.4'
 'Ge'  'Ge'   0.1547   1.8001
 'International Tables Vol C Tables 4.2.6.8 and 6.1.1.4'
 'As'  'As'   0.0499   2.0058
 'International Tables Vol C Tables 4.2.6.8 and 6.1.1.4'
 'Ta'  'Ta'  -0.7052   6.5227
 'International Tables Vol C Tables 4.2.6.8 and 6.1.1.4'
 
_space_group_crystal_system       triclinic
_space_group_IT_number            2
_space_group_name_H-M_alt         'P -1'
_space_group_name_Hall            '-P 1'
 
_shelx_space_group_comment
;
The symmetry employed for this shelxl refinement is uniquely defined
by the following loop, which should always be used as a source of
symmetry information in preference to the above space-group names.
They are only intended as comments.
;
 
loop_
 _space_group_symop_operation_xyz
 'x, y, z'
 '-x, -y, -z'
 
_cell_length_a                    16.6082(5)
_cell_length_b                    22.6960(8)
_cell_length_c                    23.9068(8)
_cell_angle_alpha                 94.960(3)
_cell_angle_beta                  94.036(3)
_cell_angle_gamma                 91.402(3)
_cell_volume                      8951.2(5)
_cell_formula_units_Z             4
_cell_measurement_temperature     100(2)
_cell_measurement_reflns_used     39700 
_cell_measurement_theta_min       1.23 
_cell_measurement_theta_max       27.07 
 
_exptl_crystal_description        block 
_exptl_crystal_colour             black 
_exptl_crystal_density_meas       ? 
_exptl_crystal_density_method     ?              
_exptl_crystal_density_diffrn     1.801          
_exptl_crystal_F_000              4784
_exptl_transmission_factor_min    ?                                             
_exptl_transmission_factor_max    ?                                             
_exptl_crystal_size_max           0.30 
_exptl_crystal_size_mid           0.09 
_exptl_crystal_size_min           0.08 
_exptl_absorpt_coefficient_mu     5.819
_shelx_estimated_absorpt_T_min    ? 
_shelx_estimated_absorpt_T_max    ? 
_exptl_absorpt_correction_type    gaussian 
_exptl_absorpt_correction_T_min   0.321 
_exptl_absorpt_correction_T_max   0.671
_exptl_absorpt_process_details    'Coppens et al. (1965)' 
 
_exptl_special_details
;
 ?
;
 
_diffrn_ambient_temperature       100(2)
_diffrn_radiation_wavelength      0.71073
_diffrn_radiation_type            MoK\a
_diffrn_radiation_source          'fine-focus sealed tube' 
_diffrn_radiation_monochromator   graphite 
_diffrn_measurement_device_type   'IPDS2 (Stoe)' 
_diffrn_measurement_method        omega-scans
_diffrn_detector_area_resol_mean  6.7
_diffrn_reflns_number             64236
_diffrn_reflns_av_unetI/netI      0.0991
_diffrn_reflns_av_R_equivalents   0.0568
_diffrn_reflns_limit_h_min        -19
_diffrn_reflns_limit_h_max        19
_diffrn_reflns_limit_k_min        -26
_diffrn_reflns_limit_k_max        25
_diffrn_reflns_limit_l_min        -28
_diffrn_reflns_limit_l_max        28
_diffrn_reflns_theta_min          2.546
_diffrn_reflns_theta_max          24.997
_diffrn_reflns_theta_full         25.242
_diffrn_measured_fraction_theta_max   0.992
_diffrn_measured_fraction_theta_full  0.965
_diffrn_reflns_Laue_measured_fraction_max    0.992
_diffrn_reflns_Laue_measured_fraction_full   0.965
_diffrn_reflns_point_group_measured_fraction_max   0.992
_diffrn_reflns_point_group_measured_fraction_full  0.965
_reflns_number_total              31253
_reflns_number_gt                 16662
_reflns_threshold_expression      'I > 2\s(I)'
_reflns_Friedel_coverage          0.000
_reflns_Friedel_fraction_max      .
_reflns_Friedel_fraction_full     .
 
_reflns_special_details
;
 Reflections were merged by SHELXL according to the crystal
 class for the calculation of statistics and refinement.
 
 _reflns_Friedel_fraction is defined as the number of unique
 Friedel pairs measured divided by the number that would be
 possible theoretically, ignoring centric projections and
 systematic absences.
;
 
_computing_data_collection        'XAREA 1.66 (Stoe 2013)' 
_computing_cell_refinement        'XAREA 1.66 (Stoe 2013)' 
_computing_data_reduction         'XAREA 1.66 (Stoe 2013)' 
_computing_structure_solution     'SHELXS-2013 (Sheldrick, 2008)'
_computing_structure_refinement   'SHELXL-2013 (Sheldrick, 2008)'
_computing_molecular_graphics     'DIAMOND 3.2i (Brandenburg 2012)' 
_computing_publication_material   ? 
 
_refine_special_details
;
 The structure contains five independent [K(crypt)] cations. The refinement 
 of the cryptand molecules in the presence of many heavy atoms, 
 was performed using geometrical restraints on the bond lengths and 1,3- 
 distances (SAME option of SHELXL). 
 The anisotropic displacement ellipsoids show sometimes irregular shape 
 as they include disorder effects. They were refined with restraints to 
 avoid too anisotropic displacement parameters (ISOR option).
 
 For one cryptate ligand with strong disorder no sensible disorder model 
 could be established. Its contribution was subtracted, therefore, by back 
 Fourier transform (PLATON SQUEEZE) from the data set. Thus, one 
 cryptand ligand is missing in the parameter list leading to several error 
 messages in the PLATON CHECKCIF procedure. 

 A sixth cation has an en molecule coordinated to K in addition to the 
 cryptate ligand. 
 
 All hydrogen atoms were kept riding on calculated positions with isotropic
 displacement parameters U = 1.2 U~eq~ of  the bonding partners. 
 For the two H-atoms at the terminal N atom of the en 
 molecules, disorder over all three possible positions with 2/3 occupation 
 was assumed.
 
 The anions are on two independent sites. On site 1, superposition of a 
 [Ge~8~As~4~Ta] cluster (89.4%) and a [Ge~8~As~6~Ta] cluster (10.6%) 
 has been found. As Ge and As cannot be distinguished by X-ray diffraction 
 using Mo radiation, the occupations by Ge and/or As were taken according 
 to informations from EDX, mass spectroscopy, the most stable 
 configurations of DFT calculations, and their probable disordered 
 orientations.
 
 On site 2, the [Ge~8~As~6~Ta] cluster is dominating (68.5%) 
 superimposed by a [Ge~8~As~4~Ta] cluster in two different orientations 
 (12.9% and 18.6%). By this complicated disorder with partially common 
 positions, the individual geometrical data of the clusters are adulterated. 
;

_refine_ls_structure_factor_coef  Fsqd
_refine_ls_matrix_type            full
_refine_ls_weighting_scheme       calc
_refine_ls_weighting_details
'w=1/[\s^2^(Fo^2^)+(0.1000P)^2^] where P=(Fo^2^+2Fc^2^)/3'
_atom_sites_solution_primary      direct
_atom_sites_solution_secondary    difmap
_atom_sites_solution_hydrogens    geom
_refine_ls_hydrogen_treatment     constr
_refine_ls_extinction_method      none
_refine_ls_extinction_coef        .
_refine_ls_number_reflns          31253
_refine_ls_number_parameters      1597
_refine_ls_number_restraints      580
_refine_ls_R_factor_all           0.1187
_refine_ls_R_factor_gt            0.0735
_refine_ls_wR_factor_ref          0.1973
_refine_ls_wR_factor_gt           0.1838
_refine_ls_goodness_of_fit_ref    0.991
_refine_ls_restrained_S_all       0.990
_refine_ls_shift/su_max           0.001
_refine_ls_shift/su_mean          0.000
 
loop_
 _atom_site_label
 _atom_site_type_symbol
 _atom_site_fract_x
 _atom_site_fract_y
 _atom_site_fract_z
 _atom_site_U_iso_or_equiv
 _atom_site_adp_type
 _atom_site_occupancy
 _atom_site_site_symmetry_order  
 _atom_site_calc_flag
 _atom_site_refinement_flags_posn
 _atom_site_refinement_flags_adp
 _atom_site_refinement_flags_occupancy
 _atom_site_disorder_assembly
 _atom_site_disorder_group
Ta_1 Ta 0.02244(3) 0.22725(2) 0.23137(2) 0.04726(14) Uani 1 1 d . . . . .
Ge1_1 Ge 0.18258(8) 0.18667(6) 0.24481(5) 0.0600(4) Uani 0.5531 1 d . . P . .
As1_1 As 0.18258(8) 0.18667(6) 0.24481(5) 0.0600(4) Uani 0.4469(8) 1 d . . P . .
Ge2_1 Ge 0.13264(9) 0.26644(6) 0.31613(6) 0.0641(4) Uani 0.6703(12) 1 d . . P . .
As2_1 As 0.13264(9) 0.26644(6) 0.31613(6) 0.0641(4) Uani 0.3297 1 d . . P . .
Ge3_1 Ge 0.00053(9) 0.22485(7) 0.34314(5) 0.0648(4) Uani 0.7766 1 d . . P . .
As3_1 As 0.00053(9) 0.22485(7) 0.34314(5) 0.0648(4) Uani 0.2234(4) 1 d . . P . .
Ge4_1 Ge -0.04170(9) 0.12845(6) 0.27367(6) 0.0525(4) Uani 0.6703(12) 1 d . . P . .
As4_1 As -0.04170(9) 0.12845(6) 0.27367(6) 0.0525(4) Uani 0.2234(4) 1 d . . P . .
Ge5_1 Ge 0.06624(10) 0.11483(6) 0.20472(6) 0.0477(4) Uani 0.6703(12) 1 d . . P . .
As5_1 As 0.06624(10) 0.11483(6) 0.20472(6) 0.0477(4) Uani 0.2234(4) 1 d . . P . .
Ge6_1 Ge 0.15129(8) 0.25053(5) 0.16693(5) 0.0549(3) Uani 0.4469(8) 1 d . . P . .
As6_1 As 0.15129(8) 0.25053(5) 0.16693(5) 0.0549(3) Uani 0.5531 1 d . . P . .
Ge7_1 Ge 0.10882(8) 0.33440(5) 0.23268(5) 0.0566(3) Uani 0.7766 1 d . . P . .
As7_1 As 0.10882(8) 0.33440(5) 0.23268(5) 0.0566(3) Uani 0.2234(4) 1 d . . P . .
Ge8_1 Ge -0.04220(8) 0.33273(6) 0.20828(5) 0.0533(3) Uani 0.7766 1 d . . P . .
As8_1 As -0.04220(8) 0.33273(6) 0.20828(5) 0.0533(3) Uani 0.2234(4) 1 d . . P . .
Ge9_1 Ge -0.08515(10) 0.23938(7) 0.14102(6) 0.0500(4) Uani 0.6703(12) 1 d . . P . .
As9_1 As -0.08515(10) 0.23938(7) 0.14102(6) 0.0500(4) Uani 0.2234(4) 1 d . . P . .
Ge10_1 Ge 0.04130(9) 0.18192(6) 0.12328(6) 0.0492(4) Uani 0.6703(12) 1 d . . P . .
As10_1 As 0.04130(9) 0.18192(6) 0.12328(6) 0.0492(4) Uani 0.2234(4) 1 d . . P . .
Ge11_1 Ge -0.10380(9) 0.28263(6) 0.28698(6) 0.0646(4) Uani 0.4469(8) 1 d . . P . .
As11_1 As -0.10380(9) 0.28263(6) 0.28698(6) 0.0646(4) Uani 0.5531 1 d . . P . .
Ge12_1 Ge -0.14040(9) 0.19105(7) 0.22142(6) 0.0510(4) Uani 0.4469(8) 1 d . . P . .
As12_1 As -0.14040(9) 0.19105(7) 0.22142(6) 0.0510(4) Uani 0.4469(8) 1 d . . P . .
Ge1A_1 Ge 0.0187(8) 0.1999(6) 0.0979(5) 0.0492(4) Uani 0.1062(16) 1 d . . P . .
Ge1B_1 Ge 0.1001(9) 0.1139(5) 0.2315(5) 0.0477(4) Uani 0.1062(16) 1 d . . P . .
As1C_1 As -0.0953(10) 0.2654(6) 0.1357(6) 0.0500(4) Uani 0.1062(16) 1 d . . P . .
As1D_1 As 0.0020(8) 0.1410(5) 0.3023(5) 0.0525(4) Uani 0.1062(16) 1 d . . P . .
As1E_1 As 0.0046(8) 0.1135(5) 0.1541(5) 0.057(3) Uani 0.1062(16) 1 d . . P . .
Ge1F_1 Ge -0.1603(9) 0.2196(7) 0.2118(6) 0.0510(4) Uani 0.1062(16) 1 d . . P . .
Ge1G_1 Ge -0.1020(9) 0.1207(6) 0.2216(5) 0.065(4) Uani 0.1062(16) 1 d . . P . .
Ta_2 Ta 0.45343(3) 0.23523(3) 0.75467(2) 0.0714(2) Uani 1 1 d . . . . .
Ge1_2 Ge 0.41310(13) 0.19293(10) 0.85664(8) 0.1082(7) Uani 0.2366 1 d . . P . .
As1_2 As 0.41310(13) 0.19293(10) 0.85664(8) 0.1082(7) Uani 0.7634 1 d . . P . .
Ge2_2 Ge 0.30818(14) 0.25159(10) 0.81560(10) 0.1194(8) Uani 0.8746 1 d . . P . .
As2_2 As 0.30818(14) 0.25159(10) 0.81560(10) 0.1194(8) Uani 0.1254 1 d . . P . .
Ge3_2 Ge 0.29506(11) 0.18531(11) 0.72672(9) 0.1175(8) Uani 0.1577 1 d . . P . .
As3_2 As 0.29506(11) 0.18531(11) 0.72672(9) 0.1175(8) Uani 0.8423 1 d . . P . .
Ge4_2 Ge 0.38696(14) 0.11700(11) 0.77213(8) 0.1149(8) Uani 0.8889 1 d . . P . .
As4_2 As 0.38696(14) 0.11700(11) 0.77213(8) 0.1149(8) Uani 0.1112 1 d . . P . .
Ge5_2 Ge 0.54969(11) 0.24055(7) 0.85820(7) 0.0847(5) Uani 0.9211 1 d . . P . .
As5_2 As 0.54969(11) 0.24055(7) 0.85820(7) 0.0847(5) Uani 0.0789 1 d . . P . .
Ge6_2 Ge 0.36933(14) 0.34313(12) 0.79261(14) 0.1122(10) Uani 0.7814 1 d . . P . .
As6_2 As 0.36933(14) 0.34313(12) 0.79261(14) 0.1122(10) Uani 0.0323(6) 1 d . . P . .
Ge7_2 Ge 0.35929(13) 0.23262(11) 0.64916(10) 0.1167(7) Uani 0.9211 1 d . . P . .
As7_2 As 0.35929(13) 0.23262(11) 0.64916(10) 0.1167(7) Uani 0.0789 1 d . . P . .
Ge8_2 Ge 0.50622(13) 0.11253(8) 0.72132(8) 0.0832(6) Uani 0.8243 1 d . . P . .
As8_2 As 0.50622(13) 0.11253(8) 0.72132(8) 0.0832(6) Uani 0.0466(7) 1 d . . P . .
Ge9_2 Ge 0.51769(12) 0.33822(9) 0.82127(10) 0.0767(6) Uani 0.0646(12) 1 d . . P . .
As9_2 As 0.51769(12) 0.33822(9) 0.82127(10) 0.0767(6) Uani 0.7491 1 d . . P . .
Ge10_2 Ge 0.40363(14) 0.33238(11) 0.69009(11) 0.1022(8) Uani 0.0969(18) 1 d . . P . .
As10_2 As 0.40363(14) 0.33238(11) 0.69009(11) 0.1022(8) Uani 0.7168 1 d . . P . .
Ge11_2 Ge 0.48751(10) 0.18459(8) 0.65041(7) 0.0704(5) Uani 0.140(2) 1 d . . P . .
As11_2 As 0.48751(10) 0.18459(8) 0.65041(7) 0.0704(5) Uani 0.7311 1 d . . P . .
Ge12_2 Ge 0.60424(10) 0.18369(7) 0.77812(8) 0.0709(5) Uani 0.0931(14) 1 d . . P . .
As12_2 As 0.60424(10) 0.18369(7) 0.77812(8) 0.0709(5) Uani 0.7777 1 d . . P . .
Ge13_2 Ge 0.54905(12) 0.33799(9) 0.72208(8) 0.0761(5) Uani 0.7491 1 d . . P . .
As13_2 As 0.54905(12) 0.33799(9) 0.72208(8) 0.0761(5) Uani 0.0646(12) 1 d . . P . .
Ge14_2 Ge 0.60529(12) 0.24535(9) 0.69770(9) 0.0830(6) Uani 0.7777 1 d . . P . .
As14_2 As 0.60529(12) 0.24535(9) 0.69770(9) 0.0830(6) Uani 0.0931(14) 1 d . . P . .
Ge2A_2 Ge 0.4791(7) 0.1465(6) 0.6850(5) 0.0704(5) Uani 0.0969(18) 1 d . . P . .
As2A_2 As 0.4791(7) 0.1465(6) 0.6850(5) 0.0704(5) Uani 0.0323(6) 1 d . . P . .
Ge2B_2 Ge 0.5925(7) 0.2114(6) 0.7369(6) 0.0709(5) Uani 0.0969(18) 1 d . . P . .
As2B_2 As 0.5925(7) 0.2114(6) 0.7369(6) 0.0709(5) Uani 0.0323(6) 1 d . . P . .
Ge2C_2 Ge 0.3794(6) 0.3259(5) 0.7588(6) 0.1122(10) Uani 0.140(2) 1 d . . P . .
As2C_2 As 0.3794(6) 0.3259(5) 0.7588(6) 0.1122(10) Uani 0.0466(7) 1 d . . P . .
Ge2D_2 Ge 0.5279(6) 0.3284(5) 0.7911(4) 0.0767(6) Uani 0.140(2) 1 d . . P . .
As2D_2 As 0.5279(6) 0.3284(5) 0.7911(4) 0.0767(6) Uani 0.0466(7) 1 d . . P . .
K_3 K 0.19812(17) 0.98946(13) 0.47128(11) 0.0607(7) Uani 1 1 d . . . . .
N1_3 N 0.2214(7) 1.0574(6) 0.5822(5) 0.098(4) Uani 1 1 d D . . . .
N2_3 N 0.1789(7) 0.9193(5) 0.3595(5) 0.093(4) Uani 1 1 d D . . . .
C1_3 C 0.1782(10) 1.1136(6) 0.5777(5) 0.092(5) Uani 1 1 d D . . . .
H1A_3 H 0.1194 1.1049 0.5773 0.110 Uiso 1 1 calc R U . . .
H1B_3 H 0.1938 1.1405 0.6118 0.110 Uiso 1 1 calc R U . . .
C2_3 C 0.1938(12) 1.1446(7) 0.5277(5) 0.106(6) Uani 1 1 d D . . . .
H2A_3 H 0.1647 1.1822 0.5293 0.127 Uiso 1 1 calc R U . . .
H2B_3 H 0.2522 1.1544 0.5282 0.127 Uiso 1 1 calc R U . . .
O1_3 O 0.1694(7) 1.1109(5) 0.4780(4) 0.087(3) Uani 1 1 d D . . . .
C3_3 C 0.1813(11) 1.1427(7) 0.4305(5) 0.092(5) Uani 1 1 d D . . . .
H3A_3 H 0.2395 1.1522 0.4289 0.111 Uiso 1 1 calc R U . . .
H3B_3 H 0.1523 1.1803 0.4338 0.111 Uiso 1 1 calc R U . . .
C4_3 C 0.1507(10) 1.1064(7) 0.3784(6) 0.093(5) Uani 1 1 d D . . . .
H4A_3 H 0.0915 1.1000 0.3787 0.112 Uiso 1 1 calc R U . . .
H4B_3 H 0.1613 1.1280 0.3453 0.112 Uiso 1 1 calc R U . . .
O2_3 O 0.1872(7) 1.0525(5) 0.3741(4) 0.085(3) Uani 1 1 d D . . . .
C5_3 C 0.1593(12) 1.0188(7) 0.3236(6) 0.115(7) Uani 1 1 d D . . . .
H5A_3 H 0.1727 1.0408 0.2912 0.138 Uiso 1 1 calc R U . . .
H5B_3 H 0.0997 1.0142 0.3224 0.138 Uiso 1 1 calc R U . . .
C6_3 C 0.1942(11) 0.9596(7) 0.3173(6) 0.103(6) Uani 1 1 d D . . . .
H6A_3 H 0.1738 0.9401 0.2802 0.123 Uiso 1 1 calc R U . . .
H6B_3 H 0.2534 0.9650 0.3165 0.123 Uiso 1 1 calc R U . . .
C7_3 C 0.3068(9) 1.0685(9) 0.5978(7) 0.137(9) Uani 1 1 d D . . . .
H7A_3 H 0.3137 1.0814 0.6386 0.165 Uiso 1 1 calc R U . . .
H7B_3 H 0.3261 1.1015 0.5772 0.165 Uiso 1 1 calc R U . . .
C8_3 C 0.3570(11) 1.0177(9) 0.5864(7) 0.120(7) Uani 1 1 d D . . . .
H8A_3 H 0.4132 1.0281 0.6013 0.144 Uiso 1 1 calc R U . . .
H8B_3 H 0.3376 0.9845 0.6066 0.144 Uiso 1 1 calc R U . . .
O3_3 O 0.3566(7) 0.9992(7) 0.5284(5) 0.134(5) Uani 1 1 d D . . . .
C9_3 C 0.4033(12) 0.9519(11) 0.5167(9) 0.202(17) Uani 1 1 d D . . . .
H9A_3 H 0.3868 0.9193 0.5388 0.243 Uiso 1 1 calc R U . . .
H9B_3 H 0.4603 0.9631 0.5286 0.243 Uiso 1 1 calc R U . . .
C10_3 C 0.3972(10) 0.9313(15) 0.4580(9) 0.212(17) Uani 1 1 d D . . . .
H10A_3 H 0.4147 0.9636 0.4358 0.254 Uiso 1 1 calc R U . . .
H10B_3 H 0.4339 0.8980 0.4517 0.254 Uiso 1 1 calc R U . . .
O4_3 O 0.3174(8) 0.9124(8) 0.4388(6) 0.192(10) Uani 1 1 d D . . . .
C11_3 C 0.3172(10) 0.8945(13) 0.3793(8) 0.203(16) Uani 1 1 d D . . . .
H11A_3 H 0.3572 0.8635 0.3726 0.243 Uiso 1 1 calc R U . . .
H11B_3 H 0.3319 0.9288 0.3587 0.243 Uiso 1 1 calc R U . . .
C12_3 C 0.2351(9) 0.8714(7) 0.3590(7) 0.120(8) Uani 1 1 d D . . . .
H12A_3 H 0.2360 0.8521 0.3203 0.144 Uiso 1 1 calc R U . . .
H12B_3 H 0.2174 0.8413 0.3836 0.144 Uiso 1 1 calc R U . . .
C13_3 C 0.1880(10) 1.0238(8) 0.6249(5) 0.105(6) Uani 1 1 d D . . . .
H13A_3 H 0.1837 1.0506 0.6594 0.126 Uiso 1 1 calc R U . . .
H13B_3 H 0.2261 0.9926 0.6344 0.126 Uiso 1 1 calc R U . . .
C14_3 C 0.1052(10) 0.9947(9) 0.6074(7) 0.138(10) Uani 1 1 d D . . . .
H14A_3 H 0.0871 0.9725 0.6383 0.166 Uiso 1 1 calc R U . . .
H14B_3 H 0.0657 1.0256 0.6005 0.166 Uiso 1 1 calc R U . . .
O5_3 O 0.1078(7) 0.9550(5) 0.5573(4) 0.102(4) Uani 1 1 d D . . . .
C15_3 C 0.0341(10) 0.9237(9) 0.5436(7) 0.112(6) Uani 1 1 d D . . . .
H15A_3 H -0.0085 0.9515 0.5336 0.134 Uiso 1 1 calc R U . . .
H15B_3 H 0.0181 0.9037 0.5765 0.134 Uiso 1 1 calc R U . . .
C16_3 C 0.0426(13) 0.8799(8) 0.4962(7) 0.126(7) Uani 1 1 d D . . . .
H16A_3 H 0.0850 0.8521 0.5065 0.151 Uiso 1 1 calc R U . . .
H16B_3 H -0.0088 0.8569 0.4876 0.151 Uiso 1 1 calc R U . . .
O6_3 O 0.0632(8) 0.9068(5) 0.4477(5) 0.109(4) Uani 1 1 d D . . . .
C17_3 C 0.0660(14) 0.8651(8) 0.4007(7) 0.138(9) Uani 1 1 d D . . . .
H17A_3 H 0.0115 0.8468 0.3907 0.165 Uiso 1 1 calc R U . . .
H17B_3 H 0.1031 0.8333 0.4102 0.165 Uiso 1 1 calc R U . . .
C18_3 C 0.0947(9) 0.8946(8) 0.3512(6) 0.112(7) Uani 1 1 d D . . . .
H18A_3 H 0.0907 0.8654 0.3178 0.134 Uiso 1 1 calc R U . . .
H18B_3 H 0.0580 0.9270 0.3430 0.134 Uiso 1 1 calc R U . . .
K_4 K -0.05377(14) 0.37499(10) -0.08656(9) 0.0440(5) Uani 1 1 d . . . . .
N1_4 N 0.0625(7) 0.2895(5) -0.0408(4) 0.077(3) Uani 1 1 d D . . . .
N2_4 N -0.1598(5) 0.4649(4) -0.1338(4) 0.056(3) Uani 1 1 d D . . . .
C1_4 C 0.0876(8) 0.3112(6) 0.0180(5) 0.073(4) Uani 1 1 d D . . . .
H1A_4 H 0.1120 0.2782 0.0370 0.088 Uiso 1 1 calc R U . . .
H1B_4 H 0.1301 0.3425 0.0176 0.088 Uiso 1 1 calc R U . . .
C2_4 C 0.0233(8) 0.3352(5) 0.0520(5) 0.068(4) Uani 1 1 d D . . . .
H2A_4 H -0.0216 0.3056 0.0507 0.081 Uiso 1 1 calc R U . . .
H2B_4 H 0.0447 0.3434 0.0917 0.081 Uiso 1 1 calc R U . . .
O1_4 O -0.0057(5) 0.3875(3) 0.0318(3) 0.056(2) Uani 1 1 d D . . . .
C3_4 C -0.0699(7) 0.4102(5) 0.0619(5) 0.062(3) Uani 1 1 d D . . . .
H3A_4 H -0.0525 0.4165 0.1025 0.074 Uiso 1 1 calc R U . . .
H3B_4 H -0.1163 0.3815 0.0572 0.074 Uiso 1 1 calc R U . . .
C4_4 C -0.0942(7) 0.4671(5) 0.0406(4) 0.056(3) Uani 1 1 d D . . . .
H4A_4 H -0.1317 0.4872 0.0658 0.067 Uiso 1 1 calc R U . . .
H4B_4 H -0.0460 0.4935 0.0394 0.067 Uiso 1 1 calc R U . . .
O2_4 O -0.1319(5) 0.4554(3) -0.0133(3) 0.0499(19) Uani 1 1 d D . . . .
C5_4 C -0.1615(7) 0.5072(5) -0.0351(4) 0.059(3) Uani 1 1 d D . . . .
H5A_4 H -0.1157 0.5344 -0.0406 0.070 Uiso 1 1 calc R U . . .
H5B_4 H -0.1960 0.5277 -0.0079 0.070 Uiso 1 1 calc R U . . .
C6_4 C -0.2092(7) 0.4921(6) -0.0899(4) 0.064(3) Uani 1 1 d D . . . .
H6A_4 H -0.2542 0.4644 -0.0842 0.077 Uiso 1 1 calc R U . . .
H6B_4 H -0.2329 0.5285 -0.1031 0.077 Uiso 1 1 calc R U . . .
C7_4 C 0.1321(10) 0.2833(7) -0.0736(7) 0.104(6) Uani 1 1 d D . . . .
H7A_4 H 0.1164 0.2578 -0.1085 0.124 Uiso 1 1 calc R U . . .
H7B_4 H 0.1741 0.2627 -0.0519 0.124 Uiso 1 1 calc R U . . .
C8_4 C 0.1677(9) 0.3390(8) -0.0891(8) 0.124(8) Uani 1 1 d D . . . .
H8A_4 H 0.1919 0.3618 -0.0545 0.149 Uiso 1 1 calc R U . . .
H8B_4 H 0.2118 0.3297 -0.1139 0.149 Uiso 1 1 calc R U . . .
O3_4 O 0.1122(9) 0.3746(9) -0.1166(8) 0.201(10) Uani 1 1 d D . . . .
C9_4 C 0.1207(11) 0.3923(10) -0.1636(5) 0.118(8) Uani 1 1 d D . . . .
H9A_4 H 0.1214 0.3562 -0.1900 0.141 Uiso 1 1 calc R U . . .
H9B_4 H 0.1759 0.4102 -0.1614 0.141 Uiso 1 1 calc R U . . .
C10_4 C 0.0709(7) 0.4319(5) -0.1915(5) 0.064(4) Uani 1 1 d D . . . .
H10A_4 H 0.0508 0.4126 -0.2288 0.077 Uiso 1 1 calc R U . . .
H10B_4 H 0.1037 0.4673 -0.1979 0.077 Uiso 1 1 calc R U . . .
O4_4 O 0.0039(5) 0.4500(4) -0.1615(3) 0.060(2) Uani 1 1 d D . . . .
C11_4 C -0.0473(7) 0.4868(5) -0.1919(4) 0.063(3) Uani 1 1 d D . . . .
H11A_4 H -0.0729 0.4637 -0.2258 0.076 Uiso 1 1 calc R U . . .
H11B_4 H -0.0149 0.5198 -0.2043 0.076 Uiso 1 1 calc R U . . .
C12_4 C -0.1106(7) 0.5109(5) -0.1565(5) 0.069(4) Uani 1 1 d D . . . .
H12A_4 H -0.0847 0.5371 -0.1247 0.082 Uiso 1 1 calc R U . . .
H12B_4 H -0.1466 0.5352 -0.1792 0.082 Uiso 1 1 calc R U . . .
C13_4 C 0.0190(10) 0.2314(6) -0.0412(6) 0.099(6) Uani 1 1 d D . . . .
H13A_4 H -0.0152 0.2328 -0.0088 0.119 Uiso 1 1 calc R U . . .
H13B_4 H 0.0592 0.2005 -0.0358 0.119 Uiso 1 1 calc R U . . .
C14_4 C -0.0338(12) 0.2137(6) -0.0946(7) 0.124(8) Uani 1 1 d D . . . .
H14A_4 H 0.0004 0.2099 -0.1269 0.148 Uiso 1 1 calc R U . . .
H14B_4 H -0.0601 0.1746 -0.0916 0.148 Uiso 1 1 calc R U . . .
O5_4 O -0.0926(6) 0.2548(4) -0.1043(3) 0.079(3) Uani 1 1 d D . . . .
C15_4 C -0.1451(10) 0.2388(6) -0.1535(5) 0.101(7) Uani 1 1 d D . . . .
H15A_4 H -0.1650 0.1974 -0.1531 0.122 Uiso 1 1 calc R U . . .
H15B_4 H -0.1148 0.2415 -0.1874 0.122 Uiso 1 1 calc R U . . .
C16_4 C -0.2133(9) 0.2777(6) -0.1558(6) 0.087(5) Uani 1 1 d D . . . .
H16A_4 H -0.2518 0.2641 -0.1881 0.105 Uiso 1 1 calc R U . . .
H16B_4 H -0.2418 0.2774 -0.1208 0.105 Uiso 1 1 calc R U . . .
O6_4 O -0.1835(5) 0.3355(4) -0.1619(3) 0.066(2) Uani 1 1 d D . . . .
C17_4 C -0.2464(8) 0.3754(6) -0.1672(5) 0.076(4) Uani 1 1 d D . . . .
H17A_4 H -0.2737 0.3800 -0.1316 0.091 Uiso 1 1 calc R U . . .
H17B_4 H -0.2867 0.3597 -0.1976 0.091 Uiso 1 1 calc R U . . .
C18_4 C -0.2137(8) 0.4348(6) -0.1804(5) 0.075(4) Uani 1 1 d D . . . .
H18A_4 H -0.1834 0.4293 -0.2145 0.090 Uiso 1 1 calc R U . . .
H18B_4 H -0.2595 0.4605 -0.1887 0.090 Uiso 1 1 calc R U . . .
K_5 K 0.52301(17) 0.37531(13) 0.11346(14) 0.0701(8) Uani 1 1 d . . . . .
N1_5 N 0.6655(7) 0.4516(7) 0.1548(8) 0.124(6) Uani 1 1 d D . . . .
N2_5 N 0.3818(8) 0.2978(5) 0.0697(5) 0.089(4) Uani 1 1 d D . . . .
C1_5 C 0.7372(9) 0.4148(9) 0.1601(10) 0.163(11) Uani 1 1 d D . . . .
H1A_5 H 0.7810 0.4382 0.1828 0.195 Uiso 1 1 calc R U . . .
H1B_5 H 0.7561 0.4049 0.1221 0.195 Uiso 1 1 calc R U . . .
C2_5 C 0.7230(13) 0.3590(9) 0.1865(11) 0.189(14) Uani 1 1 d D . . . .
H2A_5 H 0.7734 0.3367 0.1885 0.227 Uiso 1 1 calc R U . . .
H2B_5 H 0.7071 0.3683 0.2254 0.227 Uiso 1 1 calc R U . . .
O1_5 O 0.6620(8) 0.3242(7) 0.1554(8) 0.166(7) Uani 1 1 d D . . . .
C3_5 C 0.6539(15) 0.2678(10) 0.1760(14) 0.26(2) Uani 1 1 d D . . . .
H3A_5 H 0.6357 0.2727 0.2147 0.311 Uiso 1 1 calc R U . . .
H3B_5 H 0.7072 0.2492 0.1779 0.311 Uiso 1 1 calc R U . . .
C4_5 C 0.5956(11) 0.2285(9) 0.1400(14) 0.24(2) Uani 1 1 d D . . . .
H4A_5 H 0.6148 0.2215 0.1018 0.290 Uiso 1 1 calc R U . . .
H4B_5 H 0.5906 0.1898 0.1560 0.290 Uiso 1 1 calc R U . . .
O2_5 O 0.5199(8) 0.2552(6) 0.1371(7) 0.137(6) Uani 1 1 d D . . . .
C5_5 C 0.4644(11) 0.2172(8) 0.1028(9) 0.146(10) Uani 1 1 d D . . . .
H5A_5 H 0.4603 0.1786 0.1190 0.176 Uiso 1 1 calc R U . . .
H5B_5 H 0.4842 0.2101 0.0647 0.176 Uiso 1 1 calc R U . . .
C6_5 C 0.3841(10) 0.2434(6) 0.0984(7) 0.098(6) Uani 1 1 d D . . . .
H6A_5 H 0.3453 0.2139 0.0780 0.117 Uiso 1 1 calc R U . . .
H6B_5 H 0.3661 0.2520 0.1368 0.117 Uiso 1 1 calc R U . . .
C7_5 C 0.6517(9) 0.4805(10) 0.2102(9) 0.149(10) Uani 1 1 d D . . . .
H7A_5 H 0.6922 0.5132 0.2196 0.179 Uiso 1 1 calc R U . . .
H7B_5 H 0.6600 0.4516 0.2386 0.179 Uiso 1 1 calc R U . . .
C8_5 C 0.5697(9) 0.5044(7) 0.2135(8) 0.119(7) Uani 1 1 d D . . . .
H8A_5 H 0.5670 0.5283 0.2500 0.142 Uiso 1 1 calc R U . . .
H8B_5 H 0.5594 0.5308 0.1831 0.142 Uiso 1 1 calc R U . . .
O3_5 O 0.5083(6) 0.4579(4) 0.2085(5) 0.093(3) Uani 1 1 d D . . . .
C9_5 C 0.4320(8) 0.4792(6) 0.2115(7) 0.083(5) Uani 1 1 d D . . . .
H9A_5 H 0.4209 0.5055 0.1811 0.100 Uiso 1 1 calc R U . . .
H9B_5 H 0.4283 0.5026 0.2480 0.100 Uiso 1 1 calc R U . . .
C10_5 C 0.3713(8) 0.4301(6) 0.2057(5) 0.077(4) Uani 1 1 d D . . . .
H10A_5 H 0.3857 0.4010 0.2331 0.092 Uiso 1 1 calc R U . . .
H10B_5 H 0.3175 0.4454 0.2136 0.092 Uiso 1 1 calc R U . . .
O4_5 O 0.3689(5) 0.4023(4) 0.1499(4) 0.067(2) Uani 1 1 d D . . . .
C11_5 C 0.3102(7) 0.3551(6) 0.1408(5) 0.072(4) Uani 1 1 d D . . . .
H11A_5 H 0.2564 0.3701 0.1490 0.087 Uiso 1 1 calc R U . . .
H11B_5 H 0.3238 0.3244 0.1666 0.087 Uiso 1 1 calc R U . . .
C12_5 C 0.3081(8) 0.3288(7) 0.0814(6) 0.092(5) Uani 1 1 d D . . . .
H12A_5 H 0.2612 0.3008 0.0739 0.110 Uiso 1 1 calc R U . . .
H12B_5 H 0.3009 0.3606 0.0558 0.110 Uiso 1 1 calc R U . . .
C13_5 C 0.6775(10) 0.4964(8) 0.1155(8) 0.126(8) Uani 1 1 d D . . . .
H13A_5 H 0.7315 0.5155 0.1248 0.151 Uiso 1 1 calc R U . . .
H13B_5 H 0.6369 0.5272 0.1212 0.151 Uiso 1 1 calc R U . . .
C14_5 C 0.6712(11) 0.4733(12) 0.0533(8) 0.149(9) Uani 1 1 d D . . . .
H14A_5 H 0.6817 0.5061 0.0298 0.179 Uiso 1 1 calc R U . . .
H14B_5 H 0.7117 0.4428 0.0464 0.179 Uiso 1 1 calc R U . . .
O5_5 O 0.5930(6) 0.4489(5) 0.0392(5) 0.094(3) Uani 1 1 d D . . . .
C15_5 C 0.5788(11) 0.4302(9) -0.0189(7) 0.122(7) Uani 1 1 d D . . . .
H15A_5 H 0.6134 0.3965 -0.0287 0.147 Uiso 1 1 calc R U . . .
H15B_5 H 0.5933 0.4629 -0.0414 0.147 Uiso 1 1 calc R U . . .
C16_5 C 0.4951(11) 0.4125(7) -0.0324(7) 0.104(6) Uani 1 1 d D . . . .
H16A_5 H 0.4598 0.4455 -0.0215 0.124 Uiso 1 1 calc R U . . .
H16B_5 H 0.4852 0.4019 -0.0734 0.124 Uiso 1 1 calc R U . . .
O6_5 O 0.4776(7) 0.3625(5) -0.0021(5) 0.100(4) Uani 1 1 d D . . . .
C17_5 C 0.4028(12) 0.3364(9) -0.0232(7) 0.129(8) Uani 1 1 d D . . . .
H17A_5 H 0.4046 0.3234 -0.0637 0.155 Uiso 1 1 calc R U . . .
H17B_5 H 0.3599 0.3657 -0.0192 0.155 Uiso 1 1 calc R U . . .
C18_5 C 0.3836(14) 0.2843(8) 0.0084(6) 0.145(10) Uani 1 1 d D . . . .
H18A_5 H 0.3303 0.2670 -0.0066 0.174 Uiso 1 1 calc R U . . .
H18B_5 H 0.4243 0.2539 0.0013 0.174 Uiso 1 1 calc R U . . .
K_6 K 0.0227(2) 0.59157(13) 0.38196(12) 0.0695(8) Uani 1 1 d . . . . .
N1_6 N 0.1544(7) 0.5017(5) 0.3896(4) 0.080(4) Uani 1 1 d D . . . .
N2_6 N -0.1092(8) 0.6780(6) 0.3714(6) 0.133(7) Uani 1 1 d D . . . .
C1_6 C 0.2068(9) 0.5090(7) 0.3434(5) 0.086(5) Uani 1 1 d D . . . .
H1A_6 H 0.1788 0.4911 0.3078 0.104 Uiso 1 1 calc R U . . .
H1B_6 H 0.2568 0.4870 0.3503 0.104 Uiso 1 1 calc R U . . .
C2_6 C 0.2294(9) 0.5713(7) 0.3363(6) 0.085(5) Uani 1 1 d D . . . .
H2A_6 H 0.2562 0.5898 0.3720 0.102 Uiso 1 1 calc R U . . .
H2B_6 H 0.2687 0.5721 0.3070 0.102 Uiso 1 1 calc R U . . .
O1_6 O 0.1629(6) 0.6042(4) 0.3209(3) 0.075(3) Uani 1 1 d D . . . .
C3_6 C 0.1818(10) 0.6647(7) 0.3175(7) 0.108(7) Uani 1 1 d D . . . .
H3A_6 H 0.2280 0.6685 0.2939 0.130 Uiso 1 1 calc R U . . .
H3B_6 H 0.1982 0.6836 0.3556 0.130 Uiso 1 1 calc R U . . .
C4_6 C 0.1115(11) 0.6957(8) 0.2930(6) 0.116(7) Uani 1 1 d D . . . .
H4A_6 H 0.1277 0.7367 0.2864 0.139 Uiso 1 1 calc R U . . .
H4B_6 H 0.0909 0.6748 0.2566 0.139 Uiso 1 1 calc R U . . .
O2_6 O 0.0515(8) 0.6963(5) 0.3316(5) 0.103(4) Uani 1 1 d D . . . .
C5_6 C -0.0171(12) 0.7254(8) 0.3111(9) 0.177(14) Uani 1 1 d D . . . .
H5A_6 H -0.0430 0.7018 0.2776 0.213 Uiso 1 1 calc R U . . .
H5B_6 H -0.0004 0.7645 0.2995 0.213 Uiso 1 1 calc R U . . .
C6_6 C -0.0763(12) 0.7338(7) 0.3549(10) 0.151(11) Uani 1 1 d D . . . .
H6A_6 H -0.0495 0.7565 0.3887 0.181 Uiso 1 1 calc R U . . .
H6B_6 H -0.1213 0.7574 0.3405 0.181 Uiso 1 1 calc R U . . .
C7_6 C 0.1159(8) 0.4433(5) 0.3849(5) 0.073(4) Uani 1 1 d D . . . .
H7A_6 H 0.0977 0.4355 0.4222 0.088 Uiso 1 1 calc R U . . .
H7B_6 H 0.1568 0.4138 0.3752 0.088 Uiso 1 1 calc R U . . .
C8_6 C 0.0463(8) 0.4341(6) 0.3429(6) 0.087(5) Uani 1 1 d D . . . .
H8A_6 H 0.0636 0.4422 0.3055 0.104 Uiso 1 1 calc R U . . .
H8B_6 H 0.0274 0.3922 0.3406 0.104 Uiso 1 1 calc R U . . .
O3_6 O -0.0191(5) 0.4712(4) 0.3566(3) 0.072(3) Uani 1 1 d D . . . .
C9_6 C -0.0885(8) 0.4571(5) 0.3219(6) 0.080(4) Uani 1 1 d D . . . .
H9A_6 H -0.1049 0.4153 0.3248 0.096 Uiso 1 1 calc R U . . .
H9B_6 H -0.0771 0.4615 0.2823 0.096 Uiso 1 1 calc R U . . .
C10_6 C -0.1542(8) 0.4950(5) 0.3371(6) 0.077(4) Uani 1 1 d D . . . .
H10A_6 H -0.2043 0.4818 0.3141 0.093 Uiso 1 1 calc R U . . .
H10B_6 H -0.1639 0.4926 0.3772 0.093 Uiso 1 1 calc R U . . .
O4_6 O -0.1336(6) 0.5542(4) 0.3278(4) 0.085(3) Uani 1 1 d D . . . .
C11_6 C -0.1987(9) 0.5934(7) 0.3344(8) 0.122(8) Uani 1 1 d D . . . .
H11A_6 H -0.2199 0.5900 0.3717 0.146 Uiso 1 1 calc R U . . .
H11B_6 H -0.2428 0.5816 0.3052 0.146 Uiso 1 1 calc R U . . .
C12_6 C -0.1740(11) 0.6552(7) 0.3298(9) 0.191(15) Uani 1 1 d D . . . .
H12A_6 H -0.1558 0.6587 0.2916 0.230 Uiso 1 1 calc R U . . .
H12B_6 H -0.2216 0.6802 0.3340 0.230 Uiso 1 1 calc R U . . .
C13_6 C 0.2019(9) 0.5139(8) 0.4440(5) 0.098(5) Uani 1 1 d D . . . .
H13A_6 H 0.2403 0.5475 0.4413 0.117 Uiso 1 1 calc R U . . .
H13B_6 H 0.2338 0.4789 0.4517 0.117 Uiso 1 1 calc R U . . .
C14_6 C 0.1506(12) 0.5287(7) 0.4927(5) 0.107(6) Uani 1 1 d D . . . .
H14A_6 H 0.1091 0.4969 0.4940 0.129 Uiso 1 1 calc R U . . .
H14B_6 H 0.1848 0.5315 0.5285 0.129 Uiso 1 1 calc R U . . .
O5_6 O 0.1126(7) 0.5834(5) 0.4863(3) 0.093(3) Uani 1 1 d D . . . .
C15_6 C 0.0684(13) 0.5999(9) 0.5340(5) 0.133(8) Uani 1 1 d D . . . .
H15A_6 H 0.1057 0.6052 0.5683 0.160 Uiso 1 1 calc R U . . .
H15B_6 H 0.0282 0.5682 0.5390 0.160 Uiso 1 1 calc R U . . .
C16_6 C 0.0274(11) 0.6550(8) 0.5257(6) 0.118(7) Uani 1 1 d D . . . .
H16A_6 H 0.0033 0.6695 0.5608 0.142 Uiso 1 1 calc R U . . .
H16B_6 H 0.0669 0.6854 0.5166 0.142 Uiso 1 1 calc R U . . .
O6_6 O -0.0340(7) 0.6454(5) 0.4813(5) 0.119(5) Uani 1 1 d D . . . .
C17_6 C -0.0820(11) 0.6961(7) 0.4765(7) 0.128(8) Uani 1 1 d D . . . .
H17A_6 H -0.0468 0.7309 0.4716 0.154 Uiso 1 1 calc R U . . .
H17B_6 H -0.1100 0.7046 0.5114 0.154 Uiso 1 1 calc R U . . .
C18_6 C -0.1435(10) 0.6857(9) 0.4268(7) 0.163(12) Uani 1 1 d D . . . .
H18A_6 H -0.1767 0.6500 0.4316 0.195 Uiso 1 1 calc R U . . .
H18B_6 H -0.1799 0.7196 0.4270 0.195 Uiso 1 1 calc R U . . .
K_7 K 0.2719(3) -0.02574(13) 0.00993(13) 0.0854(11) Uani 1 1 d . . . . .
N1_7 N 0.2348(10) -0.0061(6) -0.1110(6) 0.133(7) Uani 1 1 d D . . . .
N2_7 N 0.3059(7) -0.0171(5) 0.1371(5) 0.078(4) Uani 1 1 d D . . . .
C1_7 C 0.2629(14) 0.0563(6) -0.1169(7) 0.150(11) Uani 1 1 d D . . . .
H1A_7 H 0.3223 0.0598 -0.1098 0.180 Uiso 1 1 calc R U . . .
H1B_7 H 0.2490 0.0663 -0.1559 0.180 Uiso 1 1 calc R U . . .
C2_7 C 0.2245(14) 0.0987(8) -0.0766(6) 0.160(12) Uani 1 1 d D . . . .
H2A_7 H 0.2446 0.1394 -0.0810 0.193 Uiso 1 1 calc R U . . .
H2B_7 H 0.1654 0.0971 -0.0855 0.193 Uiso 1 1 calc R U . . .
O1_7 O 0.2407(9) 0.0864(5) -0.0226(5) 0.128(5) Uani 1 1 d D . . . .
C3_7 C 0.2183(11) 0.1305(6) 0.0186(6) 0.086(5) Uani 1 1 d D . . . .
H3A_7 H 0.1605 0.1394 0.0118 0.103 Uiso 1 1 calc R U . . .
H3B_7 H 0.2507 0.1674 0.0168 0.103 Uiso 1 1 calc R U . . .
C4_7 C 0.2330(9) 0.1076(7) 0.0752(7) 0.118(8) Uani 1 1 d D . . . .
H4A_7 H 0.2193 0.1380 0.1049 0.141 Uiso 1 1 calc R U . . .
H4B_7 H 0.1983 0.0720 0.0774 0.141 Uiso 1 1 calc R U . . .
O2_7 O 0.3117(7) 0.0940(4) 0.0831(5) 0.102(4) Uani 1 1 d D . . . .
C5_7 C 0.3340(11) 0.0908(6) 0.1419(6) 0.097(6) Uani 1 1 d D . . . .
H5A_7 H 0.3195 0.1280 0.1630 0.116 Uiso 1 1 calc R U . . .
H5B_7 H 0.3933 0.0873 0.1472 0.116 Uiso 1 1 calc R U . . .
C6_7 C 0.2949(9) 0.0409(6) 0.1657(6) 0.089(5) Uani 1 1 d D . . . .
H6A_7 H 0.3159 0.0405 0.2054 0.106 Uiso 1 1 calc R U . . .
H6B_7 H 0.2363 0.0479 0.1655 0.106 Uiso 1 1 calc R U . . .
C7_7 C 0.1497(12) -0.0185(9) -0.1263(6) 0.171(14) Uani 1 1 d D . . . .
H7A_7 H 0.1433 -0.0339 -0.1665 0.206 Uiso 1 1 calc R U . . .
H7B_7 H 0.1209 0.0191 -0.1225 0.206 Uiso 1 1 calc R U . . .
C8_7 C 0.1106(13) -0.0611(8) -0.0930(6) 0.142(10) Uani 1 1 d D . . . .
H8A_7 H 0.0551 -0.0708 -0.1097 0.171 Uiso 1 1 calc R U . . .
H8B_7 H 0.1410 -0.0981 -0.0944 0.171 Uiso 1 1 calc R U . . .
O3_7 O 0.1071(7) -0.0380(5) -0.0348(4) 0.098(4) Uani 1 1 d D . . . .
C9_7 C 0.0634(10) -0.0750(7) -0.0042(5) 0.093(5) Uani 1 1 d D . . . .
H9A_7 H 0.0839 -0.1156 -0.0088 0.112 Uiso 1 1 calc R U . . .
H9B_7 H 0.0058 -0.0764 -0.0181 0.112 Uiso 1 1 calc R U . . .
C10_7 C 0.0721(9) -0.0522(7) 0.0561(6) 0.094(5) Uani 1 1 d D . . . .
H10A_7 H 0.0630 -0.0092 0.0601 0.113 Uiso 1 1 calc R U . . .
H10B_7 H 0.0322 -0.0723 0.0774 0.113 Uiso 1 1 calc R U . . .
O4_7 O 0.1529(6) -0.0640(4) 0.0770(3) 0.074(3) Uani 1 1 d D . . . .
C11_7 C 0.1642(8) -0.0533(7) 0.1373(5) 0.078(4) Uani 1 1 d D . . . .
H11A_7 H 0.1295 -0.0811 0.1552 0.094 Uiso 1 1 calc R U . . .
H11B_7 H 0.1488 -0.0125 0.1491 0.094 Uiso 1 1 calc R U . . .
C12_7 C 0.2501(8) -0.0613(6) 0.1554(6) 0.079(4) Uani 1 1 d D . . . .
H12A_7 H 0.2557 -0.0599 0.1970 0.094 Uiso 1 1 calc R U . . .
H12B_7 H 0.2658 -0.1011 0.1404 0.094 Uiso 1 1 calc R U . . .
C13_7 C 0.2831(14) -0.0482(9) -0.1426(9) 0.195(16) Uani 1 1 d D . . . .
H13A_7 H 0.2816 -0.0386 -0.1823 0.233 Uiso 1 1 calc R U . . .
H13B_7 H 0.2591 -0.0885 -0.1421 0.233 Uiso 1 1 calc R U . . .
C14_7 C 0.3709(13) -0.0477(9) -0.1188(8) 0.194(18) Uani 1 1 d D . . . .
H14A_7 H 0.4031 -0.0703 -0.1460 0.232 Uiso 1 1 calc R U . . .
H14B_7 H 0.3925 -0.0064 -0.1140 0.232 Uiso 1 1 calc R U . . .
O5_7 O 0.3794(9) -0.0721(5) -0.0669(6) 0.161(8) Uani 1 1 d D . . . .
C15_7 C 0.4605(11) -0.0719(7) -0.0423(8) 0.126(9) Uani 1 1 d D . . . .
H15A_7 H 0.4839 -0.0311 -0.0397 0.151 Uiso 1 1 calc R U . . .
H15B_7 H 0.4933 -0.0972 -0.0672 0.151 Uiso 1 1 calc R U . . .
C16_7 C 0.4649(11) -0.0933(8) 0.0137(7) 0.134(10) Uani 1 1 d D . . . .
H16A_7 H 0.4443 -0.1349 0.0107 0.161 Uiso 1 1 calc R U . . .
H16B_7 H 0.5221 -0.0927 0.0286 0.161 Uiso 1 1 calc R U . . .
O6_7 O 0.4201(7) -0.0593(5) 0.0520(5) 0.105(4) Uani 1 1 d D . . . .
C17_7 C 0.4182(12) -0.0816(7) 0.1045(7) 0.107(6) Uani 1 1 d D . . . .
H17A_7 H 0.4728 -0.0943 0.1168 0.129 Uiso 1 1 calc R U . . .
H17B_7 H 0.3808 -0.1165 0.1016 0.129 Uiso 1 1 calc R U . . .
C18_7 C 0.3907(8) -0.0348(7) 0.1477(6) 0.098(5) Uani 1 1 d D . . . .
H18A_7 H 0.3969 -0.0499 0.1853 0.117 Uiso 1 1 calc R U . . .
H18B_7 H 0.4267 0.0008 0.1484 0.117 Uiso 1 1 calc R U . . .
K_8 K 0.4282(2) 0.78533(18) 0.61363(14) 0.0840(10) Uani 1 1 d . . . . .
N1_9 N -0.1130(12) 0.8175(9) 0.2037(9) 0.198(11) Uani 1 1 d D . . . .
H1A_9 H -0.1446 0.7918 0.2203 0.237 Uiso 0.6667 1 calc R U P . .
H1B_9 H -0.0666 0.7997 0.1946 0.237 Uiso 0.6667 1 calc R U P . .
H1C_9 H -0.1399 0.8284 0.1719 0.237 Uiso 0.6667 1 calc R U P . .
C1_9 C -0.0933(14) 0.8704(9) 0.2429(9) 0.139(9) Uani 1 1 d D . . . .
H1D_9 H -0.0677 0.8590 0.2789 0.167 Uiso 1 1 calc R U . . .
H1E_9 H -0.1428 0.8922 0.2508 0.167 Uiso 1 1 calc R U . . .
C2_9 C -0.0341(16) 0.9091(9) 0.2133(9) 0.187(13) Uani 1 1 d D . . . .
H2A_9 H 0.0182 0.8895 0.2098 0.224 Uiso 1 1 calc R U . . .
H2B_9 H -0.0570 0.9164 0.1752 0.224 Uiso 1 1 calc R U . . .
N2_9 N -0.0235(14) 0.9645(7) 0.2495(8) 0.162(8) Uani 1 1 d D . . . .
H2C_9 H 0.0072 0.9906 0.2327 0.194 Uiso 0.6667 1 calc R U P . .
H2D_9 H 0.0016 0.9573 0.2832 0.194 Uiso 0.6667 1 calc R U P . .
H2E_9 H -0.0726 0.9799 0.2551 0.194 Uiso 0.6667 1 calc R U P . .
N1_10 N 0.3590(12) -0.2595(10) -0.0050(8) 0.160(8) Uani 1 1 d D . . . .
H1A_10 H 0.3833 -0.2932 -0.0175 0.192 Uiso 0.6667 1 calc R U P . .
H1B_10 H 0.3781 -0.2483 0.0311 0.192 Uiso 0.6667 1 calc R U P . .
H1C_10 H 0.3701 -0.2302 -0.0273 0.192 Uiso 0.6667 1 calc R U P . .
C1_10 C 0.2706(12) -0.2705(7) -0.0070(7) 0.118(7) Uani 1 1 d D . . . .
H1D_10 H 0.2567 -0.2989 0.0202 0.142 Uiso 1 1 calc R U . . .
H1E_10 H 0.2493 -0.2863 -0.0453 0.142 Uiso 1 1 calc R U . . .
C2_10 C 0.2370(13) -0.2092(6) 0.0089(8) 0.121(7) Uani 1 1 d D . . . .
H2A_10 H 0.1781 -0.2150 0.0117 0.145 Uiso 1 1 calc R U . . .
H2B_10 H 0.2605 -0.1959 0.0472 0.145 Uiso 1 1 calc R U . . .
N2_10 N 0.2480(10) -0.1600(6) -0.0262(6) 0.106(5) Uani 1 1 d D . . . .
H2C_10 H 0.2006 -0.1632 -0.0540 0.128 Uiso 1 1 calc R U . . .
H2D_10 H 0.2951 -0.1705 -0.0479 0.128 Uiso 1 1 calc R U . . .
 
loop_
 _atom_site_aniso_label
 _atom_site_aniso_U_11
 _atom_site_aniso_U_22
 _atom_site_aniso_U_33
 _atom_site_aniso_U_23
 _atom_site_aniso_U_13
 _atom_site_aniso_U_12
Ta_1 0.0501(3) 0.0404(3) 0.0504(3) 0.0023(2) -0.0018(2) 0.0058(2)
Ge1_1 0.0620(9) 0.0626(8) 0.0535(7) -0.0023(6) -0.0041(6) 0.0152(6)
As1_1 0.0620(9) 0.0626(8) 0.0535(7) -0.0023(6) -0.0041(6) 0.0152(6)
Ge2_1 0.0647(9) 0.0609(8) 0.0618(8) -0.0119(6) -0.0103(6) 0.0096(7)
As2_1 0.0647(9) 0.0609(8) 0.0618(8) -0.0119(6) -0.0103(6) 0.0096(7)
Ge3_1 0.0711(9) 0.0798(10) 0.0426(7) -0.0021(6) -0.0006(6) 0.0253(7)
As3_1 0.0711(9) 0.0798(10) 0.0426(7) -0.0021(6) -0.0006(6) 0.0253(7)
Ge4_1 0.0577(10) 0.0505(8) 0.0507(8) 0.0086(6) 0.0067(7) 0.0082(7)
As4_1 0.0577(10) 0.0505(8) 0.0507(8) 0.0086(6) 0.0067(7) 0.0082(7)
Ge5_1 0.0634(10) 0.0408(7) 0.0382(8) 0.0010(6) 0.0006(7) 0.0057(6)
As5_1 0.0634(10) 0.0408(7) 0.0382(8) 0.0010(6) 0.0006(7) 0.0057(6)
Ge6_1 0.0574(8) 0.0439(7) 0.0635(7) -0.0001(6) 0.0098(6) 0.0018(6)
As6_1 0.0574(8) 0.0439(7) 0.0635(7) -0.0001(6) 0.0098(6) 0.0018(6)
Ge7_1 0.0598(8) 0.0431(7) 0.0634(8) -0.0079(6) -0.0046(6) 0.0006(6)
As7_1 0.0598(8) 0.0431(7) 0.0634(8) -0.0079(6) -0.0046(6) 0.0006(6)
Ge8_1 0.0570(8) 0.0520(7) 0.0492(7) -0.0011(5) -0.0037(6) 0.0105(6)
As8_1 0.0570(8) 0.0520(7) 0.0492(7) -0.0011(5) -0.0037(6) 0.0105(6)
Ge9_1 0.0576(9) 0.0464(9) 0.0439(7) 0.0037(7) -0.0107(6) 0.0037(8)
As9_1 0.0576(9) 0.0464(9) 0.0439(7) 0.0037(7) -0.0107(6) 0.0037(8)
Ge10_1 0.0640(10) 0.0406(8) 0.0419(8) 0.0028(6) -0.0024(7) -0.0007(6)
As10_1 0.0640(10) 0.0406(8) 0.0419(8) 0.0028(6) -0.0024(7) -0.0007(6)
Ge11_1 0.0724(10) 0.0646(9) 0.0554(7) -0.0031(6) -0.0012(6) 0.0213(7)
As11_1 0.0724(10) 0.0646(9) 0.0554(7) -0.0031(6) -0.0012(6) 0.0213(7)
Ge12_1 0.0483(9) 0.0567(10) 0.0479(7) 0.0077(7) -0.0017(6) 0.0034(7)
As12_1 0.0483(9) 0.0567(10) 0.0479(7) 0.0077(7) -0.0017(6) 0.0034(7)
Ge1A_1 0.0640(10) 0.0406(8) 0.0419(8) 0.0028(6) -0.0024(7) -0.0007(6)
Ge1B_1 0.0634(10) 0.0408(7) 0.0382(8) 0.0010(6) 0.0006(7) 0.0057(6)
As1C_1 0.0576(9) 0.0464(9) 0.0439(7) 0.0037(7) -0.0107(6) 0.0037(8)
As1D_1 0.0577(10) 0.0505(8) 0.0507(8) 0.0086(6) 0.0067(7) 0.0082(7)
As1E_1 0.075(9) 0.047(7) 0.053(7) 0.004(5) 0.026(6) -0.002(6)
Ge1F_1 0.0483(9) 0.0567(10) 0.0479(7) 0.0077(7) -0.0017(6) 0.0034(7)
Ge1G_1 0.078(9) 0.060(8) 0.057(7) -0.020(6) 0.027(7) 0.000(7)
Ta_2 0.0537(3) 0.0991(5) 0.0562(3) -0.0266(3) 0.0093(2) -0.0012(3)
Ge1_2 0.1047(15) 0.1382(17) 0.0774(11) -0.0194(11) 0.0213(10) -0.0242(13)
As1_2 0.1047(15) 0.1382(17) 0.0774(11) -0.0194(11) 0.0213(10) -0.0242(13)
Ge2_2 0.1091(16) 0.1258(17) 0.1175(16) -0.0485(14) 0.0402(13) 0.0030(13)
As2_2 0.1091(16) 0.1258(17) 0.1175(16) -0.0485(14) 0.0402(13) 0.0030(13)
Ge3_2 0.0715(12) 0.1446(18) 0.1236(15) -0.0660(14) 0.0165(10) -0.0074(11)
As3_2 0.0715(12) 0.1446(18) 0.1236(15) -0.0660(14) 0.0165(10) -0.0074(11)
Ge4_2 0.1212(17) 0.1326(17) 0.0841(12) -0.0296(12) 0.0249(11) -0.0436(14)
As4_2 0.1212(17) 0.1326(17) 0.0841(12) -0.0296(12) 0.0249(11) -0.0436(14)
Ge5_2 0.0881(12) 0.0705(10) 0.0881(11) -0.0124(8) -0.0204(9) -0.0012(8)
As5_2 0.0881(12) 0.0705(10) 0.0881(11) -0.0124(8) -0.0204(9) -0.0012(8)
Ge6_2 0.0626(13) 0.1047(18) 0.159(3) -0.0530(17) 0.0130(15) 0.0109(12)
As6_2 0.0626(13) 0.1047(18) 0.159(3) -0.0530(17) 0.0130(15) 0.0109(12)
Ge7_2 0.0748(13) 0.1302(18) 0.1383(18) -0.0035(14) -0.0229(12) 0.0073(12)
As7_2 0.0748(13) 0.1302(18) 0.1383(18) -0.0035(14) -0.0229(12) 0.0073(12)
Ge8_2 0.0929(14) 0.0645(11) 0.0847(12) -0.0096(10) -0.0218(10) -0.0131(10)
As8_2 0.0929(14) 0.0645(11) 0.0847(12) -0.0096(10) -0.0218(10) -0.0131(10)
Ge9_2 0.0691(12) 0.0798(13) 0.0776(14) -0.0173(11) 0.0073(11) 0.0085(9)
As9_2 0.0691(12) 0.0798(13) 0.0776(14) -0.0173(11) 0.0073(11) 0.0085(9)
Ge10_2 0.0775(15) 0.0964(16) 0.1270(19) -0.0065(14) -0.0189(13) 0.0183(12)
As10_2 0.0775(15) 0.0964(16) 0.1270(19) -0.0065(14) -0.0189(13) 0.0183(12)
Ge11_2 0.0551(10) 0.0875(13) 0.0654(10) -0.0119(9) 0.0064(7) -0.0003(8)
As11_2 0.0551(10) 0.0875(13) 0.0654(10) -0.0119(9) 0.0064(7) -0.0003(8)
Ge12_2 0.0637(11) 0.0581(10) 0.0853(12) -0.0091(8) -0.0152(9) 0.0011(8)
As12_2 0.0637(11) 0.0581(10) 0.0853(12) -0.0091(8) -0.0152(9) 0.0011(8)
Ge13_2 0.0631(12) 0.0878(14) 0.0780(12) 0.0099(10) 0.0082(9) -0.0026(10)
As13_2 0.0631(12) 0.0878(14) 0.0780(12) 0.0099(10) 0.0082(9) -0.0026(10)
Ge14_2 0.0625(12) 0.0880(13) 0.0969(14) 0.0057(11) 0.0026(10) -0.0127(10)
As14_2 0.0625(12) 0.0880(13) 0.0969(14) 0.0057(11) 0.0026(10) -0.0127(10)
Ge2A_2 0.0551(10) 0.0875(13) 0.0654(10) -0.0119(9) 0.0064(7) -0.0003(8)
As2A_2 0.0551(10) 0.0875(13) 0.0654(10) -0.0119(9) 0.0064(7) -0.0003(8)
Ge2B_2 0.0637(11) 0.0581(10) 0.0853(12) -0.0091(8) -0.0152(9) 0.0011(8)
As2B_2 0.0637(11) 0.0581(10) 0.0853(12) -0.0091(8) -0.0152(9) 0.0011(8)
Ge2C_2 0.0626(13) 0.1047(18) 0.159(3) -0.0530(17) 0.0130(15) 0.0109(12)
As2C_2 0.0626(13) 0.1047(18) 0.159(3) -0.0530(17) 0.0130(15) 0.0109(12)
Ge2D_2 0.0691(12) 0.0798(13) 0.0776(14) -0.0173(11) 0.0073(11) 0.0085(9)
As2D_2 0.0691(12) 0.0798(13) 0.0776(14) -0.0173(11) 0.0073(11) 0.0085(9)
K_3 0.0500(16) 0.0785(19) 0.0540(15) -0.0010(13) 0.0121(12) 0.0114(14)
N1_3 0.096(11) 0.109(11) 0.083(9) -0.021(8) 0.001(8) 0.022(9)
N2_3 0.097(11) 0.105(11) 0.076(8) -0.010(8) 0.011(7) 0.019(9)
C1_3 0.091(12) 0.108(13) 0.070(10) -0.023(9) 0.000(8) 0.015(10)
C2_3 0.124(16) 0.118(15) 0.073(11) -0.001(10) 0.004(10) 0.008(12)
O1_3 0.104(8) 0.089(7) 0.067(6) -0.002(6) -0.003(5) 0.009(6)
C3_3 0.092(13) 0.108(13) 0.082(11) 0.031(10) 0.006(9) 0.019(10)
C4_3 0.078(12) 0.120(15) 0.089(12) 0.038(10) 0.018(9) 0.010(10)
O2_3 0.100(8) 0.095(8) 0.060(6) 0.010(5) 0.005(5) 0.010(6)
C5_3 0.124(17) 0.150(19) 0.072(11) 0.025(12) -0.016(10) 0.021(14)
C6_3 0.118(15) 0.137(17) 0.055(9) 0.002(10) 0.020(9) 0.012(13)
C7_3 0.088(14) 0.21(2) 0.095(13) -0.061(15) -0.035(10) 0.044(15)
C8_3 0.106(16) 0.149(19) 0.101(14) -0.019(13) 0.002(11) 0.021(14)
O3_3 0.077(9) 0.192(15) 0.121(10) -0.043(10) -0.007(7) 0.025(9)
C9_3 0.092(16) 0.31(4) 0.18(2) -0.12(3) -0.032(15) 0.11(2)
C10_3 0.068(15) 0.41(5) 0.14(2) -0.06(3) -0.013(14) 0.02(2)
O4_3 0.108(11) 0.28(2) 0.158(13) -0.115(14) -0.054(10) 0.121(13)
C11_3 0.105(19) 0.32(4) 0.16(2) -0.10(3) 0.001(16) 0.11(2)
C12_3 0.092(14) 0.162(18) 0.095(12) -0.054(12) -0.013(10) 0.059(13)
C13_3 0.094(14) 0.174(19) 0.050(8) 0.013(10) 0.012(9) 0.056(13)
C14_3 0.130(19) 0.22(3) 0.082(12) 0.045(14) 0.061(12) 0.098(18)
O5_3 0.083(9) 0.142(11) 0.089(8) 0.036(7) 0.029(6) 0.034(8)
C15_3 0.070(13) 0.17(2) 0.102(14) 0.020(13) 0.015(10) 0.008(13)
C16_3 0.123(18) 0.120(17) 0.145(19) 0.045(15) 0.050(15) -0.013(13)
O6_3 0.113(10) 0.118(10) 0.095(8) -0.015(8) 0.024(7) 0.006(8)
C17_3 0.15(2) 0.115(17) 0.16(2) 0.008(15) 0.053(16) -0.026(15)
C18_3 0.095(14) 0.121(16) 0.111(14) -0.032(12) 0.009(11) -0.011(12)
K_4 0.0476(14) 0.0367(12) 0.0469(12) 0.0003(10) 0.0028(10) -0.0018(10)
N1_4 0.096(9) 0.072(8) 0.065(7) 0.011(6) -0.002(6) 0.033(7)
N2_4 0.050(6) 0.066(7) 0.051(5) 0.009(5) 0.002(4) 0.010(5)
C1_4 0.078(10) 0.067(9) 0.074(9) 0.020(7) -0.013(7) 0.002(7)
C2_4 0.073(10) 0.069(9) 0.060(8) 0.014(7) -0.012(7) 0.008(7)
O1_4 0.062(5) 0.055(5) 0.049(4) 0.007(4) -0.011(4) 0.000(4)
C3_4 0.056(8) 0.077(9) 0.050(7) -0.008(6) 0.001(6) -0.003(7)
C4_4 0.052(7) 0.072(8) 0.040(6) -0.009(6) 0.003(5) 0.001(6)
O2_4 0.055(5) 0.058(5) 0.035(4) -0.002(3) 0.002(3) 0.002(4)
C5_4 0.061(8) 0.057(8) 0.060(7) 0.006(6) 0.014(6) 0.017(6)
C6_4 0.055(8) 0.075(9) 0.062(8) 0.008(6) 0.004(6) 0.026(7)
C7_4 0.128(16) 0.103(13) 0.091(11) 0.038(10) 0.028(11) 0.069(12)
C8_4 0.099(15) 0.16(2) 0.131(16) 0.039(14) 0.054(12) 0.080(14)
O3_4 0.143(14) 0.28(2) 0.235(19) 0.174(17) 0.143(14) 0.161(15)
C9_4 0.093(13) 0.22(2) 0.048(8) 0.001(11) 0.012(8) 0.077(15)
C10_4 0.076(10) 0.054(7) 0.063(8) -0.011(6) 0.037(7) -0.018(7)
O4_4 0.064(6) 0.078(6) 0.042(4) 0.011(4) 0.015(4) 0.005(5)
C11_4 0.085(10) 0.064(8) 0.042(6) 0.012(6) 0.003(6) -0.004(7)
C12_4 0.081(10) 0.057(8) 0.071(8) 0.027(7) -0.004(7) 0.015(7)
C13_4 0.144(17) 0.061(10) 0.091(11) 0.011(8) -0.022(11) 0.023(10)
C14_4 0.23(2) 0.034(8) 0.103(13) -0.004(8) -0.033(14) 0.010(11)
O5_4 0.127(9) 0.043(5) 0.062(5) 0.007(4) -0.020(5) -0.023(5)
C15_4 0.19(2) 0.050(9) 0.058(8) 0.008(7) -0.034(10) -0.049(11)
C16_4 0.122(15) 0.074(10) 0.060(8) 0.022(7) -0.031(8) -0.044(10)
O6_4 0.069(6) 0.066(6) 0.059(5) 0.012(4) -0.015(4) -0.021(5)
C17_4 0.062(9) 0.110(12) 0.052(7) 0.006(8) -0.012(6) -0.022(9)
C18_4 0.067(9) 0.093(11) 0.060(8) 0.000(7) -0.017(7) 0.016(8)
K_5 0.0456(17) 0.0613(18) 0.106(2) 0.0161(16) 0.0105(15) 0.0076(13)
N1_5 0.042(9) 0.150(16) 0.176(17) 0.012(14) -0.007(10) -0.018(9)
N2_5 0.106(11) 0.068(8) 0.089(9) -0.003(7) 0.005(8) -0.025(8)
C1_5 0.039(11) 0.21(3) 0.25(3) 0.11(2) -0.044(13) 0.005(13)
C2_5 0.065(16) 0.22(3) 0.29(4) 0.12(3) -0.012(19) 0.044(18)
O1_5 0.060(9) 0.171(15) 0.28(2) 0.095(15) 0.001(11) 0.048(9)
C3_5 0.11(2) 0.24(4) 0.45(6) 0.18(4) -0.06(3) 0.07(2)
C4_5 0.13(2) 0.17(3) 0.47(6) 0.18(4) 0.10(3) 0.11(2)
O2_5 0.097(10) 0.083(9) 0.241(18) 0.054(10) 0.030(11) 0.034(8)
C5_5 0.16(2) 0.090(15) 0.20(3) 0.027(16) 0.11(2) 0.002(16)
C6_5 0.116(16) 0.063(10) 0.113(13) 0.000(9) 0.020(11) -0.027(10)
C7_5 0.077(15) 0.17(2) 0.19(3) 0.04(2) -0.055(16) -0.051(15)
C8_5 0.123(17) 0.101(14) 0.120(15) -0.019(12) -0.027(12) -0.031(13)
O3_5 0.075(7) 0.071(7) 0.126(9) 0.002(6) -0.024(6) -0.012(6)
C9_5 0.085(12) 0.053(9) 0.107(12) -0.007(8) -0.007(9) 0.023(8)
C10_5 0.078(11) 0.076(10) 0.081(10) 0.019(8) 0.016(8) 0.039(8)
O4_5 0.058(6) 0.054(5) 0.091(6) 0.018(5) 0.007(5) 0.002(4)
C11_5 0.040(8) 0.078(10) 0.101(11) 0.030(8) -0.004(7) -0.008(7)
C12_5 0.078(12) 0.104(13) 0.089(11) 0.013(9) -0.023(9) -0.031(10)
C13_5 0.059(12) 0.127(18) 0.19(2) 0.001(17) 0.017(13) -0.030(11)
C14_5 0.088(16) 0.18(2) 0.18(2) 0.04(2) 0.023(15) -0.041(16)
O5_5 0.077(8) 0.095(8) 0.115(9) 0.033(7) 0.011(6) -0.015(6)
C15_5 0.14(2) 0.137(18) 0.099(15) 0.027(13) 0.038(13) -0.004(15)
C16_5 0.117(16) 0.093(13) 0.099(13) 0.014(10) 0.000(11) -0.012(11)
O6_5 0.124(10) 0.079(7) 0.098(8) 0.015(6) 0.022(7) -0.021(7)
C17_5 0.15(2) 0.142(19) 0.086(12) -0.016(12) -0.015(12) -0.053(16)
C18_5 0.21(3) 0.123(17) 0.089(13) -0.019(12) 0.031(14) -0.092(17)
K_6 0.079(2) 0.0631(18) 0.0641(17) -0.0134(14) 0.0112(15) 0.0005(15)
N1_6 0.084(9) 0.104(10) 0.049(6) -0.001(6) 0.002(6) 0.023(7)
N2_6 0.105(12) 0.098(12) 0.177(17) -0.071(12) -0.036(11) 0.038(9)
C1_6 0.073(11) 0.128(15) 0.061(9) 0.010(9) 0.017(7) 0.032(10)
C2_6 0.082(12) 0.125(15) 0.049(8) 0.009(8) 0.009(7) 0.001(11)
O1_6 0.089(8) 0.084(7) 0.051(5) 0.001(5) 0.005(5) -0.011(6)
C3_6 0.139(18) 0.126(17) 0.058(9) -0.003(10) 0.025(10) -0.048(14)
C4_6 0.20(2) 0.093(13) 0.056(10) 0.001(9) 0.013(13) -0.022(14)
O2_6 0.155(12) 0.064(7) 0.087(8) -0.007(6) -0.002(8) -0.003(7)
C5_6 0.26(4) 0.063(13) 0.19(3) -0.032(15) -0.08(3) 0.037(18)
C6_6 0.14(2) 0.059(13) 0.23(3) -0.032(15) -0.05(2) 0.025(13)
C7_6 0.095(11) 0.054(8) 0.069(8) -0.002(7) -0.003(8) 0.024(8)
C8_6 0.124(14) 0.062(9) 0.074(9) -0.009(7) 0.013(9) 0.032(9)
O3_6 0.096(7) 0.061(6) 0.056(5) 0.001(4) 0.000(5) -0.001(5)
C9_6 0.117(14) 0.049(8) 0.069(9) 0.004(7) -0.013(9) -0.010(8)
C10_6 0.086(11) 0.081(11) 0.062(8) -0.001(7) 0.005(7) -0.017(9)
O4_6 0.082(7) 0.080(7) 0.085(7) -0.022(6) -0.001(5) 0.002(6)
C11_6 0.075(12) 0.144(18) 0.133(16) -0.055(14) -0.006(11) 0.025(12)
C12_6 0.14(2) 0.103(16) 0.30(4) -0.11(2) -0.09(2) 0.058(14)
C13_6 0.115(14) 0.109(13) 0.067(9) 0.005(9) -0.015(9) 0.028(11)
C14_6 0.167(19) 0.109(14) 0.045(8) 0.001(8) 0.000(9) 0.043(13)
O5_6 0.141(10) 0.096(8) 0.043(5) -0.002(5) 0.022(5) 0.000(7)
C15_6 0.22(2) 0.139(18) 0.045(9) -0.017(10) 0.032(11) 0.046(17)
C16_6 0.17(2) 0.126(16) 0.061(10) -0.035(11) 0.042(12) 0.004(15)
O6_6 0.100(9) 0.122(10) 0.128(10) -0.060(8) 0.050(8) -0.005(8)
C17_6 0.124(17) 0.101(14) 0.155(19) -0.054(14) 0.052(15) 0.000(13)
C18_6 0.102(16) 0.17(2) 0.19(2) -0.11(2) 0.005(16) 0.043(15)
K_7 0.142(3) 0.0513(17) 0.0646(18) -0.0036(14) 0.0291(19) 0.0072(18)
N1_7 0.22(2) 0.075(10) 0.095(11) 0.009(8) -0.007(12) -0.062(12)
N2_7 0.081(9) 0.072(8) 0.079(8) -0.014(6) 0.021(6) -0.015(7)
C1_7 0.28(3) 0.097(14) 0.073(11) 0.014(10) 0.029(15) -0.068(17)
C2_7 0.24(3) 0.14(2) 0.089(14) -0.029(14) 0.064(17) -0.10(2)
O1_7 0.180(15) 0.097(10) 0.103(10) 0.020(8) -0.021(9) -0.019(9)
C3_7 0.121(14) 0.045(8) 0.089(11) 0.001(8) -0.007(10) -0.002(8)
C4_7 0.085(13) 0.051(9) 0.20(2) -0.026(12) -0.049(13) 0.001(9)
O2_7 0.110(10) 0.055(6) 0.145(11) -0.016(6) 0.055(8) 0.006(6)
C5_7 0.135(16) 0.059(10) 0.088(12) -0.024(9) -0.014(11) 0.020(10)
C6_7 0.065(10) 0.100(13) 0.096(11) -0.019(10) 0.010(8) -0.017(9)
C7_7 0.27(3) 0.17(2) 0.065(11) -0.007(12) 0.000(15) -0.14(2)
C8_7 0.21(2) 0.107(15) 0.102(14) 0.024(12) -0.052(14) -0.092(16)
O3_7 0.131(10) 0.080(7) 0.078(7) 0.012(6) -0.020(6) -0.033(7)
C9_7 0.116(14) 0.087(11) 0.074(10) 0.020(8) -0.013(9) -0.041(10)
C10_7 0.093(13) 0.081(11) 0.098(12) -0.009(9) -0.029(10) -0.005(9)
O4_7 0.105(8) 0.055(5) 0.060(5) -0.002(4) 0.001(5) -0.006(5)
C11_7 0.093(12) 0.071(9) 0.069(9) 0.009(7) 0.001(8) -0.015(8)
C12_7 0.092(12) 0.074(10) 0.072(9) 0.001(7) 0.021(8) 0.018(9)
C13_7 0.29(4) 0.16(2) 0.115(19) -0.070(18) 0.04(2) -0.10(3)
C14_7 0.35(5) 0.14(2) 0.098(17) -0.033(15) 0.11(2) -0.11(3)
O5_7 0.219(18) 0.113(11) 0.146(13) -0.080(10) 0.120(13) -0.101(11)
C15_7 0.114(17) 0.063(11) 0.19(2) -0.039(13) 0.044(16) -0.053(11)
C16_7 0.115(16) 0.088(13) 0.20(2) -0.064(15) 0.097(17) -0.021(11)
O6_7 0.110(9) 0.070(7) 0.133(10) -0.031(7) 0.047(8) 0.001(6)
C17_7 0.112(16) 0.082(12) 0.131(16) 0.008(12) 0.020(13) 0.018(10)
C18_7 0.084(12) 0.102(13) 0.102(12) -0.012(10) -0.011(9) 0.034(10)
K_8 0.062(2) 0.114(3) 0.079(2) 0.0226(19) -0.0019(16) 0.0199(19)
N1_9 0.16(2) 0.27(3) 0.153(18) -0.07(2) 0.029(15) 0.048(19)
C1_9 0.114(18) 0.16(2) 0.15(2) 0.009(17) 0.058(16) 0.012(16)
C2_9 0.17(3) 0.23(3) 0.15(2) -0.06(2) -0.001(19) 0.05(2)
N2_9 0.25(3) 0.113(14) 0.123(14) 0.014(12) 0.003(15) 0.043(15)
N1_10 0.16(2) 0.19(2) 0.130(15) -0.011(14) 0.018(14) 0.063(16)
C1_10 0.15(2) 0.121(16) 0.078(11) -0.016(10) 0.023(12) 0.040(15)
C2_10 0.16(2) 0.095(14) 0.114(15) 0.020(12) 0.020(14) 0.009(13)
N2_10 0.103(12) 0.109(12) 0.108(11) 0.011(9) 0.011(9) 0.006(9)
 
_geom_special_details
;
 All esds (except the esd in the dihedral angle between two l.s. planes)
 are estimated using the full covariance matrix.  The cell esds are taken
 into account individually in the estimation of esds in distances, angles
 and torsion angles; correlations between esds in cell parameters are only
 used when they are defined by crystal symmetry.  An approximate (isotropic)
 treatment of cell esds is used for estimating esds involving l.s. planes.
;
 
loop_
 _geom_bond_atom_site_label_1
 _geom_bond_atom_site_label_2
 _geom_bond_distance
 _geom_bond_site_symmetry_2
 _geom_bond_publ_flag
Ta_1 Ge5_1 2.7054(14) . ?
Ta_1 Ge2_1 2.7079(14) . ?
Ta_1 Ge3_1 2.7269(13) . ?
Ta_1 As1D_1 2.729(12) . ?
Ta_1 Ge8_1 2.7313(14) . ?
Ta_1 Ge10_1 2.7394(14) . ?
Ge1_1 Ge1B_1 2.108(13) . ?
Ge1_1 Ge6_1 2.491(2) . ?
Ge1_1 Ge2_1 2.5713(17) . ?
Ge1_1 Ge5_1 2.574(2) . ?
Ge2_1 Ge3_1 2.515(2) . ?
Ge2_1 Ge7_1 2.639(2) . ?
Ge3_1 As1D_1 2.065(12) . ?
Ge3_1 Ge11_1 2.572(2) . ?
Ge3_1 Ge4_1 2.678(2) . ?
Ge4_1 As1D_1 0.981(14) . ?
Ge4_1 Ge1G_1 1.537(15) . ?
Ge4_1 Ge5_1 2.5261(19) . ?
Ge4_1 Ge12_1 2.530(2) . ?
Ge4_1 Ge1B_1 2.643(13) . ?
Ge5_1 Ge1B_1 0.825(14) . ?
Ge5_1 As1E_1 1.527(14) . ?
Ge5_1 Ge10_1 2.591(2) . ?
Ge5_1 As1D_1 2.659(11) . ?
Ge5_1 Ge1G_1 2.856(14) . ?
Ge6_1 Ge10_1 2.4824(18) . ?
Ge6_1 Ge7_1 2.5091(16) . ?
Ge6_1 Ge1A_1 2.816(13) . ?
Ge7_1 Ge8_1 2.5334(19) . ?
Ge8_1 As1C_1 2.320(14) . ?
Ge8_1 Ge11_1 2.542(2) . ?
Ge8_1 Ge9_1 2.5998(18) . ?
Ge9_1 As1C_1 0.638(14) . ?
Ge9_1 Ge1A_1 2.236(13) . ?
Ge9_1 Ge1F_1 2.241(14) . ?
Ge9_1 Ge12_1 2.511(2) . ?
Ge9_1 Ge10_1 2.541(2) . ?
Ge10_1 Ge1A_1 0.834(15) . ?
Ge10_1 As1E_1 1.882(12) . ?
Ge11_1 Ge1F_1 2.326(13) . ?
Ge11_1 Ge12_1 2.5272(19) . ?
Ge12_1 Ge1F_1 0.780(15) . ?
Ge12_1 Ge1G_1 1.734(14) . ?
Ge12_1 As1C_1 2.890(16) . ?
Ge1A_1 As1E_1 2.488(19) . ?
Ge1A_1 As1C_1 2.60(2) . ?
Ge1B_1 As1E_1 2.35(2) . ?
Ge1B_1 As1D_1 2.479(16) . ?
As1C_1 Ge1F_1 2.47(2) . ?
As1D_1 Ge1G_1 2.50(2) . ?
As1E_1 Ge1G_1 2.476(16) . ?
Ge1F_1 Ge1G_1 2.49(2) . ?
Ta_2 Ge2C_2 2.422(12) . ?
Ta_2 Ge2B_2 2.443(12) . ?
Ta_2 Ge2D_2 2.482(10) . ?
Ta_2 Ge2A_2 2.564(11) . ?
Ta_2 Ge11_2 2.7547(16) . ?
Ta_2 Ge1_2 2.814(2) . ?
Ge1_2 Ge2_2 2.423(4) . ?
Ge1_2 Ge5_2 2.485(3) . ?
Ge1_2 Ge4_2 2.545(2) . ?
Ge2_2 Ge6_2 2.413(4) . ?
Ge2_2 Ge3_2 2.488(2) . ?
Ge2_2 Ge2C_2 2.571(15) . ?
Ge3_2 Ge4_2 2.467(4) . ?
Ge3_2 Ge7_2 2.509(4) . ?
Ge4_2 Ge8_2 2.395(3) . ?
Ge4_2 Ge2A_2 2.787(14) . ?
Ge5_2 Ge12_2 2.455(2) . ?
Ge5_2 Ge9_2 2.511(3) . ?
Ge5_2 Ge2D_2 2.680(12) . ?
Ge6_2 Ge2C_2 0.895(12) . ?
Ge6_2 Ge9_2 2.518(3) . ?
Ge6_2 Ge10_2 2.548(4) . ?
Ge6_2 Ge2D_2 2.665(10) . ?
Ge7_2 Ge11_2 2.415(3) . ?
Ge7_2 Ge10_2 2.462(3) . ?
Ge8_2 Ge2A_2 1.276(16) . ?
Ge8_2 Ge11_2 2.465(3) . ?
Ge8_2 Ge12_2 2.507(2) . ?
Ge8_2 Ge2B_2 2.617(12) . ?
Ge9_2 Ge2D_2 0.767(9) . ?
Ge9_2 Ge13_2 2.463(3) . ?
Ge9_2 Ge2C_2 2.645(12) . ?
Ge10_2 Ge2C_2 1.737(16) . ?
Ge10_2 Ge13_2 2.478(3) . ?
Ge11_2 Ge2A_2 1.259(16) . ?
Ge11_2 Ge14_2 2.509(2) . ?
Ge11_2 Ge2B_2 2.629(12) . ?
Ge12_2 Ge2B_2 1.220(16) . ?
Ge12_2 Ge14_2 2.475(3) . ?
Ge13_2 Ge2D_2 1.743(11) . ?
Ge13_2 Ge14_2 2.365(3) . ?
Ge14_2 Ge2B_2 1.290(16) . ?
Ge2A_2 Ge2B_2 2.545(15) . ?
Ge2C_2 Ge2D_2 2.529(15) . ?
N1_3 C7_3 1.451(14) . ?
N1_3 C13_3 1.459(14) . ?
N1_3 C1_3 1.487(14) . ?
N2_3 C6_3 1.449(14) . ?
N2_3 C12_3 1.451(14) . ?
N2_3 C18_3 1.488(14) . ?
C1_3 C2_3 1.474(15) . ?
C1_3 H1A_3 0.9900 . ?
C1_3 H1B_3 0.9900 . ?
C2_3 O1_3 1.385(13) . ?
C2_3 H2A_3 0.9900 . ?
C2_3 H2B_3 0.9900 . ?
O1_3 C3_3 1.418(13) . ?
C3_3 C4_3 1.483(15) . ?
C3_3 H3A_3 0.9900 . ?
C3_3 H3B_3 0.9900 . ?
C4_3 O2_3 1.378(13) . ?
C4_3 H4A_3 0.9900 . ?
C4_3 H4B_3 0.9900 . ?
O2_3 C5_3 1.416(13) . ?
C5_3 C6_3 1.477(15) . ?
C5_3 H5A_3 0.9900 . ?
C5_3 H5B_3 0.9900 . ?
C6_3 H6A_3 0.9900 . ?
C6_3 H6B_3 0.9900 . ?
C7_3 C8_3 1.458(16) . ?
C7_3 H7A_3 0.9900 . ?
C7_3 H7B_3 0.9900 . ?
C8_3 O3_3 1.415(14) . ?
C8_3 H8A_3 0.9900 . ?
C8_3 H8B_3 0.9900 . ?
O3_3 C9_3 1.359(15) . ?
C9_3 C10_3 1.437(16) . ?
C9_3 H9A_3 0.9900 . ?
C9_3 H9B_3 0.9900 . ?
C10_3 O4_3 1.415(15) . ?
C10_3 H10A_3 0.9900 . ?
C10_3 H10B_3 0.9900 . ?
O4_3 C11_3 1.446(15) . ?
C11_3 C12_3 1.483(16) . ?
C11_3 H11A_3 0.9900 . ?
C11_3 H11B_3 0.9900 . ?
C12_3 H12A_3 0.9900 . ?
C12_3 H12B_3 0.9900 . ?
C13_3 C14_3 1.525(16) . ?
C13_3 H13A_3 0.9900 . ?
C13_3 H13B_3 0.9900 . ?
C14_3 O5_3 1.438(14) . ?
C14_3 H14A_3 0.9900 . ?
C14_3 H14B_3 0.9900 . ?
O5_3 C15_3 1.403(14) . ?
C15_3 C16_3 1.459(16) . ?
C15_3 H15A_3 0.9900 . ?
C15_3 H15B_3 0.9900 . ?
C16_3 O6_3 1.413(14) . ?
C16_3 H16A_3 0.9900 . ?
C16_3 H16B_3 0.9900 . ?
O6_3 C17_3 1.411(14) . ?
C17_3 C18_3 1.510(16) . ?
C17_3 H17A_3 0.9900 . ?
C17_3 H17B_3 0.9900 . ?
C18_3 H18A_3 0.9900 . ?
C18_3 H18B_3 0.9900 . ?
N1_4 C7_4 1.444(14) . ?
N1_4 C1_4 1.477(12) . ?
N1_4 C13_4 1.487(14) . ?
N2_4 C12_4 1.472(12) . ?
N2_4 C6_4 1.480(11) . ?
N2_4 C18_4 1.485(12) . ?
C1_4 C2_4 1.473(14) . ?
C1_4 H1A_4 0.9900 . ?
C1_4 H1B_4 0.9900 . ?
C2_4 O1_4 1.401(12) . ?
C2_4 H2A_4 0.9900 . ?
C2_4 H2B_4 0.9900 . ?
O1_4 C3_4 1.411(11) . ?
C3_4 C4_4 1.486(14) . ?
C3_4 H3A_4 0.9900 . ?
C3_4 H3B_4 0.9900 . ?
C4_4 O2_4 1.392(10) . ?
C4_4 H4A_4 0.9900 . ?
C4_4 H4B_4 0.9900 . ?
O2_4 C5_4 1.412(12) . ?
C5_4 C6_4 1.493(13) . ?
C5_4 H5A_4 0.9900 . ?
C5_4 H5B_4 0.9900 . ?
C6_4 H6A_4 0.9900 . ?
C6_4 H6B_4 0.9900 . ?
C7_4 C8_4 1.470(16) . ?
C7_4 H7A_4 0.9900 . ?
C7_4 H7B_4 0.9900 . ?
C8_4 O3_4 1.408(14) . ?
C8_4 H8A_4 0.9900 . ?
C8_4 H8B_4 0.9900 . ?
O3_4 C9_4 1.243(13) . ?
C9_4 C10_4 1.413(14) . ?
C9_4 H9A_4 0.9900 . ?
C9_4 H9B_4 0.9900 . ?
C10_4 O4_4 1.416(11) . ?
C10_4 H10A_4 0.9900 . ?
C10_4 H10B_4 0.9900 . ?
O4_4 C11_4 1.414(12) . ?
C11_4 C12_4 1.482(13) . ?
C11_4 H11A_4 0.9900 . ?
C11_4 H11B_4 0.9900 . ?
C12_4 H12A_4 0.9900 . ?
C12_4 H12B_4 0.9900 . ?
C13_4 C14_4 1.516(15) . ?
C13_4 H13A_4 0.9900 . ?
C13_4 H13B_4 0.9900 . ?
C14_4 O5_4 1.390(14) . ?
C14_4 H14A_4 0.9900 . ?
C14_4 H14B_4 0.9900 . ?
O5_4 C15_4 1.429(12) . ?
C15_4 C16_4 1.454(16) . ?
C15_4 H15A_4 0.9900 . ?
C15_4 H15B_4 0.9900 . ?
C16_4 O6_4 1.413(12) . ?
C16_4 H16A_4 0.9900 . ?
C16_4 H16B_4 0.9900 . ?
O6_4 C17_4 1.405(13) . ?
C17_4 C18_4 1.507(14) . ?
C17_4 H17A_4 0.9900 . ?
C17_4 H17B_4 0.9900 . ?
C18_4 H18A_4 0.9900 . ?
C18_4 H18B_4 0.9900 . ?
N1_5 C7_5 1.459(15) . ?
N1_5 C13_5 1.462(15) . ?
N1_5 C1_5 1.477(14) . ?
N2_5 C12_5 1.460(14) . ?
N2_5 C6_5 1.464(13) . ?
N2_5 C18_5 1.474(13) . ?
C1_5 C2_5 1.484(16) . ?
C1_5 H1A_5 0.9900 . ?
C1_5 H1B_5 0.9900 . ?
C2_5 O1_5 1.399(16) . ?
C2_5 H2A_5 0.9900 . ?
C2_5 H2B_5 0.9900 . ?
O1_5 C3_5 1.418(16) . ?
C3_5 C4_5 1.477(18) . ?
C3_5 H3A_5 0.9900 . ?
C3_5 H3B_5 0.9900 . ?
C4_5 O2_5 1.409(14) . ?
C4_5 H4A_5 0.9900 . ?
C4_5 H4B_5 0.9900 . ?
O2_5 C5_5 1.415(15) . ?
C5_5 C6_5 1.475(16) . ?
C5_5 H5A_5 0.9900 . ?
C5_5 H5B_5 0.9900 . ?
C6_5 H6A_5 0.9900 . ?
C6_5 H6B_5 0.9900 . ?
C7_5 C8_5 1.483(16) . ?
C7_5 H7A_5 0.9900 . ?
C7_5 H7B_5 0.9900 . ?
C8_5 O3_5 1.443(13) . ?
C8_5 H8A_5 0.9900 . ?
C8_5 H8B_5 0.9900 . ?
O3_5 C9_5 1.372(12) . ?
C9_5 C10_5 1.476(14) . ?
C9_5 H9A_5 0.9900 . ?
C9_5 H9B_5 0.9900 . ?
C10_5 O4_5 1.424(12) . ?
C10_5 H10A_5 0.9900 . ?
C10_5 H10B_5 0.9900 . ?
O4_5 C11_5 1.422(11) . ?
C11_5 C12_5 1.490(14) . ?
C11_5 H11A_5 0.9900 . ?
C11_5 H11B_5 0.9900 . ?
C12_5 H12A_5 0.9900 . ?
C12_5 H12B_5 0.9900 . ?
C13_5 C14_5 1.528(16) . ?
C13_5 H13A_5 0.9900 . ?
C13_5 H13B_5 0.9900 . ?
C14_5 O5_5 1.406(14) . ?
C14_5 H14A_5 0.9900 . ?
C14_5 H14B_5 0.9900 . ?
O5_5 C15_5 1.418(14) . ?
C15_5 C16_5 1.444(16) . ?
C15_5 H15A_5 0.9900 . ?
C15_5 H15B_5 0.9900 . ?
C16_5 O6_5 1.432(14) . ?
C16_5 H16A_5 0.9900 . ?
C16_5 H16B_5 0.9900 . ?
O6_5 C17_5 1.406(14) . ?
C17_5 C18_5 1.496(16) . ?
C17_5 H17A_5 0.9900 . ?
C17_5 H17B_5 0.9900 . ?
C18_5 H18A_5 0.9900 . ?
C18_5 H18B_5 0.9900 . ?
N1_6 C7_6 1.449(13) . ?
N1_6 C1_6 1.472(13) . ?
N1_6 C13_6 1.474(13) . ?
N2_6 C6_6 1.462(15) . ?
N2_6 C12_6 1.466(14) . ?
N2_6 C18_6 1.476(15) . ?
C1_6 C2_6 1.480(15) . ?
C1_6 H1A_6 0.9900 . ?
C1_6 H1B_6 0.9900 . ?
C2_6 O1_6 1.394(13) . ?
C2_6 H2A_6 0.9900 . ?
C2_6 H2B_6 0.9900 . ?
O1_6 C3_6 1.411(13) . ?
C3_6 C4_6 1.490(16) . ?
C3_6 H3A_6 0.9900 . ?
C3_6 H3B_6 0.9900 . ?
C4_6 O2_6 1.406(14) . ?
C4_6 H4A_6 0.9900 . ?
C4_6 H4B_6 0.9900 . ?
O2_6 C5_6 1.411(15) . ?
C5_6 C6_6 1.489(16) . ?
C5_6 H5A_6 0.9900 . ?
C5_6 H5B_6 0.9900 . ?
C6_6 H6A_6 0.9900 . ?
C6_6 H6B_6 0.9900 . ?
C7_6 C8_6 1.475(14) . ?
C7_6 H7A_6 0.9900 . ?
C7_6 H7B_6 0.9900 . ?
C8_6 O3_6 1.429(12) . ?
C8_6 H8A_6 0.9900 . ?
C8_6 H8B_6 0.9900 . ?
O3_6 C9_6 1.385(12) . ?
C9_6 C10_6 1.453(14) . ?
C9_6 H9A_6 0.9900 . ?
C9_6 H9B_6 0.9900 . ?
C10_6 O4_6 1.417(12) . ?
C10_6 H10A_6 0.9900 . ?
C10_6 H10B_6 0.9900 . ?
O4_6 C11_6 1.426(13) . ?
C11_6 C12_6 1.467(16) . ?
C11_6 H11A_6 0.9900 . ?
C11_6 H11B_6 0.9900 . ?
C12_6 H12A_6 0.9900 . ?
C12_6 H12B_6 0.9900 . ?
C13_6 C14_6 1.509(15) . ?
C13_6 H13A_6 0.9900 . ?
C13_6 H13B_6 0.9900 . ?
C14_6 O5_6 1.422(14) . ?
C14_6 H14A_6 0.9900 . ?
C14_6 H14B_6 0.9900 . ?
O5_6 C15_6 1.428(13) . ?
C15_6 C16_6 1.460(16) . ?
C15_6 H15A_6 0.9900 . ?
C15_6 H15B_6 0.9900 . ?
C16_6 O6_6 1.419(14) . ?
C16_6 H16A_6 0.9900 . ?
C16_6 H16B_6 0.9900 . ?
O6_6 C17_6 1.425(14) . ?
C17_6 C18_6 1.510(16) . ?
C17_6 H17A_6 0.9900 . ?
C17_6 H17B_6 0.9900 . ?
C18_6 H18A_6 0.9900 . ?
C18_6 H18B_6 0.9900 . ?
K_7 N2_10 3.104(14) . ?
N1_7 C7_7 1.450(16) . ?
N1_7 C13_7 1.458(15) . ?
N1_7 C1_7 1.502(14) . ?
N2_7 C6_7 1.451(13) . ?
N2_7 C12_7 1.465(13) . ?
N2_7 C18_7 1.486(13) . ?
C1_7 C2_7 1.488(16) . ?
C1_7 H1A_7 0.9900 . ?
C1_7 H1B_7 0.9900 . ?
C2_7 O1_7 1.354(15) . ?
C2_7 H2A_7 0.9900 . ?
C2_7 H2B_7 0.9900 . ?
O1_7 C3_7 1.418(13) . ?
C3_7 C4_7 1.496(16) . ?
C3_7 H3A_7 0.9900 . ?
C3_7 H3B_7 0.9900 . ?
C4_7 O2_7 1.354(13) . ?
C4_7 H4A_7 0.9900 . ?
C4_7 H4B_7 0.9900 . ?
O2_7 C5_7 1.437(13) . ?
C5_7 C6_7 1.466(15) . ?
C5_7 H5A_7 0.9900 . ?
C5_7 H5B_7 0.9900 . ?
C6_7 H6A_7 0.9900 . ?
C6_7 H6B_7 0.9900 . ?
C7_7 C8_7 1.472(15) . ?
C7_7 H7A_7 0.9900 . ?
C7_7 H7B_7 0.9900 . ?
C8_7 O3_7 1.450(14) . ?
C8_7 H8A_7 0.9900 . ?
C8_7 H8B_7 0.9900 . ?
O3_7 C9_7 1.386(13) . ?
C9_7 C10_7 1.485(14) . ?
C9_7 H9A_7 0.9900 . ?
C9_7 H9B_7 0.9900 . ?
C10_7 O4_7 1.439(13) . ?
C10_7 H10A_7 0.9900 . ?
C10_7 H10B_7 0.9900 . ?
O4_7 C11_7 1.437(12) . ?
C11_7 C12_7 1.481(14) . ?
C11_7 H11A_7 0.9900 . ?
C11_7 H11B_7 0.9900 . ?
C12_7 H12A_7 0.9900 . ?
C12_7 H12B_7 0.9900 . ?
C13_7 C14_7 1.526(17) . ?
C13_7 H13A_7 0.9900 . ?
C13_7 H13B_7 0.9900 . ?
C14_7 O5_7 1.402(15) . ?
C14_7 H14A_7 0.9900 . ?
C14_7 H14B_7 0.9900 . ?
O5_7 C15_7 1.430(15) . ?
C15_7 C16_7 1.463(16) . ?
C15_7 H15A_7 0.9900 . ?
C15_7 H15B_7 0.9900 . ?
C16_7 O6_7 1.410(12) . ?
C16_7 H16A_7 0.9900 . ?
C16_7 H16B_7 0.9900 . ?
O6_7 C17_7 1.394(14) . ?
C17_7 C18_7 1.516(15) . ?
C17_7 H17A_7 0.9900 . ?
C17_7 H17B_7 0.9900 . ?
C18_7 H18A_7 0.9900 . ?
C18_7 H18B_7 0.9900 . ?
N1_9 C1_9 1.473(9) . ?
N1_9 H1A_9 0.9100 . ?
N1_9 H1B_9 0.9100 . ?
N1_9 H1C_9 0.9100 . ?
C1_9 C2_9 1.551(10) . ?
C1_9 H1D_9 0.9900 . ?
C1_9 H1E_9 0.9900 . ?
C2_9 N2_9 1.463(9) . ?
C2_9 H2A_9 0.9900 . ?
C2_9 H2B_9 0.9900 . ?
N2_9 H2C_9 0.9100 . ?
N2_9 H2D_9 0.9100 . ?
N2_9 H2E_9 0.9100 . ?
N1_10 C1_10 1.480(10) . ?
N1_10 H1A_10 0.9100 . ?
N1_10 H1B_10 0.9100 . ?
N1_10 H1C_10 0.9100 . ?
C1_10 C2_10 1.540(9) . ?
C1_10 H1D_10 0.9900 . ?
C1_10 H1E_10 0.9900 . ?
C2_10 N2_10 1.470(9) . ?
C2_10 H2A_10 0.9900 . ?
C2_10 H2B_10 0.9900 . ?
N2_10 H2C_10 0.9900 . ?
N2_10 H2D_10 0.9900 . ?
 
loop_
 _geom_angle_atom_site_label_1
 _geom_angle_atom_site_label_2
 _geom_angle_atom_site_label_3
 _geom_angle
 _geom_angle_site_symmetry_1
 _geom_angle_site_symmetry_3
 _geom_angle_publ_flag
Ge5_1 Ta_1 Ge2_1 103.07(5) . . ?
Ge5_1 Ta_1 Ge3_1 101.07(5) . . ?
Ge2_1 Ta_1 Ge3_1 55.13(5) . . ?
Ge5_1 Ta_1 As1D_1 58.6(2) . . ?
Ge2_1 Ta_1 As1D_1 80.6(3) . . ?
Ge3_1 Ta_1 As1D_1 44.5(2) . . ?
Ge5_1 Ta_1 Ge8_1 154.27(4) . . ?
Ge2_1 Ta_1 Ge8_1 99.26(4) . . ?
Ge3_1 Ta_1 Ge8_1 102.11(4) . . ?
As1D_1 Ta_1 Ge8_1 139.0(2) . . ?
Ge5_1 Ta_1 Ge10_1 56.82(5) . . ?
Ge2_1 Ta_1 Ge10_1 131.05(5) . . ?
Ge3_1 Ta_1 Ge10_1 156.90(5) . . ?
As1D_1 Ta_1 Ge10_1 112.4(2) . . ?
Ge8_1 Ta_1 Ge10_1 98.57(4) . . ?
Ge1B_1 Ge1_1 Ge6_1 106.4(4) . . ?
Ge1B_1 Ge1_1 Ge2_1 110.8(3) . . ?
Ge6_1 Ge1_1 Ge2_1 90.32(6) . . ?
Ge1B_1 Ge1_1 Ge5_1 16.8(4) . . ?
Ge6_1 Ge1_1 Ge5_1 89.62(6) . . ?
Ge2_1 Ge1_1 Ge5_1 110.93(7) . . ?
Ge1B_1 Ge1_1 Ta_1 70.1(4) . . ?
Ge6_1 Ge1_1 Ta_1 62.68(4) . . ?
Ge2_1 Ge1_1 Ta_1 59.79(4) . . ?
Ge5_1 Ge1_1 Ta_1 59.70(4) . . ?
Ge3_1 Ge2_1 Ge1_1 104.59(6) . . ?
Ge3_1 Ge2_1 Ge7_1 110.66(7) . . ?
Ge1_1 Ge2_1 Ge7_1 88.17(6) . . ?
Ge3_1 Ge2_1 Ta_1 62.82(4) . . ?
Ge1_1 Ge2_1 Ta_1 65.07(4) . . ?
Ge7_1 Ge2_1 Ta_1 62.88(4) . . ?
As1D_1 Ge3_1 Ge2_1 99.8(4) . . ?
As1D_1 Ge3_1 Ge11_1 106.8(4) . . ?
Ge2_1 Ge3_1 Ge11_1 102.65(7) . . ?
As1D_1 Ge3_1 Ge4_1 18.8(4) . . ?
Ge2_1 Ge3_1 Ge4_1 108.70(6) . . ?
Ge11_1 Ge3_1 Ge4_1 88.57(6) . . ?
As1D_1 Ge3_1 Ta_1 67.8(3) . . ?
Ge2_1 Ge3_1 Ta_1 62.05(5) . . ?
Ge11_1 Ge3_1 Ta_1 64.34(4) . . ?
Ge4_1 Ge3_1 Ta_1 61.38(4) . . ?
As1D_1 Ge4_1 Ge1G_1 166.5(9) . . ?
As1D_1 Ge4_1 Ge5_1 86.8(7) . . ?
Ge1G_1 Ge4_1 Ge5_1 85.6(4) . . ?
As1D_1 Ge4_1 Ge12_1 129.1(7) . . ?
Ge1G_1 Ge4_1 Ge12_1 42.3(5) . . ?
Ge5_1 Ge4_1 Ge12_1 101.35(7) . . ?
As1D_1 Ge4_1 Ge1B_1 69.7(7) . . ?
Ge1G_1 Ge4_1 Ge1B_1 103.7(5) . . ?
Ge5_1 Ge4_1 Ge1B_1 18.2(3) . . ?
Ge12_1 Ge4_1 Ge1B_1 116.6(3) . . ?
As1D_1 Ge4_1 Ge3_1 42.6(7) . . ?
Ge1G_1 Ge4_1 Ge3_1 130.3(5) . . ?
Ge5_1 Ge4_1 Ge3_1 107.37(7) . . ?
Ge12_1 Ge4_1 Ge3_1 88.03(6) . . ?
Ge1B_1 Ge4_1 Ge3_1 96.9(3) . . ?
As1D_1 Ge4_1 Ta_1 78.0(7) . . ?
Ge1G_1 Ge4_1 Ta_1 88.6(5) . . ?
Ge5_1 Ge4_1 Ta_1 61.39(4) . . ?
Ge12_1 Ge4_1 Ta_1 63.64(5) . . ?
Ge1B_1 Ge4_1 Ta_1 65.1(3) . . ?
Ge3_1 Ge4_1 Ta_1 60.19(5) . . ?
Ge1B_1 Ge5_1 As1E_1 177.2(9) . . ?
Ge1B_1 Ge5_1 Ge4_1 88.9(9) . . ?
As1E_1 Ge5_1 Ge4_1 92.3(4) . . ?
Ge1B_1 Ge5_1 Ge1_1 47.6(9) . . ?
As1E_1 Ge5_1 Ge1_1 134.2(4) . . ?
Ge4_1 Ge5_1 Ge1_1 105.02(6) . . ?
Ge1B_1 Ge5_1 Ge10_1 135.7(9) . . ?
As1E_1 Ge5_1 Ge10_1 46.0(4) . . ?
Ge4_1 Ge5_1 Ge10_1 110.47(7) . . ?
Ge1_1 Ge5_1 Ge10_1 88.27(6) . . ?
Ge1B_1 Ge5_1 As1D_1 68.5(9) . . ?
As1E_1 Ge5_1 As1D_1 113.0(5) . . ?
Ge4_1 Ge5_1 As1D_1 21.6(3) . . ?
Ge1_1 Ge5_1 As1D_1 85.5(3) . . ?
Ge10_1 Ge5_1 As1D_1 119.9(3) . . ?
Ge1B_1 Ge5_1 Ta_1 95.8(8) . . ?
As1E_1 Ge5_1 Ta_1 87.1(4) . . ?
Ge4_1 Ge5_1 Ta_1 63.55(4) . . ?
Ge1_1 Ge5_1 Ta_1 65.08(4) . . ?
Ge10_1 Ge5_1 Ta_1 62.25(4) . . ?
As1D_1 Ge5_1 Ta_1 61.1(3) . . ?
Ge1B_1 Ge5_1 Ge1G_1 121.1(9) . . ?
As1E_1 Ge5_1 Ge1G_1 60.0(5) . . ?
Ge4_1 Ge5_1 Ge1G_1 32.5(3) . . ?
Ge1_1 Ge5_1 Ge1G_1 129.0(2) . . ?
Ge10_1 Ge5_1 Ge1G_1 87.8(3) . . ?
As1D_1 Ge5_1 Ge1G_1 53.8(4) . . ?
Ta_1 Ge5_1 Ge1G_1 68.3(3) . . ?
Ge10_1 Ge6_1 Ge1_1 92.62(7) . . ?
Ge10_1 Ge6_1 Ge7_1 115.93(7) . . ?
Ge1_1 Ge6_1 Ge7_1 92.96(6) . . ?
Ge10_1 Ge6_1 Ta_1 62.29(4) . . ?
Ge1_1 Ge6_1 Ta_1 64.83(5) . . ?
Ge7_1 Ge6_1 Ta_1 63.28(4) . . ?
Ge10_1 Ge6_1 Ge1A_1 16.6(3) . . ?
Ge1_1 Ge6_1 Ge1A_1 109.0(3) . . ?
Ge7_1 Ge6_1 Ge1A_1 111.2(3) . . ?
Ta_1 Ge6_1 Ge1A_1 69.4(3) . . ?
Ge6_1 Ge7_1 Ge8_1 101.31(6) . . ?
Ge6_1 Ge7_1 Ge2_1 88.38(6) . . ?
Ge8_1 Ge7_1 Ge2_1 106.46(7) . . ?
Ge6_1 Ge7_1 Ta_1 63.27(4) . . ?
Ge8_1 Ge7_1 Ta_1 61.52(4) . . ?
Ge2_1 Ge7_1 Ta_1 59.76(4) . . ?
As1C_1 Ge8_1 Ge7_1 118.0(4) . . ?
As1C_1 Ge8_1 Ge11_1 96.0(4) . . ?
Ge7_1 Ge8_1 Ge11_1 105.12(6) . . ?
As1C_1 Ge8_1 Ge9_1 13.4(4) . . ?
Ge7_1 Ge8_1 Ge9_1 109.98(6) . . ?
Ge11_1 Ge8_1 Ge9_1 88.22(6) . . ?
As1C_1 Ge8_1 Ta_1 75.1(4) . . ?
Ge7_1 Ge8_1 Ta_1 63.87(4) . . ?
Ge11_1 Ge8_1 Ta_1 64.64(4) . . ?
Ge9_1 Ge8_1 Ta_1 61.85(5) . . ?
As1C_1 Ge9_1 Ge1A_1 118.0(16) . . ?
As1C_1 Ge9_1 Ge1F_1 103.5(16) . . ?
Ge1A_1 Ge9_1 Ge1F_1 137.7(6) . . ?
As1C_1 Ge9_1 Ge12_1 120.9(15) . . ?
Ge1A_1 Ge9_1 Ge12_1 120.0(4) . . ?
Ge1F_1 Ge9_1 Ge12_1 17.8(4) . . ?
As1C_1 Ge9_1 Ge10_1 132.0(16) . . ?
Ge1A_1 Ge9_1 Ge10_1 18.7(4) . . ?
Ge1F_1 Ge9_1 Ge10_1 120.4(4) . . ?
Ge12_1 Ge9_1 Ge10_1 102.86(8) . . ?
As1C_1 Ge9_1 Ge8_1 57.5(13) . . ?
Ge1A_1 Ge9_1 Ge8_1 112.5(3) . . ?
Ge1F_1 Ge9_1 Ge8_1 82.5(4) . . ?
Ge12_1 Ge9_1 Ge8_1 90.11(6) . . ?
Ge10_1 Ge9_1 Ge8_1 107.54(7) . . ?
As1C_1 Ge9_1 Ta_1 118.5(13) . . ?
Ge1A_1 Ge9_1 Ta_1 79.1(4) . . ?
Ge1F_1 Ge9_1 Ta_1 74.3(4) . . ?
Ge12_1 Ge9_1 Ta_1 64.13(5) . . ?
Ge10_1 Ge9_1 Ta_1 62.34(5) . . ?
Ge8_1 Ge9_1 Ta_1 61.43(4) . . ?
Ge1A_1 Ge10_1 As1E_1 128.4(10) . . ?
Ge1A_1 Ge10_1 Ge6_1 105.0(9) . . ?
As1E_1 Ge10_1 Ge6_1 125.0(4) . . ?
Ge1A_1 Ge10_1 Ge9_1 59.5(9) . . ?
As1E_1 Ge10_1 Ge9_1 94.7(4) . . ?
Ge6_1 Ge10_1 Ge9_1 102.98(6) . . ?
Ge1A_1 Ge10_1 Ge5_1 162.3(9) . . ?
As1E_1 Ge10_1 Ge5_1 35.7(4) . . ?
Ge6_1 Ge10_1 Ge5_1 89.43(7) . . ?
Ge9_1 Ge10_1 Ge5_1 107.78(7) . . ?
Ge1A_1 Ge10_1 Ta_1 115.9(8) . . ?
As1E_1 Ge10_1 Ta_1 79.8(3) . . ?
Ge6_1 Ge10_1 Ta_1 64.36(4) . . ?
Ge9_1 Ge10_1 Ta_1 62.44(4) . . ?
Ge5_1 Ge10_1 Ta_1 60.93(4) . . ?
Ge1F_1 Ge11_1 Ge12_1 17.9(4) . . ?
Ge1F_1 Ge11_1 Ge8_1 82.2(4) . . ?
Ge12_1 Ge11_1 Ge8_1 91.06(6) . . ?
Ge1F_1 Ge11_1 Ge3_1 108.2(4) . . ?
Ge12_1 Ge11_1 Ge3_1 90.45(7) . . ?
Ge8_1 Ge11_1 Ge3_1 112.22(7) . . ?
Ge1F_1 Ge11_1 Ta_1 71.5(4) . . ?
Ge12_1 Ge11_1 Ta_1 62.69(4) . . ?
Ge8_1 Ge11_1 Ta_1 60.92(4) . . ?
Ge3_1 Ge11_1 Ta_1 60.50(4) . . ?
Ge1F_1 Ge12_1 Ge1G_1 162.8(11) . . ?
Ge1F_1 Ge12_1 Ge9_1 61.2(10) . . ?
Ge1G_1 Ge12_1 Ge9_1 107.8(4) . . ?
Ge1F_1 Ge12_1 Ge11_1 66.3(10) . . ?
Ge1G_1 Ge12_1 Ge11_1 129.5(5) . . ?
Ge9_1 Ge12_1 Ge11_1 90.54(7) . . ?
Ge1F_1 Ge12_1 Ge4_1 158.1(10) . . ?
Ge1G_1 Ge12_1 Ge4_1 36.6(5) . . ?
Ge9_1 Ge12_1 Ge4_1 114.96(8) . . ?
Ge11_1 Ge12_1 Ge4_1 92.94(7) . . ?
Ge1F_1 Ge12_1 Ta_1 100.6(11) . . ?
Ge1G_1 Ge12_1 Ta_1 83.7(5) . . ?
Ge9_1 Ge12_1 Ta_1 61.96(5) . . ?
Ge11_1 Ge12_1 Ta_1 63.86(5) . . ?
Ge4_1 Ge12_1 Ta_1 62.18(5) . . ?
Ge1F_1 Ge12_1 As1C_1 50.6(11) . . ?
Ge1G_1 Ge12_1 As1C_1 118.7(5) . . ?
Ge9_1 Ge12_1 As1C_1 10.9(3) . . ?
Ge11_1 Ge12_1 As1C_1 83.5(3) . . ?
Ge4_1 Ge12_1 As1C_1 123.5(3) . . ?
Ta_1 Ge12_1 As1C_1 66.0(3) . . ?
Ge10_1 Ge1A_1 Ge9_1 101.7(10) . . ?
Ge10_1 Ge1A_1 As1E_1 36.3(8) . . ?
Ge9_1 Ge1A_1 As1E_1 87.9(5) . . ?
Ge10_1 Ge1A_1 As1C_1 111.4(10) . . ?
Ge9_1 Ge1A_1 As1C_1 12.5(4) . . ?
As1E_1 Ge1A_1 As1C_1 100.4(6) . . ?
Ge10_1 Ge1A_1 Ge6_1 58.4(8) . . ?
Ge9_1 Ge1A_1 Ge6_1 101.5(4) . . ?
As1E_1 Ge1A_1 Ge6_1 93.9(6) . . ?
As1C_1 Ge1A_1 Ge6_1 99.6(5) . . ?
Ge5_1 Ge1B_1 Ge1_1 115.6(11) . . ?
Ge5_1 Ge1B_1 As1E_1 1.8(6) . . ?
Ge1_1 Ge1B_1 As1E_1 116.8(6) . . ?
Ge5_1 Ge1B_1 As1D_1 93.4(10) . . ?
Ge1_1 Ge1B_1 As1D_1 101.2(5) . . ?
As1E_1 Ge1B_1 As1D_1 94.4(6) . . ?
Ge5_1 Ge1B_1 Ge4_1 72.9(9) . . ?
Ge1_1 Ge1B_1 Ge4_1 116.4(5) . . ?
As1E_1 Ge1B_1 Ge4_1 73.7(5) . . ?
As1D_1 Ge1B_1 Ge4_1 21.8(3) . . ?
Ge5_1 Ge1B_1 Ta_1 67.8(8) . . ?
Ge1_1 Ge1B_1 Ta_1 66.9(3) . . ?
As1E_1 Ge1B_1 Ta_1 69.7(5) . . ?
As1D_1 Ge1B_1 Ta_1 60.3(4) . . ?
Ge4_1 Ge1B_1 Ta_1 59.4(3) . . ?
Ge9_1 As1C_1 Ge8_1 109.1(15) . . ?
Ge9_1 As1C_1 Ge1F_1 62.0(14) . . ?
Ge8_1 As1C_1 Ge1F_1 83.9(6) . . ?
Ge9_1 As1C_1 Ge1A_1 49.4(14) . . ?
Ge8_1 As1C_1 Ge1A_1 109.8(7) . . ?
Ge1F_1 As1C_1 Ge1A_1 111.0(7) . . ?
Ge9_1 As1C_1 Ge12_1 48.2(13) . . ?
Ge8_1 As1C_1 Ge12_1 87.2(5) . . ?
Ge1F_1 As1C_1 Ge12_1 14.1(4) . . ?
Ge1A_1 As1C_1 Ge12_1 96.9(5) . . ?
Ge9_1 As1C_1 Ta_1 51.1(12) . . ?
Ge8_1 As1C_1 Ta_1 58.5(3) . . ?
Ge1F_1 As1C_1 Ta_1 65.0(5) . . ?
Ge1A_1 As1C_1 Ta_1 67.5(5) . . ?
Ge12_1 As1C_1 Ta_1 55.5(3) . . ?
Ge4_1 As1D_1 Ge3_1 118.7(9) . . ?
Ge4_1 As1D_1 Ge1B_1 88.5(8) . . ?
Ge3_1 As1D_1 Ge1B_1 122.1(6) . . ?
Ge4_1 As1D_1 Ge1G_1 8.3(6) . . ?
Ge3_1 As1D_1 Ge1G_1 114.8(6) . . ?
Ge1B_1 As1D_1 Ge1G_1 84.7(6) . . ?
Ge4_1 As1D_1 Ge5_1 71.6(6) . . ?
Ge3_1 As1D_1 Ge5_1 124.7(5) . . ?
Ge1B_1 As1D_1 Ge5_1 18.0(3) . . ?
Ge1G_1 As1D_1 Ge5_1 67.1(4) . . ?
Ge4_1 As1D_1 Ta_1 81.4(7) . . ?
Ge3_1 As1D_1 Ta_1 67.7(3) . . ?
Ge1B_1 As1D_1 Ta_1 67.6(4) . . ?
Ge1G_1 As1D_1 Ta_1 73.2(5) . . ?
Ge5_1 As1D_1 Ta_1 60.3(3) . . ?
Ge5_1 As1E_1 Ge10_1 98.4(6) . . ?
Ge5_1 As1E_1 Ge1B_1 1.0(3) . . ?
Ge10_1 As1E_1 Ge1B_1 99.0(6) . . ?
Ge5_1 As1E_1 Ge1G_1 87.7(6) . . ?
Ge10_1 As1E_1 Ge1G_1 119.8(6) . . ?
Ge1B_1 As1E_1 Ge1G_1 88.1(6) . . ?
Ge5_1 As1E_1 Ge1A_1 113.3(7) . . ?
Ge10_1 As1E_1 Ge1A_1 15.2(3) . . ?
Ge1B_1 As1E_1 Ge1A_1 113.9(6) . . ?
Ge1G_1 As1E_1 Ge1A_1 115.2(7) . . ?
Ge5_1 As1E_1 Ta_1 62.8(4) . . ?
Ge10_1 As1E_1 Ta_1 62.6(3) . . ?
Ge1B_1 As1E_1 Ta_1 63.8(4) . . ?
Ge1G_1 As1E_1 Ta_1 68.2(4) . . ?
Ge1A_1 As1E_1 Ta_1 69.8(4) . . ?
Ge12_1 Ge1F_1 Ge9_1 101.1(12) . . ?
Ge12_1 Ge1F_1 Ge11_1 95.9(11) . . ?
Ge9_1 Ge1F_1 Ge11_1 103.2(6) . . ?
Ge12_1 Ge1F_1 As1C_1 115.3(13) . . ?
Ge9_1 Ge1F_1 As1C_1 14.5(3) . . ?
Ge11_1 Ge1F_1 As1C_1 97.9(6) . . ?
Ge12_1 Ge1F_1 Ge1G_1 11.9(7) . . ?
Ge9_1 Ge1F_1 Ge1G_1 93.9(6) . . ?
Ge11_1 Ge1F_1 Ge1G_1 106.9(6) . . ?
As1C_1 Ge1F_1 Ge1G_1 108.4(7) . . ?
Ge12_1 Ge1F_1 Ta_1 64.8(10) . . ?
Ge9_1 Ge1F_1 Ta_1 60.4(3) . . ?
Ge11_1 Ge1F_1 Ta_1 61.9(3) . . ?
As1C_1 Ge1F_1 Ta_1 67.6(5) . . ?
Ge1G_1 Ge1F_1 Ta_1 68.0(5) . . ?
Ge4_1 Ge1G_1 Ge12_1 101.1(6) . . ?
Ge4_1 Ge1G_1 As1E_1 94.0(7) . . ?
Ge12_1 Ge1G_1 As1E_1 107.7(7) . . ?
Ge4_1 Ge1G_1 Ge1F_1 106.0(6) . . ?
Ge12_1 Ge1G_1 Ge1F_1 5.3(3) . . ?
As1E_1 Ge1G_1 Ge1F_1 104.8(7) . . ?
Ge4_1 Ge1G_1 As1D_1 5.3(4) . . ?
Ge12_1 Ge1G_1 As1D_1 98.1(6) . . ?
As1E_1 Ge1G_1 As1D_1 90.9(6) . . ?
Ge1F_1 Ge1G_1 As1D_1 102.8(6) . . ?
Ge4_1 Ge1G_1 Ge5_1 61.9(5) . . ?
Ge12_1 Ge1G_1 Ge5_1 114.7(6) . . ?
As1E_1 Ge1G_1 Ge5_1 32.3(4) . . ?
Ge1F_1 Ge1G_1 Ge5_1 114.7(6) . . ?
As1D_1 Ge1G_1 Ge5_1 59.1(4) . . ?
Ge4_1 Ge1G_1 Ta_1 62.0(4) . . ?
Ge12_1 Ge1G_1 Ta_1 62.8(4) . . ?
As1E_1 Ge1G_1 Ta_1 64.5(4) . . ?
Ge1F_1 Ge1G_1 Ta_1 64.3(4) . . ?
As1D_1 Ge1G_1 Ta_1 56.7(4) . . ?
Ge5_1 Ge1G_1 Ta_1 53.6(2) . . ?
Ge2C_2 Ta_2 Ge2B_2 133.9(4) . . ?
Ge2C_2 Ta_2 Ge2D_2 62.1(4) . . ?
Ge2B_2 Ta_2 Ge2D_2 78.1(3) . . ?
Ge2C_2 Ta_2 Ge2A_2 139.9(5) . . ?
Ge2B_2 Ta_2 Ge2A_2 61.0(4) . . ?
Ge2D_2 Ta_2 Ge2A_2 135.9(4) . . ?
Ge2C_2 Ta_2 Ge11_2 118.1(4) . . ?
Ge2B_2 Ta_2 Ge11_2 60.4(3) . . ?
Ge2D_2 Ta_2 Ge11_2 117.7(2) . . ?
Ge2A_2 Ta_2 Ge11_2 27.1(4) . . ?
Ge2C_2 Ta_2 Ge1_2 99.4(4) . . ?
Ge2B_2 Ta_2 Ge1_2 110.0(4) . . ?
Ge2D_2 Ta_2 Ge1_2 100.0(3) . . ?
Ge2A_2 Ta_2 Ge1_2 108.6(4) . . ?
Ge11_2 Ta_2 Ge1_2 135.59(7) . . ?
Ge2_2 Ge1_2 Ge5_2 112.77(12) . . ?
Ge2_2 Ge1_2 Ge4_2 88.20(10) . . ?
Ge5_2 Ge1_2 Ge4_2 111.30(9) . . ?
Ge2_2 Ge1_2 Ta_2 67.30(8) . . ?
Ge5_2 Ge1_2 Ta_2 64.53(6) . . ?
Ge4_2 Ge1_2 Ta_2 66.60(7) . . ?
Ge6_2 Ge2_2 Ge1_2 108.27(12) . . ?
Ge6_2 Ge2_2 Ge3_2 106.22(13) . . ?
Ge1_2 Ge2_2 Ge3_2 92.34(10) . . ?
Ge6_2 Ge2_2 Ge2C_2 20.4(2) . . ?
Ge1_2 Ge2_2 Ge2C_2 106.4(3) . . ?
Ge3_2 Ge2_2 Ge2C_2 86.1(3) . . ?
Ge6_2 Ge2_2 Ta_2 66.52(8) . . ?
Ge1_2 Ge2_2 Ta_2 62.75(7) . . ?
Ge3_2 Ge2_2 Ta_2 63.02(6) . . ?
Ge2C_2 Ge2_2 Ta_2 51.9(2) . . ?
Ge4_2 Ge3_2 Ge2_2 88.52(11) . . ?
Ge4_2 Ge3_2 Ge7_2 111.62(10) . . ?
Ge2_2 Ge3_2 Ge7_2 110.87(11) . . ?
Ge4_2 Ge3_2 Ta_2 66.96(7) . . ?
Ge2_2 Ge3_2 Ta_2 65.90(7) . . ?
Ge7_2 Ge3_2 Ta_2 64.33(7) . . ?
Ge8_2 Ge4_2 Ge3_2 107.40(11) . . ?
Ge8_2 Ge4_2 Ge1_2 108.14(9) . . ?
Ge3_2 Ge4_2 Ge1_2 89.96(10) . . ?
Ge8_2 Ge4_2 Ge2A_2 27.2(3) . . ?
Ge3_2 Ge4_2 Ge2A_2 80.3(3) . . ?
Ge1_2 Ge4_2 Ge2A_2 110.0(2) . . ?
Ge8_2 Ge4_2 Ta_2 67.32(7) . . ?
Ge3_2 Ge4_2 Ta_2 62.74(8) . . ?
Ge1_2 Ge4_2 Ta_2 61.06(7) . . ?
Ge2A_2 Ge4_2 Ta_2 53.0(3) . . ?
Ge12_2 Ge5_2 Ge1_2 100.61(8) . . ?
Ge12_2 Ge5_2 Ge9_2 103.75(10) . . ?
Ge1_2 Ge5_2 Ge9_2 101.70(10) . . ?
Ge12_2 Ge5_2 Ge2D_2 87.2(2) . . ?
Ge1_2 Ge5_2 Ge2D_2 103.7(2) . . ?
Ge9_2 Ge5_2 Ge2D_2 16.59(18) . . ?
Ge12_2 Ge5_2 Ta_2 64.13(6) . . ?
Ge1_2 Ge5_2 Ta_2 63.34(6) . . ?
Ge9_2 Ge5_2 Ta_2 64.03(6) . . ?
Ge2D_2 Ge5_2 Ta_2 53.3(2) . . ?
Ge2C_2 Ge6_2 Ge2_2 89.8(9) . . ?
Ge2C_2 Ge6_2 Ge9_2 88.1(8) . . ?
Ge2_2 Ge6_2 Ge9_2 106.15(14) . . ?
Ge2C_2 Ge6_2 Ge10_2 20.3(10) . . ?
Ge2_2 Ge6_2 Ge10_2 109.19(11) . . ?
Ge9_2 Ge6_2 Ge10_2 88.60(10) . . ?
Ge2C_2 Ge6_2 Ge2D_2 71.6(8) . . ?
Ge2_2 Ge6_2 Ge2D_2 107.8(3) . . ?
Ge9_2 Ge6_2 Ge2D_2 16.7(2) . . ?
Ge10_2 Ge6_2 Ge2D_2 72.2(2) . . ?
Ge2C_2 Ge6_2 Ta_2 46.1(10) . . ?
Ge2_2 Ge6_2 Ta_2 64.98(8) . . ?
Ge9_2 Ge6_2 Ta_2 62.20(7) . . ?
Ge10_2 Ge6_2 Ta_2 63.17(8) . . ?
Ge2D_2 Ge6_2 Ta_2 52.1(2) . . ?
Ge11_2 Ge7_2 Ge10_2 99.98(10) . . ?
Ge11_2 Ge7_2 Ge3_2 100.61(12) . . ?
Ge10_2 Ge7_2 Ge3_2 105.19(12) . . ?
Ge11_2 Ge7_2 Ta_2 62.16(6) . . ?
Ge10_2 Ge7_2 Ta_2 65.49(8) . . ?
Ge3_2 Ge7_2 Ta_2 63.61(7) . . ?
Ge2A_2 Ge8_2 Ge4_2 93.8(5) . . ?
Ge2A_2 Ge8_2 Ge11_2 13.4(5) . . ?
Ge4_2 Ge8_2 Ge11_2 105.37(11) . . ?
Ge2A_2 Ge8_2 Ge12_2 99.1(5) . . ?
Ge4_2 Ge8_2 Ge12_2 104.15(9) . . ?
Ge11_2 Ge8_2 Ge12_2 89.55(9) . . ?
Ge2A_2 Ge8_2 Ge2B_2 72.6(6) . . ?
Ge4_2 Ge8_2 Ge2B_2 112.1(3) . . ?
Ge11_2 Ge8_2 Ge2B_2 62.2(3) . . ?
Ge12_2 Ge8_2 Ge2B_2 27.4(3) . . ?
Ge2A_2 Ge8_2 Ta_2 58.1(5) . . ?
Ge4_2 Ge8_2 Ta_2 65.21(8) . . ?
Ge11_2 Ge8_2 Ta_2 59.60(6) . . ?
Ge12_2 Ge8_2 Ta_2 61.12(6) . . ?
Ge2B_2 Ge8_2 Ta_2 51.0(3) . . ?
Ge2D_2 Ge9_2 Ge13_2 16.8(9) . . ?
Ge2D_2 Ge9_2 Ge5_2 94.3(9) . . ?
Ge13_2 Ge9_2 Ge5_2 110.58(10) . . ?
Ge2D_2 Ge9_2 Ge6_2 92.5(8) . . ?
Ge13_2 Ge9_2 Ge6_2 90.23(11) . . ?
Ge5_2 Ge9_2 Ge6_2 110.91(11) . . ?
Ge2D_2 Ge9_2 Ge2C_2 73.0(8) . . ?
Ge13_2 Ge9_2 Ge2C_2 72.5(3) . . ?
Ge5_2 Ge9_2 Ge2C_2 108.5(3) . . ?
Ge6_2 Ge9_2 Ge2C_2 19.8(2) . . ?
Ge2D_2 Ge9_2 Ta_2 54.2(8) . . ?
Ge13_2 Ge9_2 Ta_2 67.73(7) . . ?
Ge5_2 Ge9_2 Ta_2 63.63(6) . . ?
Ge6_2 Ge9_2 Ta_2 66.43(7) . . ?
Ge2C_2 Ge9_2 Ta_2 52.1(2) . . ?
Ge2C_2 Ge10_2 Ge7_2 98.6(4) . . ?
Ge2C_2 Ge10_2 Ge13_2 89.9(4) . . ?
Ge7_2 Ge10_2 Ge13_2 112.28(11) . . ?
Ge2C_2 Ge10_2 Ge6_2 10.3(4) . . ?
Ge7_2 Ge10_2 Ge6_2 108.31(14) . . ?
Ge13_2 Ge10_2 Ge6_2 89.20(10) . . ?
Ge2C_2 Ge10_2 Ta_2 56.4(4) . . ?
Ge7_2 Ge10_2 Ta_2 64.02(8) . . ?
Ge13_2 Ge10_2 Ta_2 66.69(8) . . ?
Ge6_2 Ge10_2 Ta_2 65.28(9) . . ?
Ge2A_2 Ge11_2 Ge7_2 102.7(6) . . ?
Ge2A_2 Ge11_2 Ge8_2 13.6(5) . . ?
Ge7_2 Ge11_2 Ge8_2 114.81(11) . . ?
Ge2A_2 Ge11_2 Ge14_2 101.0(5) . . ?
Ge7_2 Ge11_2 Ge14_2 115.47(10) . . ?
Ge8_2 Ge11_2 Ge14_2 89.67(9) . . ?
Ge2A_2 Ge11_2 Ge2B_2 72.2(6) . . ?
Ge7_2 Ge11_2 Ge2B_2 118.3(3) . . ?
Ge8_2 Ge11_2 Ge2B_2 61.7(3) . . ?
Ge14_2 Ge11_2 Ge2B_2 29.0(3) . . ?
Ge2A_2 Ge11_2 Ta_2 68.0(5) . . ?
Ge7_2 Ge11_2 Ta_2 67.01(7) . . ?
Ge8_2 Ge11_2 Ta_2 69.89(6) . . ?
Ge14_2 Ge11_2 Ta_2 68.33(6) . . ?
Ge2B_2 Ge11_2 Ta_2 53.9(3) . . ?
Ge2B_2 Ge12_2 Ge5_2 107.7(5) . . ?
Ge2B_2 Ge12_2 Ge14_2 9.9(6) . . ?
Ge5_2 Ge12_2 Ge14_2 109.24(9) . . ?
Ge2B_2 Ge12_2 Ge8_2 81.3(5) . . ?
Ge5_2 Ge12_2 Ge8_2 115.43(10) . . ?
Ge14_2 Ge12_2 Ge8_2 89.48(9) . . ?
Ge2B_2 Ge12_2 Ta_2 59.2(6) . . ?
Ge5_2 Ge12_2 Ta_2 64.60(6) . . ?
Ge14_2 Ge12_2 Ta_2 67.50(7) . . ?
Ge8_2 Ge12_2 Ta_2 68.05(7) . . ?
Ge2D_2 Ge13_2 Ge14_2 99.5(4) . . ?
Ge2D_2 Ge13_2 Ge9_2 7.3(3) . . ?
Ge14_2 Ge13_2 Ge9_2 106.48(11) . . ?
Ge2D_2 Ge13_2 Ge10_2 91.8(3) . . ?
Ge14_2 Ge13_2 Ge10_2 108.48(10) . . ?
Ge9_2 Ge13_2 Ge10_2 91.46(10) . . ?
Ge2D_2 Ge13_2 Ta_2 56.4(3) . . ?
Ge14_2 Ge13_2 Ta_2 66.18(7) . . ?
Ge9_2 Ge13_2 Ta_2 62.36(7) . . ?
Ge10_2 Ge13_2 Ta_2 63.49(8) . . ?
Ge2B_2 Ge14_2 Ge13_2 108.0(5) . . ?
Ge2B_2 Ge14_2 Ge12_2 9.4(5) . . ?
Ge13_2 Ge14_2 Ge12_2 109.86(10) . . ?
Ge2B_2 Ge14_2 Ge11_2 80.7(5) . . ?
Ge13_2 Ge14_2 Ge11_2 103.46(10) . . ?
Ge12_2 Ge14_2 Ge11_2 89.27(9) . . ?
Ge2B_2 Ge14_2 Ta_2 54.2(5) . . ?
Ge13_2 Ge14_2 Ta_2 66.91(7) . . ?
Ge12_2 Ge14_2 Ta_2 61.99(6) . . ?
Ge11_2 Ge14_2 Ta_2 59.78(5) . . ?
Ge11_2 Ge2A_2 Ge8_2 153.0(10) . . ?
Ge11_2 Ge2A_2 Ge2B_2 79.7(7) . . ?
Ge8_2 Ge2A_2 Ge2B_2 78.8(7) . . ?
Ge11_2 Ge2A_2 Ta_2 84.9(6) . . ?
Ge8_2 Ge2A_2 Ta_2 96.9(6) . . ?
Ge2B_2 Ge2A_2 Ta_2 57.1(4) . . ?
Ge11_2 Ge2A_2 Ge4_2 142.7(8) . . ?
Ge8_2 Ge2A_2 Ge4_2 59.0(5) . . ?
Ge2B_2 Ge2A_2 Ge4_2 102.5(5) . . ?
Ta_2 Ge2A_2 Ge4_2 66.8(3) . . ?
Ge12_2 Ge2B_2 Ge14_2 160.7(11) . . ?
Ge12_2 Ge2B_2 Ta_2 95.4(8) . . ?
Ge14_2 Ge2B_2 Ta_2 100.4(7) . . ?
Ge12_2 Ge2B_2 Ge2A_2 98.9(8) . . ?
Ge14_2 Ge2B_2 Ge2A_2 98.2(8) . . ?
Ta_2 Ge2B_2 Ge2A_2 61.8(4) . . ?
Ge12_2 Ge2B_2 Ge8_2 71.2(6) . . ?
Ge14_2 Ge2B_2 Ge8_2 124.1(7) . . ?
Ta_2 Ge2B_2 Ge8_2 72.6(3) . . ?
Ge2A_2 Ge2B_2 Ge8_2 28.6(4) . . ?
Ge12_2 Ge2B_2 Ge11_2 127.0(8) . . ?
Ge14_2 Ge2B_2 Ge11_2 70.3(5) . . ?
Ta_2 Ge2B_2 Ge11_2 65.7(3) . . ?
Ge2A_2 Ge2B_2 Ge11_2 28.1(4) . . ?
Ge8_2 Ge2B_2 Ge11_2 56.0(2) . . ?
Ge6_2 Ge2C_2 Ge10_2 149.4(13) . . ?
Ge6_2 Ge2C_2 Ta_2 118.5(13) . . ?
Ge10_2 Ge2C_2 Ta_2 86.9(4) . . ?
Ge6_2 Ge2C_2 Ge2D_2 88.8(9) . . ?
Ge10_2 Ge2C_2 Ge2D_2 90.2(5) . . ?
Ta_2 Ge2C_2 Ge2D_2 60.1(4) . . ?
Ge6_2 Ge2C_2 Ge2_2 69.8(9) . . ?
Ge10_2 Ge2C_2 Ge2_2 138.9(6) . . ?
Ta_2 Ge2C_2 Ge2_2 71.5(4) . . ?
Ge2D_2 Ge2C_2 Ge2_2 107.2(6) . . ?
Ge6_2 Ge2C_2 Ge9_2 72.1(8) . . ?
Ge10_2 Ge2C_2 Ge9_2 105.9(5) . . ?
Ta_2 Ge2C_2 Ge9_2 68.4(3) . . ?
Ge2D_2 Ge2C_2 Ge9_2 16.9(2) . . ?
Ge2_2 Ge2C_2 Ge9_2 98.2(5) . . ?
Ge9_2 Ge2D_2 Ge13_2 155.9(12) . . ?
Ge9_2 Ge2D_2 Ta_2 111.3(10) . . ?
Ge13_2 Ge2D_2 Ta_2 87.9(4) . . ?
Ge9_2 Ge2D_2 Ge2C_2 90.1(9) . . ?
Ge13_2 Ge2D_2 Ge2C_2 88.1(5) . . ?
Ta_2 Ge2D_2 Ge2C_2 57.8(3) . . ?
Ge9_2 Ge2D_2 Ge6_2 70.8(8) . . ?
Ge13_2 Ge2D_2 Ge6_2 104.5(5) . . ?
Ta_2 Ge2D_2 Ge6_2 70.0(3) . . ?
Ge2C_2 Ge2D_2 Ge6_2 19.6(3) . . ?
Ge9_2 Ge2D_2 Ge5_2 69.1(8) . . ?
Ge13_2 Ge2D_2 Ge5_2 134.1(5) . . ?
Ta_2 Ge2D_2 Ge5_2 66.7(3) . . ?
Ge2C_2 Ge2D_2 Ge5_2 106.9(5) . . ?
Ge6_2 Ge2D_2 Ge5_2 101.6(4) . . ?
C7_3 N1_3 C13_3 107.9(13) . . ?
C7_3 N1_3 C1_3 111.3(12) . . ?
C13_3 N1_3 C1_3 110.3(11) . . ?
C6_3 N2_3 C12_3 112.0(12) . . ?
C6_3 N2_3 C18_3 110.6(12) . . ?
C12_3 N2_3 C18_3 109.6(12) . . ?
C2_3 C1_3 N1_3 114.9(12) . . ?
C2_3 C1_3 H1A_3 108.5 . . ?
N1_3 C1_3 H1A_3 108.5 . . ?
C2_3 C1_3 H1B_3 108.5 . . ?
N1_3 C1_3 H1B_3 108.5 . . ?
H1A_3 C1_3 H1B_3 107.5 . . ?
O1_3 C2_3 C1_3 112.1(12) . . ?
O1_3 C2_3 H2A_3 109.2 . . ?
C1_3 C2_3 H2A_3 109.2 . . ?
O1_3 C2_3 H2B_3 109.2 . . ?
C1_3 C2_3 H2B_3 109.2 . . ?
H2A_3 C2_3 H2B_3 107.9 . . ?
C2_3 O1_3 C3_3 111.2(11) . . ?
O1_3 C3_3 C4_3 109.7(12) . . ?
O1_3 C3_3 H3A_3 109.7 . . ?
C4_3 C3_3 H3A_3 109.7 . . ?
O1_3 C3_3 H3B_3 109.7 . . ?
C4_3 C3_3 H3B_3 109.7 . . ?
H3A_3 C3_3 H3B_3 108.2 . . ?
O2_3 C4_3 C3_3 111.0(12) . . ?
O2_3 C4_3 H4A_3 109.4 . . ?
C3_3 C4_3 H4A_3 109.4 . . ?
O2_3 C4_3 H4B_3 109.4 . . ?
C3_3 C4_3 H4B_3 109.4 . . ?
H4A_3 C4_3 H4B_3 108.0 . . ?
C4_3 O2_3 C5_3 110.7(11) . . ?
O2_3 C5_3 C6_3 113.4(12) . . ?
O2_3 C5_3 H5A_3 108.9 . . ?
C6_3 C5_3 H5A_3 108.9 . . ?
O2_3 C5_3 H5B_3 108.9 . . ?
C6_3 C5_3 H5B_3 108.9 . . ?
H5A_3 C5_3 H5B_3 107.7 . . ?
N2_3 C6_3 C5_3 117.8(12) . . ?
N2_3 C6_3 H6A_3 107.9 . . ?
C5_3 C6_3 H6A_3 107.9 . . ?
N2_3 C6_3 H6B_3 107.9 . . ?
C5_3 C6_3 H6B_3 107.9 . . ?
H6A_3 C6_3 H6B_3 107.2 . . ?
N1_3 C7_3 C8_3 114.4(14) . . ?
N1_3 C7_3 H7A_3 108.7 . . ?
C8_3 C7_3 H7A_3 108.7 . . ?
N1_3 C7_3 H7B_3 108.7 . . ?
C8_3 C7_3 H7B_3 108.7 . . ?
H7A_3 C7_3 H7B_3 107.6 . . ?
O3_3 C8_3 C7_3 112.8(14) . . ?
O3_3 C8_3 H8A_3 109.0 . . ?
C7_3 C8_3 H8A_3 109.0 . . ?
O3_3 C8_3 H8B_3 109.0 . . ?
C7_3 C8_3 H8B_3 109.0 . . ?
H8A_3 C8_3 H8B_3 107.8 . . ?
C9_3 O3_3 C8_3 113.8(14) . . ?
O3_3 C9_3 C10_3 112.7(18) . . ?
O3_3 C9_3 H9A_3 109.1 . . ?
C10_3 C9_3 H9A_3 109.1 . . ?
O3_3 C9_3 H9B_3 109.1 . . ?
C10_3 C9_3 H9B_3 109.1 . . ?
H9A_3 C9_3 H9B_3 107.8 . . ?
O4_3 C10_3 C9_3 111.8(16) . . ?
O4_3 C10_3 H10A_3 109.3 . . ?
C9_3 C10_3 H10A_3 109.3 . . ?
O4_3 C10_3 H10B_3 109.3 . . ?
C9_3 C10_3 H10B_3 109.3 . . ?
H10A_3 C10_3 H10B_3 107.9 . . ?
C10_3 O4_3 C11_3 107.5(14) . . ?
O4_3 C11_3 C12_3 108.4(14) . . ?
O4_3 C11_3 H11A_3 110.0 . . ?
C12_3 C11_3 H11A_3 110.0 . . ?
O4_3 C11_3 H11B_3 110.0 . . ?
C12_3 C11_3 H11B_3 110.0 . . ?
H11A_3 C11_3 H11B_3 108.4 . . ?
N2_3 C12_3 C11_3 110.0(14) . . ?
N2_3 C12_3 H12A_3 109.7 . . ?
C11_3 C12_3 H12A_3 109.7 . . ?
N2_3 C12_3 H12B_3 109.7 . . ?
C11_3 C12_3 H12B_3 109.7 . . ?
H12A_3 C12_3 H12B_3 108.2 . . ?
N1_3 C13_3 C14_3 114.3(12) . . ?
N1_3 C13_3 H13A_3 108.7 . . ?
C14_3 C13_3 H13A_3 108.7 . . ?
N1_3 C13_3 H13B_3 108.7 . . ?
C14_3 C13_3 H13B_3 108.7 . . ?
H13A_3 C13_3 H13B_3 107.6 . . ?
O5_3 C14_3 C13_3 111.2(11) . . ?
O5_3 C14_3 H14A_3 109.4 . . ?
C13_3 C14_3 H14A_3 109.4 . . ?
O5_3 C14_3 H14B_3 109.4 . . ?
C13_3 C14_3 H14B_3 109.4 . . ?
H14A_3 C14_3 H14B_3 108.0 . . ?
C15_3 O5_3 C14_3 111.9(11) . . ?
O5_3 C15_3 C16_3 109.6(13) . . ?
O5_3 C15_3 H15A_3 109.8 . . ?
C16_3 C15_3 H15A_3 109.8 . . ?
O5_3 C15_3 H15B_3 109.8 . . ?
C16_3 C15_3 H15B_3 109.8 . . ?
H15A_3 C15_3 H15B_3 108.2 . . ?
O6_3 C16_3 C15_3 111.6(14) . . ?
O6_3 C16_3 H16A_3 109.3 . . ?
C15_3 C16_3 H16A_3 109.3 . . ?
O6_3 C16_3 H16B_3 109.3 . . ?
C15_3 C16_3 H16B_3 109.3 . . ?
H16A_3 C16_3 H16B_3 108.0 . . ?
C17_3 O6_3 C16_3 111.8(13) . . ?
O6_3 C17_3 C18_3 110.3(13) . . ?
O6_3 C17_3 H17A_3 109.6 . . ?
C18_3 C17_3 H17A_3 109.6 . . ?
O6_3 C17_3 H17B_3 109.6 . . ?
C18_3 C17_3 H17B_3 109.6 . . ?
H17A_3 C17_3 H17B_3 108.1 . . ?
N2_3 C18_3 C17_3 114.5(14) . . ?
N2_3 C18_3 H18A_3 108.6 . . ?
C17_3 C18_3 H18A_3 108.6 . . ?
N2_3 C18_3 H18B_3 108.6 . . ?
C17_3 C18_3 H18B_3 108.6 . . ?
H18A_3 C18_3 H18B_3 107.6 . . ?
C7_4 N1_4 C1_4 110.4(11) . . ?
C7_4 N1_4 C13_4 110.1(11) . . ?
C1_4 N1_4 C13_4 108.8(10) . . ?
C12_4 N2_4 C6_4 109.9(9) . . ?
C12_4 N2_4 C18_4 108.9(9) . . ?
C6_4 N2_4 C18_4 109.4(9) . . ?
C2_4 C1_4 N1_4 116.0(10) . . ?
C2_4 C1_4 H1A_4 108.3 . . ?
N1_4 C1_4 H1A_4 108.3 . . ?
C2_4 C1_4 H1B_4 108.3 . . ?
N1_4 C1_4 H1B_4 108.3 . . ?
H1A_4 C1_4 H1B_4 107.4 . . ?
O1_4 C2_4 C1_4 110.9(10) . . ?
O1_4 C2_4 H2A_4 109.5 . . ?
C1_4 C2_4 H2A_4 109.5 . . ?
O1_4 C2_4 H2B_4 109.5 . . ?
C1_4 C2_4 H2B_4 109.5 . . ?
H2A_4 C2_4 H2B_4 108.0 . . ?
C2_4 O1_4 C3_4 112.2(9) . . ?
O1_4 C3_4 C4_4 109.2(9) . . ?
O1_4 C3_4 H3A_4 109.8 . . ?
C4_4 C3_4 H3A_4 109.8 . . ?
O1_4 C3_4 H3B_4 109.8 . . ?
C4_4 C3_4 H3B_4 109.8 . . ?
H3A_4 C3_4 H3B_4 108.3 . . ?
O2_4 C4_4 C3_4 108.6(8) . . ?
O2_4 C4_4 H4A_4 110.0 . . ?
C3_4 C4_4 H4A_4 110.0 . . ?
O2_4 C4_4 H4B_4 110.0 . . ?
C3_4 C4_4 H4B_4 110.0 . . ?
H4A_4 C4_4 H4B_4 108.4 . . ?
C4_4 O2_4 C5_4 111.9(8) . . ?
O2_4 C5_4 C6_4 110.3(9) . . ?
O2_4 C5_4 H5A_4 109.6 . . ?
C6_4 C5_4 H5A_4 109.6 . . ?
O2_4 C5_4 H5B_4 109.6 . . ?
C6_4 C5_4 H5B_4 109.6 . . ?
H5A_4 C5_4 H5B_4 108.1 . . ?
N2_4 C6_4 C5_4 112.5(9) . . ?
N2_4 C6_4 H6A_4 109.1 . . ?
C5_4 C6_4 H6A_4 109.1 . . ?
N2_4 C6_4 H6B_4 109.1 . . ?
C5_4 C6_4 H6B_4 109.1 . . ?
H6A_4 C6_4 H6B_4 107.8 . . ?
N1_4 C7_4 C8_4 115.3(11) . . ?
N1_4 C7_4 H7A_4 108.5 . . ?
C8_4 C7_4 H7A_4 108.5 . . ?
N1_4 C7_4 H7B_4 108.5 . . ?
C8_4 C7_4 H7B_4 108.5 . . ?
H7A_4 C7_4 H7B_4 107.5 . . ?
O3_4 C8_4 C7_4 113.9(15) . . ?
O3_4 C8_4 H8A_4 108.8 . . ?
C7_4 C8_4 H8A_4 108.8 . . ?
O3_4 C8_4 H8B_4 108.8 . . ?
C7_4 C8_4 H8B_4 108.8 . . ?
H8A_4 C8_4 H8B_4 107.7 . . ?
C9_4 O3_4 C8_4 124.0(12) . . ?
O3_4 C9_4 C10_4 126.7(12) . . ?
O3_4 C9_4 H9A_4 105.6 . . ?
C10_4 C9_4 H9A_4 105.6 . . ?
O3_4 C9_4 H9B_4 105.6 . . ?
C10_4 C9_4 H9B_4 105.6 . . ?
H9A_4 C9_4 H9B_4 106.1 . . ?
C9_4 C10_4 O4_4 113.6(10) . . ?
C9_4 C10_4 H10A_4 108.8 . . ?
O4_4 C10_4 H10A_4 108.8 . . ?
C9_4 C10_4 H10B_4 108.8 . . ?
O4_4 C10_4 H10B_4 108.8 . . ?
H10A_4 C10_4 H10B_4 107.7 . . ?
C11_4 O4_4 C10_4 112.2(8) . . ?
O4_4 C11_4 C12_4 110.6(9) . . ?
O4_4 C11_4 H11A_4 109.5 . . ?
C12_4 C11_4 H11A_4 109.5 . . ?
O4_4 C11_4 H11B_4 109.5 . . ?
C12_4 C11_4 H11B_4 109.5 . . ?
H11A_4 C11_4 H11B_4 108.1 . . ?
N2_4 C12_4 C11_4 113.5(9) . . ?
N2_4 C12_4 H12A_4 108.9 . . ?
C11_4 C12_4 H12A_4 108.9 . . ?
N2_4 C12_4 H12B_4 108.9 . . ?
C11_4 C12_4 H12B_4 108.9 . . ?
H12A_4 C12_4 H12B_4 107.7 . . ?
N1_4 C13_4 C14_4 114.3(12) . . ?
N1_4 C13_4 H13A_4 108.7 . . ?
C14_4 C13_4 H13A_4 108.7 . . ?
N1_4 C13_4 H13B_4 108.7 . . ?
C14_4 C13_4 H13B_4 108.7 . . ?
H13A_4 C13_4 H13B_4 107.6 . . ?
O5_4 C14_4 C13_4 111.7(11) . . ?
O5_4 C14_4 H14A_4 109.3 . . ?
C13_4 C14_4 H14A_4 109.3 . . ?
O5_4 C14_4 H14B_4 109.3 . . ?
C13_4 C14_4 H14B_4 109.3 . . ?
H14A_4 C14_4 H14B_4 107.9 . . ?
C14_4 O5_4 C15_4 113.4(10) . . ?
O5_4 C15_4 C16_4 110.6(11) . . ?
O5_4 C15_4 H15A_4 109.5 . . ?
C16_4 C15_4 H15A_4 109.5 . . ?
O5_4 C15_4 H15B_4 109.5 . . ?
C16_4 C15_4 H15B_4 109.5 . . ?
H15A_4 C15_4 H15B_4 108.1 . . ?
O6_4 C16_4 C15_4 108.2(11) . . ?
O6_4 C16_4 H16A_4 110.1 . . ?
C15_4 C16_4 H16A_4 110.1 . . ?
O6_4 C16_4 H16B_4 110.1 . . ?
C15_4 C16_4 H16B_4 110.1 . . ?
H16A_4 C16_4 H16B_4 108.4 . . ?
C17_4 O6_4 C16_4 111.6(10) . . ?
O6_4 C17_4 C18_4 110.3(10) . . ?
O6_4 C17_4 H17A_4 109.6 . . ?
C18_4 C17_4 H17A_4 109.6 . . ?
O6_4 C17_4 H17B_4 109.6 . . ?
C18_4 C17_4 H17B_4 109.6 . . ?
H17A_4 C17_4 H17B_4 108.1 . . ?
N2_4 C18_4 C17_4 113.3(10) . . ?
N2_4 C18_4 H18A_4 108.9 . . ?
C17_4 C18_4 H18A_4 108.9 . . ?
N2_4 C18_4 H18B_4 108.9 . . ?
C17_4 C18_4 H18B_4 108.9 . . ?
H18A_4 C18_4 H18B_4 107.7 . . ?
C7_5 N1_5 C13_5 109.7(14) . . ?
C7_5 N1_5 C1_5 108.9(14) . . ?
C13_5 N1_5 C1_5 110.5(13) . . ?
C12_5 N2_5 C6_5 109.6(11) . . ?
C12_5 N2_5 C18_5 109.0(13) . . ?
C6_5 N2_5 C18_5 110.6(11) . . ?
N1_5 C1_5 C2_5 114.1(15) . . ?
N1_5 C1_5 H1A_5 108.7 . . ?
C2_5 C1_5 H1A_5 108.7 . . ?
N1_5 C1_5 H1B_5 108.7 . . ?
C2_5 C1_5 H1B_5 108.7 . . ?
H1A_5 C1_5 H1B_5 107.6 . . ?
O1_5 C2_5 C1_5 110.6(17) . . ?
O1_5 C2_5 H2A_5 109.5 . . ?
C1_5 C2_5 H2A_5 109.5 . . ?
O1_5 C2_5 H2B_5 109.5 . . ?
C1_5 C2_5 H2B_5 109.5 . . ?
H2A_5 C2_5 H2B_5 108.1 . . ?
C2_5 O1_5 C3_5 111.5(15) . . ?
O1_5 C3_5 C4_5 111.9(19) . . ?
O1_5 C3_5 H3A_5 109.2 . . ?
C4_5 C3_5 H3A_5 109.2 . . ?
O1_5 C3_5 H3B_5 109.2 . . ?
C4_5 C3_5 H3B_5 109.2 . . ?
H3A_5 C3_5 H3B_5 107.9 . . ?
O2_5 C4_5 C3_5 109.1(17) . . ?
O2_5 C4_5 H4A_5 109.9 . . ?
C3_5 C4_5 H4A_5 109.9 . . ?
O2_5 C4_5 H4B_5 109.9 . . ?
C3_5 C4_5 H4B_5 109.9 . . ?
H4A_5 C4_5 H4B_5 108.3 . . ?
C4_5 O2_5 C5_5 108.7(14) . . ?
O2_5 C5_5 C6_5 110.7(13) . . ?
O2_5 C5_5 H5A_5 109.5 . . ?
C6_5 C5_5 H5A_5 109.5 . . ?
O2_5 C5_5 H5B_5 109.5 . . ?
C6_5 C5_5 H5B_5 109.5 . . ?
H5A_5 C5_5 H5B_5 108.1 . . ?
N2_5 C6_5 C5_5 114.0(13) . . ?
N2_5 C6_5 H6A_5 108.8 . . ?
C5_5 C6_5 H6A_5 108.8 . . ?
N2_5 C6_5 H6B_5 108.8 . . ?
C5_5 C6_5 H6B_5 108.8 . . ?
H6A_5 C6_5 H6B_5 107.7 . . ?
N1_5 C7_5 C8_5 113.4(13) . . ?
N1_5 C7_5 H7A_5 108.9 . . ?
C8_5 C7_5 H7A_5 108.9 . . ?
N1_5 C7_5 H7B_5 108.9 . . ?
C8_5 C7_5 H7B_5 108.9 . . ?
H7A_5 C7_5 H7B_5 107.7 . . ?
O3_5 C8_5 C7_5 111.7(13) . . ?
O3_5 C8_5 H8A_5 109.3 . . ?
C7_5 C8_5 H8A_5 109.3 . . ?
O3_5 C8_5 H8B_5 109.3 . . ?
C7_5 C8_5 H8B_5 109.3 . . ?
H8A_5 C8_5 H8B_5 107.9 . . ?
C9_5 O3_5 C8_5 112.5(11) . . ?
O3_5 C9_5 C10_5 110.6(10) . . ?
O3_5 C9_5 H9A_5 109.5 . . ?
C10_5 C9_5 H9A_5 109.5 . . ?
O3_5 C9_5 H9B_5 109.5 . . ?
C10_5 C9_5 H9B_5 109.5 . . ?
H9A_5 C9_5 H9B_5 108.1 . . ?
O4_5 C10_5 C9_5 108.8(10) . . ?
O4_5 C10_5 H10A_5 109.9 . . ?
C9_5 C10_5 H10A_5 109.9 . . ?
O4_5 C10_5 H10B_5 109.9 . . ?
C9_5 C10_5 H10B_5 109.9 . . ?
H10A_5 C10_5 H10B_5 108.3 . . ?
C11_5 O4_5 C10_5 112.0(9) . . ?
O4_5 C11_5 C12_5 110.0(10) . . ?
O4_5 C11_5 H11A_5 109.7 . . ?
C12_5 C11_5 H11A_5 109.7 . . ?
O4_5 C11_5 H11B_5 109.7 . . ?
C12_5 C11_5 H11B_5 109.7 . . ?
H11A_5 C11_5 H11B_5 108.2 . . ?
N2_5 C12_5 C11_5 111.9(11) . . ?
N2_5 C12_5 H12A_5 109.2 . . ?
C11_5 C12_5 H12A_5 109.2 . . ?
N2_5 C12_5 H12B_5 109.2 . . ?
C11_5 C12_5 H12B_5 109.2 . . ?
H12A_5 C12_5 H12B_5 107.9 . . ?
N1_5 C13_5 C14_5 115.2(15) . . ?
N1_5 C13_5 H13A_5 108.5 . . ?
C14_5 C13_5 H13A_5 108.5 . . ?
N1_5 C13_5 H13B_5 108.5 . . ?
C14_5 C13_5 H13B_5 108.5 . . ?
H13A_5 C13_5 H13B_5 107.5 . . ?
O5_5 C14_5 C13_5 108.6(13) . . ?
O5_5 C14_5 H14A_5 110.0 . . ?
C13_5 C14_5 H14A_5 110.0 . . ?
O5_5 C14_5 H14B_5 110.0 . . ?
C13_5 C14_5 H14B_5 110.0 . . ?
H14A_5 C14_5 H14B_5 108.4 . . ?
C14_5 O5_5 C15_5 113.1(12) . . ?
O5_5 C15_5 C16_5 110.9(13) . . ?
O5_5 C15_5 H15A_5 109.5 . . ?
C16_5 C15_5 H15A_5 109.5 . . ?
O5_5 C15_5 H15B_5 109.5 . . ?
C16_5 C15_5 H15B_5 109.5 . . ?
H15A_5 C15_5 H15B_5 108.0 . . ?
O6_5 C16_5 C15_5 108.0(14) . . ?
O6_5 C16_5 H16A_5 110.1 . . ?
C15_5 C16_5 H16A_5 110.1 . . ?
O6_5 C16_5 H16B_5 110.1 . . ?
C15_5 C16_5 H16B_5 110.1 . . ?
H16A_5 C16_5 H16B_5 108.4 . . ?
C17_5 O6_5 C16_5 109.5(12) . . ?
O6_5 C17_5 C18_5 110.0(14) . . ?
O6_5 C17_5 H17A_5 109.7 . . ?
C18_5 C17_5 H17A_5 109.7 . . ?
O6_5 C17_5 H17B_5 109.7 . . ?
C18_5 C17_5 H17B_5 109.7 . . ?
H17A_5 C17_5 H17B_5 108.2 . . ?
N2_5 C18_5 C17_5 114.6(12) . . ?
N2_5 C18_5 H18A_5 108.6 . . ?
C17_5 C18_5 H18A_5 108.6 . . ?
N2_5 C18_5 H18B_5 108.6 . . ?
C17_5 C18_5 H18B_5 108.6 . . ?
H18A_5 C18_5 H18B_5 107.6 . . ?
C7_6 N1_6 C1_6 111.7(10) . . ?
C7_6 N1_6 C13_6 111.2(11) . . ?
C1_6 N1_6 C13_6 109.5(10) . . ?
C6_6 N2_6 C12_6 109.4(14) . . ?
C6_6 N2_6 C18_6 111.8(12) . . ?
C12_6 N2_6 C18_6 107.9(13) . . ?
N1_6 C1_6 C2_6 114.3(11) . . ?
N1_6 C1_6 H1A_6 108.7 . . ?
C2_6 C1_6 H1A_6 108.7 . . ?
N1_6 C1_6 H1B_6 108.7 . . ?
C2_6 C1_6 H1B_6 108.7 . . ?
H1A_6 C1_6 H1B_6 107.6 . . ?
O1_6 C2_6 C1_6 112.4(12) . . ?
O1_6 C2_6 H2A_6 109.1 . . ?
C1_6 C2_6 H2A_6 109.1 . . ?
O1_6 C2_6 H2B_6 109.1 . . ?
C1_6 C2_6 H2B_6 109.1 . . ?
H2A_6 C2_6 H2B_6 107.9 . . ?
C2_6 O1_6 C3_6 113.7(11) . . ?
O1_6 C3_6 C4_6 111.3(13) . . ?
O1_6 C3_6 H3A_6 109.4 . . ?
C4_6 C3_6 H3A_6 109.4 . . ?
O1_6 C3_6 H3B_6 109.4 . . ?
C4_6 C3_6 H3B_6 109.4 . . ?
H3A_6 C3_6 H3B_6 108.0 . . ?
O2_6 C4_6 C3_6 107.4(12) . . ?
O2_6 C4_6 H4A_6 110.2 . . ?
C3_6 C4_6 H4A_6 110.2 . . ?
O2_6 C4_6 H4B_6 110.2 . . ?
C3_6 C4_6 H4B_6 110.2 . . ?
H4A_6 C4_6 H4B_6 108.5 . . ?
C4_6 O2_6 C5_6 110.5(13) . . ?
O2_6 C5_6 C6_6 110.9(16) . . ?
O2_6 C5_6 H5A_6 109.5 . . ?
C6_6 C5_6 H5A_6 109.5 . . ?
O2_6 C5_6 H5B_6 109.5 . . ?
C6_6 C5_6 H5B_6 109.5 . . ?
H5A_6 C5_6 H5B_6 108.0 . . ?
N2_6 C6_6 C5_6 113.2(13) . . ?
N2_6 C6_6 H6A_6 108.9 . . ?
C5_6 C6_6 H6A_6 108.9 . . ?
N2_6 C6_6 H6B_6 108.9 . . ?
C5_6 C6_6 H6B_6 108.9 . . ?
H6A_6 C6_6 H6B_6 107.7 . . ?
N1_6 C7_6 C8_6 115.4(11) . . ?
N1_6 C7_6 H7A_6 108.4 . . ?
C8_6 C7_6 H7A_6 108.4 . . ?
N1_6 C7_6 H7B_6 108.4 . . ?
C8_6 C7_6 H7B_6 108.4 . . ?
H7A_6 C7_6 H7B_6 107.5 . . ?
O3_6 C8_6 C7_6 112.3(10) . . ?
O3_6 C8_6 H8A_6 109.1 . . ?
C7_6 C8_6 H8A_6 109.1 . . ?
O3_6 C8_6 H8B_6 109.1 . . ?
C7_6 C8_6 H8B_6 109.1 . . ?
H8A_6 C8_6 H8B_6 107.9 . . ?
C9_6 O3_6 C8_6 112.6(9) . . ?
O3_6 C9_6 C10_6 111.4(10) . . ?
O3_6 C9_6 H9A_6 109.4 . . ?
C10_6 C9_6 H9A_6 109.4 . . ?
O3_6 C9_6 H9B_6 109.4 . . ?
C10_6 C9_6 H9B_6 109.4 . . ?
H9A_6 C9_6 H9B_6 108.0 . . ?
O4_6 C10_6 C9_6 109.2(11) . . ?
O4_6 C10_6 H10A_6 109.8 . . ?
C9_6 C10_6 H10A_6 109.8 . . ?
O4_6 C10_6 H10B_6 109.8 . . ?
C9_6 C10_6 H10B_6 109.8 . . ?
H10A_6 C10_6 H10B_6 108.3 . . ?
C10_6 O4_6 C11_6 113.2(11) . . ?
O4_6 C11_6 C12_6 112.3(13) . . ?
O4_6 C11_6 H11A_6 109.1 . . ?
C12_6 C11_6 H11A_6 109.1 . . ?
O4_6 C11_6 H11B_6 109.1 . . ?
C12_6 C11_6 H11B_6 109.1 . . ?
H11A_6 C11_6 H11B_6 107.9 . . ?
N2_6 C12_6 C11_6 114.2(14) . . ?
N2_6 C12_6 H12A_6 108.7 . . ?
C11_6 C12_6 H12A_6 108.7 . . ?
N2_6 C12_6 H12B_6 108.7 . . ?
C11_6 C12_6 H12B_6 108.7 . . ?
H12A_6 C12_6 H12B_6 107.6 . . ?
N1_6 C13_6 C14_6 113.4(12) . . ?
N1_6 C13_6 H13A_6 108.9 . . ?
C14_6 C13_6 H13A_6 108.9 . . ?
N1_6 C13_6 H13B_6 108.9 . . ?
C14_6 C13_6 H13B_6 108.9 . . ?
H13A_6 C13_6 H13B_6 107.7 . . ?
O5_6 C14_6 C13_6 109.8(12) . . ?
O5_6 C14_6 H14A_6 109.7 . . ?
C13_6 C14_6 H14A_6 109.7 . . ?
O5_6 C14_6 H14B_6 109.7 . . ?
C13_6 C14_6 H14B_6 109.7 . . ?
H14A_6 C14_6 H14B_6 108.2 . . ?
C14_6 O5_6 C15_6 110.3(11) . . ?
O5_6 C15_6 C16_6 109.5(12) . . ?
O5_6 C15_6 H15A_6 109.8 . . ?
C16_6 C15_6 H15A_6 109.8 . . ?
O5_6 C15_6 H15B_6 109.8 . . ?
C16_6 C15_6 H15B_6 109.8 . . ?
H15A_6 C15_6 H15B_6 108.2 . . ?
O6_6 C16_6 C15_6 109.9(14) . . ?
O6_6 C16_6 H16A_6 109.7 . . ?
C15_6 C16_6 H16A_6 109.7 . . ?
O6_6 C16_6 H16B_6 109.7 . . ?
C15_6 C16_6 H16B_6 109.7 . . ?
H16A_6 C16_6 H16B_6 108.2 . . ?
C16_6 O6_6 C17_6 111.6(11) . . ?
O6_6 C17_6 C18_6 110.2(12) . . ?
O6_6 C17_6 H17A_6 109.6 . . ?
C18_6 C17_6 H17A_6 109.6 . . ?
O6_6 C17_6 H17B_6 109.6 . . ?
C18_6 C17_6 H17B_6 109.6 . . ?
H17A_6 C17_6 H17B_6 108.1 . . ?
N2_6 C18_6 C17_6 114.9(14) . . ?
N2_6 C18_6 H18A_6 108.5 . . ?
C17_6 C18_6 H18A_6 108.5 . . ?
N2_6 C18_6 H18B_6 108.5 . . ?
C17_6 C18_6 H18B_6 108.5 . . ?
H18A_6 C18_6 H18B_6 107.5 . . ?
C7_7 N1_7 C13_7 109.9(13) . . ?
C7_7 N1_7 C1_7 114.9(14) . . ?
C13_7 N1_7 C1_7 110.7(14) . . ?
C6_7 N2_7 C12_7 111.2(9) . . ?
C6_7 N2_7 C18_7 109.8(10) . . ?
C12_7 N2_7 C18_7 110.3(11) . . ?
C2_7 C1_7 N1_7 110.9(13) . . ?
C2_7 C1_7 H1A_7 109.5 . . ?
N1_7 C1_7 H1A_7 109.5 . . ?
C2_7 C1_7 H1B_7 109.5 . . ?
N1_7 C1_7 H1B_7 109.5 . . ?
H1A_7 C1_7 H1B_7 108.1 . . ?
O1_7 C2_7 C1_7 111.8(16) . . ?
O1_7 C2_7 H2A_7 109.2 . . ?
C1_7 C2_7 H2A_7 109.2 . . ?
O1_7 C2_7 H2B_7 109.2 . . ?
C1_7 C2_7 H2B_7 109.2 . . ?
H2A_7 C2_7 H2B_7 107.9 . . ?
C2_7 O1_7 C3_7 115.0(13) . . ?
O1_7 C3_7 C4_7 108.0(12) . . ?
O1_7 C3_7 H3A_7 110.1 . . ?
C4_7 C3_7 H3A_7 110.1 . . ?
O1_7 C3_7 H3B_7 110.1 . . ?
C4_7 C3_7 H3B_7 110.1 . . ?
H3A_7 C3_7 H3B_7 108.4 . . ?
O2_7 C4_7 C3_7 109.4(14) . . ?
O2_7 C4_7 H4A_7 109.8 . . ?
C3_7 C4_7 H4A_7 109.8 . . ?
O2_7 C4_7 H4B_7 109.8 . . ?
C3_7 C4_7 H4B_7 109.8 . . ?
H4A_7 C4_7 H4B_7 108.2 . . ?
C4_7 O2_7 C5_7 110.6(11) . . ?
O2_7 C5_7 C6_7 113.6(11) . . ?
O2_7 C5_7 H5A_7 108.9 . . ?
C6_7 C5_7 H5A_7 108.9 . . ?
O2_7 C5_7 H5B_7 108.9 . . ?
C6_7 C5_7 H5B_7 108.9 . . ?
H5A_7 C5_7 H5B_7 107.7 . . ?
N2_7 C6_7 C5_7 115.9(11) . . ?
N2_7 C6_7 H6A_7 108.3 . . ?
C5_7 C6_7 H6A_7 108.3 . . ?
N2_7 C6_7 H6B_7 108.3 . . ?
C5_7 C6_7 H6B_7 108.3 . . ?
H6A_7 C6_7 H6B_7 107.4 . . ?
N1_7 C7_7 C8_7 115.3(16) . . ?
N1_7 C7_7 H7A_7 108.5 . . ?
C8_7 C7_7 H7A_7 108.4 . . ?
N1_7 C7_7 H7B_7 108.4 . . ?
C8_7 C7_7 H7B_7 108.4 . . ?
H7A_7 C7_7 H7B_7 107.5 . . ?
O3_7 C8_7 C7_7 111.8(12) . . ?
O3_7 C8_7 H8A_7 109.3 . . ?
C7_7 C8_7 H8A_7 109.3 . . ?
O3_7 C8_7 H8B_7 109.3 . . ?
C7_7 C8_7 H8B_7 109.3 . . ?
H8A_7 C8_7 H8B_7 107.9 . . ?
C9_7 O3_7 C8_7 112.5(10) . . ?
O3_7 C9_7 C10_7 108.8(11) . . ?
O3_7 C9_7 H9A_7 109.9 . . ?
C10_7 C9_7 H9A_7 109.9 . . ?
O3_7 C9_7 H9B_7 109.9 . . ?
C10_7 C9_7 H9B_7 109.9 . . ?
H9A_7 C9_7 H9B_7 108.3 . . ?
O4_7 C10_7 C9_7 107.1(12) . . ?
O4_7 C10_7 H10A_7 110.3 . . ?
C9_7 C10_7 H10A_7 110.3 . . ?
O4_7 C10_7 H10B_7 110.3 . . ?
C9_7 C10_7 H10B_7 110.3 . . ?
H10A_7 C10_7 H10B_7 108.5 . . ?
C11_7 O4_7 C10_7 112.2(10) . . ?
O4_7 C11_7 C12_7 109.3(11) . . ?
O4_7 C11_7 H11A_7 109.8 . . ?
C12_7 C11_7 H11A_7 109.8 . . ?
O4_7 C11_7 H11B_7 109.8 . . ?
C12_7 C11_7 H11B_7 109.8 . . ?
H11A_7 C11_7 H11B_7 108.3 . . ?
N2_7 C12_7 C11_7 114.1(11) . . ?
N2_7 C12_7 H12A_7 108.7 . . ?
C11_7 C12_7 H12A_7 108.7 . . ?
N2_7 C12_7 H12B_7 108.7 . . ?
C11_7 C12_7 H12B_7 108.7 . . ?
H12A_7 C12_7 H12B_7 107.6 . . ?
N1_7 C13_7 C14_7 112.6(14) . . ?
N1_7 C13_7 H13A_7 109.1 . . ?
C14_7 C13_7 H13A_7 109.1 . . ?
N1_7 C13_7 H13B_7 109.1 . . ?
C14_7 C13_7 H13B_7 109.1 . . ?
H13A_7 C13_7 H13B_7 107.8 . . ?
O5_7 C14_7 C13_7 112.6(16) . . ?
O5_7 C14_7 H14A_7 109.1 . . ?
C13_7 C14_7 H14A_7 109.1 . . ?
O5_7 C14_7 H14B_7 109.1 . . ?
C13_7 C14_7 H14B_7 109.1 . . ?
H14A_7 C14_7 H14B_7 107.8 . . ?
C14_7 O5_7 C15_7 114.7(13) . . ?
O5_7 C15_7 C16_7 112.2(14) . . ?
O5_7 C15_7 H15A_7 109.2 . . ?
C16_7 C15_7 H15A_7 109.2 . . ?
O5_7 C15_7 H15B_7 109.2 . . ?
C16_7 C15_7 H15B_7 109.2 . . ?
H15A_7 C15_7 H15B_7 107.9 . . ?
O6_7 C16_7 C15_7 112.9(15) . . ?
O6_7 C16_7 H16A_7 109.0 . . ?
C15_7 C16_7 H16A_7 109.0 . . ?
O6_7 C16_7 H16B_7 109.0 . . ?
C15_7 C16_7 H16B_7 109.0 . . ?
H16A_7 C16_7 H16B_7 107.8 . . ?
C17_7 O6_7 C16_7 113.9(13) . . ?
O6_7 C17_7 C18_7 110.5(12) . . ?
O6_7 C17_7 H17A_7 109.6 . . ?
C18_7 C17_7 H17A_7 109.6 . . ?
O6_7 C17_7 H17B_7 109.6 . . ?
C18_7 C17_7 H17B_7 109.6 . . ?
H17A_7 C17_7 H17B_7 108.1 . . ?
N2_7 C18_7 C17_7 114.5(12) . . ?
N2_7 C18_7 H18A_7 108.6 . . ?
C17_7 C18_7 H18A_7 108.6 . . ?
N2_7 C18_7 H18B_7 108.6 . . ?
C17_7 C18_7 H18B_7 108.6 . . ?
H18A_7 C18_7 H18B_7 107.6 . . ?
C1_9 N1_9 H1A_9 109.5 . . ?
C1_9 N1_9 H1B_9 109.5 . . ?
H1A_9 N1_9 H1B_9 109.5 . . ?
C1_9 N1_9 H1C_9 109.5 . . ?
H1A_9 N1_9 H1C_9 109.5 . . ?
H1B_9 N1_9 H1C_9 109.5 . . ?
N1_9 C1_9 C2_9 106.0(12) . . ?
N1_9 C1_9 H1D_9 110.5 . . ?
C2_9 C1_9 H1D_9 110.5 . . ?
N1_9 C1_9 H1E_9 110.5 . . ?
C2_9 C1_9 H1E_9 110.5 . . ?
H1D_9 C1_9 H1E_9 108.7 . . ?
N2_9 C2_9 C1_9 105.1(12) . . ?
N2_9 C2_9 H2A_9 110.7 . . ?
C1_9 C2_9 H2A_9 110.7 . . ?
N2_9 C2_9 H2B_9 110.7 . . ?
C1_9 C2_9 H2B_9 110.7 . . ?
H2A_9 C2_9 H2B_9 108.8 . . ?
C2_9 N2_9 H2C_9 109.5 . . ?
C2_9 N2_9 H2D_9 109.5 . . ?
H2C_9 N2_9 H2D_9 109.5 . . ?
C2_9 N2_9 H2E_9 109.5 . . ?
H2C_9 N2_9 H2E_9 109.5 . . ?
H2D_9 N2_9 H2E_9 109.5 . . ?
C1_10 N1_10 H1A_10 109.5 . . ?
C1_10 N1_10 H1B_10 109.5 . . ?
H1A_10 N1_10 H1B_10 109.5 . . ?
C1_10 N1_10 H1C_10 109.5 . . ?
H1A_10 N1_10 H1C_10 109.5 . . ?
H1B_10 N1_10 H1C_10 109.5 . . ?
N1_10 C1_10 C2_10 104.0(15) . . ?
N1_10 C1_10 H1D_10 111.0 . . ?
C2_10 C1_10 H1D_10 111.0 . . ?
N1_10 C1_10 H1E_10 111.0 . . ?
C2_10 C1_10 H1E_10 111.0 . . ?
H1D_10 C1_10 H1E_10 109.0 . . ?
N2_10 C2_10 C1_10 121.0(15) . . ?
N2_10 C2_10 H2A_10 107.1 . . ?
C1_10 C2_10 H2A_10 107.1 . . ?
N2_10 C2_10 H2B_10 107.1 . . ?
C1_10 C2_10 H2B_10 107.1 . . ?
H2A_10 C2_10 H2B_10 106.8 . . ?
C2_10 N2_10 K_7 129.1(10) . . ?
C2_10 N2_10 H2C_10 105.0 . . ?
K_7 N2_10 H2C_10 105.0 . . ?
C2_10 N2_10 H2D_10 105.0 . . ?
K_7 N2_10 H2D_10 105.0 . . ?
H2C_10 N2_10 H2D_10 105.9 . . ?
 
_refine_diff_density_max    3.381
_refine_diff_density_min   -1.721
_refine_diff_density_rms    0.162

_shelxl_version_number 2013-4

_shelx_res_file
;
TITL sm025 in P-1 Ma. Modell SM020a Int2 XS1 Squeeze
CELL  0.71073  16.6082  22.6960  23.9068   94.960   94.036   91.402
ZERR     4.00   0.0005   0.0008   0.0008    0.003    0.003    0.003
LATT 1

SFAC C H N O K Ge As Ta
UNIT 224 464 32 72 12 32 19.16 4
SHEL 8.14649 0.84087
TEMP -173

L.S. 6
ACTA
BOND $H
fmap 2
PLAN 20

ISOR $C $N $O

FREE_3 K N1
FREE_3 K N2
FREE_3 K O1
FREE_3 K O2
FREE_3 K O3
FREE_3 K O4
FREE_3 K O5
FREE_3 K O6
FREE_3 K C10

FREE_4 K N1
FREE_4 K N2
FREE_4 K O1
FREE_4 K O2
FREE_4 K O3
FREE_4 K O4
FREE_4 K O5
FREE_4 K O6
FREE_4 K C9

FREE_5 K N1
FREE_5 K N2
FREE_5 K O1
FREE_5 K O2
FREE_5 K O3
FREE_5 K O4
FREE_5 K O5
FREE_5 K O6

FREE_6 K N1
FREE_6 K N2
FREE_6 K O1
FREE_6 K O2
FREE_6 K O3
FREE_6 K O4
FREE_6 K O5
FREE_6 K O6

FREE_7 K N1
FREE_7 K N2
FREE_7 K O1
FREE_7 K O2
FREE_7 K O3
FREE_7 K O4
FREE_7 K O5
FREE_7 K O6
FREE_7 K C4
FREE_7 K C8
FREE_7 K C10
FREE_7 K C15
FREE_7 K C17
FREE K_7 N2_7

SAME_CRY N1 > C18

DFIX_9 1.48 0.01 N1 C1 N2 C2
DFIX_9 1.54 0.01 C1 C2
DFIX_9 2.466 0.02 N1 C2 N2 C1

DFIX_10 1.48 0.01 N1 C1 N2 C2
DFIX_10 1.54 0.01 C1 C2
DFIX_10 2.466 0.05 N1 C2 N2 C1

EXYZ_1 Ge1 As1
EXYZ_1 Ge2 As2
EXYZ_1 Ge3 As3
EXYZ_1 Ge4 As4
EXYZ_1 Ge5 As5
EXYZ_1 Ge6 As6
EXYZ_1 Ge7 As7
EXYZ_1 Ge8 As8
EXYZ_1 Ge9 As9
EXYZ_1 Ge10 As10
EXYZ_1 Ge11 As11
EXYZ_1 Ge12 As12

EADP_1 Ge1 As1
EADP_1 Ge2 As2
EADP_1 Ge3 As3
EADP_1 Ge4 As4 As1d
EADP_1 Ge5 As5 Ge1b
EADP_1 Ge6 As6
EADP_1 Ge7 As7
EADP_1 Ge8 As8
EADP_1 Ge9 As9 As1c
EADP_1 Ge10 As10 Ge1a
EADP_1 Ge11 As11
EADP_1 Ge12 As12 Ge1F

EXYZ_2 Ge1 As1
EADP_2 Ge1 As1
EXYZ_2 Ge2 As2
EADP_2 Ge2 As2
EXYZ_2 Ge3 As3
EADP_2 Ge3 As3
EXYZ_2 Ge4 As4
EADP_2 Ge4 As4
EXYZ_2 Ge5 As5
EADP_2 Ge5 As5
EXYZ_2 Ge6 As6
EADP_2 Ge6 As6 Ge2c
EXYZ_2 Ge7 As7
EADP_2 Ge7 As7
EXYZ_2 Ge8 As8
EADP_2 Ge8 As8
EXYZ_2 Ge9 As9
EADP_2 Ge9 As9 Ge2d
EXYZ_2 Ge10 As10
EADP_2 Ge10 As10
EXYZ_2 Ge11 As11
EADP_2 Ge11 As11 Ge2a
EXYZ_2 Ge12 As12
EADP_2 Ge12 As12 Ge2b
EXYZ_2 Ge13 As13
EADP_2 Ge13 As13
EXYZ_2 Ge14 As14
EADP_2 Ge14 As14
EXYZ_2 Ge2a As2a
EADP_2 Ge2a As2a
EXYZ_2 Ge2b As2b
EADP_2 Ge2b As2b
EXYZ_2 Ge2c As2c
EADP_2 Ge2c As2c
EXYZ_2 Ge2d As2d
EADP_2 Ge2d As2d

WGHT    0.100000
FVAR       0.96838   0.89377   0.12918   0.18629
RESI 1 clu
TA    8    0.022444    0.227247    0.231374    11.00000    0.05006    0.04043 =
         0.05042    0.00228   -0.00181    0.00584
GE1   6    0.182579    0.186670    0.244805    10.55312    0.06195    0.06259 =
         0.05349   -0.00229   -0.00412    0.01525
AS1   7    0.182579    0.186670    0.244805    20.50000    0.06195    0.06259 =
         0.05349   -0.00229   -0.00412    0.01525
GE2   6    0.132637    0.266435    0.316129    20.75000    0.06475    0.06095 =
         0.06183   -0.01189   -0.01032    0.00956
AS2   7    0.132637    0.266435    0.316129    10.32968    0.06475    0.06095 =
         0.06183   -0.01189   -0.01032    0.00956
GE3   6    0.000534    0.224849    0.343143    10.77656    0.07113    0.07982 =
         0.04263   -0.00210   -0.00062    0.02526
AS3   7    0.000534    0.224849    0.343143    20.25000    0.07113    0.07982 =
         0.04263   -0.00210   -0.00062    0.02526
GE4   6   -0.041697    0.128449    0.273667    20.75000    0.05770    0.05046 =
         0.05067    0.00862    0.00672    0.00817
AS4   7   -0.041697    0.128449    0.273667    20.25000    0.05770    0.05046 =
         0.05067    0.00862    0.00672    0.00817
GE5   6    0.066243    0.114835    0.204721    20.75000    0.06338    0.04079 =
         0.03820    0.00102    0.00065    0.00572
AS5   7    0.066243    0.114835    0.204721    20.25000    0.06338    0.04079 =
         0.03820    0.00102    0.00065    0.00572
GE6   6    0.151292    0.250531    0.166933    20.50000    0.05738    0.04386 =
         0.06351   -0.00009    0.00978    0.00176
AS6   7    0.151292    0.250531    0.166933    10.55312    0.05738    0.04386 =
         0.06351   -0.00009    0.00978    0.00176
GE7   6    0.108821    0.334397    0.232684    10.77656    0.05975    0.04305 =
         0.06337   -0.00789   -0.00462    0.00060
AS7   7    0.108821    0.334397    0.232684    20.25000    0.05975    0.04305 =
         0.06337   -0.00789   -0.00462    0.00060
GE8   6   -0.042201    0.332734    0.208284    10.77656    0.05704    0.05195 =
         0.04920   -0.00108   -0.00368    0.01045
AS8   7   -0.042201    0.332734    0.208284    20.25000    0.05704    0.05195 =
         0.04920   -0.00108   -0.00368    0.01045
GE9   6   -0.085145    0.239380    0.141020    20.75000    0.05765    0.04643 =
         0.04395    0.00374   -0.01073    0.00371
AS9   7   -0.085145    0.239380    0.141020    20.25000    0.05765    0.04643 =
         0.04395    0.00374   -0.01073    0.00371
GE10  6    0.041300    0.181922    0.123279    20.75000    0.06398    0.04062 =
         0.04185    0.00278   -0.00237   -0.00073
AS10  7    0.041300    0.181922    0.123279    20.25000    0.06398    0.04062 =
         0.04185    0.00278   -0.00237   -0.00073
GE11  6   -0.103805    0.282634    0.286980    20.50000    0.07243    0.06463 =
         0.05538   -0.00314   -0.00116    0.02132
AS11  7   -0.103805    0.282634    0.286980    10.55312    0.07243    0.06463 =
         0.05538   -0.00314   -0.00116    0.02132
GE12  6   -0.140404    0.191054    0.221420    20.50000    0.04826    0.05673 =
         0.04791    0.00766   -0.00173    0.00340
AS12  7   -0.140404    0.191054    0.221420    20.50000    0.04826    0.05673 =
         0.04791    0.00766   -0.00173    0.00340
GE1A  6    0.018665    0.199948    0.097911   -21.00000    0.06398    0.04062 =
         0.04185    0.00278   -0.00237   -0.00073
GE1B  6    0.100093    0.113882    0.231541   -21.00000    0.06338    0.04079 =
         0.03820    0.00102    0.00065    0.00572
AS1C  7   -0.095277    0.265360    0.135745   -21.00000    0.05765    0.04643 =
         0.04395    0.00374   -0.01073    0.00371
AS1D  7    0.002041    0.140956    0.302276   -21.00000    0.05770    0.05046 =
         0.05067    0.00862    0.00672    0.00817
AS1E  7    0.004576    0.113492    0.154128   -21.00000    0.07526    0.04670 =
         0.05265    0.00394    0.02592   -0.00177
GE1F  6   -0.160296    0.219637    0.211793   -21.00000    0.04826    0.05673 =
         0.04791    0.00766   -0.00173    0.00340
GE1G  6   -0.101988    0.120705    0.221571   -21.00000    0.07777    0.06027 =
         0.05681   -0.01987    0.02750    0.00038

RESI 2 clu
TA    8    0.453430    0.235228    0.754669    11.00000    0.05366    0.09906 =
         0.05617   -0.02655    0.00929   -0.00116

GE1   6    0.413103    0.192929    0.856638    10.23659    0.10473    0.13817 =
         0.07740   -0.01936    0.02130   -0.02418
AS1   7    0.413103    0.192929    0.856638    10.76341    0.10473    0.13817 =
         0.07740   -0.01936    0.02130   -0.02418
GE2   6    0.308177    0.251585    0.815595    10.87457    0.10913    0.12575 =
         0.11754   -0.04848    0.04022    0.00301
AS2   7    0.308177    0.251585    0.815595    10.12543    0.10913    0.12575 =
         0.11754   -0.04848    0.04022    0.00301
GE3   6    0.295055    0.185308    0.726718    10.15773    0.07148    0.14465 =
         0.12356   -0.06600    0.01651   -0.00736
AS3   7    0.295055    0.185308    0.726718    10.84228    0.07148    0.14465 =
         0.12356   -0.06600    0.01651   -0.00736
GE4   6    0.386960    0.117003    0.772128    10.88885    0.12122    0.13255 =
         0.08412   -0.02960    0.02493   -0.04357
AS4   7    0.386960    0.117003    0.772128    10.11116    0.12122    0.13255 =
         0.08412   -0.02960    0.02493   -0.04357
GE5   6    0.549688    0.240546    0.858196    10.92114    0.08813    0.07046 =
         0.08807   -0.01243   -0.02043   -0.00124
AS5   7    0.549688    0.240546    0.858196    10.07886    0.08813    0.07046 =
         0.08807   -0.01243   -0.02043   -0.00124
GE6   6    0.369330    0.343130    0.792614    10.78143    0.06257    0.10475 =
         0.15903   -0.05295    0.01297    0.01094
AS6   7    0.369330    0.343130    0.792614    30.25000    0.06257    0.10475 =
         0.15903   -0.05295    0.01297    0.01094
GE7   6    0.359294    0.232624    0.649158    10.92114    0.07482    0.13015 =
         0.13829   -0.00352   -0.02294    0.00730
AS7   7    0.359294    0.232624    0.649158    10.07886    0.07482    0.13015 =
         0.13829   -0.00352   -0.02294    0.00730
GE8   6    0.506220    0.112530    0.721317    10.82426    0.09287    0.06453 =
         0.08467   -0.00956   -0.02183   -0.01307
AS8   7    0.506220    0.112530    0.721317    40.25000    0.09287    0.06453 =
         0.08467   -0.00956   -0.02183   -0.01307
GE9   6    0.517689    0.338221    0.821273    30.50000    0.06912    0.07981 =
         0.07765   -0.01732    0.00728    0.00847
AS9   7    0.517689    0.338221    0.821273    10.74914    0.06912    0.07981 =
         0.07765   -0.01732    0.00728    0.00847
GE10  6    0.403634    0.332375    0.690087    30.75000    0.07752    0.09636 =
         0.12696   -0.00653   -0.01885    0.01834
AS10  7    0.403634    0.332375    0.690087    10.71684    0.07752    0.09636 =
         0.12696   -0.00653   -0.01885    0.01834
GE11  6    0.487510    0.184588    0.650415    40.75000    0.05515    0.08754 =
         0.06544   -0.01193    0.00637   -0.00029
AS11  7    0.487510    0.184588    0.650415    10.73112    0.05515    0.08754 =
         0.06544   -0.01193    0.00637   -0.00029
GE12  6    0.604241    0.183686    0.778125    40.50000    0.06371    0.05806 =
         0.08526   -0.00913   -0.01519    0.00107
AS12  7    0.604241    0.183686    0.778125    10.77769    0.06371    0.05806 =
         0.08526   -0.00913   -0.01519    0.00107
GE13  6    0.549053    0.337987    0.722076    10.74914    0.06311    0.08780 =
         0.07796    0.00987    0.00817   -0.00261
AS13  7    0.549053    0.337987    0.722076    30.50000    0.06311    0.08780 =
         0.07796    0.00987    0.00817   -0.00261
GE14  6    0.605286    0.245348    0.697696    10.77769    0.06248    0.08799 =
         0.09685    0.00575    0.00256   -0.01266
AS14  7    0.605286    0.245348    0.697696    40.50000    0.06248    0.08799 =
         0.09685    0.00575    0.00256   -0.01266
GE2A  6    0.479111    0.146477    0.685005    30.75000    0.05515    0.08754 =
         0.06544   -0.01193    0.00637   -0.00029
AS2A  7    0.479111    0.146477    0.685005    30.25000    0.05515    0.08754 =
         0.06544   -0.01193    0.00637   -0.00029
GE2B  6    0.592535    0.211363    0.736931    30.75000    0.06371    0.05806 =
         0.08526   -0.00913   -0.01519    0.00107
AS2B  7    0.592535    0.211363    0.736931    30.25000    0.06371    0.05806 =
         0.08526   -0.00913   -0.01519    0.00107
GE2C  6    0.379403    0.325925    0.758831    40.75000    0.06257    0.10475 =
         0.15903   -0.05295    0.01297    0.01094
AS2C  7    0.379403    0.325925    0.758831    40.25000    0.06257    0.10475 =
         0.15903   -0.05295    0.01297    0.01094
GE2D  6    0.527879    0.328386    0.791147    40.75000    0.06912    0.07981 =
         0.07765   -0.01732    0.00728    0.00847
AS2D  7    0.527879    0.328386    0.791147    40.25000    0.06912    0.07981 =
         0.07765   -0.01732    0.00728    0.00847
RESI 3 cry
K     5    0.198120    0.989455    0.471277    11.00000    0.05000    0.07853 =
         0.05399   -0.00096    0.01207    0.01144
N1    3    0.221390    1.057377    0.582160    11.00000    0.09581    0.10945 =
         0.08339   -0.02123    0.00089    0.02164
N2    3    0.178906    0.919325    0.359497    11.00000    0.09681    0.10533 =
         0.07600   -0.00973    0.01124    0.01933

C1    1    0.178165    1.113584    0.577702    11.00000    0.09141    0.10843 =
         0.07050   -0.02324   -0.00044    0.01462
AFIX  23
H1A   2    0.119414    1.104880    0.577292    11.00000   -1.20000
H1B   2    0.193771    1.140500    0.611768    11.00000   -1.20000
AFIX   0
C2    1    0.193756    1.144622    0.527710    11.00000    0.12437    0.11837 =
         0.07309   -0.00109    0.00395    0.00784
AFIX  23
H2A   2    0.164663    1.182217    0.529252    11.00000   -1.20000
H2B   2    0.252238    1.154391    0.528194    11.00000   -1.20000
AFIX   0
O1    4    0.169402    1.110931    0.478023    11.00000    0.10397    0.08889 =
         0.06693   -0.00175   -0.00349    0.00939
C3    1    0.181290    1.142657    0.430548    11.00000    0.09228    0.10772 =
         0.08193    0.03116    0.00567    0.01886
AFIX  23
H3A   2    0.239519    1.152201    0.428934    11.00000   -1.20000
H3B   2    0.152328    1.180270    0.433841    11.00000   -1.20000
AFIX   0
C4    1    0.150651    1.106441    0.378421    11.00000    0.07786    0.11970 =
         0.08876    0.03790    0.01790    0.01019
AFIX  23
H4A   2    0.091508    1.100030    0.378692    11.00000   -1.20000
H4B   2    0.161348    1.127957    0.345283    11.00000   -1.20000
AFIX   0
O2    4    0.187193    1.052518    0.374091    11.00000    0.10049    0.09491 =
         0.05985    0.01033    0.00478    0.00960
C5    1    0.159251    1.018824    0.323551    11.00000    0.12421    0.14953 =
         0.07184    0.02457   -0.01641    0.02108
AFIX  23
H5A   2    0.172694    1.040754    0.291227    11.00000   -1.20000
H5B   2    0.099713    1.014224    0.322424    11.00000   -1.20000
AFIX   0
C6    1    0.194160    0.959578    0.317306    11.00000    0.11799    0.13700 =
         0.05450    0.00195    0.02012    0.01245
AFIX  23
H6A   2    0.173776    0.940131    0.280174    11.00000   -1.20000
H6B   2    0.253386    0.965004    0.316527    11.00000   -1.20000
AFIX   0
C7    1    0.306771    1.068512    0.597834    11.00000    0.08763    0.21291 =
         0.09454   -0.06080   -0.03459    0.04354
AFIX  23
H7A   2    0.313678    1.081435    0.638554    11.00000   -1.20000
H7B   2    0.326134    1.101472    0.577223    11.00000   -1.20000
AFIX   0
C8    1    0.357043    1.017736    0.586421    11.00000    0.10567    0.14865 =
         0.10146   -0.01921    0.00163    0.02109
AFIX  23
H8A   2    0.413220    1.028104    0.601272    11.00000   -1.20000
H8B   2    0.337555    0.984467    0.606581    11.00000   -1.20000
AFIX   0
O3    4    0.356601    0.999179    0.528350    11.00000    0.07713    0.19237 =
         0.12121   -0.04278   -0.00659    0.02452
C9    1    0.403291    0.951929    0.516720    11.00000    0.09159    0.31317 =
         0.17655   -0.12246   -0.03188    0.10829
AFIX  23
H9A   2    0.386838    0.919295    0.538807    11.00000   -1.20000
H9B   2    0.460319    0.963077    0.528639    11.00000   -1.20000
AFIX   0
C10   1    0.397227    0.931328    0.457974    11.00000    0.06829    0.40779 =
         0.14213   -0.05939   -0.01310    0.02338
AFIX  23
H10A  2    0.414747    0.963615    0.435835    11.00000   -1.20000
H10B  2    0.433907    0.898043    0.451696    11.00000   -1.20000
AFIX   0
O4    4    0.317432    0.912397    0.438826    11.00000    0.10816    0.28151 =
         0.15827   -0.11463   -0.05396    0.12078
C11   1    0.317220    0.894542    0.379287    11.00000    0.10456    0.32500 =
         0.16057   -0.10186    0.00122    0.10536
AFIX  23
H11A  2    0.357215    0.863536    0.372637    11.00000   -1.20000
H11B  2    0.331889    0.928801    0.358694    11.00000   -1.20000
AFIX   0
C12   1    0.235121    0.871355    0.359023    11.00000    0.09230    0.16168 =
         0.09522   -0.05374   -0.01303    0.05920
AFIX  23
H12A  2    0.236043    0.852122    0.320303    11.00000   -1.20000
H12B  2    0.217369    0.841322    0.383586    11.00000   -1.20000
AFIX   0
C13   1    0.187984    1.023759    0.624942    11.00000    0.09411    0.17425 =
         0.04967    0.01259    0.01184    0.05622
AFIX  23
H13A  2    0.183673    1.050613    0.659434    11.00000   -1.20000
H13B  2    0.226082    0.992639    0.634433    11.00000   -1.20000
AFIX   0
C14   1    0.105248    0.994665    0.607398    11.00000    0.12971    0.22061 =
         0.08228    0.04535    0.06076    0.09762
AFIX  23
H14A  2    0.087114    0.972454    0.638331    11.00000   -1.20000
H14B  2    0.065702    1.025636    0.600492    11.00000   -1.20000
AFIX   0
O5    4    0.107768    0.955005    0.557312    11.00000    0.08319    0.14202 =
         0.08886    0.03565    0.02899    0.03435
C15   1    0.034113    0.923705    0.543601    11.00000    0.07002    0.16735 =
         0.10173    0.02043    0.01507    0.00808
AFIX  23
H15A  2   -0.008535    0.951482    0.533621    11.00000   -1.20000
H15B  2    0.018075    0.903685    0.576468    11.00000   -1.20000
AFIX   0
C16   1    0.042627    0.879912    0.496153    11.00000    0.12265    0.12037 =
         0.14468    0.04487    0.04984   -0.01278
AFIX  23
H16A  2    0.085036    0.852112    0.506545    11.00000   -1.20000
H16B  2   -0.008817    0.856888    0.487564    11.00000   -1.20000
AFIX   0
O6    4    0.063197    0.906822    0.447747    11.00000    0.11326    0.11789 =
         0.09510   -0.01469    0.02425    0.00638
C17   1    0.065972    0.865059    0.400698    11.00000    0.14531    0.11546 =
         0.15597    0.00831    0.05322   -0.02628
AFIX  23
H17A  2    0.011533    0.846824    0.390691    11.00000   -1.20000
H17B  2    0.103083    0.833322    0.410153    11.00000   -1.20000
AFIX   0
C18   1    0.094691    0.894609    0.351151    11.00000    0.09521    0.12081 =
         0.11090   -0.03173    0.00923   -0.01054
AFIX  23
H18A  2    0.090708    0.865391    0.317764    11.00000   -1.20000
H18B  2    0.058016    0.927018    0.342992    11.00000   -1.20000
AFIX   0

RESI 4 cry
K     5   -0.053770    0.374989   -0.086561    11.00000    0.04756    0.03666 =
         0.04686    0.00031    0.00280   -0.00178
N1    3    0.062506    0.289503   -0.040828    11.00000    0.09575    0.07182 =
         0.06517    0.01119   -0.00153    0.03269
N2    3   -0.159766    0.464890   -0.133808    11.00000    0.05039    0.06650 =
         0.05121    0.00876    0.00179    0.00969
C1    1    0.087561    0.311218    0.018020    11.00000    0.07784    0.06750 =
         0.07413    0.01960   -0.01290    0.00223
AFIX  23
H1A   2    0.112040    0.278202    0.036987    11.00000   -1.20000
H1B   2    0.130129    0.342455    0.017619    11.00000   -1.20000
AFIX   0
C2    1    0.023276    0.335238    0.051973    11.00000    0.07265    0.06936 =
         0.06001    0.01432   -0.01242    0.00763
AFIX  23
H2A   2   -0.021641    0.305550    0.050699    11.00000   -1.20000
H2B   2    0.044663    0.343438    0.091667    11.00000   -1.20000
AFIX   0
O1    4   -0.005726    0.387457    0.031767    11.00000    0.06199    0.05522 =
         0.04942    0.00714   -0.01063   -0.00045
C3    1   -0.069860    0.410151    0.061945    11.00000    0.05574    0.07742 =
         0.04968   -0.00776    0.00110   -0.00270
AFIX  23
H3A   2   -0.052544    0.416472    0.102547    11.00000   -1.20000
H3B   2   -0.116301    0.381532    0.057187    11.00000   -1.20000
AFIX   0
C4    1   -0.094187    0.467119    0.040552    11.00000    0.05232    0.07216 =
         0.03950   -0.00900    0.00263    0.00122
AFIX  23
H4A   2   -0.131716    0.487168    0.065831    11.00000   -1.20000
H4B   2   -0.046049    0.493457    0.039361    11.00000   -1.20000
AFIX   0
O2    4   -0.131864    0.455424   -0.013280    11.00000    0.05496    0.05811 =
         0.03533   -0.00195    0.00224    0.00235
C5    1   -0.161475    0.507229   -0.035087    11.00000    0.06101    0.05663 =
         0.06040    0.00597    0.01424    0.01652
AFIX  23
H5A   2   -0.115688    0.534373   -0.040572    11.00000   -1.20000
H5B   2   -0.196049    0.527698   -0.007941    11.00000   -1.20000
AFIX   0
C6    1   -0.209242    0.492109   -0.089939    11.00000    0.05547    0.07527 =
         0.06212    0.00777    0.00361    0.02627
AFIX  23
H6A   2   -0.254249    0.464355   -0.084248    11.00000   -1.20000
H6B   2   -0.232907    0.528534   -0.103083    11.00000   -1.20000
AFIX   0
C7    1    0.132112    0.283307   -0.073555    11.00000    0.12834    0.10321 =
         0.09076    0.03825    0.02832    0.06900
AFIX  23
H7A   2    0.116368    0.257770   -0.108494    11.00000   -1.20000
H7B   2    0.174075    0.262701   -0.051876    11.00000   -1.20000
AFIX   0
C8    1    0.167740    0.338987   -0.089055    11.00000    0.09933    0.15610 =
         0.13089    0.03925    0.05431    0.07970
AFIX  23
H8A   2    0.191946    0.361780   -0.054521    11.00000   -1.20000
H8B   2    0.211779    0.329668   -0.113921    11.00000   -1.20000
AFIX   0
O3    4    0.112208    0.374623   -0.116606    11.00000    0.14330    0.27655 =
         0.23529    0.17418    0.14338    0.16143
C9    1    0.120713    0.392344   -0.163650    11.00000    0.09328    0.21530 =
         0.04765    0.00133    0.01154    0.07714
AFIX  23
H9A   2    0.121371    0.356232   -0.189972    11.00000   -1.20000
H9B   2    0.175933    0.410248   -0.161396    11.00000   -1.20000
AFIX   0
C10   1    0.070860    0.431890   -0.191496    11.00000    0.07552    0.05383 =
         0.06349   -0.01057    0.03652   -0.01830
AFIX  23
H10A  2    0.050811    0.412628   -0.228778    11.00000   -1.20000
H10B  2    0.103705    0.467347   -0.197893    11.00000   -1.20000
AFIX   0
O4    4    0.003922    0.450034   -0.161454    11.00000    0.06364    0.07823 =
         0.04198    0.01132    0.01513    0.00529
C11   1   -0.047274    0.486799   -0.191872    11.00000    0.08464    0.06421 =
         0.04203    0.01229    0.00302   -0.00357
AFIX  23
H11A  2   -0.072905    0.463732   -0.225796    11.00000   -1.20000
H11B  2   -0.014935    0.519824   -0.204315    11.00000   -1.20000
AFIX   0
C12   1   -0.110644    0.510869   -0.156470    11.00000    0.08124    0.05686 =
         0.07114    0.02677   -0.00352    0.01549
AFIX  23
H12A  2   -0.084662    0.537092   -0.124710    11.00000   -1.20000
H12B  2   -0.146628    0.535231   -0.179182    11.00000   -1.20000
AFIX   0
C13   1    0.019023    0.231394   -0.041164    11.00000    0.14381    0.06070 =
         0.09085    0.01072   -0.02153    0.02288
AFIX  23
H13A  2   -0.015161    0.232781   -0.008809    11.00000   -1.20000
H13B  2    0.059219    0.200504   -0.035787    11.00000   -1.20000
AFIX   0
C14   1   -0.033752    0.213672   -0.094588    11.00000    0.22556    0.03377 =
         0.10348   -0.00400   -0.03332    0.01011
AFIX  23
H14A  2    0.000424    0.209892   -0.126931    11.00000   -1.20000
H14B  2   -0.060111    0.174587   -0.091590    11.00000   -1.20000
AFIX   0
O5    4   -0.092625    0.254832   -0.104279    11.00000    0.12654    0.04345 =
         0.06177    0.00678   -0.01986   -0.02345
C15   1   -0.145063    0.238815   -0.153496    11.00000    0.18818    0.05033 =
         0.05773    0.00784   -0.03426   -0.04897
AFIX  23
H15A  2   -0.164963    0.197390   -0.153086    11.00000   -1.20000
H15B  2   -0.114762    0.241482   -0.187444    11.00000   -1.20000
AFIX   0
C16   1   -0.213268    0.277746   -0.155801    11.00000    0.12229    0.07421 =
         0.06037    0.02234   -0.03091   -0.04377
AFIX  23
H16A  2   -0.251834    0.264146   -0.188066    11.00000   -1.20000
H16B  2   -0.241761    0.277408   -0.120818    11.00000   -1.20000
AFIX   0
O6    4   -0.183518    0.335529   -0.161934    11.00000    0.06873    0.06617 =
         0.05882    0.01158   -0.01492   -0.02069
C17   1   -0.246410    0.375417   -0.167153    11.00000    0.06216    0.10986 =
         0.05222    0.00553   -0.01245   -0.02192
AFIX  23
H17A  2   -0.273681    0.379977   -0.131587    11.00000   -1.20000
H17B  2   -0.286730    0.359685   -0.197588    11.00000   -1.20000
AFIX   0
C18   1   -0.213688    0.434766   -0.180358    11.00000    0.06700    0.09350 =
         0.06031    0.00036   -0.01738    0.01581
AFIX  23
H18A  2   -0.183379    0.429302   -0.214543    11.00000   -1.20000
H18B  2   -0.259482    0.460497   -0.188732    11.00000   -1.20000
AFIX   0

RESI 5 cry
K     5    0.523011    0.375310    0.113460    11.00000    0.04556    0.06134 =
         0.10588    0.01608    0.01050    0.00759
N1    3    0.665456    0.451640    0.154846    11.00000    0.04212    0.15012 =
         0.17558    0.01205   -0.00743   -0.01804
N2    3    0.381846    0.297799    0.069742    11.00000    0.10623    0.06841 =
         0.08859   -0.00291    0.00513   -0.02497

C1    1    0.737240    0.414787    0.160097    11.00000    0.03898    0.20867 =
         0.24845    0.10676   -0.04402    0.00493
AFIX  23
H1A   2    0.780970    0.438240    0.182757    11.00000   -1.20000
H1B   2    0.756085    0.404926    0.122133    11.00000   -1.20000
AFIX   0
C2    1    0.722960    0.359002    0.186503    11.00000    0.06505    0.22397 =
         0.29332    0.12160   -0.01250    0.04447
AFIX  23
H2A   2    0.773440    0.336725    0.188516    11.00000   -1.20000
H2B   2    0.707148    0.368332    0.225367    11.00000   -1.20000
AFIX   0
O1    4    0.662016    0.324164    0.155397    11.00000    0.06004    0.17109 =
         0.28078    0.09541    0.00122    0.04830
C3    1    0.653911    0.267780    0.176041    11.00000    0.11193    0.23601 =
         0.44800    0.18064   -0.06389    0.07266
AFIX  23
H3A   2    0.635742    0.272672    0.214686    11.00000   -1.20000
H3B   2    0.707221    0.249180    0.177916    11.00000   -1.20000
AFIX   0
C4    1    0.595583    0.228475    0.140038    11.00000    0.12713    0.17311 =
         0.46708    0.17552    0.09952    0.10791
AFIX  23
H4A   2    0.614750    0.221531    0.101806    11.00000   -1.20000
H4B   2    0.590632    0.189822    0.155971    11.00000   -1.20000
AFIX   0
O2    4    0.519911    0.255246    0.137125    11.00000    0.09740    0.08284 =
         0.24079    0.05431    0.03024    0.03376
C5    1    0.464430    0.217182    0.102755    11.00000    0.16446    0.09022 =
         0.20044    0.02706    0.10742    0.00164
AFIX  23
H5A   2    0.460287    0.178623    0.118958    11.00000   -1.20000
H5B   2    0.484188    0.210094    0.064710    11.00000   -1.20000
AFIX   0
C6    1    0.384090    0.243368    0.098449    11.00000    0.11618    0.06301 =
         0.11290   -0.00042    0.01962   -0.02682
AFIX  23
H6A   2    0.345276    0.213922    0.077953    11.00000   -1.20000
H6B   2    0.366116    0.251992    0.136839    11.00000   -1.20000
AFIX   0
C7    1    0.651718    0.480474    0.210156    11.00000    0.07690    0.17093 =
         0.19243    0.04052   -0.05545   -0.05085
AFIX  23
H7A   2    0.692210    0.513201    0.219593    11.00000   -1.20000
H7B   2    0.659982    0.451575    0.238608    11.00000   -1.20000
AFIX   0
C8    1    0.569747    0.504445    0.213534    11.00000    0.12269    0.10105 =
         0.12016   -0.01939   -0.02708   -0.03078
AFIX  23
H8A   2    0.566992    0.528313    0.249984    11.00000   -1.20000
H8B   2    0.559363    0.530806    0.183090    11.00000   -1.20000
AFIX   0
O3    4    0.508292    0.457857    0.208462    11.00000    0.07518    0.07104 =
         0.12635    0.00150   -0.02362   -0.01248
C9    1    0.431981    0.479171    0.211486    11.00000    0.08481    0.05313 =
         0.10739   -0.00715   -0.00732    0.02295
AFIX  23
H9A   2    0.420892    0.505546    0.181144    11.00000   -1.20000
H9B   2    0.428291    0.502635    0.248050    11.00000   -1.20000
AFIX   0
C10   1    0.371270    0.430055    0.205744    11.00000    0.07831    0.07630 =
         0.08052    0.01890    0.01565    0.03948
AFIX  23
H10A  2    0.385719    0.400989    0.233081    11.00000   -1.20000
H10B  2    0.317533    0.445368    0.213604    11.00000   -1.20000
AFIX   0
O4    4    0.368860    0.402324    0.149880    11.00000    0.05840    0.05427 =
         0.09074    0.01770    0.00699    0.00229
C11   1    0.310246    0.355110    0.140833    11.00000    0.04020    0.07773 =
         0.10127    0.03046   -0.00385   -0.00801
AFIX  23
H11A  2    0.256415    0.370056    0.148970    11.00000   -1.20000
H11B  2    0.323805    0.324393    0.166646    11.00000   -1.20000
AFIX   0
C12   1    0.308064    0.328836    0.081410    11.00000    0.07755    0.10426 =
         0.08868    0.01258   -0.02337   -0.03107
AFIX  23
H12A  2    0.261164    0.300806    0.073863    11.00000   -1.20000
H12B  2    0.300904    0.360634    0.055802    11.00000   -1.20000
AFIX   0
C13   1    0.677480    0.496393    0.115496    11.00000    0.05911    0.12699 =
         0.18877    0.00103    0.01690   -0.02953
AFIX  23
H13A  2    0.731516    0.515548    0.124824    11.00000   -1.20000
H13B  2    0.636944    0.527194    0.121215    11.00000   -1.20000
AFIX   0
C14   1    0.671166    0.473291    0.053326    11.00000    0.08770    0.17923 =
         0.18251    0.03521    0.02278   -0.04109
AFIX  23
H14A  2    0.681684    0.506051    0.029779    11.00000   -1.20000
H14B  2    0.711743    0.442760    0.046444    11.00000   -1.20000
AFIX   0
O5    4    0.592995    0.448879    0.039221    11.00000    0.07662    0.09547 =
         0.11508    0.03296    0.01087   -0.01537
C15   1    0.578751    0.430185   -0.018855    11.00000    0.13729    0.13695 =
         0.09931    0.02747    0.03812   -0.00425
AFIX  23
H15A  2    0.613374    0.396487   -0.028667    11.00000   -1.20000
H15B  2    0.593278    0.462918   -0.041422    11.00000   -1.20000
AFIX   0
C16   1    0.495061    0.412506   -0.032412    11.00000    0.11748    0.09295 =
         0.09938    0.01399    0.00012   -0.01199
AFIX  23
H16A  2    0.459793    0.445467   -0.021492    11.00000   -1.20000
H16B  2    0.485230    0.401871   -0.073408    11.00000   -1.20000
AFIX   0
O6    4    0.477625    0.362511   -0.002133    11.00000    0.12396    0.07928 =
         0.09769    0.01456    0.02230   -0.02057
C17   1    0.402754    0.336357   -0.023159    11.00000    0.14884    0.14193 =
         0.08626   -0.01643   -0.01538   -0.05304
AFIX  23
H17A  2    0.404607    0.323417   -0.063658    11.00000   -1.20000
H17B  2    0.359933    0.365701   -0.019186    11.00000   -1.20000
AFIX   0
C18   1    0.383589    0.284280    0.008427    11.00000    0.21448    0.12331 =
         0.08947   -0.01907    0.03096   -0.09247
AFIX  23
H18A  2    0.330296    0.267015   -0.006613    11.00000   -1.20000
H18B  2    0.424286    0.253903    0.001274    11.00000   -1.20000
AFIX   0

RESI 6 cry

K     5    0.022657    0.591568    0.381960    11.00000    0.07866    0.06308 =
         0.06414   -0.01340    0.01121    0.00048
N1    3    0.154444    0.501681    0.389610    11.00000    0.08426    0.10439 =
         0.04950   -0.00126    0.00224    0.02336
N2    3   -0.109230    0.678049    0.371413    11.00000    0.10534    0.09752 =
         0.17662   -0.07135   -0.03639    0.03790
C1    1    0.206848    0.509012    0.343395    11.00000    0.07297    0.12840 =
         0.06148    0.01012    0.01705    0.03209
AFIX  23
H1A   2    0.178840    0.491098    0.307825    11.00000   -1.20000
H1B   2    0.256772    0.486986    0.350324    11.00000   -1.20000
AFIX   0
C2    1    0.229439    0.571274    0.336272    11.00000    0.08154    0.12501 =
         0.04866    0.00856    0.00877    0.00074
AFIX  23
H2A   2    0.256219    0.589777    0.372027    11.00000   -1.20000
H2B   2    0.268663    0.572119    0.307006    11.00000   -1.20000
AFIX   0
O1    4    0.162901    0.604176    0.320928    11.00000    0.08918    0.08381 =
         0.05107    0.00116    0.00517   -0.01139
C3    1    0.181816    0.664661    0.317503    11.00000    0.13924    0.12552 =
         0.05836   -0.00272    0.02483   -0.04793
AFIX  23
H3A   2    0.227951    0.668456    0.293862    11.00000   -1.20000
H3B   2    0.198169    0.683561    0.355622    11.00000   -1.20000
AFIX   0
C4    1    0.111496    0.695740    0.292966    11.00000    0.19713    0.09320 =
         0.05594    0.00076    0.01325   -0.02225
AFIX  23
H4A   2    0.127704    0.736697    0.286401    11.00000   -1.20000
H4B   2    0.090875    0.674758    0.256557    11.00000   -1.20000
AFIX   0
O2    4    0.051520    0.696317    0.331648    11.00000    0.15514    0.06402 =
         0.08653   -0.00728   -0.00245   -0.00251
C5    1   -0.017122    0.725436    0.311124    11.00000    0.26016    0.06285 =
         0.18883   -0.03153   -0.07873    0.03655
AFIX  23
H5A   2   -0.043024    0.701826    0.277610    11.00000   -1.20000
H5B   2   -0.000376    0.764469    0.299538    11.00000   -1.20000
AFIX   0
C6    1   -0.076277    0.733775    0.354948    11.00000    0.14441    0.05926 =
         0.23287   -0.03159   -0.04731    0.02500
AFIX  23
H6A   2   -0.049504    0.756532    0.388652    11.00000   -1.20000
H6B   2   -0.121265    0.757393    0.340504    11.00000   -1.20000
AFIX   0
C7    1    0.115933    0.443293    0.384884    11.00000    0.09544    0.05401 =
         0.06864   -0.00250   -0.00329    0.02424
AFIX  23
H7A   2    0.097724    0.435478    0.422169    11.00000   -1.20000
H7B   2    0.156783    0.413780    0.375199    11.00000   -1.20000
AFIX   0
C8    1    0.046270    0.434079    0.342939    11.00000    0.12379    0.06203 =
         0.07417   -0.00920    0.01325    0.03172
AFIX  23
H8A   2    0.063628    0.442250    0.305521    11.00000   -1.20000
H8B   2    0.027368    0.392172    0.340629    11.00000   -1.20000
AFIX   0
O3    4   -0.019118    0.471225    0.356555    11.00000    0.09610    0.06075 =
         0.05614    0.00069   -0.00001   -0.00068
C9    1   -0.088471    0.457133    0.321894    11.00000    0.11749    0.04929 =
         0.06883    0.00392   -0.01348   -0.01035
AFIX  23
H9A   2   -0.104857    0.415337    0.324795    11.00000   -1.20000
H9B   2   -0.077108    0.461478    0.282335    11.00000   -1.20000
AFIX   0
C10   1   -0.154179    0.495048    0.337112    11.00000    0.08611    0.08141 =
         0.06152   -0.00066    0.00513   -0.01695
AFIX  23
H10A  2   -0.204271    0.481818    0.314082    11.00000   -1.20000
H10B  2   -0.163914    0.492619    0.377241    11.00000   -1.20000
AFIX   0
O4    4   -0.133607    0.554183    0.327756    11.00000    0.08181    0.08004 =
         0.08543   -0.02218   -0.00127    0.00188
C11   1   -0.198680    0.593406    0.334379    11.00000    0.07521    0.14415 =
         0.13332   -0.05461   -0.00647    0.02484
AFIX  23
H11A  2   -0.219926    0.589974    0.371665    11.00000   -1.20000
H11B  2   -0.242771    0.581556    0.305236    11.00000   -1.20000
AFIX   0
C12   1   -0.174011    0.655181    0.329773    11.00000    0.13701    0.10343 =
         0.29873   -0.11075   -0.08900    0.05796
AFIX  23
H12A  2   -0.155842    0.658727    0.291612    11.00000   -1.20000
H12B  2   -0.221604    0.680174    0.334011    11.00000   -1.20000
AFIX   0
C13   1    0.201891    0.513942    0.444009    11.00000    0.11503    0.10928 =
         0.06673    0.00526   -0.01492    0.02778
AFIX  23
H13A  2    0.240300    0.547453    0.441309    11.00000   -1.20000
H13B  2    0.233824    0.478881    0.451663    11.00000   -1.20000
AFIX   0
C14   1    0.150600    0.528698    0.492687    11.00000    0.16742    0.10921 =
         0.04469    0.00141    0.00020    0.04334
AFIX  23
H14A  2    0.109069    0.496907    0.494021    11.00000   -1.20000
H14B  2    0.184813    0.531503    0.528495    11.00000   -1.20000
AFIX   0
O5    4    0.112573    0.583420    0.486251    11.00000    0.14142    0.09593 =
         0.04272   -0.00233    0.02226    0.00048
C15   1    0.068374    0.599857    0.533985    11.00000    0.21568    0.13939 =
         0.04480   -0.01686    0.03173    0.04561
AFIX  23
H15A  2    0.105677    0.605169    0.568328    11.00000   -1.20000
H15B  2    0.028163    0.568164    0.538968    11.00000   -1.20000
AFIX   0
C16   1    0.027396    0.654950    0.525724    11.00000    0.16543    0.12624 =
         0.06059   -0.03520    0.04158    0.00358
AFIX  23
H16A  2    0.003271    0.669486    0.560841    11.00000   -1.20000
H16B  2    0.066892    0.685409    0.516577    11.00000   -1.20000
AFIX   0
O6    4   -0.034006    0.645375    0.481255    11.00000    0.09957    0.12188 =
         0.12768   -0.05986    0.04951   -0.00510
C17   1   -0.081995    0.696139    0.476463    11.00000    0.12365    0.10111 =
         0.15515   -0.05383    0.05217   -0.00001
AFIX  23
H17A  2   -0.046840    0.730898    0.471557    11.00000   -1.20000
H17B  2   -0.109962    0.704564    0.511371    11.00000   -1.20000
AFIX   0
C18   1   -0.143517    0.685726    0.426790    11.00000    0.10244    0.17190 =
         0.19328   -0.10921    0.00489    0.04287
AFIX  23
H18A  2   -0.176731    0.649961    0.431649    11.00000   -1.20000
H18B  2   -0.179885    0.719647    0.426951    11.00000   -1.20000
AFIX   0

RESI 7 cry

K     5    0.271900   -0.025737    0.009930    11.00000    0.14189    0.05131 =
         0.06464   -0.00364    0.02907    0.00723
N1    3    0.234797   -0.006082   -0.110987    11.00000    0.22468    0.07482 =
         0.09500    0.00852   -0.00665   -0.06238
N2    3    0.305865   -0.017078    0.137119    11.00000    0.08093    0.07237 =
         0.07865   -0.01439    0.02071   -0.01485
C1    1    0.262867    0.056348   -0.116920    11.00000    0.27910    0.09684 =
         0.07301    0.01414    0.02946   -0.06847
AFIX  23
H1A   2    0.322311    0.059782   -0.109776    11.00000   -1.20000
H1B   2    0.248981    0.066317   -0.155867    11.00000   -1.20000
AFIX   0
C2    1    0.224545    0.098733   -0.076632    11.00000    0.24438    0.14280 =
         0.08940   -0.02879    0.06378   -0.09972
AFIX  23
H2A   2    0.244584    0.139392   -0.081037    11.00000   -1.20000
H2B   2    0.165366    0.097118   -0.085539    11.00000   -1.20000
AFIX   0
O1    4    0.240660    0.086440   -0.022620    11.00000    0.18045    0.09702 =
         0.10321    0.02014   -0.02132   -0.01917
C3    1    0.218257    0.130532    0.018615    11.00000    0.12072    0.04454 =
         0.08897    0.00129   -0.00673   -0.00194
AFIX  23
H3A   2    0.160495    0.139378    0.011824    11.00000   -1.20000
H3B   2    0.250736    0.167392    0.016818    11.00000   -1.20000
AFIX   0
C4    1    0.233009    0.107646    0.075151    11.00000    0.08476    0.05110 =
         0.20285   -0.02567   -0.04860    0.00097
AFIX  23
H4A   2    0.219297    0.138049    0.104920    11.00000   -1.20000
H4B   2    0.198280    0.071981    0.077434    11.00000   -1.20000
AFIX   0
O2    4    0.311692    0.094019    0.083118    11.00000    0.11012    0.05489 =
         0.14460   -0.01637    0.05529    0.00596
C5    1    0.333950    0.090758    0.141932    11.00000    0.13527    0.05897 =
         0.08795   -0.02412   -0.01433    0.02047
AFIX  23
H5A   2    0.319516    0.128033    0.162999    11.00000   -1.20000
H5B   2    0.393252    0.087309    0.147224    11.00000   -1.20000
AFIX   0
C6    1    0.294941    0.040901    0.165672    11.00000    0.06451    0.09977 =
         0.09619   -0.01886    0.01046   -0.01678
AFIX  23
H6A   2    0.315889    0.040530    0.205443    11.00000   -1.20000
H6B   2    0.236311    0.047850    0.165498    11.00000   -1.20000
AFIX   0
C7    1    0.149668   -0.018512   -0.126299    11.00000    0.27151    0.16578 =
         0.06481   -0.00745   -0.00035   -0.14231
AFIX  23
H7A   2    0.143277   -0.033867   -0.166450    11.00000   -1.20000
H7B   2    0.120860    0.019138   -0.122481    11.00000   -1.20000
AFIX   0
C8    1    0.110608   -0.061114   -0.092974    11.00000    0.20624    0.10744 =
         0.10165    0.02449   -0.05205   -0.09249
AFIX  23
H8A   2    0.055132   -0.070771   -0.109712    11.00000   -1.20000
H8B   2    0.141037   -0.098117   -0.094408    11.00000   -1.20000
AFIX   0
O3    4    0.107091   -0.037954   -0.034783    11.00000    0.13094    0.08007 =
         0.07822    0.01225   -0.01966   -0.03306
C9    1    0.063422   -0.075036   -0.004191    11.00000    0.11602    0.08699 =
         0.07398    0.02016   -0.01341   -0.04056
AFIX  23
H9A   2    0.083874   -0.115650   -0.008761    11.00000   -1.20000
H9B   2    0.005768   -0.076395   -0.018081    11.00000   -1.20000
AFIX   0
C10   1    0.072077   -0.052211    0.056105    11.00000    0.09332    0.08126 =
         0.09833   -0.00865   -0.02878   -0.00502
AFIX  23
H10A  2    0.062971   -0.009155    0.060126    11.00000   -1.20000
H10B  2    0.032192   -0.072309    0.077442    11.00000   -1.20000
AFIX   0
O4    4    0.152898   -0.064036    0.077042    11.00000    0.10475    0.05480 =
         0.05997   -0.00160    0.00106   -0.00648
C11   1    0.164238   -0.053274    0.137254    11.00000    0.09276    0.07110 =
         0.06949    0.00946    0.00080   -0.01522
AFIX  23
H11A  2    0.129466   -0.081118    0.155170    11.00000   -1.20000
H11B  2    0.148791   -0.012459    0.149052    11.00000   -1.20000
AFIX   0
C12   1    0.250051   -0.061333    0.155423    11.00000    0.09166    0.07426 =
         0.07197    0.00097    0.02118    0.01848
AFIX  23
H12A  2    0.255685   -0.059882    0.197025    11.00000   -1.20000
H12B  2    0.265771   -0.101107    0.140444    11.00000   -1.20000
AFIX   0
C13   1    0.283135   -0.048180   -0.142599    11.00000    0.29204    0.16099 =
         0.11480   -0.06974    0.04092   -0.10071
AFIX  23
H13A  2    0.281622   -0.038584   -0.182268    11.00000   -1.20000
H13B  2    0.259061   -0.088455   -0.142125    11.00000   -1.20000
AFIX   0
C14   1    0.370856   -0.047692   -0.118777    11.00000    0.34617    0.13618 =
         0.09756   -0.03288    0.10615   -0.11183
AFIX  23
H14A  2    0.403132   -0.070333   -0.146013    11.00000   -1.20000
H14B  2    0.392540   -0.006402   -0.114030    11.00000   -1.20000
AFIX   0
O5    4    0.379444   -0.072138   -0.066866    11.00000    0.21870    0.11334 =
         0.14606   -0.08001    0.11966   -0.10104
C15   1    0.460529   -0.071900   -0.042349    11.00000    0.11440    0.06300 =
         0.19421   -0.03852    0.04414   -0.05255
AFIX  23
H15A  2    0.483871   -0.031112   -0.039692    11.00000   -1.20000
H15B  2    0.493322   -0.097213   -0.067151    11.00000   -1.20000
AFIX   0
C16   1    0.464886   -0.093323    0.013734    11.00000    0.11456    0.08765 =
         0.19814   -0.06402    0.09744   -0.02053
AFIX  23
H16A  2    0.444339   -0.134878    0.010656    11.00000   -1.20000
H16B  2    0.522088   -0.092685    0.028611    11.00000   -1.20000
AFIX   0
O6    4    0.420119   -0.059312    0.052037    11.00000    0.10994    0.07042 =
         0.13276   -0.03150    0.04683    0.00062
C17   1    0.418231   -0.081558    0.104520    11.00000    0.11177    0.08174 =
         0.13074    0.00812    0.02016    0.01757
AFIX  23
H17A  2    0.472751   -0.094324    0.116796    11.00000   -1.20000
H17B  2    0.380815   -0.116499    0.101609    11.00000   -1.20000
AFIX   0
C18   1    0.390741   -0.034802    0.147660    11.00000    0.08367    0.10227 =
         0.10204   -0.01203   -0.01069    0.03418
AFIX  23
H18A  2    0.396930   -0.049924    0.185298    11.00000   -1.20000
H18B  2    0.426684    0.000751    0.148431    11.00000   -1.20000
AFIX   0

RESI 8
K     5    0.428229    0.785325    0.613632    11.00000    0.06176    0.11361 =
         0.07896    0.02265   -0.00189    0.01993

RESI 9 en
N1    3   -0.113006    0.817508    0.203679    11.00000    0.15516    0.27453 =
         0.15288   -0.06708    0.02910    0.04804
AFIX  33
H1A   2   -0.144632    0.791817    0.220295    10.66667   -1.20000
H1B   2   -0.066611    0.799689    0.194593    10.66667   -1.20000
H1C   2   -0.139947    0.828364    0.171898    10.66667   -1.20000
AFIX   0
C1    1   -0.093307    0.870360    0.242931    11.00000    0.11366    0.16026 =
         0.14972    0.00877    0.05776    0.01238
AFIX  23
H1D   2   -0.067651    0.859033    0.278925    11.00000   -1.20000
H1E   2   -0.142752    0.892164    0.250793    11.00000   -1.20000
AFIX   0
C2    1   -0.034063    0.909056    0.213284    11.00000    0.17007    0.23105 =
         0.14556   -0.06313   -0.00109    0.04686
AFIX  23
H2A   2    0.018188    0.889483    0.209775    11.00000   -1.20000
H2B   2   -0.056989    0.916392    0.175248    11.00000   -1.20000
AFIX   0
N2    3   -0.023463    0.964474    0.249491    11.00000    0.25119    0.11250 =
         0.12252    0.01400    0.00323    0.04322
AFIX  33
H2C   2    0.007194    0.990635    0.232700    10.66667   -1.20000
H2D   2    0.001611    0.957324    0.283206    10.66667   -1.20000
H2E   2   -0.072602    0.979923    0.255081    10.66667   -1.20000
AFIX   0

RESI 10 en
N1    3    0.359023   -0.259491   -0.005015    11.00000    0.15723    0.19159 =
         0.13040   -0.01067    0.01765    0.06278
AFIX  33
H1A   2    0.383264   -0.293162   -0.017531    10.66667   -1.20000
H1B   2    0.378060   -0.248278    0.031056    10.66667   -1.20000
H1C   2    0.370096   -0.230234   -0.027318    10.66667   -1.20000
AFIX   0
C1    1    0.270648   -0.270545   -0.007050    11.00000    0.15459    0.12145 =
         0.07772   -0.01560    0.02327    0.04002
AFIX  23
H1D   2    0.256680   -0.298950    0.020192    11.00000   -1.20000
H1E   2    0.249254   -0.286322   -0.045252    11.00000   -1.20000
AFIX   0
C2    1    0.236962   -0.209244    0.008893    11.00000    0.15872    0.09467 =
         0.11367    0.01961    0.02019    0.00851
AFIX  23
H2A   2    0.178140   -0.214977    0.011668    11.00000   -1.20000
H2B   2    0.260540   -0.195909    0.047217    11.00000   -1.20000
AFIX   0
N2    3    0.247985   -0.160041   -0.026240    11.00000    0.10289    0.10919 =
         0.10785    0.01075    0.01051    0.00634
AFIX  23
H2C   2    0.200606   -0.163160   -0.053995    11.00000   -1.20000
H2D   2    0.295079   -0.170516   -0.047857    11.00000   -1.20000

AFIX   0
HKLF 4

REM  sm025 in P-1 Ma. Modell SM020a Int2 XS1 Squeeze
REM R1 =  0.0735 for   16662 Fo > 4sig(Fo)  and  0.1187 for all   31253 data
REM   1597 parameters refined using    580 restraints

END

WGHT      0.1294      0.0000

REM Highest difference peak  3.381,  deepest hole -1.721,  1-sigma level  0.162
Q1    1   0.3480  0.1587  0.7734  11.00000  0.05    3.38
Q2    1   0.5800  0.2841  0.7198  11.00000  0.05    3.11
Q3    1   0.4587  0.1286  0.7439  11.00000  0.05    2.69
Q4    1   0.2966  0.2382  0.7244  11.00000  0.05    2.35
Q5    1   0.3882  0.3205  0.8392  11.00000  0.05    2.13
Q6    1   0.4148  0.2737  0.6609  11.00000  0.05    2.06
Q7    1   0.3098  0.3265  0.7484  11.00000  0.05    2.05
Q8    1   0.3405  0.2380  0.6891  11.00000  0.05    1.91
Q9    1  -0.0015  0.2453  0.2567  11.00000  0.05    1.86
Q10   1   0.4215  0.6741  0.6321  11.00000  0.05    1.78
Q11   1   0.4506  0.2080  0.7785  11.00000  0.05    1.75
Q12   1   0.4369  0.2977  0.6664  11.00000  0.05    1.73
Q13   1   0.0056  0.1723  0.3536  11.00000  0.05    1.61
Q14   1   0.3442  0.8731  0.6494  11.00000  0.05    1.54
Q15   1   0.3845  0.2352  0.8570  11.00000  0.05    1.52
Q16   1   0.0980  0.3150  0.3277  11.00000  0.05    1.49
Q17   1   0.3970  0.1935  0.6503  11.00000  0.05    1.48
Q18   1   0.4236  0.2566  0.7596  11.00000  0.05    1.46
Q19   1   0.5342  0.2529  0.2880  11.00000  0.05    1.45
Q20   1   0.1438  0.2135  0.3386  11.00000  0.05    1.43
;
_shelx_res_checksum   43282

_shelx_hkl_file
;
  -1   0   0   87651    1755                                                        2752 -248.04   26.35  1.0000
  -3   0   0    7524    1371                                                        3666   26.77   -5.34  1.0000
   3   0   0    7426    1113                                                        3703   26.77    5.34  1.0000
  -4   0   0   23785    1472                                                       21474    7.80   -1.24  1.0000
   4   0   0   23479    1127                                                       21190    7.80    1.24  1.0000
   5   0   0    9968     993                                                       11365    7.02   -3.25  1.0000
  -5   0   0    9782    1358                                                       11243    7.02    3.25  1.0000
   6   0   0   11766    1023                                                        7037  -24.86   -2.43  1.0000
  -6   0   0   11119    1360                                                        6604  -24.86    2.43  1.0000
  -7   0   0   13615    1489                                                       16238   11.15   -1.48  1.0000
   7   0   0   14700     940                                                       17508   11.15    1.48  1.0000
  -8   0   0    2580    1412                                                        2807    2.33   -1.47  1.0000
   8   0   0    3404     822                                                        3692    2.33    1.47  1.0000
  -9   0   0    3057    1368                                                        3333   -2.47   -1.10  1.0000
   9   0   0    3400     774                                                        3690   -2.47    1.10  1.0000
  10   0   0    1566     858                                                        1764    2.25   -3.44  1.0000
 -10   0   0    1240    1394                                                        1406    2.25    3.44  1.0000
  11   0   0      43     846                                                        -119   -6.52    1.52  1.0000
 -11   0   0     186    1475                                                         369   -6.52   -1.52  1.0000
  12   0   0   10503     889                                                        8566   10.21   -0.30  1.0000
  13   0   0    1162     936                                                         700   -8.33    1.51  1.0000
  14   0   0    3408    1043                                                        3202    1.84   -0.07  1.0000
  15   0   0     491    1089                                                         418    2.17   -2.06  1.0000
  16   0   0     318    1376                                                         331   -0.40    0.24  1.0000
 -17   0   0     843     630                                                         817    0.73   -1.26  1.0000
 -18   0   0     286     661                                                         446   -4.28   -0.20  1.0000
 -19   0   0     382     661                                                         243    3.72    1.82  1.0000
 -19   1   0     710     662                                                         620    2.38   -3.30  1.0000
 -18   1   0    1714     650                                                        1787    0.10    3.82  1.0000
 -17   1   0    1364     647                                                        1224   -1.84   -1.77  1.0000
  16  -1   0     830    1252                                                         796   -1.04    1.54  1.0000
  15  -1   0     347    1022                                                         444    2.72   -2.48  1.0000
  14  -1   0   10457    1081                                                       10232   -1.34    1.58  1.0000
  13  -1   0     256     952                                                         266   -0.29   -0.58  1.0000
  12  -1   0    8249     901                                                        8304    0.52   -1.79  1.0000
  11  -1   0    7106     907                                                        6907   -1.41    2.18  1.0000
  10  -1   0    7117     916                                                        8460    7.61    1.63  1.0000
  -9   1   0      16    1362                                                         166  -13.66    4.30  1.0000
   9  -1   0      79     807                                                          39  -13.66   -4.30  1.0000
  -8   1   0     434    1290                                                         545    2.63   -0.08  1.0000
   8  -1   0     550     961                                                         676    2.63    0.08  1.0000
  -7   1   0   15662    1484                                                       22077   24.47   -5.18  1.0000
   7  -1   0   17917    1071                                                       25100   24.47    5.18  1.0000
  -6   1   0      76    1421                                                        1439  -31.88   -1.22  1.0000
   6  -1   0     138     980                                                        1693  -31.88    1.22  1.0000
   5  -1   0   16466    1175                                                       14424    8.70  -13.51  1.0000
  -5   1   0   14738    1583                                                       13011    8.70   13.51  1.0000
  -4   1   0    8810    1587                                                        7798   -6.39  -14.90  1.0000
   4  -1   0    8676    1321                                                        7951   -6.39   14.90  1.0000
  -3   1   0    7867    1900                                                       15586   35.25   11.89  1.0000
   3  -1   0    9605    1638                                                       17473   35.25  -11.89  1.0000
   2  -1   0   38276    2254                                                       47791  -23.28   12.00  1.0000
   1   1   0   81795    1739                                                       61857   37.73    3.41  1.0000
  -1  -1   0   82001    1684                                                       62244   37.73   -3.41  1.0000
   2   1   0   18567    1133                                                        9967   36.28  -11.07  1.0000
  -2  -1   0   17099    1112                                                        9958   36.28   11.07  1.0000
   3   1   0     115     874                                                        5576  -74.95   -4.97  1.0000
  -3  -1   0      27     991                                                        5579  -74.95    4.97  1.0000
   4   1   0    5909     915                                                        9570   19.72   12.10  1.0000
  -4  -1   0    5409     990                                                        8664   19.72  -12.10  1.0000
   5   1   0   67207    1321                                                       79963   23.90   -3.99  1.0000
  -5  -1   0   60720    1408                                                       72901   23.90    3.99  1.0000
   6   1   0    1562     945                                                        2439   -9.90    2.69  1.0000
  -6  -1   0    1238    1122                                                        2016   -9.90   -2.69  1.0000
  -7  -1   0   30906    1243                                                       33446   -7.86    8.18  1.0000
   7   1   0   33773    1029                                                       37043   -7.86   -8.18  1.0000
  -8  -1   0   23938    1226                                                       23888    0.64   -6.37  1.0000
   8   1   0   26630    1010                                                       26336    0.64    6.37  1.0000
  -9  -1   0   29483    1414                                                       26570    8.98   -0.90  1.0000
   9   1   0   31607     924                                                       28526    8.98    0.90  1.0000
 -10  -1   0     301    1169                                                         448   -5.07    3.11  1.0000
  10   1   0     207     781                                                         389   -5.07   -3.11  1.0000
 -11  -1   0    8384    1356                                                        8937   -2.98   -0.54  1.0000
  11   1   0    9920     898                                                       10498   -2.98    0.54  1.0000
  12   1   0    4597     857                                                        3969    4.88    0.28  1.0000
 -12  -1   0    3761    1461                                                        3204    4.88   -0.28  1.0000
  13   1   0     371     941                                                         283   -2.47    0.01  1.0000
 -13  -1   0     280    1455                                                         205   -2.47   -0.01  1.0000
  14   1   0    5251    1050                                                        5114    0.78    2.03  1.0000
  15   1   0     282    1095                                                         368   -1.01   -3.79  1.0000
  16   1   0      31    1448                                                          28   -0.24    2.57  1.0000
  17   1   0      27     426                                                           4    3.24   -0.29  1.0000
 -18  -1   0    2402     661                                                        2681   -2.79   -0.34  1.0000
 -19  -1   0       2     660                                                         -38    0.68    1.40  1.0000
 -19   2   0    2251     688                                                        2078   -1.62   -2.41  1.0000
 -18   2   0    1826     813                                                        2074    1.55    5.80  1.0000
 -17   2   0     846     644                                                         993    2.99   -4.22  1.0000
 -16   2   0      15     619                                                         -16   -3.75    1.01  1.0000
  16  -2   0     484    1226                                                         330   -3.75   -1.01  1.0000
  16  -2   0      15    1125                                                          -9   -3.75   -1.01  1.0000
  15  -2   0    2305     978                                                        2302   -0.08    0.62  1.0000
  14  -2   0     297     970                                                         331    0.67    1.66  1.0000
  13  -2   0    1229     894                                                        1150    2.08   -4.54  1.0000
  12  -2   0    7521     896                                                        6836   -4.73    3.62  1.0000
  11  -2   0    1916     812                                                        1554    4.78   -2.47  1.0000
  10  -2   0    1651     857                                                        1711   -0.66    3.15  1.0000
   9  -2   0     412     851                                                         603   -4.19   -1.02  1.0000
   8  -2   0    6816     957                                                        6511    2.16   -4.16  1.0000
   7  -2   0    7842     969                                                        7975    0.73    3.23  1.0000
   6  -2   0     566    1201                                                         682    3.71    1.83  1.0000
   5  -2   0   60019    1756                                                       66018   12.01    2.68  1.0000
   4  -2   0    2776    1285                                                         419  -57.06   -9.80  1.0000
   3  -2   0   27889    1473                                                       12171   57.63    3.51  1.0000
  -1   2   0   37977    1686                                                       33437  -12.59    6.73  1.0000
   1   2   0     881     844                                                        3219    5.26   27.00  1.0000
  -1  -2   0     815     983                                                        3096    5.26  -27.00  1.0000
  -3  -2   0    3348     763                                                        1031  -74.27   18.21  1.0000
   3   2   0    4237     793                                                        1100  -74.27  -18.21  1.0000
  -4  -2   0    4204     864                                                        7596   21.65  -11.17  1.0000
   4   2   0    4237     770                                                        7581   21.65   11.17  1.0000
   5   2   0  105748    1356                                                      108533   -4.28   -0.63  1.0000
  -5  -2   0  106792    1330                                                      109522   -4.28    0.63  1.0000
  -6  -2   0    5103     907                                                        4194    7.15   -2.28  1.0000
   6   2   0    5408     847                                                        4396    7.15    2.28  1.0000
   7   2   0  271190    1794                                                      266240    5.24   -4.67  1.0000
  -7  -2   0  252305    1880                                                      246839    5.24    4.67  1.0000
   8   2   0     241     859                                                        1018  -16.67    2.08  1.0000
  -8  -2   0     289     897                                                        1123  -16.67   -2.08  1.0000
   9   2   0    9543     785                                                        7737   10.06   -0.75  1.0000
  -9  -2   0    9004    1083                                                        7219   10.06    0.75  1.0000
  10   2   0    5982     788                                                        6049    0.24    2.09  1.0000
 -10  -2   0    5565    1046                                                        5578    0.24   -2.09  1.0000
 -11  -2   0    3500    1233                                                        3512   -0.42    2.53  1.0000
  11   2   0    3752     849                                                        3849   -0.42   -2.53  1.0000
  12   2   0    3962     929                                                        3414   -4.76    1.20  1.0000
 -12  -2   0    3177    1383                                                        2660   -4.76   -1.20  1.0000
  13   2   0    9228     975                                                        8259    5.25    0.34  1.0000
 -13  -2   0    7440    1490                                                        6583    5.25   -0.34  1.0000
  14   2   0    2106    1040                                                        2160    0.69   -1.14  1.0000
 -14  -2   0    1371    1458                                                        1429    0.69    1.14  1.0000
  15   2   0      25    1109                                                        -211   -4.83    1.46  1.0000
  16   2   0    2283    1484                                                        2430    1.70   -1.56  1.0000
 -18  -2   0      18     646                                                        -240    1.80   -3.88  1.0000
 -19  -2   0     882     643                                                         821   -2.10    3.72  1.0000
 -18   3   0      10     633                                                        -966    2.25    2.35  1.0000
 -17   3   0      17     670                                                          10    4.06   -5.90  1.0000
  17  -3   0     118    1339                                                         316    4.06    5.90  1.0000
  17  -3   0       2    1257                                                          63    4.06    5.90  1.0000
  16  -3   0     289    1160                                                         547   -4.97   -5.47  1.0000
 -16   3   0     745     643                                                        1057   -4.97    5.47  1.0000
  16  -3   0     141     978                                                         328   -4.97   -5.47  1.0000
  15  -3   0     431     973                                                         339    2.37    0.32  1.0000
 -15   3   0     257     633                                                         189    2.37   -0.32  1.0000
  14  -3   0    6002     941                                                        6375   -2.67    2.33  1.0000
  13  -3   0     648     919                                                         374    6.24   -0.79  1.0000
  12  -3   0    9505     972                                                       10780   -6.69    2.52  1.0000
  11  -3   0      51     835                                                          97    1.54   -5.82  1.0000
  10  -3   0    8504     948                                                        8212    1.23    3.75  1.0000
   9  -3   0   26313    1097                                                       24986    4.06    2.01  1.0000
   8  -3   0    8030     957                                                        9229   -6.37   -3.00  1.0000
   7  -3   0  168902    1866                                                      177318  -10.17   -1.62  1.0000
   6  -3   0    4168    1189                                                        1239   30.11   -0.29  1.0000
   5  -3   0   90774    1772                                                      102620  -19.87   10.40  1.0000
   4  -3   0   29651    1348                                                       33694  -10.90  -10.03  1.0000
  -2   3   0   20299    1175                                                       24229  -11.63  -15.93  1.0000
   1  -3   0   36372    1037                                                       33953    7.76  -14.10  1.0000
  -1   3   0   38340    1589                                                       35224    7.76   14.10  1.0000
   1  -3   0   37201    1539                                                       34756    7.76  -14.10  1.0000
   0   3   0   11339     999                                                       11174    3.08   -8.52  1.0000
   0  -3   0   12669    1118                                                       11730    3.08    8.52  1.0000
  -1  -3   0   34166    1074                                                       33371   -2.14   -2.77  1.0000
   1   3   0   34119    1105                                                       33384   -2.14    2.77  1.0000
   2   3   0   10280     810                                                       18199  -33.85   -3.49  1.0000
  -2  -3   0   10632     796                                                       18514  -33.85    3.49  1.0000
  -3  -3   0   17048     812                                                       31789   47.91  -10.07  1.0000
   3   3   0   17355     829                                                       32033   47.91   10.07  1.0000
   4   3   0    6846     753                                                        8324   -6.60   -9.10  1.0000
  -4  -3   0    7401     732                                                        8391   -6.60    9.10  1.0000
  -5  -3   0    2403     735                                                        6275  -30.65    0.59  1.0000
   5   3   0    2561     739                                                        6527  -30.65   -0.59  1.0000
  -6  -3   0   23708     921                                                       17933   21.18   -5.77  1.0000
   6   3   0   23816     819                                                       17713   21.18    5.77  1.0000
  -7  -3   0   47724     978                                                       49670    4.23    2.55  1.0000
   7   3   0   48212    1034                                                       49939    4.23   -2.55  1.0000
   8   3   0   26400     875                                                       23356   -9.80   -0.36  1.0000
  -8  -3   0   25515     956                                                       22538   -9.80    0.36  1.0000
  -9  -3   0   77972    1228                                                       79056    1.93    0.41  1.0000
   9   3   0   82345    1125                                                       83414    1.93   -0.41  1.0000
 -10  -3   0    7283    1057                                                        7409    0.82   -0.72  1.0000
  10   3   0    8551     785                                                        8715    0.82    0.72  1.0000
  11   3   0   14114     906                                                       14768    2.72    0.62  1.0000
 -11  -3   0   12482    1124                                                       13075    2.72   -0.62  1.0000
 -12  -3   0     134    1117                                                         240   -4.33    0.93  1.0000
  12   3   0      51     827                                                         100   -4.33   -0.93  1.0000
 -13  -3   0      86    1263                                                          67    1.00    0.74  1.0000
  13   3   0     498     937                                                         460    1.00   -0.74  1.0000
  14   3   0     130     970                                                         109    2.36    1.89  1.0000
 -14  -3   0     320    1417                                                         226    2.36   -1.89  1.0000
 -15  -3   0     189    1546                                                         198    0.30    0.45  1.0000
  15   3   0     256    1124                                                         265    0.30   -0.45  1.0000
  16   3   0     544    1296                                                         362   -4.46    0.10  1.0000
 -19  -3   0     786     653                                                         692   -1.73   -0.23  1.0000
 -18   4   0       5     683                                                        -103   -2.34   -0.04  1.0000
  18  -4   0     956    1563                                                        1102   -2.34    0.04  1.0000
  18  -4   0     644    1523                                                         765   -2.34    0.04  1.0000
  17  -4   0    3303    1174                                                        3403   -0.52   -2.62  1.0000
  17  -4   0    3180    1132                                                        3278   -0.52   -2.62  1.0000
 -17   4   0    3511     683                                                        3544   -0.52    2.62  1.0000
  16  -4   0     183    1058                                                         376    5.71    2.96  1.0000
  16  -4   0     360    1014                                                         620    5.71    2.96  1.0000
 -16   4   0     113     637                                                         270    5.71   -2.96  1.0000
  15  -4   0     148     918                                                          75   -3.56   -2.22  1.0000
 -15   4   0      48     635                                                          10   -3.56    2.22  1.0000
  15  -4   0     307     960                                                         199   -3.56   -2.22  1.0000
 -14   4   0    1654     650                                                        1466   -2.34    0.86  1.0000
  14  -4   0    1907     936                                                        1721   -2.34   -0.86  1.0000
  13  -4   0    1426     853                                                        1686    2.69    4.04  1.0000
  12  -4   0   10136    1000                                                        9817    2.00   -2.80  1.0000
  11  -4   0    3661     910                                                        3153   -4.37   -0.86  1.0000
  10  -4   0     766     908                                                         839    1.53    1.80  1.0000
   9  -4   0   23920    1189                                                       25146    4.08   -1.40  1.0000
   8  -4   0    1384    1185                                                        1040   -5.16    3.77  1.0000
   7  -4   0      58    1263                                                          75   -0.56   -3.96  1.0000
   6  -4   0    2693    1184                                                        2850    1.58   -0.60  1.0000
   5  -4   0   22434    1217                                                       21859    1.87    1.02  1.0000
  -3   4   0   10012    1014                                                       23051  -52.46   -3.75  1.0000
  -2   4   0    1742     996                                                        7353   50.79   13.88  1.0000
   2  -4   0    1027     776                                                        7037   50.79  -13.88  1.0000
  -1   4   0      72    1231                                                         218   -1.31   -9.65  1.0000
   1  -4   0      65     758                                                         228   -1.31    9.65  1.0000
   1  -4   0      59    1023                                                         216   -1.31    9.65  1.0000
   0   4   0  124976    1209                                                      101952  -34.67   -2.22  1.0000
   0  -4   0  125533    1198                                                      102677  -34.67    2.22  1.0000
  -1  -4   0     135     688                                                         550   33.09   -6.89  1.0000
   1   4   0      75     885                                                         618   33.09    6.89  1.0000
  -2  -4   0    4890     670                                                        7670  -17.04    7.76  1.0000
   2   4   0    5168     690                                                        7820  -17.04   -7.76  1.0000
  -3  -4   0    1713     715                                                        1602   -1.92   -7.70  1.0000
   3   4   0    1858     610                                                        1800   -1.92    7.70  1.0000
  -4  -4   0   31279     798                                                       26105   15.65    3.16  1.0000
   4   4   0   31178     831                                                       25960   15.65   -3.16  1.0000
   5   4   0  123722    1164                                                      114326  -13.80   -0.97  1.0000
  -5  -4   0  123526    1155                                                      114249  -13.80    0.97  1.0000
  -6  -4   0    3379     728                                                        4098    6.11   -0.60  1.0000
   6   4   0    3368     835                                                        4105    6.11    0.60  1.0000
  -7  -4   0  394056    1900                                                      386482   -6.30    1.54  1.0000
   7   4   0  381358    1848                                                      373605   -6.30   -1.54  1.0000
   8   4   0    1183     770                                                         717    7.67    2.91  1.0000
  -8  -4   0    1430     788                                                         947    7.67   -2.91  1.0000
   9   4   0   91707    1136                                                       90416   -2.19    0.09  1.0000
  -9  -4   0   90116    1193                                                       88826   -2.19   -0.09  1.0000
  10   4   0    3419     789                                                        4100   -5.37   -3.34  1.0000
 -10  -4   0    3377     862                                                        3999   -5.37    3.34  1.0000
 -11  -4   0   27644    1118                                                       30082    7.64   -3.64  1.0000
  11   4   0   29938     918                                                       32723    7.64    3.64  1.0000
 -12  -4   0    8251    1072                                                        7845   -2.52    2.37  1.0000
  12   4   0    8577     882                                                        8100   -2.52   -2.37  1.0000
 -13  -4   0    7850    1191                                                        7306   -3.21    0.09  1.0000
  13   4   0    9445     932                                                        8843   -3.21   -0.09  1.0000
 -14  -4   0    1015    1354                                                        1070    0.86   -1.14  1.0000
  14   4   0     718     977                                                         769    0.86    1.14  1.0000
  15   4   0      35     982                                                         107    4.50    0.24  1.0000
 -15  -4   0     278    1385                                                         442    4.50   -0.24  1.0000
 -16  -4   0    3930    1676                                                        4108   -1.36   -0.71  1.0000
  16   4   0    5854    1274                                                        6050   -1.36    0.71  1.0000
  18  -5   0     431    1170                                                         454   -0.49   -0.88  1.0000
 -18   5   0     516     679                                                         536   -0.49    0.88  1.0000
  18  -5   0     488    1194                                                         513   -0.49   -0.88  1.0000
 -17   5   0     224     678                                                         452   -7.07   -2.67  1.0000
  17  -5   0      30    1017                                                         160   -7.07    2.67  1.0000
  17  -5   0       5    1050                                                          80   -7.07    2.67  1.0000
 -16   5   0    1663     682                                                        2326    7.18    3.04  1.0000
  16  -5   0    1089     983                                                        1583    7.18   -3.04  1.0000
  16  -5   0    1010     959                                                        1486    7.18   -3.04  1.0000
  15  -5   0     324     841                                                         390    0.55    5.26  1.0000
 -15   5   0     485     649                                                         536    0.55   -5.26  1.0000
  15  -5   0     433     947                                                         513    0.55    5.26  1.0000
 -14   5   0    3506     655                                                        3197   -3.72    5.25  1.0000
  14  -5   0    3811     869                                                        3334   -3.72   -5.25  1.0000
  14  -5   0    3782     888                                                        3307   -3.72   -5.25  1.0000
  13  -5   0    3212     909                                                        3369   -1.38   -0.48  1.0000
 -13   5   0    3239     662                                                        3395   -1.38    0.48  1.0000
  12  -5   0     941     926                                                         681    4.92    3.39  1.0000
  11  -5   0    4534    1003                                                        4492   -0.31   -0.05  1.0000
  10  -5   0   10794     980                                                        9472   -6.57   -1.42  1.0000
   9  -5   0   70958    1325                                                       73243    4.54   -2.34  1.0000
   8  -5   0    7938    1097                                                        9196    6.65    4.05  1.0000
   7  -5   0  251750    1945                                                      242382   -9.45   -1.79  1.0000
   6  -5   0    4223    1085                                                        3779   -3.91    2.65  1.0000
  -4   5   0   72500    1153                                                       73281    1.57   -4.00  1.0000
  -3   5   0     464     861                                                         998  -12.45   -5.37  1.0000
   2  -5   0   10464     873                                                        9038   -7.13   -8.11  1.0000
  -2   5   0   10759    1077                                                        9559   -7.13    8.11  1.0000
   1  -5   0   66864     906                                                       50588   34.18    0.77  1.0000
   1  -5   0   69446    1672                                                       52837   34.18    0.77  1.0000
   0  -5   0    3927     695                                                         911  -37.61    3.25  1.0000
   0   5   0    4520     692                                                         995  -37.61   -3.25  1.0000
  -1  -5   0   16740     760                                                       22892   22.28    1.98  1.0000
   1   5   0   16747     766                                                       22922   22.28   -1.98  1.0000
  -2  -5   0    6458     628                                                        5509   -6.09   -7.36  1.0000
   2   5   0    6202     653                                                        5415   -6.09    7.36  1.0000
   3   5   0   37963     872                                                       38792    2.14   -5.84  1.0000
  -3  -5   0   37098     746                                                       37976    2.14    5.84  1.0000
  -4  -5   0   35675     805                                                       31386  -11.85   -1.08  1.0000
   4   5   0   36208     837                                                       31949  -11.85    1.08  1.0000
  -5  -5   0    5963     616                                                        8865   17.24   -1.13  1.0000
   5   5   0    5861     629                                                        8756   17.24    1.13  1.0000
   6   5   0   24299     786                                                       22276   -6.90    1.22  1.0000
  -6  -5   0   24969     777                                                       22842   -6.90   -1.22  1.0000
  -7  -5   0   20066     754                                                       21192   -4.23    3.09  1.0000
   7   5   0   20652     757                                                       21946   -4.23   -3.09  1.0000
   8   5   0    4286     780                                                        3612    5.48    0.20  1.0000
  -8  -5   0    4167     695                                                        3510    5.48   -0.20  1.0000
   9   5   0   57667     915                                                       58896   -2.79    2.66  1.0000
  -9  -5   0   59413    1037                                                       60866   -2.79   -2.66  1.0000
 -10  -5   0    5978     842                                                        5704    1.41    3.41  1.0000
  10   5   0    6011     789                                                        5885    1.41   -3.41  1.0000
  11   5   0    2833     784                                                        2547   -3.06    3.39  1.0000
 -11  -5   0    2332     829                                                        2049   -3.06   -3.39  1.0000
  12   5   0      23     871                                                         -64    4.71   -1.04  1.0000
 -12  -5   0      23     866                                                         -53    4.71    1.04  1.0000
 -13  -5   0    3371    1066                                                        3177   -1.90    1.64  1.0000
  13   5   0    4409     895                                                        4148   -1.90   -1.64  1.0000
 -14  -5   0     243    1231                                                         328   -2.50   -0.69  1.0000
  14   5   0       7     892                                                        -112   -2.50    0.69  1.0000
 -15  -5   0     410    1346                                                         488    1.85   -0.78  1.0000
  15   5   0     329    1003                                                         399    1.85    0.78  1.0000
  16   5   0    2055    1121                                                        1898    1.93   -0.43  1.0000
 -16  -5   0    1512    1542                                                        1365    1.93    0.43  1.0000
 -17  -5   0      57    1999                                                          95   -1.90   -1.27  1.0000
 -19  -5   0       4     651                                                         -63    1.97    0.40  1.0000
  19  -6   0     165    1278                                                         282    4.57   -4.96  1.0000
  19  -6   0     340    1422                                                         514    4.57   -4.96  1.0000
  18  -6   0      26    1129                                                         -32   -0.86    5.14  1.0000
  18  -6   0      52    1038                                                          69   -0.86    5.14  1.0000
 -18   6   0      89     879                                                          82   -0.86   -5.14  1.0000
  17  -6   0     351     949                                                         296   -1.16   -2.62  1.0000
 -17   6   0     532     852                                                         513   -1.16    2.62  1.0000
  17  -6   0     518    1053                                                         452   -1.16   -2.62  1.0000
  16  -6   0     644     970                                                         763   -2.29    1.11  1.0000
  16  -6   0    1425     863                                                        1600   -2.29    1.11  1.0000
 -16   6   0     769     854                                                         903   -2.29   -1.11  1.0000
  15  -6   0      16     856                                                        -224    3.97   -0.58  1.0000
 -15   6   0      16     825                                                        -778    3.97    0.58  1.0000
  15  -6   0     346     944                                                         218    3.97   -0.58  1.0000
 -14   6   0       2     815                                                        -245   -1.11   -0.92  1.0000
  14  -6   0     547     860                                                         507   -1.11    0.92  1.0000
  14  -6   0     854     969                                                         805   -1.11    0.92  1.0000
  13  -6   0    3910     875                                                        3810    0.90   -1.00  1.0000
  13  -6   0    3512     942                                                        3417    0.90   -1.00  1.0000
 -13   6   0    3969     682                                                        3850    0.90    1.00  1.0000
 -12   6   0    9820     661                                                        8881   -4.93   -0.31  1.0000
  12  -6   0    8235     902                                                        7391   -4.93    0.31  1.0000
  11  -6   0     791     919                                                        1195    6.53    0.67  1.0000
 -11   6   0     885     775                                                        1309    6.53   -0.67  1.0000
 -10   6   0   20754     698                                                       19697   -3.88    0.89  1.0000
  10  -6   0   19240    1077                                                       18177   -3.88   -0.89  1.0000
  -9   6   0    6361     668                                                        6314    0.35   -0.54  1.0000
   9  -6   0    6370    1047                                                        6308    0.35    0.54  1.0000
  -8   6   0    4693     670                                                        4652    0.36    0.69  1.0000
   8  -6   0    3374    1008                                                        3328    0.36   -0.69  1.0000
   7  -6   0    6896    1015                                                        7290    2.37    0.22  1.0000
  -7   6   0    8303     842                                                        8730    2.37   -0.22  1.0000
  -6   6   0    5733     817                                                        5079   -4.52   -1.09  1.0000
  -5   6   0   10354     866                                                       10210   -0.93    1.82  1.0000
  -4   6   0    6260     925                                                        8164   11.41   -0.14  1.0000
   4  -6   0    5522     659                                                        7318   11.41    0.14  1.0000
  -3   6   0   22028    1018                                                       24794   -9.19   -1.58  1.0000
   3  -6   0   19560     867                                                       22180   -9.19    1.58  1.0000
   2  -6   0   49812     841                                                       51115   -2.94   -0.10  1.0000
  -2   6   0   53508    1383                                                       54854   -2.94    0.10  1.0000
   1  -6   0    8065     670                                                        8242   -0.99   -0.29  1.0000
   1  -6   0    8598    1217                                                        8780   -0.99   -0.29  1.0000
   0   6   0   21333     709                                                       16877   16.31    1.99  1.0000
   0  -6   0   21107     705                                                       16744   16.31   -1.99  1.0000
  -1  -6   0     337     613                                                         802  -11.00    0.49  1.0000
   1   6   0     189     762                                                         572  -11.00   -0.49  1.0000
   2   6   0   17507     689                                                       21679  -14.71   -5.60  1.0000
  -2  -6   0   17272     674                                                       21220  -14.71    5.60  1.0000
  -3  -6   0     845     553                                                         -30   28.31   -8.33  1.0000
   3   6   0     845     698                                                        -231   28.31    8.33  1.0000
  -4  -6   0   12996     616                                                       16969  -16.78    5.69  1.0000
   4   6   0   13198     629                                                       17380  -16.78   -5.69  1.0000
   5   6   0    6125     608                                                        6334   -1.60    1.42  1.0000
  -5  -6   0    5987     711                                                        6269   -1.60   -1.42  1.0000
  -6  -6   0    4908     671                                                        4024    7.02   -1.33  1.0000
   6   6   0    4885     688                                                        3952    7.02    1.33  1.0000
  -7  -6   0   82955     957                                                       85054   -3.64   -0.60  1.0000
   7   6   0   83397     966                                                       85439   -3.64    0.60  1.0000
   8   6   0     202     667                                                         136    2.79   -1.64  1.0000
  -8  -6   0     627     658                                                         500    2.79    1.64  1.0000
   9   6   0   31687     815                                                       32422   -1.80   -2.54  1.0000
  -9  -6   0   31877     829                                                       32415   -1.80    2.54  1.0000
  10   6   0     195     753                                                         209    1.72    4.76  1.0000
 -10  -6   0     442     673                                                         465    1.72   -4.76  1.0000
 -11  -6   0   29153     941                                                       30592   -4.45    1.94  1.0000
  11   6   0   29275     803                                                       30857   -4.45   -1.94  1.0000
  12   6   0   23349     883                                                       22588    2.67   -1.15  1.0000
 -12  -6   0   21480     927                                                       20691    2.67    1.15  1.0000
  13   6   0   29234    1050                                                       28427    2.30    1.33  1.0000
 -13  -6   0   26591    1137                                                       25904    2.30   -1.33  1.0000
  14   6   0    6918     925                                                        7214   -1.92    1.55  1.0000
 -14  -6   0    6006     966                                                        6328   -1.92   -1.55  1.0000
  15   6   0     520    1015                                                         660   -2.32   -4.96  1.0000
 -15  -6   0     730    1159                                                         849   -2.32    4.96  1.0000
 -16  -6   0     815    1381                                                         975    2.96   -3.34  1.0000
  16   6   0     995    1046                                                        1217    2.96    3.34  1.0000
 -17  -6   0    1166    1675                                                        1122   -0.54   -1.00  1.0000
 -19  -6   0    1590     641                                                        1525   -0.83   -0.10  1.0000
  19  -7   0    1187    1152                                                        1329   -0.95    7.48  1.0000
 -19   7   0    1078     773                                                        1017   -0.95   -7.48  1.0000
  19  -7   0     787    1151                                                         893   -0.95    7.48  1.0000
  18  -7   0     481    1046                                                         682    2.85   -7.87  1.0000
  18  -7   0     134     959                                                         218    2.85   -7.87  1.0000
 -18   7   0     216     737                                                         304    2.85    7.87  1.0000
 -17   7   0      71     712                                                          62   -0.52   -0.34  1.0000
  17  -7   0     448     938                                                         431   -0.52    0.34  1.0000
  17  -7   0      47     972                                                          41   -0.52    0.34  1.0000
  16  -7   0    5014     897                                                        5232   -1.83    2.95  1.0000
  16  -7   0    4589     907                                                        4797   -1.83    2.95  1.0000
 -16   7   0    5208     715                                                        5527   -1.83   -2.95  1.0000
  15  -7   0       0     823                                                        -199   -0.36    0.41  1.0000
  15  -7   0       0     894                                                         -88   -0.36    0.41  1.0000
 -15   7   0       0     696                                                        -312   -0.36   -0.41  1.0000
  14  -7   0     401     931                                                         324    3.31   -3.74  1.0000
  14  -7   0     759     736                                                         660    3.31   -3.74  1.0000
 -14   7   0     592     679                                                         426    3.31    3.74  1.0000
 -13   7   0     198     845                                                         150   -1.55   -3.62  1.0000
  13  -7   0     730     993                                                         676   -1.55    3.62  1.0000
  13  -7   0     796     743                                                         740   -1.55    3.62  1.0000
  12  -7   0     937    1063                                                         816   -2.02   -0.62  1.0000
 -12   7   0    2189     678                                                        2017   -2.02    0.62  1.0000
  12  -7   0    1118     743                                                         985   -2.02   -0.62  1.0000
  11  -7   0     482     748                                                         472    2.91   -1.94  1.0000
  11  -7   0      21    1105                                                           9    2.91   -1.94  1.0000
 -11   7   0      12     822                                                        -342    2.91    1.94  1.0000
  10  -7   0    1047     981                                                        1094   -0.83    1.22  1.0000
 -10   7   0    1181     816                                                        1246   -0.83   -1.22  1.0000
   9  -7   0   29436    1073                                                       30069   -2.09    1.90  1.0000
  -9   7   0   34196     913                                                       35041   -2.09   -1.90  1.0000
  -8   7   0     203     678                                                         103    3.64    2.50  1.0000
   8  -7   0      19     755                                                         -30    3.64   -2.50  1.0000
   7  -7   0   57511    1142                                                       59621   -4.41   -0.36  1.0000
  -7   7   0   62728    1024                                                       64899   -4.41    0.36  1.0000
   6  -7   0    3329     631                                                        2438    8.44    3.47  1.0000
  -6   7   0    3931     827                                                        2979    8.44   -3.47  1.0000
  -5   7   0   11179     908                                                       14954  -17.44    3.60  1.0000
   5  -7   0    9568     661                                                       13304  -17.44   -3.60  1.0000
   4  -7   0    4667     614                                                        2557   18.25   -0.13  1.0000
  -4   7   0    5319     889                                                        3041   18.25    0.13  1.0000
  -3   7   0     654    1002                                                         813   -2.38   -2.15  1.0000
   3  -7   0     462     616                                                         529   -2.38    2.15  1.0000
   2  -7   0   73950     878                                                       80565  -12.06   -0.85  1.0000
   2  -7   0   77961    1540                                                       84750  -12.06   -0.85  1.0000
  -2   7   0   71806    1605                                                       78260  -12.06    0.85  1.0000
   1  -7   0    2173    1142                                                        3449   12.27    0.83  1.0000
   1  -7   0    1755     616                                                        2916   12.27    0.83  1.0000
   0  -7   0  190926    1156                                                      199385   -9.62   -1.84  1.0000
   0   7   0  198018    1185                                                      206421   -9.62    1.84  1.0000
   1   7   0   79538     876                                                       85105    9.86   -0.06  1.0000
  -1  -7   0   77567     953                                                       83068    9.86    0.06  1.0000
  -2  -7   0   74811     840                                                       77453   -5.05    2.51  1.0000
   2   7   0   75396     852                                                       78255   -5.05   -2.51  1.0000
  -3  -7   0    5777     688                                                        5880   -0.66   -1.32  1.0000
   3   7   0    6052     579                                                        6153   -0.66    1.32  1.0000
   4   7   0   44961     720                                                       46065   -2.71    1.10  1.0000
  -4  -7   0   44514     710                                                       45679   -2.71   -1.10  1.0000
   5   7   0   52881     741                                                       48506    9.89   -0.25  1.0000
  -5  -7   0   52519     826                                                       48150    9.89    0.25  1.0000
  -6  -7   0   21438     734                                                       23973   -8.84    3.84  1.0000
   6   7   0   21962     750                                                       24721   -8.84   -3.84  1.0000
  -7  -7   0    2608     552                                                        2657   -0.51   -4.45  1.0000
   7   7   0    2679     663                                                        2764   -0.51    4.45  1.0000
   8   7   0    4196     674                                                        4806    4.56    1.30  1.0000
  -8  -7   0    4584     657                                                        5208    4.56   -1.30  1.0000
  -9  -7   0   13009     816                                                       12647   -2.08    4.19  1.0000
   9   7   0   13001     814                                                       12477   -2.08   -4.19  1.0000
 -10  -7   0    7610     698                                                        7910    1.81   -0.92  1.0000
  10   7   0    7660     694                                                        7988    1.81    0.92  1.0000
 -11  -7   0    9576     813                                                        9781   -0.94   -1.12  1.0000
  11   7   0    9862     694                                                       10026   -0.94    1.12  1.0000
 -12  -7   0      42     824                                                          57   -1.23   -1.41  1.0000
  12   7   0     543     766                                                         609   -1.23    1.41  1.0000
  13   7   0    9740     849                                                        9604    1.15   -3.65  1.0000
 -13  -7   0    9203     902                                                        8933    1.15    3.65  1.0000
 -14  -7   0    3609     904                                                        3543   -0.31   -2.19  1.0000
  14   7   0    3949     817                                                        3950   -0.31    2.19  1.0000
 -15  -7   0     285    1082                                                         275   -0.29   -0.19  1.0000
  15   7   0     413     950                                                         402   -0.29    0.19  1.0000
  16   7   0    9741    1008                                                        9797    0.39   -0.80  1.0000
 -16  -7   0    8680    1196                                                        8769    0.39    0.80  1.0000
 -17  -7   0      23    1396                                                          38    1.44    0.21  1.0000
 -18  -7   0     390    2101                                                         274   -3.26   -0.23  1.0000
 -18   8   0    1292     748                                                        1252    0.89   -1.82  1.0000
  18  -8   0     896     986                                                         834    0.89    1.82  1.0000
  18  -8   0    1088     975                                                        1020    0.89    1.82  1.0000
 -17   8   0      13     724                                                        -534    0.53    3.57  1.0000
  17  -8   0     254     859                                                         267    0.53   -3.57  1.0000
  17  -8   0     514    1035                                                         538    0.53   -3.57  1.0000
  16  -8   0     769     974                                                         736    0.22    3.08  1.0000
  16  -8   0     615     916                                                         585    0.22    3.08  1.0000
 -16   8   0    1659     724                                                        1696    0.22   -3.08  1.0000
  15  -8   0     656     829                                                         547   -2.26   -1.05  1.0000
 -15   8   0       6     848                                                        -402   -2.26    1.05  1.0000
  15  -8   0     857     749                                                         732   -2.26   -1.05  1.0000
  14  -8   0    3779     863                                                        3699    0.63    0.33  1.0000
  14  -8   0    3585     882                                                        3507    0.63    0.33  1.0000
 -14   8   0    4624     725                                                        4547    0.63   -0.33  1.0000
  13  -8   0     744    1042                                                         796    1.16   -1.99  1.0000
 -13   8   0       5     684                                                         -94    1.16    1.99  1.0000
  13  -8   0     617     737                                                         665    1.16   -1.99  1.0000
  12  -8   0   18921    1028                                                       18457    1.58    1.45  1.0000
 -12   8   0   20321     762                                                       19926    1.58   -1.45  1.0000
  12  -8   0   19302     823                                                       18833    1.58    1.45  1.0000
  11  -8   0     341     746                                                         458   -3.07    1.02  1.0000
 -11   8   0     850     826                                                        1043   -3.07   -1.02  1.0000
  11  -8   0     315     983                                                         428   -3.07    1.02  1.0000
 -10   8   0   19754     886                                                       19357    1.40    0.42  1.0000
  10  -8   0   17886     803                                                       17532    1.40   -0.42  1.0000
  10  -8   0   17173    1040                                                       16827    1.40   -0.42  1.0000
  -9   8   0    1431     679                                                        1244   -2.94    2.06  1.0000
   9  -8   0    1237     913                                                        1032   -2.94   -2.06  1.0000
   9  -8   0    1533     718                                                        1304   -2.94   -2.06  1.0000
   8  -8   0    2537     744                                                        1933    6.42    1.14  1.0000
   8  -8   0    1994     895                                                        1463    6.42    1.14  1.0000
  -8   8   0    2716     668                                                        2114    6.42   -1.14  1.0000
   7  -8   0    1808     760                                                        1519   -3.70    1.52  1.0000
  -7   8   0    1772     828                                                        1474   -3.70   -1.52  1.0000
   6  -8   0       1     715                                                        -112   -0.59    0.78  1.0000
  -6   8   0     315     822                                                         347   -0.59   -0.78  1.0000
  -5   8   0    8193     881                                                        8056    0.56    3.16  1.0000
   5  -8   0    7102     739                                                        7072    0.56   -3.16  1.0000
  -4   8   0     686     876                                                        1068   -6.59    0.06  1.0000
   4  -8   0     440     603                                                         754   -6.59   -0.06  1.0000
  -3   8   0    2789    1018                                                        1351   17.40   -2.78  1.0000
   3  -8   0    4517     587                                                        2485   17.40    2.78  1.0000
   2  -8   0   26297     664                                                       22000  -14.08   -0.48  1.0000
   2  -8   0   27118    1165                                                       22751  -14.08   -0.48  1.0000
   1  -8   0    9935    1179                                                       10898   -4.48   -3.84  1.0000
   1  -8   0    8523     755                                                        9416   -4.48   -3.84  1.0000
   0  -8   0   42122     750                                                       49523   17.16    5.09  1.0000
   0   8   0   42388     748                                                       49462   17.16   -5.09  1.0000
   1   8   0   20163     740                                                       16176  -15.18    1.61  1.0000
  -1  -8   0   20247     620                                                       16198  -15.18   -1.61  1.0000
   2   8   0   11501     610                                                       13368    8.10    3.86  1.0000
  -2  -8   0   11839     596                                                       13564    8.10   -3.86  1.0000
   3   8   0    4933     580                                                        4744   -0.54   -5.04  1.0000
  -3  -8   0    4120     681                                                        4199   -0.54    5.04  1.0000
  -4  -8   0   32585     745                                                       30425   -6.18   -0.16  1.0000
   4   8   0   33583     656                                                       31396   -6.18    0.16  1.0000
   5   8   0     156     655                                                         107    6.77    4.30  1.0000
  -5  -8   0      62     647                                                        -207    6.77   -4.30  1.0000
   6   8   0   15137     718                                                       15037   -0.20   -3.42  1.0000
  -6  -8   0   14668     587                                                       14692   -0.20    3.42  1.0000
  -7  -8   0   14760     695                                                       15663   -3.71    1.54  1.0000
   7   8   0   14333     602                                                       15225   -3.71   -1.54  1.0000
   8   8   0       6     635                                                          23    0.91    3.30  1.0000
  -8  -8   0      88     621                                                         126    0.91   -3.30  1.0000
  -9  -8   0    7628     657                                                        7524   -0.48   -1.02  1.0000
   9   8   0    7420     653                                                        7363   -0.48    1.02  1.0000
 -10  -8   0     919     667                                                         856    1.04    4.38  1.0000
  10   8   0    1125     662                                                        1110    1.04   -4.38  1.0000
  11   8   0   21378     759                                                       21956    1.74    2.39  1.0000
 -11  -8   0   22647     856                                                       23094    1.74   -2.39  1.0000
 -12  -8   0    5397     705                                                        4978   -2.99    0.11  1.0000
  12   8   0    5362     700                                                        4941   -2.99   -0.11  1.0000
  13   8   0   15332     787                                                       16007    2.60    1.41  1.0000
 -13  -8   0   15385     898                                                       15988    2.60   -1.41  1.0000
 -14  -8   0    4861     864                                                        4565   -2.39    1.50  1.0000
  14   8   0    5454     828                                                        5092   -2.39   -1.50  1.0000
 -15  -8   0       1     896                                                         -64    1.04    0.19  1.0000
  15   8   0       1     834                                                         -21    1.04   -0.19  1.0000
 -16  -8   0    1336    1112                                                        1380    0.59    0.19  1.0000
  16   8   0     452     954                                                         475    0.59   -0.19  1.0000
 -17  -8   0    1198    1212                                                        1210   -0.03   -0.86  1.0000
 -18  -8   0     587    1685                                                         538   -1.12    0.35  1.0000
  18  -9   0     281     921                                                         305   -0.10    2.91  1.0000
  18  -9   0     222     972                                                         243   -0.10    2.91  1.0000
 -18   9   0       8     937                                                        -403   -0.10   -2.91  1.0000
  17  -9   0     205     864                                                         231   -0.83   -0.47  1.0000
  17  -9   0     283     941                                                         314   -0.83   -0.47  1.0000
 -17   9   0       1     752                                                        -546   -0.83    0.47  1.0000
 -16   9   0    2063     744                                                        2472    4.08    2.48  1.0000
  16  -9   0    1518     854                                                        1829    4.08   -2.48  1.0000
  16  -9   0     896     963                                                        1136    4.08   -2.48  1.0000
  15  -9   0      78     983                                                         161   -3.94    0.72  1.0000
 -15   9   0     340     720                                                         501   -3.94   -0.72  1.0000
  15  -9   0     155     849                                                         266   -3.94    0.72  1.0000
  14  -9   0     547     852                                                         570    0.39    1.63  1.0000
 -14   9   0    1100     716                                                        1120    0.39   -1.63  1.0000
  14  -9   0    1620    1042                                                        1662    0.39    1.63  1.0000
  13  -9   0     603     954                                                         594    0.20   -0.12  1.0000
 -13   9   0       0     856                                                        -222    0.20    0.12  1.0000
  13  -9   0       0     743                                                        -141    0.20   -0.12  1.0000
  12  -9   0    1423     977                                                        1363    1.01   -0.67  1.0000
 -12   9   0     682     719                                                         625    1.01    0.67  1.0000
  12  -9   0     747     738                                                         704    1.01   -0.67  1.0000
 -11   9   0    1875     692                                                        1874   -0.68    2.78  1.0000
  11  -9   0    1712     982                                                        1625   -0.68   -2.78  1.0000
  11  -9   0    2728     760                                                        2620   -0.68   -2.78  1.0000
 -10   9   0    4431     840                                                        4578    1.10   -4.06  1.0000
  10  -9   0    4107     788                                                        4277    1.10    4.06  1.0000
  10  -9   0    3468     605                                                        3623    1.10    4.06  1.0000
  -9   9   0   27384     809                                                       26974   -1.41    1.32  1.0000
   9  -9   0   23732     831                                                       23267   -1.41   -1.32  1.0000
   9  -9   0   24892     797                                                       24416   -1.41   -1.32  1.0000
  -8   9   0    2061     659                                                        1754   -3.55   -0.50  1.0000
   8  -9   0    2168     728                                                        1858   -3.55    0.50  1.0000
   8  -9   0    2251     709                                                        1935   -3.55    0.50  1.0000
  -7   9   0      20     651                                                          81    9.23    3.93  1.0000
   7  -9   0      98     610                                                         -14    9.23   -3.93  1.0000
   6  -9   0     985     747                                                        1240   -4.15    4.35  1.0000
  -6   9   0     980     829                                                        1310   -4.15   -4.35  1.0000
  -5   9   0     588     956                                                         806   -4.29   -1.63  1.0000
   5  -9   0     843     590                                                        1119   -4.29    1.63  1.0000
  -4   9   0    4910     988                                                        5267    1.63    4.66  1.0000
   4  -9   0    4147     601                                                        4274    1.63   -4.66  1.0000
   3  -9   0   23220     667                                                       24535    4.14    2.25  1.0000
  -3   9   0   28426    1256                                                       29754    4.14   -2.25  1.0000
   2  -9   0  132382     952                                                      133516    1.68   -1.14  1.0000
   2  -9   0  138952    1867                                                      140113    1.68   -1.14  1.0000
   1  -9   0    4326    1193                                                        6045  -11.97    3.02  1.0000
   1  -9   0    3499     582                                                        5059  -11.97    3.02  1.0000
   0   9   0  211164    1185                                                      222003   11.57    3.44  1.0000
   0  -9   0  206457    1089                                                      216660   11.57   -3.44  1.0000
   1   9   0     118     577                                                         244   -4.79   -0.66  1.0000
  -1  -9   0     495     565                                                         718   -4.79    0.66  1.0000
  -2  -9   0  108764     854                                                      109095    0.43    0.90  1.0000
   2   9   0  113199     871                                                      113430    0.43   -0.90  1.0000
  -3  -9   0    7283     560                                                        7602    1.87    0.15  1.0000
   3   9   0    7192     572                                                        7505    1.87   -0.15  1.0000
   4   9   0   30373     742                                                       29999   -1.19    0.96  1.0000
  -4  -9   0   29091     726                                                       28667   -1.19   -0.96  1.0000
  -5  -9   0   51508     697                                                       50872   -1.48    0.56  1.0000
   5   9   0   54108     715                                                       53416   -1.48   -0.56  1.0000
  -6  -9   0   12107     579                                                       11988   -0.42   -1.43  1.0000
   6   9   0   12085     596                                                       12029   -0.42    1.43  1.0000
  -7  -9   0     140     632                                                         353    6.13    3.58  1.0000
   7   9   0       6     645                                                          23    6.13   -3.58  1.0000
  -8  -9   0     737     620                                                        1023   -4.91   -3.23  1.0000
   8   9   0     643     634                                                         935   -4.91    3.23  1.0000
  -9  -9   0     977     643                                                        1022   -0.89    1.54  1.0000
   9   9   0    1087     658                                                        1158   -0.89   -1.54  1.0000
  10   9   0    4910     679                                                        4687    1.36    3.28  1.0000
 -10  -9   0    4490     773                                                        4368    1.36   -3.28  1.0000
 -11  -9   0    7155     784                                                        7239   -0.46    6.65  1.0000
  11   9   0    6807     692                                                        6656   -0.46   -6.65  1.0000
  12   9   0     818     792                                                         748    1.07    4.39  1.0000
 -12  -9   0     451     779                                                         461    1.07   -4.39  1.0000
 -13  -9   0    4962     733                                                        4819   -0.96   -0.73  1.0000
  13   9   0    4967     721                                                        4849   -0.96    0.73  1.0000
  14   9   0    6251     850                                                        6052    1.45   -1.13  1.0000
 -14  -9   0    6296     877                                                        6052    1.45    1.13  1.0000
  15   9   0     334     852                                                         417   -2.17   -0.20  1.0000
 -15  -9   0     602     880                                                         710   -2.17    0.20  1.0000
 -16  -9   0    1735     960                                                        1656    0.95    0.24  1.0000
 -17  -9   0     621    1237                                                         582    0.91   -0.75  1.0000
 -18  -9   0     199    1524                                                         224   -0.91    0.56  1.0000
  18 -10   0     891     962                                                         792   -1.46   -1.89  1.0000
 -18  10   0    1166     787                                                        1099   -1.46    1.89  1.0000
  18 -10   0    1316     894                                                        1195   -1.46   -1.89  1.0000
  17 -10   0       3     991                                                        -166    0.49    1.82  1.0000
 -17  10   0      72     795                                                          74    0.49   -1.82  1.0000
  17 -10   0      55     753                                                          73    0.49    1.82  1.0000
  16 -10   0    4133     887                                                        4053   -0.69    0.30  1.0000
 -16  10   0    5513     961                                                        5408   -0.69   -0.30  1.0000
  16 -10   0    5136     902                                                        5046   -0.69    0.30  1.0000
  15 -10   0    1189     742                                                        1428    3.55   -3.30  1.0000
 -15  10   0    1533     745                                                        1861    3.55    3.30  1.0000
  15 -10   0    1000     902                                                        1219    3.55   -3.30  1.0000
  14 -10   0    9463     765                                                        9097   -2.57    4.18  1.0000
 -14  10   0   11106     904                                                       10492   -2.57   -4.18  1.0000
  14 -10   0    8913    1011                                                        8557   -2.57    4.18  1.0000
  13 -10   0     357     983                                                         473   -2.36   -2.57  1.0000
 -13  10   0     177     887                                                         254   -2.36    2.57  1.0000
  13 -10   0      15     744                                                          40   -2.36   -2.57  1.0000
 -12  10   0    6848     898                                                        7184    2.38   -2.15  1.0000
  12 -10   0    6039     744                                                        6461    2.38    2.15  1.0000
  12 -10   0    6397     988                                                        6831    2.38    2.15  1.0000
  11 -10   0       5     756                                                          -7    1.44   -1.85  1.0000
  11 -10   0       5     801                                                        -257    1.44   -1.85  1.0000
 -11  10   0       5     859                                                        -484    1.44    1.85  1.0000
 -10  10   0    5875     716                                                        5620   -1.74    0.01  1.0000
  10 -10   0    5651     950                                                        5401   -1.74   -0.01  1.0000
  10 -10   0    5105     605                                                        4867   -1.74   -0.01  1.0000
  -9  10   0      42     693                                                          52    0.51   -0.60  1.0000
   9 -10   0     172     721                                                         182    0.51    0.60  1.0000
   9 -10   0       1     902                                                         -95    0.51    0.60  1.0000
  -8  10   0    2243     804                                                        2454   -2.21   -1.04  1.0000
   8 -10   0    1754     724                                                        1943   -2.21    1.04  1.0000
  -7  10   0   15346     878                                                       15328   -0.10    2.80  1.0000
   7 -10   0   13473     636                                                       13551   -0.10   -2.80  1.0000
  -6  10   0    3251     851                                                        4106    7.24   -1.64  1.0000
   6 -10   0    3430     755                                                        4326    7.24    1.64  1.0000
   5 -10   0     570     709                                                         804   -4.59    0.34  1.0000
  -5  10   0     335     953                                                         514   -4.59   -0.34  1.0000
   4 -10   0     166     595                                                          32   -7.35   -0.03  1.0000
  -4  10   0     517     957                                                         241   -7.35    0.03  1.0000
   3 -10   0   30373     698                                                       34073   10.57   -1.13  1.0000
   2 -10   0   14323    1212                                                       15140   -3.54    0.97  1.0000
   2 -10   0   13806     637                                                       14608   -3.54    0.97  1.0000
   1 -10   0   12884     618                                                       13273    1.72    0.18  1.0000
   1 -10   0   14274    1229                                                       14683    1.72    0.18  1.0000
   0 -10   0   18924     637                                                       20028   -4.18    1.84  1.0000
   1  10   0     858     575                                                         946    0.68    5.58  1.0000
  -1 -10   0    1174     569                                                        1214    0.68   -5.58  1.0000
   2  10   0    1906     584                                                        1690    3.62   -4.78  1.0000
  -2 -10   0    1909     561                                                        1652    3.62    4.78  1.0000
   3  10   0   18798     613                                                       20031   -4.52    0.12  1.0000
  -3 -10   0   18536     594                                                       19766   -4.52   -0.12  1.0000
   4  10   0     334     548                                                         558    5.31    2.62  1.0000
  -4 -10   0     689     531                                                         987    5.31   -2.62  1.0000
   5  10   0   11248     605                                                       10365   -4.30   -1.00  1.0000
  -5 -10   0   11704     582                                                       10811   -4.30    1.00  1.0000
   6  10   0    3152     545                                                        3144    0.19   -1.48  1.0000
  -6 -10   0    2612     545                                                        2585    0.19    1.48  1.0000
  -7 -10   0    1387     636                                                        1456    0.94   -1.70  1.0000
   7  10   0     900     661                                                         963    0.94    1.70  1.0000
  -8 -10   0     702     604                                                         807    1.94    0.14  1.0000
   8  10   0     499     634                                                         587    1.94   -0.14  1.0000
   9  10   0   16051     719                                                       16549   -1.65   -2.89  1.0000
  -9 -10   0   15536     702                                                       15871   -1.65    2.89  1.0000
  10  10   0    2566     568                                                        2613   -0.27    5.64  1.0000
 -10 -10   0    2368     538                                                        2332   -0.27   -5.64  1.0000
 -11 -10   0   12090     709                                                       12126   -0.50    3.01  1.0000
  11  10   0   11477     707                                                       11672   -0.50   -3.01  1.0000
 -12 -10   0     152     672                                                         182    1.32    1.81  1.0000
  12  10   0      39     790                                                          60    1.32   -1.81  1.0000
  13  10   0    4786     703                                                        4877   -0.82    1.28  1.0000
 -13 -10   0    4372     698                                                        4500   -0.82   -1.28  1.0000
  14  10   0    1147     714                                                        1148    0.31   -1.52  1.0000
 -14 -10   0    1172     694                                                        1135    0.31    1.52  1.0000
  15  10   0     111     850                                                         251   -0.34    5.94  1.0000
 -15 -10   0     220     863                                                         408   -0.34   -5.94  1.0000
 -16 -10   0    1523     913                                                        1491   -0.05    6.07  1.0000
 -17 -10   0     325    1081                                                         312   -0.23   -2.14  1.0000
 -18 -10   0     539    1314                                                         470    1.50    0.50  1.0000
 -18  11   0     171     793                                                         162   -0.39    0.32  1.0000
  18 -11   0     667     765                                                         646   -0.39   -0.32  1.0000
  18 -11   0     494     992                                                         476   -0.39   -0.32  1.0000
  17 -11   0     359     903                                                         350   -0.22   -0.15  1.0000
 -17  11   0    1019     785                                                        1007   -0.22    0.15  1.0000
  17 -11   0     296     752                                                         288   -0.22   -0.15  1.0000
  16 -11   0    1986     881                                                        1900   -1.09    0.72  1.0000
 -16  11   0    2611     948                                                        2496   -1.09   -0.72  1.0000
  16 -11   0    2039     914                                                        1952   -1.09    0.72  1.0000
  15 -11   0     791     932                                                         869    1.03    2.21  1.0000
  15 -11   0     396     756                                                         450    1.03    2.21  1.0000
 -15  11   0     434     761                                                         470    1.03   -2.21  1.0000
  14 -11   0      16     754                                                        -143    1.84   -3.61  1.0000
 -14  11   0     622     739                                                         817    1.84    3.61  1.0000
  14 -11   0      47     980                                                          90    1.84   -3.61  1.0000
  13 -11   0     421     992                                                         536   -2.21   -1.87  1.0000
  13 -11   0     351     741                                                         457   -2.21   -1.87  1.0000
 -13  11   0     579     911                                                         694   -2.21    1.87  1.0000
  12 -11   0      24     731                                                          40    0.45    4.85  1.0000
 -12  11   0     223     738                                                         281    0.45   -4.85  1.0000
  12 -11   0     158     958                                                         227    0.45    4.85  1.0000
 -11  11   0   20293     960                                                       20752   -1.53   -1.07  1.0000
  11 -11   0   16797    1024                                                       17166   -1.53    1.07  1.0000
  11 -11   0   17512     798                                                       17889   -1.53    1.07  1.0000
  10 -11   0     145     721                                                         111    3.47   -4.63  1.0000
 -10  11   0     564     704                                                         589    3.47    4.63  1.0000
  10 -11   0      32     741                                                         -42    3.47   -4.63  1.0000
   9 -11   0   25540     803                                                       26138   -1.99    0.85  1.0000
  -9  11   0   30999     993                                                       31720   -1.99   -0.85  1.0000
   9 -11   0   23442     967                                                       24015   -1.99    0.85  1.0000
  -8  11   0     384     836                                                         374    0.51   -2.63  1.0000
   8 -11   0    1273     738                                                        1256    0.51    2.63  1.0000
   7 -11   0    1024     594                                                        1228   -2.91   -1.85  1.0000
  -7  11   0     782     842                                                         944   -2.91    1.85  1.0000
  -6  11   0    5431     983                                                        5415   -0.12    0.17  1.0000
   6 -11   0    5860     753                                                        5840   -0.12   -0.17  1.0000
  -5  11   0    1996     957                                                         950   14.07   -0.20  1.0000
   5 -11   0     788     585                                                         202   14.07    0.20  1.0000
   4 -11   0   28699     804                                                       36557  -22.27    1.12  1.0000
  -4  11   0   32122    1253                                                       40474  -22.27   -1.12  1.0000
   3 -11   0   15019     617                                                       12347   11.94   -1.97  1.0000
   2 -11   0   80671     785                                                       80128    0.97    0.05  1.0000
   1 -11   0   26693     636                                                       27342   -2.15    2.49  1.0000
   1 -11   0   27389    1334                                                       28046   -2.15    2.49  1.0000
   0 -11   0   17505     612                                                       16994    2.42   -3.25  1.0000
  -1 -11   0    1165     683                                                        1021   -5.89    5.72  1.0000
   1  11   0     698     558                                                         487   -5.89   -5.72  1.0000
   2  11   0   21318     621                                                       19997    3.88    7.56  1.0000
  -2 -11   0   20165     602                                                       19438    3.88   -7.56  1.0000
   3  11   0   38434     660                                                       38462    0.24   -3.61  1.0000
  -3 -11   0   37318     643                                                       37135    0.24    3.61  1.0000
   4  11   0    3808     559                                                        3709    1.18   -1.39  1.0000
  -4 -11   0    3882     662                                                        3705    1.18    1.39  1.0000
  -5 -11   0   55965     835                                                       58221   -4.73   -0.92  1.0000
   5  11   0   57396     727                                                       59609   -4.73    0.92  1.0000
   6  11   0   10892     576                                                        9730    5.55    2.68  1.0000
  -6 -11   0   10755     551                                                        9733    5.55   -2.68  1.0000
   7  11   0    1439     653                                                        1881   -5.04   -3.53  1.0000
  -7 -11   0    1291     522                                                        1646   -5.04    3.53  1.0000
  -8 -11   0     434     625                                                         531    2.23   -0.88  1.0000
   8  11   0     389     658                                                         481    2.23    0.88  1.0000
  -9 -11   0    2208     656                                                        2000    2.42   -0.60  1.0000
   9  11   0    2165     672                                                        1943    2.42    0.60  1.0000
  10  11   0   14666     611                                                       13776   -3.94    1.21  1.0000
 -10 -11   0   14387     712                                                       13450   -3.94   -1.21  1.0000
 -11 -11   0    9353     705                                                        8796    2.64    3.89  1.0000
  11  11   0    9173     711                                                        8777    2.64   -3.89  1.0000
  12  11   0     702     694                                                         709   -1.72    6.15  1.0000
 -12 -11   0     740     672                                                         627   -1.72   -6.15  1.0000
 -13 -11   0    2362     706                                                        2182    1.56    4.71  1.0000
  13  11   0    1990     718                                                        1927    1.56   -4.71  1.0000
 -14 -11   0    1037     703                                                         962   -1.33    0.43  1.0000
  14  11   0     546     710                                                         484   -1.33   -0.43  1.0000
  15  11   0     788     732                                                         890    1.59    2.21  1.0000
 -15 -11   0     720     845                                                         803    1.59   -2.21  1.0000
 -16 -11   0     107     884                                                          80   -1.59    0.32  1.0000
 -17 -11   0     800    1067                                                         800   -0.05    0.56  1.0000
 -17  12   0       5     802                                                        -455    2.17   -0.91  1.0000
  17 -12   0     259    1055                                                         195    2.17    0.91  1.0000
  17 -12   0       5     767                                                         -54    2.17    0.91  1.0000
  16 -12   0    3160     974                                                        3611   -3.78   -1.41  1.0000
  16 -12   0    3610     901                                                        4091   -3.78   -1.41  1.0000
 -16  12   0    3660     984                                                        4099   -3.78    1.41  1.0000
  15 -12   0    1118     988                                                        1072    0.59    1.31  1.0000
 -15  12   0     868     762                                                         845    0.59   -1.31  1.0000
  15 -12   0    1436     893                                                        1383    0.59    1.31  1.0000
 -14  12   0    6204     789                                                        6031    1.06    0.53  1.0000
  14 -12   0    4800     774                                                        4669    1.06   -0.53  1.0000
  14 -12   0    5120    1003                                                        4984    1.06   -0.53  1.0000
  13 -12   0       4     977                                                         -18    1.45    1.52  1.0000
 -13  12   0       4     763                                                        -560    1.45   -1.52  1.0000
  13 -12   0       4     736                                                        -156    1.45    1.52  1.0000
  12 -12   0   10382     820                                                       10573   -0.34   -4.41  1.0000
  12 -12   0   10987     780                                                       11184   -0.34   -4.41  1.0000
 -12  12   0   13266     973                                                       13247   -0.34    4.41  1.0000
  11 -12   0    2505     618                                                        2898   -4.12    3.15  1.0000
 -11  12   0    2976     945                                                        3480   -4.12   -3.15  1.0000
  11 -12   0    2434     941                                                        2822   -4.12    3.15  1.0000
 -10  12   0    6988     940                                                        6445    3.64   -1.54  1.0000
  10 -12   0    5003     932                                                        4486    3.64    1.54  1.0000
  10 -12   0    6682     764                                                        6082    3.64    1.54  1.0000
  -9  12   0    7143     753                                                        6871    1.43    1.68  1.0000
   9 -12   0    5073     876                                                        4913    1.43   -1.68  1.0000
   9 -12   0    6411     610                                                        6231    1.43   -1.68  1.0000
  -8  12   0      10     883                                                         -98   -2.84    1.59  1.0000
   8 -12   0     201     595                                                         245   -2.84   -1.59  1.0000
  -7  12   0     441     843                                                         498    0.95   -2.06  1.0000
   7 -12   0     138     740                                                         153    0.95    2.06  1.0000
   6 -12   0    3834     590                                                        3522   -2.61   -0.79  1.0000
  -6  12   0    4496     969                                                        4160   -2.61    0.79  1.0000
   5 -12   0    1286     571                                                        1113    2.21    1.88  1.0000
  -5  12   0    1046     986                                                         941    2.21   -1.88  1.0000
   4 -12   0    1497     582                                                         934    8.62   -2.49  1.0000
   3 -12   0     178     697                                                         827  -17.72    0.96  1.0000
   2 -12   0    6882     595                                                        8880   11.47    0.23  1.0000
   1 -12   0    6577    1274                                                        6820   -1.06   -3.16  1.0000
   1 -12   0    5728     580                                                        5954   -1.06   -3.16  1.0000
   0 -12   0   29095     634                                                       28320   -2.99    6.54  1.0000
   1  12   0   27654     626                                                       25493    6.45    5.15  1.0000
  -1 -12   0   26035     609                                                       24164    6.45   -5.15  1.0000
   2  12   0   11487     586                                                       13404   -8.72   -0.53  1.0000
  -2 -12   0   10886     575                                                       12750   -8.72    0.53  1.0000
  -3 -12   0   10368     560                                                        9472    4.54    1.96  1.0000
   3  12   0   10721     574                                                        9826    4.54   -1.96  1.0000
  -4 -12   0   11517     687                                                       11179    1.66   -0.61  1.0000
   4  12   0   12611     711                                                       12240    1.66    0.61  1.0000
  -5 -12   0     946     527                                                         721   -3.90   -1.02  1.0000
   5  12   0    1317     652                                                        1063   -3.90    1.02  1.0000
  -6 -12   0     301     527                                                         186    3.79    0.06  1.0000
   6  12   0     259     553                                                         154    3.79   -0.06  1.0000
   7  12   0    2547     673                                                        2244   -3.01   -0.94  1.0000
  -7 -12   0    1517     520                                                        1317   -3.01    0.94  1.0000
  -8 -12   0    6043     658                                                        5907    1.02   -2.14  1.0000
   8  12   0    5870     565                                                        5707    1.02    2.14  1.0000
   9  12   0   11637     726                                                       11500   -0.01   -5.81  1.0000
  -9 -12   0   10770     567                                                       10960   -0.01    5.81  1.0000
 -10 -12   0    1175     668                                                        1247    0.58   -6.59  1.0000
  10  12   0    1086     688                                                        1297    0.58    6.59  1.0000
 -11 -12   0    4671     684                                                        4622   -0.77    3.21  1.0000
  11  12   0    5066     709                                                        4920   -0.77   -3.21  1.0000
  12  12   0     460     693                                                         434   -0.80    0.87  1.0000
 -12 -12   0     636     669                                                         592   -0.80   -0.87  1.0000
  13  12   0    2100     829                                                        2291    1.91    1.15  1.0000
 -13 -12   0    1644     800                                                        1786    1.91   -1.15  1.0000
 -14 -12   0     262     715                                                         297   -0.58    2.55  1.0000
  14  12   0      47     723                                                          30   -0.58   -2.55  1.0000
 -15 -12   0       3     720                                                        -159    0.20   -1.70  1.0000
 -16 -12   0    1155     753                                                        1073   -1.50    1.27  1.0000
 -17 -12   0     641     929                                                         569    1.79   -2.08  1.0000
  17 -13   0     688     781                                                         694   -0.19    0.43  1.0000
  17 -13   0     526     976                                                         531   -0.19    0.43  1.0000
 -17  13   0     799     812                                                         814   -0.19   -0.43  1.0000
  16 -13   0    3618    1016                                                        3543    0.97   -2.48  1.0000
 -16  13   0    5397    1006                                                        5223    0.97    2.48  1.0000
  16 -13   0    4676     916                                                        4592    0.97   -2.48  1.0000
  15 -13   0       3     759                                                        -449   -0.05    1.66  1.0000
  15 -13   0     414     983                                                         402   -0.05    1.66  1.0000
 -15  13   0      64     959                                                          74   -0.05   -1.66  1.0000
  14 -13   0      95     756                                                         183   -3.88    2.20  1.0000
 -14  13   0      19     965                                                        -162   -3.88   -2.20  1.0000
  14 -13   0     441     980                                                         619   -3.88    2.20  1.0000
  13 -13   0    1212     754                                                        1493    4.03   -2.05  1.0000
  13 -13   0    1662     969                                                        1990    4.03   -2.05  1.0000
 -13  13   0     924     944                                                        1196    4.03    2.05  1.0000
  12 -13   0       1     937                                                        -218   -0.30    1.09  1.0000
  12 -13   0      94     749                                                          89   -0.30    1.09  1.0000
 -12  13   0     129     942                                                         122   -0.30   -1.09  1.0000
 -11  13   0    8251     977                                                        8441    0.25    4.87  1.0000
  11 -13   0    5733     765                                                        5691    0.25   -4.87  1.0000
  11 -13   0    6423     784                                                        6380    0.25   -4.87  1.0000
  10 -13   0     500     607                                                         653   -2.96    5.75  1.0000
 -10  13   0    1067     935                                                        1445   -2.96   -5.75  1.0000
  10 -13   0     155     741                                                         229   -2.96    5.75  1.0000
  -9  13   0   19088    1002                                                       19414    1.08    1.21  1.0000
   9 -13   0   16183     641                                                       16425    1.08   -1.21  1.0000
   8 -13   0      52     602                                                         134    4.60   -0.58  1.0000
  -8  13   0     173     898                                                         301    4.60    0.58  1.0000
  -7  13   0      25     883                                                         -49   -5.01    0.81  1.0000
   7 -13   0     503     607                                                         304   -5.01   -0.81  1.0000
  -6  13   0     527     992                                                         590   -1.35   -0.22  1.0000
   6 -13   0     282     564                                                         328   -1.35    0.22  1.0000
   5 -13   0     401     686                                                         533    3.27   -0.88  1.0000
   4 -13   0   20099     746                                                       21088    3.15    3.11  1.0000
   3 -13   0   26328     641                                                       24704   -5.23    0.65  1.0000
   2 -13   0   15163     725                                                       14719   -1.43   -4.56  1.0000
   1 -13   0    4460     586                                                        5160    5.15    0.12  1.0000
   1 -13   0    5809    1298                                                        6605    5.15    0.12  1.0000
   0 -13   0   16842     735                                                       17353   -2.14    4.84  1.0000
  -1 -13   0    4360     552                                                        4508   -0.65   -4.76  1.0000
   2  13   0    2072     549                                                        2215    1.56   -3.06  1.0000
  -2 -13   0    1369     657                                                        1506    1.56    3.06  1.0000
   3  13   0    7651     563                                                        7070   -3.42   -0.41  1.0000
  -3 -13   0    7988     662                                                        7409   -3.42    0.41  1.0000
   4  13   0   12527     586                                                       13248    2.66    4.71  1.0000
  -4 -13   0   11610     670                                                       12089    2.66   -4.71  1.0000
   5  13   0   22107     610                                                       22477    1.64   -4.60  1.0000
  -5 -13   0   20422     581                                                       21030    1.64    4.60  1.0000
  -6 -13   0    8888     683                                                        8441   -2.44   -0.12  1.0000
   6  13   0    9075     703                                                        8628   -2.44    0.12  1.0000
   7  13   0    3251     569                                                        3353    0.38    3.73  1.0000
  -7 -13   0    3040     656                                                        3052    0.38   -3.73  1.0000
   8  13   0    1560     560                                                        1648   -0.65   -3.06  1.0000
  -8 -13   0    1695     653                                                        1738   -0.65    3.06  1.0000
  -9 -13   0   18147     743                                                       18454    1.16    0.00  1.0000
   9  13   0   19106     646                                                       19422    1.16    0.00  1.0000
 -10 -13   0    6301     571                                                        6156    1.06   -1.42  1.0000
  10  13   0    6287     722                                                        6107    1.06    1.42  1.0000
 -11 -13   0   15795     713                                                       15262   -2.44    2.15  1.0000
  11  13   0   14879     752                                                       14252   -2.44   -2.15  1.0000
 -12 -13   0     944     677                                                        1036    1.08   -3.05  1.0000
  12  13   0     616     714                                                         683    1.08    3.05  1.0000
  13  13   0    3746     733                                                        3611   -0.81   -3.87  1.0000
 -13 -13   0    3718     700                                                        3688   -0.81    3.87  1.0000
 -14 -13   0       8     702                                                        -243    0.44   -2.75  1.0000
 -15 -13   0      30     700                                                          42    1.16   -1.59  1.0000
 -16 -13   0     544     886                                                         531   -0.89    4.19  1.0000
  17 -14   0      52     972                                                          68   -1.11    0.41  1.0000
  17 -14   0     600     786                                                         653   -1.11    0.41  1.0000
 -17  14   0     952     832                                                        1023   -1.11   -0.41  1.0000
 -16  14   0     549     807                                                         703    3.18   -0.26  1.0000
  16 -14   0     772     779                                                         957    3.18    0.26  1.0000
  16 -14   0     644     974                                                         813    3.18    0.26  1.0000
  15 -14   0     335    1007                                                         344   -1.07   -1.92  1.0000
  15 -14   0       5     786                                                        -267   -1.07   -1.92  1.0000
 -15  14   0     255     791                                                         274   -1.07    1.92  1.0000
  14 -14   0    3789     986                                                        3704   -0.77    0.51  1.0000
  14 -14   0    4145     760                                                        4056   -0.77    0.51  1.0000
 -14  14   0    3275     814                                                        3183   -0.77   -0.51  1.0000
 -13  14   0     123     958                                                         154   -1.26   -1.45  1.0000
  13 -14   0       4     973                                                        -543   -1.26    1.45  1.0000
  13 -14   0     217     760                                                         256   -1.26    1.45  1.0000
  12 -14   0    3648     762                                                        3737    0.75   -0.01  1.0000
 -12  14   0    4258     973                                                        4354    0.75    0.01  1.0000
  12 -14   0    4234     960                                                        4330    0.75   -0.01  1.0000
  11 -14   0    3455     937                                                        3737    2.54   -0.97  1.0000
 -11  14   0    5682     956                                                        6082    2.54    0.97  1.0000
  11 -14   0    4943     624                                                        5280    2.54   -0.97  1.0000
  10 -14   0    6229     769                                                        6063   -1.04   -0.34  1.0000
  10 -14   0    7925     776                                                        7738   -1.04   -0.34  1.0000
 -10  14   0    7996     985                                                        7822   -1.04    0.34  1.0000
   9 -14   0   63011     914                                                       60992   -4.18    0.39  1.0000
  -9  14   0   77613    1346                                                       75327   -4.18   -0.39  1.0000
   8 -14   0    2690     743                                                        3187    4.49    1.42  1.0000
  -8  14   0    2751     913                                                        3207    4.49   -1.42  1.0000
  -7  14   0   23761    1097                                                       24433    1.98    1.74  1.0000
   7 -14   0   19861     655                                                       20351    1.98   -1.74  1.0000
  -6  14   0    1622     976                                                        1157   -6.40   -0.31  1.0000
   6 -14   0    1492     563                                                        1055   -6.40    0.31  1.0000
   5 -14   0   25867     635                                                       26446    1.91   -0.76  1.0000
   4 -14   0   10238     614                                                       10795    2.71    0.78  1.0000
   3 -14   0    7913     578                                                        7980    0.34    0.41  1.0000
   2 -14   0    3237     553                                                        3275   -0.46    1.94  1.0000
   1 -14   0     167    1396                                                         277   -6.65   -3.77  1.0000
   1 -14   0      57     689                                                         -46   -6.65   -3.77  1.0000
   0 -14   0   56254     798                                                       52643    7.84    0.47  1.0000
  -1 -14   0   12872     576                                                       12734   -0.80    1.66  1.0000
  -2 -14   0    1000     531                                                        1079   -1.20    1.95  1.0000
  -3 -14   0    1677     522                                                        1514   -1.91   -6.26  1.0000
   3  14   0    1047     659                                                         978   -1.91    6.26  1.0000
  -4 -14   0    1773     525                                                        1850    0.05    5.25  1.0000
   4  14   0    2550     651                                                        2535    0.05   -5.25  1.0000
  -5 -14   0     297     507                                                         253    2.15   -0.45  1.0000
   5  14   0     523     665                                                         438    2.15    0.45  1.0000
   6  14   0     472     556                                                         450    0.53    0.47  1.0000
  -6 -14   0     102     543                                                          91    0.53   -0.47  1.0000
   7  14   0   20817     742                                                       21560   -2.79    1.89  1.0000
  -7 -14   0   20349     595                                                       21198   -2.79   -1.89  1.0000
   8  14   0       6     680                                                         -39    2.35   -0.94  1.0000
  -8 -14   0     862     656                                                         741    2.35    0.94  1.0000
  -9 -14   0     882     667                                                         976   -1.52   -0.38  1.0000
   9  14   0     469     699                                                         532   -1.52    0.38  1.0000
  10  14   0    6037     591                                                        5903    1.07   -1.84  1.0000
 -10 -14   0    5244     686                                                        5073    1.07    1.84  1.0000
 -11 -14   0     730     676                                                         734    0.07   -0.14  1.0000
  11  14   0     649     713                                                         653    0.07    0.14  1.0000
  12  14   0    2953     719                                                        2870    0.63    2.68  1.0000
 -12 -14   0    2753     677                                                        2721    0.63   -2.68  1.0000
 -13 -14   0     821     701                                                         978   -2.90    2.87  1.0000
  13  14   0    1311     723                                                        1555   -2.90   -2.87  1.0000
 -14 -14   0    1212     702                                                        1134    1.47   -1.84  1.0000
 -15 -14   0     461     841                                                         418    0.89    1.44  1.0000
 -16 -14   0    1233     767                                                        1277   -0.49   -0.78  1.0000
 -16  15   0     927     824                                                         739   -2.89   -3.20  1.0000
  16 -15   0     561    1013                                                         462   -2.89    3.20  1.0000
  16 -15   0    1335     794                                                        1187   -2.89    3.20  1.0000
  15 -15   0      18    1019                                                        -632    2.26   -3.66  1.0000
  15 -15   0     243     780                                                         310    2.26   -3.66  1.0000
 -15  15   0     698     999                                                         905    2.26    3.66  1.0000
  14 -15   0     629     982                                                         689    1.30   -0.23  1.0000
  14 -15   0     278     632                                                         318    1.30   -0.23  1.0000
 -14  15   0       2     986                                                        -807    1.30    0.23  1.0000
 -13  15   0    1309     990                                                        1504   -2.38   -2.32  1.0000
  13 -15   0    1734     978                                                        1920   -2.38    2.32  1.0000
  13 -15   0    1198     625                                                        1352   -2.38    2.32  1.0000
  12 -15   0     990     618                                                         998   -0.05   -1.63  1.0000
 -12  15   0     964     968                                                         972   -0.05    1.63  1.0000
  12 -15   0     184     939                                                         186   -0.05   -1.63  1.0000
 -11  15   0    4709     987                                                        4528    1.71   -2.44  1.0000
  11 -15   0    3483     762                                                        3262    1.71    2.44  1.0000
  11 -15   0    4015     935                                                        3777    1.71    2.44  1.0000
  10 -15   0     107     612                                                          87   -0.31   -2.99  1.0000
 -10  15   0    1212     945                                                        1250   -0.31    2.99  1.0000
  10 -15   0     584     730                                                         546   -0.31   -2.99  1.0000
  -9  15   0     579     915                                                         533   -1.01   -0.73  1.0000
   9 -15   0     853     624                                                         796   -1.01    0.73  1.0000
  -8  15   0     662     904                                                         566   -1.83   -1.14  1.0000
   8 -15   0    1172     630                                                        1067   -1.83    1.14  1.0000
  -7  15   0    1261    1004                                                         908    5.53   -0.10  1.0000
   7 -15   0     918     601                                                         620    5.53    0.10  1.0000
   6 -15   0     958     719                                                         841   -2.01    0.25  1.0000
   5 -15   0     405     563                                                         694   -6.21   -1.07  1.0000
   4 -15   0    9064     591                                                        7785    7.59   -3.36  1.0000
   3 -15   0    2545     703                                                        2824   -3.10    5.09  1.0000
   2 -15   0   14487     601                                                       14155    1.41    0.03  1.0000
   1 -15   0    2604     686                                                        2852   -2.08   -2.62  1.0000
   0 -15   0     380    1254                                                         468    2.54    1.50  1.0000
   0 -15   0     344     554                                                         428    2.54    1.50  1.0000
  -1 -15   0    9765     688                                                        8754   -5.29   -0.89  1.0000
  -2 -15   0      69     513                                                         230    8.86   -2.14  1.0000
  -3 -15   0   13462     569                                                       14964   -6.68    5.80  1.0000
  -4 -15   0   13034     567                                                       12752    1.71   -3.51  1.0000
   4  15   0   13501     596                                                       13039    1.71    3.51  1.0000
   5  15   0     715     556                                                         640    0.93    1.71  1.0000
  -5 -15   0     791     547                                                         792    0.93   -1.71  1.0000
   6  15   0    1543     690                                                        1898   -3.76   -2.90  1.0000
  -6 -15   0    1373     549                                                        1618   -3.76    2.90  1.0000
   7  15   0    2346     568                                                        2854    5.08   -0.43  1.0000
  -7 -15   0    2038     670                                                        2516    5.08    0.43  1.0000
   8  15   0    1867     569                                                        1681   -2.36    1.47  1.0000
  -8 -15   0    1811     543                                                        1618   -2.36   -1.47  1.0000
   9  15   0    6911     597                                                        7104   -1.45    2.32  1.0000
  -9 -15   0    6648     566                                                        6937   -1.45   -2.32  1.0000
 -10 -15   0      28     651                                                        -216    2.70    4.68  1.0000
  10  15   0     377     705                                                         574    2.70   -4.68  1.0000
 -11 -15   0    6682     582                                                        7167   -2.32   -3.92  1.0000
  11  15   0    7987     743                                                        8313   -2.32    3.92  1.0000
 -12 -15   0     212     678                                                         133    2.73    2.96  1.0000
 -13 -15   0    3195     703                                                        3297   -0.44   -3.50  1.0000
 -14 -15   0     319     706                                                         455   -2.15    4.56  1.0000
 -15 -15   0     488     726                                                         564   -0.68   -3.30  1.0000
 -16  16   0     270    1035                                                         424    1.35   -4.03  1.0000
  16 -16   0     605    1020                                                         828    1.35    4.03  1.0000
  16 -16   0     282     802                                                         440    1.35    4.03  1.0000
  15 -16   0     190    1022                                                         234    1.72   -1.88  1.0000
 -15  16   0      35     852                                                          59    1.72    1.88  1.0000
  15 -16   0     490     788                                                         562    1.72   -1.88  1.0000
  14 -16   0     137     791                                                         239   -4.06    1.36  1.0000
  14 -16   0     356     801                                                         515   -4.06    1.36  1.0000
 -14  16   0      18     984                                                        -321   -4.06   -1.36  1.0000
  13 -16   0     355     943                                                         510    3.98   -2.58  1.0000
 -13  16   0     841     993                                                        1104    3.98    2.58  1.0000
  13 -16   0     502     777                                                         685    3.98   -2.58  1.0000
  12 -16   0    1734     958                                                        2027   -3.64    2.16  1.0000
  12 -16   0    1983     760                                                        2296   -3.64    2.16  1.0000
 -12  16   0    1790     976                                                        2130   -3.64   -2.16  1.0000
 -11  16   0    5782     985                                                        5340    2.82    1.81  1.0000
  11 -16   0    4240     638                                                        3919    2.82   -1.81  1.0000
  11 -16   0    4441     750                                                        4112    2.82   -1.81  1.0000
  10 -16   0    1846     759                                                        1952   -1.38    0.98  1.0000
 -10  16   0    1935     954                                                        2068   -1.38   -0.98  1.0000
  10 -16   0    2152     921                                                        2266   -1.38    0.98  1.0000
   9 -16   0   32799     715                                                       32384    1.08    0.80  1.0000
  -9  16   0   38489    1224                                                       38109    1.08   -0.80  1.0000
  -8  16   0   14007    1110                                                       14170   -0.91    2.05  1.0000
   8 -16   0   12438     648                                                       12688   -0.91   -2.05  1.0000
   7 -16   0   36632     851                                                       37109   -1.48    2.48  1.0000
   6 -16   0    8104     598                                                        7203    5.35   -0.84  1.0000
   5 -16   0   17002     622                                                       18334   -5.08   -0.37  1.0000
   4 -16   0    9346     596                                                        9632   -1.50   -0.01  1.0000
   3 -16   0   14347     585                                                       12754    7.00   -0.09  1.0000
   2 -16   0     245     572                                                         515   -7.19   -0.51  1.0000
   1 -16   0    4869     704                                                        4139    5.48    0.71  1.0000
   0 -16   0    8922     588                                                        8545   -2.16    1.31  1.0000
   0 -16   0    9506    1441                                                        9117   -2.16    1.31  1.0000
  -1 -16   0     410     553                                                         614   -4.50   -1.51  1.0000
  -2 -16   0    2471     656                                                        1853    7.18   -2.05  1.0000
  -3 -16   0    2788     549                                                        2979   -1.85    4.83  1.0000
  -4 -16   0    2585     678                                                        2799   -1.65   -3.85  1.0000
   5  16   0    9690     606                                                        9518   -0.96    0.60  1.0000
  -5 -16   0    8921     577                                                        8733   -0.96   -0.60  1.0000
  -6 -16   0    1716     565                                                        2039    3.45    3.06  1.0000
   6  16   0    1350     591                                                        1595    3.45   -3.06  1.0000
   7  16   0   14468     743                                                       14412   -0.20   -0.34  1.0000
  -7 -16   0   13857     713                                                       13821   -0.20    0.34  1.0000
  -8 -16   0     863     536                                                        1229   -5.37   -2.85  1.0000
   8  16   0    1225     694                                                        1626   -5.37    2.85  1.0000
  -9 -16   0    2248     673                                                        1783    5.24    2.05  1.0000
   9  16   0    1719     714                                                        1329    5.24   -2.05  1.0000
  10  16   0     958     595                                                        1049   -1.43    0.92  1.0000
 -10 -16   0     265     545                                                         313   -1.43   -0.92  1.0000
 -11 -16   0    2744     568                                                        2901   -1.42   -1.06  1.0000
 -12 -16   0     201     687                                                         263    1.66    1.39  1.0000
 -13 -16   0     142     703                                                         176    1.17    1.45  1.0000
 -14 -16   0     843     712                                                         780   -0.80   -3.05  1.0000
 -15 -16   0      12     863                                                         -57   -3.14    1.54  1.0000
 -15  17   0     820     844                                                         856   -0.55   -0.62  1.0000
  15 -17   0     191     831                                                         204   -0.55    0.62  1.0000
  15 -17   0     492     795                                                         513   -0.55    0.62  1.0000
  14 -17   0     108     790                                                         123   -1.19    1.75  1.0000
 -14  17   0     114    1040                                                         149   -1.19   -1.75  1.0000
  14 -17   0       4     822                                                         -44   -1.19    1.75  1.0000
 -13  17   0     934     829                                                        1237    3.91    5.62  1.0000
  13 -17   0      88     993                                                         158    3.91   -5.62  1.0000
  13 -17   0      91     786                                                         162    3.91   -5.62  1.0000
  12 -17   0     207     764                                                         390   -5.01    8.49  1.0000
 -12  17   0      94     973                                                        -401   -5.01   -8.49  1.0000
  12 -17   0     579     939                                                         908   -5.01    8.49  1.0000
 -11  17   0      48    1089                                                        -119    2.22    6.69  1.0000
  11 -17   0     227     610                                                         378    2.22   -6.69  1.0000
  11 -17   0     191     752                                                         328    2.22   -6.69  1.0000
 -10  17   0    2880    1081                                                        2877    0.51   -1.95  1.0000
  10 -17   0    1995     633                                                        1925    0.51    1.95  1.0000
  10 -17   0    1920     734                                                        1852    0.51    1.95  1.0000
   9 -17   0    2124     764                                                        2046    0.92   -0.54  1.0000
  -9  17   0    2249    1058                                                        2160    0.92    0.54  1.0000
   8 -17   0    3284     763                                                        3611   -3.01    1.32  1.0000
   7 -17   0       5     612                                                        -263    1.20   -1.99  1.0000
   6 -17   0    3914     601                                                        3884    0.21    0.34  1.0000
   5 -17   0     748     572                                                        1019    4.01    5.65  1.0000
   4 -17   0     226     566                                                         512   -7.45   -8.50  1.0000
   3 -17   0      41     561                                                        -515    4.74    4.47  1.0000
   2 -17   0   17734     624                                                       17522   -0.78   -0.34  1.0000
   1 -17   0       2     586                                                        -238   -1.06   -0.99  1.0000
   0 -17   0   30547     661                                                       31348    2.16    1.46  1.0000
   0 -17   0   34639    1964                                                       35492    2.16    1.46  1.0000
  -1 -17   0     762     556                                                         605   -3.06   -0.76  1.0000
  -2 -17   0   14336     584                                                       15273    3.92    0.13  1.0000
  -3 -17   0   10307     559                                                        9191   -5.60   -1.53  1.0000
  -4 -17   0    7285     581                                                        8330    5.69    2.82  1.0000
  -5 -17   0    3265     681                                                        2835   -3.84   -1.64  1.0000
  -6 -17   0    4546     576                                                        4934    2.96   -0.92  1.0000
  -7 -17   0    4668     557                                                        5028   -2.62   -0.10  1.0000
  -8 -17   0     185     660                                                         302    2.75    3.79  1.0000
  -9 -17   0     221     548                                                         182   -1.08   -3.79  1.0000
 -10 -17   0    1042     655                                                         889   -2.56    0.28  1.0000
 -11 -17   0    4510     706                                                        4876    2.07    4.28  1.0000
 -12 -17   0     245     690                                                         457    0.53   -6.03  1.0000
 -13 -17   0     392     705                                                         345   -1.80    1.82  1.0000
 -14 -17   0      16     738                                                        -197    3.22    2.45  1.0000
  15 -18   0       1     831                                                        -240    0.50    0.52  1.0000
 -15  18   0       1    1067                                                         -79    0.50   -0.52  1.0000
  15 -18   0       1    1054                                                        -259    0.50    0.52  1.0000
  14 -18   0     103     808                                                          93    0.83   -1.93  1.0000
 -14  18   0       4    1044                                                        -250    0.83    1.93  1.0000
  14 -18   0     126     833                                                         115    0.83   -1.93  1.0000
  13 -18   0     535     788                                                         569   -0.82    2.79  1.0000
  13 -18   0     725     961                                                         766   -0.82    2.79  1.0000
 -13  18   0       8    1013                                                        -261   -0.82   -2.79  1.0000
 -12  18   0     369     967                                                         426    1.01    1.78  1.0000
  12 -18   0     489     769                                                         522    1.01   -1.78  1.0000
  12 -18   0       4     647                                                        -300    1.01   -1.78  1.0000
 -11  18   0     102     969                                                          85   -0.67   -1.33  1.0000
  11 -18   0     921     771                                                         896   -0.67    1.33  1.0000
  11 -18   0      15     758                                                          10   -0.67    1.33  1.0000
 -10  18   0     498    1023                                                         440   -1.44    0.21  1.0000
  10 -18   0       2     612                                                         -92   -1.44   -0.21  1.0000
   9 -18   0    5793     642                                                        6232    3.07   -1.77  1.0000
   8 -18   0    3003     627                                                        2719   -2.98    1.65  1.0000
   7 -18   0    4595     623                                                        4766    1.38   -0.88  1.0000
   6 -18   0    2825     617                                                        2928    0.98   -0.01  1.0000
   5 -18   0    5185     589                                                        4734   -3.33    0.60  1.0000
   4 -18   0    3615     574                                                        4304    5.49    0.92  1.0000
   3 -18   0    1242     573                                                         882   -5.23   -2.59  1.0000
   2 -18   0    7322     586                                                        7551    1.05    2.06  1.0000
   1 -18   0    3758     597                                                        4222    3.80   -0.32  1.0000
   0 -18   0   10284     600                                                        9425   -4.33   -0.79  1.0000
  -1 -18   0    5711     581                                                        5834    0.77    0.59  1.0000
  -2 -18   0   20314     611                                                       21100    2.86   -0.66  1.0000
  -3 -18   0    2203     558                                                        1847   -4.58    2.74  1.0000
  -4 -18   0    1908     526                                                        2258    4.28   -3.11  1.0000
  -5 -18   0     892     547                                                        1016   -2.06   -0.01  1.0000
  -6 -18   0    1603     669                                                        1638   -0.48    2.19  1.0000
  -7 -18   0    7285     682                                                        7553   -1.49   -0.85  1.0000
  -8 -18   0    1204     678                                                        1625    5.81   -2.99  1.0000
  -9 -18   0     416     668                                                         350   -4.07    4.01  1.0000
 -10 -18   0     973     557                                                         948   -0.37   -0.72  1.0000
 -11 -18   0       5     689                                                        -514    2.01   -0.79  1.0000
 -12 -18   0    1190     709                                                        1449   -3.63   -0.27  1.0000
 -13 -18   0     218     726                                                         119    3.90    0.47  1.0000
 -14 -18   0     550     731                                                         634   -1.71   -0.39  1.0000
 -14  19   0    4526    1077                                                        4513   -0.29    1.34  1.0000
  14 -19   0    4248    1031                                                        4191   -0.29   -1.34  1.0000
  14 -19   0    4220     691                                                        4163   -0.29   -1.34  1.0000
  13 -19   0     755     817                                                         744   -0.40    1.09  1.0000
  13 -19   0     794     668                                                         782   -0.40    1.09  1.0000
 -13  19   0     698     997                                                         671   -0.40   -1.09  1.0000
  12 -19   0    3509     657                                                        3333   -1.20   -3.15  1.0000
 -12  19   0    3939    1130                                                        3857   -1.20    3.15  1.0000
  12 -19   0    3460     970                                                        3285   -1.20   -3.15  1.0000
  11 -19   0      14     932                                                         -14    2.61    2.85  1.0000
 -11  19   0      14    1093                                                        -290    2.61   -2.85  1.0000
  11 -19   0      67     789                                                         137    2.61    2.85  1.0000
  10 -19   0    1492     758                                                        1357   -2.30    1.76  1.0000
   9 -19   0    1103     638                                                        1141    0.73   -2.26  1.0000
   8 -19   0    1486     629                                                        1739    3.38   -1.05  1.0000
   7 -19   0    2414     767                                                        3099   -6.65    0.41  1.0000
   6 -19   0     438     584                                                         674    4.80    1.80  1.0000
   5 -19   0     248     714                                                         319   -2.18   -1.55  1.0000
   4 -19   0     954     594                                                        1010    0.81    1.53  1.0000
   3 -19   0    3081     592                                                        3211    1.31   -2.12  1.0000
   2 -19   0    4109     596                                                        4200   -0.77    0.26  1.0000
   1 -19   0       8     593                                                        -260   -2.33    1.55  1.0000
   0 -19   0   36603     664                                                       35899    1.90   -0.13  1.0000
  -1 -19   0     273    1433                                                         263    1.31   -1.35  1.0000
  -1 -19   0       3     570                                                        -605    1.31   -1.35  1.0000
  -2 -19   0    9052     588                                                        9666   -3.26    0.21  1.0000
  -3 -19   0    7390     563                                                        6710    4.06    0.83  1.0000
  -4 -19   0    1895     559                                                        2114   -2.38   -0.93  1.0000
  -5 -19   0    2594     550                                                        2749   -1.79    2.78  1.0000
  -6 -19   0     687     548                                                         561    4.25   -3.28  1.0000
  -7 -19   0      10     674                                                         -54   -3.13   -0.27  1.0000
  -8 -19   0     266     674                                                         312   -0.01    4.00  1.0000
  -9 -19   0     531     682                                                         564    0.96   -3.87  1.0000
 -10 -19   0     476     557                                                         405    1.79   -0.51  1.0000
 -11 -19   0    1591     706                                                        1790   -2.87    3.31  1.0000
 -12 -19   0       2     588                                                         -31    0.37   -1.20  1.0000
 -13 -19   0     106     722                                                          77    1.60   -0.27  1.0000
  13 -20   0     365    1021                                                         436    1.87   -0.80  1.0000
 -13  20   0     695    1153                                                         800    1.87    0.80  1.0000
  13 -20   0     569     665                                                         658    1.87   -0.80  1.0000
  12 -20   0     962     787                                                         889    1.31   -0.56  1.0000
  12 -20   0       2     805                                                         -64    1.31   -0.56  1.0000
 -12  20   0    1332     930                                                        1236    1.31    0.56  1.0000
  11 -20   0     430     772                                                         527   -2.42    1.61  1.0000
  11 -20   0     251     652                                                         325   -2.42    1.61  1.0000
  10 -20   0     873     786                                                         898   -0.38   -0.36  1.0000
   9 -20   0     209     762                                                         204    0.97   -2.06  1.0000
   8 -20   0     710     777                                                         623    1.68    5.00  1.0000
   7 -20   0    1349     606                                                        1546   -1.92   -4.25  1.0000
   6 -20   0       3     601                                                        -556   -0.41   -1.58  1.0000
   5 -20   0    1229     609                                                         996    3.13    3.61  1.0000
   4 -20   0    3981     734                                                        4550   -4.50    1.05  1.0000
   3 -20   0    3369     586                                                        3332    0.63   -2.22  1.0000
   2 -20   0    7223     599                                                        6505    4.66   -1.88  1.0000
   1 -20   0    7814     634                                                        8216   -2.57    2.94  1.0000
   0 -20   0    9875     627                                                       10523   -3.09   -1.49  1.0000
  -1 -20   0    5225     602                                                        4741    3.22    2.24  1.0000
  -2 -20   0   17111     745                                                       17043    0.62   -2.75  1.0000
  -3 -20   0    9341     595                                                       10052   -3.62   -0.58  1.0000
  -4 -20   0    7533     707                                                        6868    3.64    3.62  1.0000
  -5 -20   0     810     564                                                         892   -0.84   -2.13  1.0000
  -6 -20   0       1     553                                                          -4   -0.47   -1.08  1.0000
  -7 -20   0     751     564                                                         729   -0.70    2.09  1.0000
  -8 -20   0       1     702                                                        -129    0.96    0.19  1.0000
  -9 -20   0     190     690                                                         206   -0.72   -2.70  1.0000
 -10 -20   0     457     702                                                         564    2.09    2.72  1.0000
 -11 -20   0     381     560                                                         282   -2.61   -1.94  1.0000
 -12 -20   0    2692     726                                                        2774    0.61    1.46  1.0000
  12 -21   0    2976     830                                                        2759    1.94    1.07  1.0000
  12 -21   0    2980     818                                                        2763    1.94    1.07  1.0000
  11 -21   0     559     670                                                         697   -2.57   -1.86  1.0000
  11 -21   0     571     789                                                         710   -2.57   -1.86  1.0000
  10 -21   0       4     659                                                        -263    1.23   -1.60  1.0000
   9 -21   0      20     640                                                        -109    0.02    4.55  1.0000
   8 -21   0      64     637                                                          99   -1.76   -1.53  1.0000
   7 -21   0    2687     633                                                        2503    1.86   -0.14  1.0000
   6 -21   0       2     617                                                        -191    0.94   -0.85  1.0000
   5 -21   0    1412     603                                                        1576   -1.59   -3.28  1.0000
   4 -21   0     305     716                                                         345    0.35    5.92  1.0000
   3 -21   0      65     716                                                          92   -1.66    0.25  1.0000
   2 -21   0    4806     725                                                        5028    1.87   -3.96  1.0000
   1 -21   0       3     596                                                        -404    1.59    0.61  1.0000
   0 -21   0   11090     620                                                       10698   -1.98    0.48  1.0000
  -1 -21   0     846     715                                                         922   -1.33    1.60  1.0000
  -2 -21   0    1415    1296                                                        1588    2.36   -0.53  1.0000
  -2 -21   0     559     563                                                         669    2.36   -0.53  1.0000
  -3 -21   0    1085     556                                                        1125   -0.53   -1.47  1.0000
  -4 -21   0     375     575                                                         483   -2.61   -1.02  1.0000
  -5 -21   0    1519     590                                                        1955    4.64    4.45  1.0000
  -6 -21   0     394     563                                                         623   -3.36   -5.22  1.0000
  -7 -21   0    2740     567                                                        2900    0.16    5.78  1.0000
  -8 -21   0     147     584                                                         190    1.32   -7.27  1.0000
  -9 -21   0    1525     714                                                        1667   -0.20    7.12  1.0000
 -10 -21   0     526     705                                                         502   -0.31   -3.42  1.0000
 -11 -21   0    1494     596                                                        1470   -0.24   -0.54  1.0000
  11 -22   0     502     832                                                         857    5.53   -4.50  1.0000
  11 -22   0     153     789                                                         368    5.53   -4.50  1.0000
  10 -22   0     493     656                                                         540    0.15    5.40  1.0000
   9 -22   0     468     647                                                         215   -7.38   -3.84  1.0000
   8 -22   0     877     626                                                        1447    8.51    0.84  1.0000
   7 -22   0    2263     650                                                        1811   -5.31    0.81  1.0000
   6 -22   0    3933     789                                                        4228    1.97    3.04  1.0000
   5 -22   0    4179     633                                                        3932   -1.44   -5.32  1.0000
   4 -22   0     868     595                                                        1098    3.84   -0.44  1.0000
   3 -22   0      24     731                                                        -674   -3.96    3.09  1.0000
   2 -22   0       2     751                                                        -973   -1.06    0.89  1.0000
   1 -22   0    2392     608                                                        2850    4.73   -1.12  1.0000
   0 -22   0     988     601                                                         830   -2.54   -1.01  1.0000
  -1 -22   0    6356     728                                                        6302   -0.29   -0.47  1.0000
  -2 -22   0    6079     571                                                        6179    0.43    1.74  1.0000
  -3 -22   0    5309     586                                                        5538    1.52    0.60  1.0000
  -3 -22   0    6934    1171                                                        7195    1.52    0.60  1.0000
  -4 -22   0    4019     575                                                        3620   -2.94   -3.01  1.0000
  -5 -22   0    1662     572                                                        1787    1.02    3.23  1.0000
  -6 -22   0     634     570                                                         691    1.42   -2.91  1.0000
  -7 -22   0     228     702                                                         225   -0.50    2.77  1.0000
  -8 -22   0      92     581                                                          86   -3.07   -3.00  1.0000
  -9 -22   0     662     593                                                         915    4.16    3.19  1.0000
 -10 -22   0     343     602                                                         451   -1.91   -2.44  1.0000
  10 -23   0     442     766                                                         382   -1.28   -1.63  1.0000
  10 -23   0       4     674                                                         -92   -1.28   -1.63  1.0000
   9 -23   0    3197     672                                                        3247    0.66   -2.49  1.0000
   8 -23   0    1168     663                                                        1316    1.77    1.94  1.0000
   7 -23   0    8178     685                                                        7416   -4.60    1.18  1.0000
   6 -23   0    2894     687                                                        3242    3.27   -0.26  1.0000
   5 -23   0   10411     666                                                       10682    1.54   -1.70  1.0000
   4 -23   0     230     618                                                         186   -1.81    2.19  1.0000
   3 -23   0    2942     611                                                        2506   -4.15   -1.17  1.0000
   2 -23   0     888     618                                                         575    7.31   -3.09  1.0000
   1 -23   0     631     617                                                         538   -4.54    4.69  1.0000
   0 -23   0    3149     615                                                        3030    1.13   -0.38  1.0000
  -1 -23   0     694     588                                                         646   -0.99   -2.99  1.0000
  -2 -23   0     301     571                                                         218    2.49    2.90  1.0000
  -3 -23   0     354     601                                                         297   -1.62   -2.86  1.0000
  -3 -23   0      88     640                                                          57   -1.62   -2.86  1.0000
  -3 -23   0     280    1386                                                         229   -1.62   -2.86  1.0000
  -4 -23   0      87     712                                                         132   -0.72    4.08  1.0000
  -4 -23   0      11    1085                                                           2   -0.72    4.08  1.0000
  -5 -23   0    2056     976                                                        1898    2.63   -3.84  1.0000
  -5 -23   0    2561     735                                                        2387    2.63   -3.84  1.0000
  -6 -23   0       8     596                                                        -202   -2.58    1.17  1.0000
  -6 -23   0       8     871                                                        -415   -2.58    1.17  1.0000
  -7 -23   0    2548     768                                                        2438    0.99    1.12  1.0000
  -7 -23   0    2827     589                                                        2711    0.99    1.12  1.0000
  -8 -23   0       1     727                                                        -419   -0.82   -0.87  1.0000
  -9 -23   0     842     605                                                         822    0.48   -0.68  1.0000
  -9 -23   0     823     780                                                         803    0.48   -0.68  1.0000
   9 -24   0       6     668                                                        -359    2.38    0.71  1.0000
   8 -24   0     470     666                                                         537   -1.58    0.61  1.0000
   7 -24   0    1418     816                                                        1643   -2.37   -3.71  1.0000
   6 -24   0    1639     663                                                        1311    3.97    4.04  1.0000
   5 -24   0    1805     650                                                        2125   -3.40   -2.03  1.0000
   4 -24   0      20     638                                                        -390    4.26    1.42  1.0000
   3 -24   0     893     621                                                         980   -1.43   -0.16  1.0000
   2 -24   0     587     612                                                         373   -5.01   -0.06  1.0000
   1 -24   0      28     607                                                         -95    4.33   -3.11  1.0000
   0 -24   0     362     586                                                         266    2.34    2.57  1.0000
  -1 -24   0     905     593                                                        1166   -4.36    1.89  1.0000
  -2 -24   0    1222     583                                                        1218    0.53   -1.80  1.0000
  -3 -24   0     278     731                                                         252    1.32   -2.62  1.0000
  -4 -24   0    1979    1174                                                        1945   -0.03    4.05  1.0000
  -4 -24   0    1942     605                                                        1908   -0.03    4.05  1.0000
  -5 -24   0     205     598                                                         211   -0.03   -1.56  1.0000
  -5 -24   0     893    1001                                                         909   -0.03   -1.56  1.0000
  -6 -24   0     176     988                                                         165    0.44   -0.05  1.0000
  -6 -24   0     415     590                                                         398    0.44   -0.05  1.0000
  -7 -24   0     334     755                                                         366   -0.91    0.33  1.0000
  -7 -24   0     447     896                                                         484   -0.91    0.33  1.0000
  -8 -24   0     528     919                                                         529    0.18   -1.06  1.0000
  -8 -24   0     187     596                                                         187    0.18   -1.06  1.0000
   7 -25   0    6360     687                                                        6718   -2.35    0.69  1.0000
   6 -25   0    8947     695                                                        9185   -1.30    0.21  1.0000
   5 -25   0    6227     824                                                        6129    0.84   -1.42  1.0000
   4 -25   0    3850     657                                                        3627    1.85    0.13  1.0000
   3 -25   0    2600     654                                                        2581   -0.01    1.79  1.0000
   2 -25   0     406     639                                                         431   -0.50   -0.99  1.0000
   1 -25   0    1875     637                                                        2116   -2.95    2.95  1.0000
   0 -25   0     860     627                                                         771    3.17   -7.75  1.0000
  -1 -25   0     114     600                                                          98    0.78    7.00  1.0000
  -2 -25   0     105     600                                                         203   -3.30   -2.40  1.0000
  -3 -25   0     643     616                                                         761    2.18    0.86  1.0000
  -4 -25   0      94    1589                                                          73   -1.05   -1.50  1.0000
  -4 -25   0       3     631                                                        -163   -1.05   -1.50  1.0000
  -5 -25   0    1025     623                                                        1017   -0.15    0.24  1.0000
  -5 -25   0    1401    1122                                                        1392   -0.15    0.24  1.0000
  -6 -25   0     729    1029                                                         815    1.36    1.77  1.0000
  -6 -25   0     884     616                                                         978    1.36    1.77  1.0000
   5 -26   0       9     668                                                        -335   -2.99    0.74  1.0000
   4 -26   0       0     656                                                        -519    0.11    0.69  1.0000
   3 -26   0      42     651                                                        -545    3.93   -5.28  1.0000
   2 -26   0     147     641                                                         425   -2.90    8.11  1.0000
   1 -26   0     491     622                                                         774    1.29   -5.93  1.0000
   0 -26   0     628     633                                                         591   -1.65    3.75  1.0000
  -1 -26   0     869     637                                                         851    0.02   -3.00  1.0000
  -3 -26   0      24     601                                                        -150   -4.52    2.01  1.0000
  -4 -26   0     843     613                                                         894    1.21   -1.71  1.0000
  -4 -26   1     839     612                                                         798   -1.09    1.80  1.0000
  -3 -26   1     519     626                                                         657    2.96   -1.64  1.0000
  -1 -26   1    1144     620                                                        1220   -1.37    4.51  1.0000
   0 -26   1      20     640                                                        -191    2.70   -3.70  1.0000
   1 -26   1      12     648                                                        -119   -1.41    3.21  1.0000
   2 -26   1     849     650                                                         861    1.42   -4.25  1.0000
   3 -26   1      12     663                                                         -96   -2.70    2.20  1.0000
   4 -26   1    1649     676                                                        1636   -0.03    1.26  1.0000
  -6 -25   1     281     616                                                         435   -3.42   -3.10  1.0000
  -6 -25   1     148    1113                                                         264   -3.42   -3.10  1.0000
  -5 -25   1     314     617                                                         193    3.72    1.40  1.0000
  -5 -25   1     364    1215                                                         232    3.72    1.40  1.0000
  -4 -25   1     622     644                                                         778   -3.00   -0.24  1.0000
  -3 -25   1    2790     623                                                        2654    1.19    1.01  1.0000
  -1 -25   1    6809     638                                                        7241   -2.19   -3.32  1.0000
   0 -25   1     619     642                                                         614    0.00    3.82  1.0000
   1 -25   1       1     631                                                         -66    0.95    0.64  1.0000
   3 -25   1     333     669                                                         507   -4.38    0.53  1.0000
   4 -25   1     823     651                                                         685    2.55    0.27  1.0000
   5 -25   1    1643     666                                                        1930   -3.36   -0.95  1.0000
   6 -25   1     788     693                                                         518    5.23    1.58  1.0000
  -8 -24   1       1     902                                                        -228    0.24   -0.85  1.0000
  -8 -24   1     137     586                                                         136    0.24   -0.85  1.0000
  -7 -24   1     176     750                                                         163    0.30    1.43  1.0000
  -7 -24   1     437     898                                                         418    0.30    1.43  1.0000
  -6 -24   1     511     612                                                         605   -2.19    0.60  1.0000
  -6 -24   1     262     994                                                         330   -2.19    0.60  1.0000
  -5 -24   1     268     591                                                         163    3.99   -1.82  1.0000
  -5 -24   1     744    1104                                                         565    3.99   -1.82  1.0000
  -4 -24   1     192     598                                                         270   -2.85    0.73  1.0000
  -4 -24   1     116    1380                                                         178   -2.85    0.73  1.0000
  -3 -24   1     461     597                                                         539   -1.56   -1.22  1.0000
  -2 -24   1      98     588                                                         145    2.05    3.67  1.0000
  -1 -24   1      15     585                                                        -322    2.91   -2.65  1.0000
   0 -24   1     960     608                                                         715   -4.21   -2.87  1.0000
   1 -24   1      60     765                                                         142   -3.27    5.06  1.0000
   2 -24   1     470     764                                                         990   10.15   -1.70  1.0000
   3 -24   1      43     774                                                        -413   -6.61   -0.75  1.0000
   4 -24   1    4059     648                                                        4038   -0.38    1.43  1.0000
   5 -24   1    4036     687                                                        4376    2.68   -0.04  1.0000
   6 -24   1   13211     716                                                       12537   -2.59   -3.76  1.0000
   7 -24   1    3716     725                                                        3984    1.51    3.99  1.0000
   8 -24   1    3296     688                                                        3424    1.22   -0.54  1.0000
   9 -24   1     153     687                                                          98   -2.46   -0.41  1.0000
  -9 -23   1       6     605                                                        -324    0.56    2.42  1.0000
  -9 -23   1     291     889                                                         337    0.56    2.42  1.0000
  -8 -23   1     342     779                                                         393    1.51   -1.15  1.0000
  -8 -23   1     932     727                                                        1016    1.51   -1.15  1.0000
  -7 -23   1      66     584                                                         104   -2.07    0.76  1.0000
  -7 -23   1       5     914                                                        -413   -2.07    0.76  1.0000
  -6 -23   1     330     728                                                         344    0.51   -2.94  1.0000
  -6 -23   1     114     872                                                         119    0.51   -2.94  1.0000
  -5 -23   1     219     988                                                         328    1.17    5.04  1.0000
  -5 -23   1     105     588                                                         178    1.17    5.04  1.0000
  -4 -23   1     138    1252                                                          97   -1.41   -3.30  1.0000
  -4 -23   1     394     589                                                         329   -1.41   -3.30  1.0000
  -3 -23   1    2211     605                                                        2359    1.67   -0.63  1.0000
  -2 -23   1       9     580                                                         -66   -2.43    1.84  1.0000
  -1 -23   1     204     594                                                         290    2.97   -0.69  1.0000
   0 -23   1      29     605                                                        -299   -4.90    2.52  1.0000
   1 -23   1     424     617                                                         866    6.95   -5.74  1.0000
   2 -23   1      42     619                                                          -2   -5.93    2.81  1.0000
   3 -23   1       5     627                                                        -295    1.77    1.32  1.0000
   4 -23   1    1791     767                                                        1940    1.81   -0.20  1.0000
   5 -23   1    6806     662                                                        6625   -1.13   -0.01  1.0000
   6 -23   1    9049     681                                                        8737   -1.55   -1.18  1.0000
   7 -23   1    1814     668                                                        1920    1.21    0.37  1.0000
   8 -23   1     608     675                                                         722    2.31   -0.24  1.0000
   9 -23   1      16     670                                                        -175   -4.02   -0.73  1.0000
  10 -23   1     134     694                                                         219    2.15    3.86  1.0000
  10 -23   1     376     794                                                         517    2.15    3.86  1.0000
 -10 -22   1    1432     725                                                        1483    0.57    0.73  1.0000
 -10 -22   1     925     786                                                         966    0.57    0.73  1.0000
  -9 -22   1     572     591                                                         456   -2.57   -0.45  1.0000
  -9 -22   1      43     881                                                          16   -2.57   -0.45  1.0000
  -8 -22   1     969     599                                                        1188    3.43   -0.08  1.0000
  -8 -22   1     983     876                                                        1203    3.43   -0.08  1.0000
  -7 -22   1       1     869                                                         -15   -0.44    1.07  1.0000
  -7 -22   1       1     561                                                        -119   -0.44    1.07  1.0000
  -6 -22   1    3025     580                                                        2782   -2.06   -2.22  1.0000
  -6 -22   1    3276     878                                                        3023   -2.06   -2.22  1.0000
  -5 -22   1     119     704                                                         144    0.44    2.32  1.0000
  -5 -22   1     143     963                                                         171    0.44    2.32  1.0000
  -4 -22   1     456     726                                                         561    2.49   -1.17  1.0000
  -4 -22   1      49     965                                                          85    2.49   -1.17  1.0000
  -3 -22   1      11     677                                                        -697   -2.77    1.99  1.0000
  -3 -22   1      91    1341                                                          55   -2.77    1.99  1.0000
  -2 -22   1     195     572                                                         186    0.89   -3.94  1.0000
  -1 -22   1    2519     564                                                        2648    0.99    1.97  1.0000
   0 -22   1    1508     730                                                        1496    0.10    0.85  1.0000
   1 -22   1    2282     600                                                        1983   -3.74    2.62  1.0000
   2 -22   1     125     608                                                         219    3.28   -4.97  1.0000
   3 -22   1       3     596                                                        -778    1.43   -1.16  1.0000
   4 -22   1    1534     638                                                        1693   -2.41    3.45  1.0000
   5 -22   1    1226     633                                                        1241   -0.31    0.80  1.0000
   6 -22   1    7566     683                                                        7611   -0.33    0.49  1.0000
   7 -22   1    3929     689                                                        3463    4.38   -3.34  1.0000
   8 -22   1    3142     804                                                        4071   -7.92   -0.13  1.0000
   9 -22   1     317     819                                                          81    8.54    3.39  1.0000
  10 -22   1     289     824                                                         470   -3.92   -2.79  1.0000
  10 -22   1      22     947                                                          -1   -3.92   -2.79  1.0000
  11 -22   1     582     799                                                         655   -1.78    1.78  1.0000
  11 -22   1     172     696                                                         210   -1.78    1.78  1.0000
 -11 -21   1     777     790                                                         685   -1.93    0.49  1.0000
 -11 -21   1     111     596                                                          77   -1.93    0.49  1.0000
 -10 -21   1       9     703                                                        -299    2.15    2.15  1.0000
 -10 -21   1       9     779                                                        -240    2.15    2.15  1.0000
  -9 -21   1     111     720                                                         172   -1.78   -3.60  1.0000
  -9 -21   1      16     750                                                         -31   -1.78   -3.60  1.0000
  -8 -21   1       6     704                                                        -223    1.30    2.07  1.0000
  -7 -21   1       1     562                                                        -266   -0.15   -0.99  1.0000
  -6 -21   1     506     854                                                         490    0.52    2.06  1.0000
  -6 -21   1       4     556                                                         -50    0.52    2.06  1.0000
  -5 -21   1     469     966                                                         647   -2.84   -3.56  1.0000
  -5 -21   1      84     577                                                         164   -2.84   -3.56  1.0000
  -4 -21   1    5360    1087                                                        4800    3.86    1.67  1.0000
  -4 -21   1    4908     585                                                        4372    3.86    1.67  1.0000
  -3 -21   1    4009     589                                                        4305   -2.67    2.46  1.0000
  -3 -21   1    5165    1174                                                        5502   -2.67    2.46  1.0000
  -2 -21   1    2608     583                                                        2613    0.41   -2.68  1.0000
  -1 -21   1    3016     585                                                        2852    1.57    0.00  1.0000
   0 -21   1    2014     735                                                        2059   -0.49   -0.14  1.0000
   1 -21   1     533     599                                                         619   -1.88   -0.04  1.0000
   2 -21   1     215     599                                                         228    0.15    5.23  1.0000
   3 -21   1     454     596                                                         429    3.50   -5.61  1.0000
   4 -21   1    1122     607                                                        1399   -3.39   -3.48  1.0000
   5 -21   1    2377     615                                                        2242    1.00    8.32  1.0000
   6 -21   1    6186     672                                                        6236    0.46   -4.68  1.0000
   7 -21   1    1593     809                                                        1623   -0.41    0.20  1.0000
   8 -21   1    1353     632                                                        1387   -0.84    4.33  1.0000
   9 -21   1     332     652                                                         587    0.57   -6.65  1.0000
  10 -21   1    1602     648                                                        1474    1.51    2.05  1.0000
  10 -21   1       6     962                                                        -130    1.51    2.05  1.0000
  11 -21   1     757     827                                                         842   -1.73    2.27  1.0000
  11 -21   1     657     776                                                         736   -1.73    2.27  1.0000
  12 -21   1     717     811                                                         707    0.30   -0.83  1.0000
  12 -21   1     894     680                                                         882    0.30   -0.83  1.0000
 -12 -20   1      19     642                                                          25   -0.44   -1.62  1.0000
 -12 -20   1     321     728                                                         353   -0.44   -1.62  1.0000
 -11 -20   1      10     570                                                        -166    0.93    3.08  1.0000
 -10 -20   1     475     702                                                         522   -0.63   -2.58  1.0000
  -9 -20   1     109     573                                                          92   -0.89   -0.39  1.0000
  -8 -20   1     176     550                                                         239    0.15    5.04  1.0000
  -7 -20   1     237     680                                                         370    0.81   -6.23  1.0000
  -6 -20   1     599     557                                                         553    0.67    2.55  1.0000
  -5 -20   1     595     557                                                         610   -0.50    1.65  1.0000
  -4 -20   1    2710     951                                                        2882   -1.07   -3.81  1.0000
  -4 -20   1    2056     578                                                        2204   -1.07   -3.81  1.0000
  -3 -20   1    1065    1026                                                        1057   -0.15    2.27  1.0000
  -3 -20   1     986     562                                                         978   -0.15    2.27  1.0000
  -2 -20   1     733     577                                                         602    2.47    1.42  1.0000
  -2 -20   1     289    1462                                                         209    2.47    1.42  1.0000
  -2 -20   1      65     736                                                          30    2.47    1.42  1.0000
  -1 -20   1   12150     633                                                       12991   -3.57   -2.16  1.0000
   0 -20   1      10     610                                                        -235    3.22    0.12  1.0000
   1 -20   1   19117     647                                                       19199   -0.21   -0.93  1.0000
   2 -20   1      10     589                                                        -147   -2.02    2.56  1.0000
   3 -20   1    1621     603                                                        1691   -0.94    1.03  1.0000
   4 -20   1      59     599                                                         141    3.13   -3.73  1.0000
   5 -20   1    1461     613                                                        1391   -1.02    0.92  1.0000
   6 -20   1       2     744                                                        -171    0.89   -1.06  1.0000
   7 -20   1    1712     633                                                        1616   -2.49    5.73  1.0000
   8 -20   1     236     640                                                         369    1.94   -5.69  1.0000
   9 -20   1     266     636                                                         236   -1.23    1.10  1.0000
  10 -20   1     289     757                                                         323    0.72    1.21  1.0000
  10 -20   1       2     648                                                         -11    0.72    1.21  1.0000
  11 -20   1    1880     947                                                        1907    0.51   -1.36  1.0000
  11 -20   1    1838     661                                                        1864    0.51   -1.36  1.0000
 -11  20  -1    1224    1081                                                        1276    0.51    1.36  1.0000
 -12  20  -1    1205    1127                                                        1172   -0.42   -0.67  1.0000
  12 -20   1    1268     687                                                        1245   -0.42    0.67  1.0000
  12 -20   1    1838     970                                                        1810   -0.42    0.67  1.0000
  13 -20   1    4658     860                                                        4589   -0.55    0.20  1.0000
 -13  20  -1    6255    1184                                                        6166   -0.55   -0.20  1.0000
  13 -20   1    4222    1013                                                        4157   -0.55    0.20  1.0000
 -13 -19   1    2082     646                                                        2019    0.51    1.62  1.0000
 -13 -19   1    2269     720                                                        2204    0.51    1.62  1.0000
 -12 -19   1    1724     713                                                        1849   -1.44   -0.63  1.0000
 -11 -19   1     807     570                                                         677    2.98   -2.73  1.0000
 -10 -19   1      81     669                                                          77   -0.53    1.35  1.0000
  -9 -19   1    2230     577                                                        1903   -4.11    3.28  1.0000
  -8 -19   1     137     551                                                         289    2.95   -5.18  1.0000
  -7 -19   1     200     559                                                         275    1.32    2.81  1.0000
  -6 -19   1    1876     542                                                        2123   -3.01    1.87  1.0000
  -5 -19   1     253     675                                                         308    1.56   -2.88  1.0000
  -4 -19   1    6730     595                                                        6982    1.56   -0.14  1.0000
  -3 -19   1   15171     613                                                       14353   -3.67    1.75  1.0000
  -2 -19   1    8456     598                                                        9138    3.85   -1.81  1.0000
  -2 -19   1    9257    1357                                                        9970    3.85   -1.81  1.0000
  -1 -19   1   17295     620                                                       16820   -2.08    1.88  1.0000
   0 -19   1    1959     583                                                        1875   -0.87   -0.71  1.0000
   1 -19   1    6170     600                                                        6543    2.59   -1.66  1.0000
   2 -19   1    5619     750                                                        5306   -2.42    2.03  1.0000
   3 -19   1    3919     602                                                        4142    1.77    0.19  1.0000
   4 -19   1       5     715                                                         -91   -0.51   -2.11  1.0000
   5 -19   1     715     600                                                         763   -0.73    2.99  1.0000
   6 -19   1    2507     617                                                        2211   -2.65   -3.22  1.0000
   7 -19   1      23     637                                                         163    8.08    1.97  1.0000
   8 -19   1      55     780                                                        -663   -7.45   -1.10  1.0000
   9 -19   1      13     777                                                        -308    2.53    2.70  1.0000
 -10  19  -1     813    1041                                                         881    0.95    1.15  1.0000
  10 -19   1      25     753                                                          31    0.95   -1.15  1.0000
  10 -19   1     190     789                                                         209    0.95   -1.15  1.0000
 -11  19  -1    1859    1086                                                        1767   -1.76    3.53  1.0000
  11 -19   1     947     758                                                         827   -1.76   -3.53  1.0000
  11 -19   1    1959     645                                                        1790   -1.76   -3.53  1.0000
  12 -19   1     887     796                                                         956    0.72    3.30  1.0000
  12 -19   1    2138     820                                                        2250    0.72    3.30  1.0000
 -12  19  -1    1265    1122                                                        1303    0.72   -3.30  1.0000
 -13  19  -1       0    1014                                                        -198   -0.05    0.31  1.0000
  13 -19   1     353     839                                                         349   -0.05   -0.31  1.0000
  13 -19   1       0     693                                                        -232   -0.05   -0.31  1.0000
  14 -19   1       1     991                                                        -773    0.75    0.20  1.0000
 -14  19  -1     664    1048                                                         628    0.75   -0.20  1.0000
  14 -19   1     236     683                                                         213    0.75    0.20  1.0000
 -14 -18   1      16     647                                                         -42    3.63    1.88  1.0000
 -14 -18   1      40     723                                                         105    3.63    1.88  1.0000
 -13 -18   1     523     722                                                         760   -4.60   -1.49  1.0000
 -12 -18   1     974     712                                                        1140    2.57    0.33  1.0000
 -11 -18   1       2     677                                                        -507    0.78    1.07  1.0000
 -10 -18   1     812     683                                                         731   -1.50   -0.03  1.0000
  -9 -18   1      19     553                                                         -22    3.20   -3.11  1.0000
  -8 -18   1    2882     553                                                        3301   -3.93    3.62  1.0000
  -7 -18   1     374     546                                                         339    1.03   -2.83  1.0000
  -6 -18   1    5677     564                                                        5728   -0.36    3.53  1.0000
  -5 -18   1    3325     573                                                        3480    1.73   -4.12  1.0000
  -4 -18   1    5011     692                                                        4863   -1.66    3.65  1.0000
  -3 -18   1    5734     561                                                        5887    1.25   -1.93  1.0000
  -2 -18   1    4264     571                                                        4116   -1.26    1.04  1.0000
  -1 -18   1   29140     643                                                       28915   -0.53   -1.55  1.0000
   0 -18   1    1325     576                                                        1023    4.44    1.57  1.0000
   1 -18   1   41783     679                                                       39651   -5.25   -1.54  1.0000
   2 -18   1     799     585                                                         863    1.12    0.29  1.0000
   3 -18   1    9622     622                                                       10408    3.69    3.47  1.0000
   4 -18   1     799     579                                                         609   -4.73   -5.53  1.0000
   5 -18   1      19     586                                                        -148    2.37    3.77  1.0000
   6 -18   1    4946     617                                                        4724   -1.49   -2.24  1.0000
   7 -18   1    5476     636                                                        5058    2.77    1.62  1.0000
   8 -18   1      82     633                                                          51   -2.15   -1.66  1.0000
   9 -18   1    1964     646                                                        2053   -1.34    2.51  1.0000
  -9  18  -1    3049    1137                                                        3253   -1.34   -2.51  1.0000
  10 -18   1       8     619                                                        -154    2.68   -1.11  1.0000
 -10  18  -1       8    1043                                                        -317    2.68    1.11  1.0000
  10 -18   1       8     725                                                        -664    2.68   -1.11  1.0000
 -11  18  -1    1060    1128                                                        1018    0.47    1.45  1.0000
  11 -18   1    1163     759                                                        1150    0.47   -1.45  1.0000
  11 -18   1    1131     798                                                        1118    0.47   -1.45  1.0000
  12 -18   1     307     961                                                         444   -3.19    3.04  1.0000
  12 -18   1     400     648                                                         556   -3.19    3.04  1.0000
 -12  18  -1     349     986                                                         512   -3.19   -3.04  1.0000
  13 -18   1    1566     678                                                        1381    3.04   -3.15  1.0000
  13 -18   1    2489     983                                                        2258    3.04   -3.15  1.0000
 -13  18  -1    3224    1010                                                        2853    3.04    3.15  1.0000
 -14  18  -1    3208    1056                                                        3450   -1.93   -1.53  1.0000
  14 -18   1    2678     826                                                        2861   -1.93    1.53  1.0000
  14 -18   1    2549     831                                                        2727   -1.93    1.53  1.0000
  15 -18   1    3872    1038                                                        3829    0.46   -0.62  1.0000
 -15  18  -1    4048    1073                                                        3979    0.46    0.62  1.0000
  15 -18   1    2714     702                                                        2678    0.46   -0.62  1.0000
 -14 -17   1      26     740                                                        -147   -4.56   -2.47  1.0000
 -13 -17   1    2344     722                                                        2536    1.95    0.29  1.0000
 -12 -17   1      15     566                                                        -411    1.04    3.73  1.0000
 -11 -17   1     175     552                                                         105   -2.96   -3.45  1.0000
 -10 -17   1    2963     564                                                        2822    1.34   -0.10  1.0000
  -9 -17   1     369     675                                                         225    4.13    4.02  1.0000
  -8 -17   1     654     549                                                         426   -5.60   -4.18  1.0000
  -7 -17   1     406     678                                                         525    2.80   -1.63  1.0000
  -6 -17   1    7428     697                                                        7370   -1.09    5.26  1.0000
  -5 -17   1    4932     702                                                        5326    2.85   -1.71  1.0000
  -4 -17   1     854     555                                                        1176   -4.81   -3.67  1.0000
  -3 -17   1    8340     565                                                        7940    1.88    4.48  1.0000
  -2 -17   1    2411     553                                                        2305    1.18   -0.91  1.0000
  -1 -17   1    5505    1476                                                        5556   -0.23   -1.08  1.0000
  -1 -17   1    4443     571                                                        4489   -0.23   -1.08  1.0000
   0 -17   1    1891     570                                                        2055   -1.91    0.49  1.0000
   1 -17   1      22     715                                                        -593    4.71    0.07  1.0000
   2 -17   1     559     575                                                         897   -6.48   -0.53  1.0000
   3 -17   1   24040     644                                                       23390    2.21   -0.77  1.0000
   4 -17   1   14913     624                                                       13655    5.04    3.96  1.0000
   5 -17   1    5062     605                                                        5791   -4.72   -2.90  1.0000
   6 -17   1    3711     628                                                        3842   -0.71   -1.89  1.0000
   7 -17   1    3859     651                                                        3759    0.51    3.43  1.0000
  -8  17  -1    9722    1172                                                        9121    2.88    2.34  1.0000
   8 -17   1    8278     801                                                        7834    2.88   -2.34  1.0000
  -9  17  -1    6121    1075                                                        6395   -1.72   -0.48  1.0000
   9 -17   1    4857     777                                                        5089   -1.72    0.48  1.0000
  10 -17   1    8211     803                                                        8575   -2.07    0.36  1.0000
  10 -17   1    7833     934                                                        8188   -2.07    0.36  1.0000
 -10  17  -1    9274     963                                                        9677   -2.07   -0.36  1.0000
  11 -17   1    1008     631                                                         880    1.90    1.45  1.0000
  11 -17   1     835     746                                                         719    1.90    1.45  1.0000
 -11  17  -1     699     963                                                         623    1.90   -1.45  1.0000
  12 -17   1       6     777                                                        -509    1.66   -1.81  1.0000
  12 -17   1     565     772                                                         531    1.66   -1.81  1.0000
 -12  17  -1       6     989                                                         -26    1.66    1.81  1.0000
  13 -17   1    1013     802                                                        1199   -2.87   -0.14  1.0000
 -13  17  -1      22    1011                                                          55   -2.87    0.14  1.0000
  13 -17   1     318     964                                                         426   -2.87   -0.14  1.0000
 -14  17  -1       5    1024                                                        -136    1.41   -1.89  1.0000
  14 -17   1     358     821                                                         425    1.41    1.89  1.0000
  14 -17   1       5     817                                                        -159    1.41    1.89  1.0000
  15 -17   1      10     827                                                        -161   -1.22   -2.90  1.0000
 -15  17  -1     230    1057                                                         311   -1.22    2.90  1.0000
  15 -17   1     549     826                                                         678   -1.22   -2.90  1.0000
 -15 -16   1     247     733                                                         197    2.10   -2.44  1.0000
 -14 -16   1     915     695                                                         924   -0.45    4.93  1.0000
 -13 -16   1      57     716                                                         101   -0.93   -4.16  1.0000
 -12 -16   1    5007     701                                                        4863    0.85    1.71  1.0000
 -11 -16   1    2915     689                                                        3155   -2.04   -1.74  1.0000
 -10 -16   1    7550     700                                                        6877    3.81    2.17  1.0000
  -9 -16   1      30     669                                                         -66   -5.56   -0.17  1.0000
  -8 -16   1     899     536                                                        1134    3.70   -2.11  1.0000
  -7 -16   1      29     663                                                        -285    2.73    4.71  1.0000
  -6 -16   1    2035     551                                                        1530   -6.32   -5.68  1.0000
  -5 -16   1    4960     555                                                        4394    3.95    2.08  1.0000
  -4 -16   1    6961     572                                                        6907    0.08    2.01  1.0000
  -3 -16   1    2952     651                                                        2882    1.51   -3.84  1.0000
  -2 -16   1    7490     564                                                        6457   -6.38    2.96  1.0000
  -1 -16   1      24     563                                                         -50    4.75   -1.32  1.0000
   0 -16   1    8443     586                                                        8493   -0.11    4.00  1.0000
   1 -16   1    9153     590                                                        9628   -1.51   -7.02  1.0000
   2 -16   1     130     571                                                         244    4.50    3.53  1.0000
   3 -16   1    9687     614                                                       11643   -9.68    0.17  1.0000
   4 -16   1    2643     594                                                        1826    8.74    1.12  1.0000
   5 -16   1       2     735                                                        -292   -0.30   -1.30  1.0000
   6 -16   1    5262     614                                                        6023   -5.18    0.04  1.0000
   7 -16   1    5046     641                                                        5497    3.26   -0.91  1.0000
  -7  16  -1    6705    1044                                                        7254    3.26    0.91  1.0000
   8 -16   1    2083     634                                                        2051    0.27    1.75  1.0000
  -8  16  -1    2187    1055                                                        2178    0.27   -1.75  1.0000
   9 -16   1    3180     718                                                        3040   -1.21   -0.53  1.0000
  -9  16  -1    4213    1097                                                        4071   -1.21    0.53  1.0000
   9 -16   1    3297     667                                                        3155   -1.21   -0.53  1.0000
  10 -16   1      48     630                                                          32    1.31   -1.38  1.0000
 -10  16  -1     932    1095                                                         854    1.31    1.38  1.0000
  10 -16   1     462     730                                                         413    1.31   -1.38  1.0000
  11 -16   1     726     777                                                         625   -2.61    1.76  1.0000
 -11  16  -1     396     962                                                         292   -2.61   -1.76  1.0000
  11 -16   1      10     924                                                         -64   -2.61    1.76  1.0000
  12 -16   1     736     631                                                         578    3.57   -2.52  1.0000
  12 -16   1      19     778                                                        -122    3.57   -2.52  1.0000
 -12  16  -1     781     994                                                         590    3.57    2.52  1.0000
  13 -16   1      80     644                                                          43   -2.96    2.50  1.0000
 -13  16  -1     845     993                                                         672   -2.96   -2.50  1.0000
  13 -16   1      15     953                                                        -768   -2.96    2.50  1.0000
  14 -16   1    1128     657                                                        1264    1.64    1.94  1.0000
  14 -16   1    1299     999                                                        1444    1.64    1.94  1.0000
 -14  16  -1     985    1005                                                        1079    1.64   -1.94  1.0000
 -15  16  -1    2052    1055                                                        2131    0.06    4.52  1.0000
  15 -16   1     846    1013                                                         819    0.06   -4.52  1.0000
  15 -16   1    1295     819                                                        1266    0.06   -4.52  1.0000
  16 -16   1       3     811                                                        -453   -1.54    1.06  1.0000
 -16  16  -1     896    1029                                                         800   -1.54   -1.06  1.0000
  16 -16   1     157    1025                                                         126   -1.54    1.06  1.0000
 -16 -15   1     640     650                                                         798   -3.12    0.18  1.0000
 -16 -15   1       9     859                                                         -54   -3.12    0.18  1.0000
 -15 -15   1    1363     849                                                        1195    2.08    2.58  1.0000
 -14 -15   1      83     690                                                          90    0.99   -4.12  1.0000
 -13 -15   1      81     694                                                          51    1.08    3.24  1.0000
 -12 -15   1      25     556                                                           1   -3.95   -1.67  1.0000
 -11 -15   1    2503     681                                                        2211    2.94    1.15  1.0000
 -10 -15   1    2086     559                                                        1955   -1.30   -2.44  1.0000
  -9 -15   1     273     538                                                         280   -0.33    1.94  1.0000
  -8 -15   1      77     538                                                          25    3.37    1.78  1.0000
  -7 -15   1      35     662                                                        -109   -5.43   -2.62  1.0000
  -6 -15   1   12761     566                                                       12200    2.63   -0.60  1.0000
  -5 -15   1     479     535                                                         479    0.01    1.84  1.0000
  -4 -15   1    6155     557                                                        6099    0.28    2.07  1.0000
  -3 -15   1     401     528                                                         503    3.74   -4.79  1.0000
  -2 -15   1    1331     533                                                         848   -7.71    0.63  1.0000
  -1 -15   1   15276     577                                                       14308    3.88    3.47  1.0000
   0 -15   1     462     574                                                         468    0.60   -3.13  1.0000
   1 -15   1    8084     589                                                        7922    0.60    3.25  1.0000
   2 -15   1    3319     565                                                        3069   -2.05   -2.00  1.0000
   3 -15   1   17372     621                                                       17818    1.89   -2.95  1.0000
   4 -15   1    8761     599                                                        7807   -5.99    3.17  1.0000
   5 -15   1    6137     601                                                        7646    9.17    1.12  1.0000
   6 -15   1   19073     641                                                       18173   -3.19   -1.51  1.0000
   7 -15   1   11313     643                                                       10435   -4.38    1.11  1.0000
  -7  15  -1   11444    1078                                                       10527   -4.38   -1.11  1.0000
  -8  15  -1   46112    1251                                                       48368    5.04    2.25  1.0000
   8 -15   1   39905     887                                                       41807    5.04   -2.25  1.0000
   9 -15   1    6076     910                                                        5739   -2.21   -0.27  1.0000
   9 -15   1    6842     795                                                        6484   -2.21   -0.27  1.0000
  -9  15  -1    8558     975                                                        8168   -2.21    0.27  1.0000
  10 -15   1   24014     845                                                       24583    1.19    5.17  1.0000
  10 -15   1   21720     803                                                       22260    1.19    5.17  1.0000
 -10  15  -1   28835    1063                                                       29061    1.19   -5.17  1.0000
  11 -15   1    2792     938                                                        2497   -2.46   -5.66  1.0000
 -11  15  -1    2409     989                                                        2276   -2.46    5.66  1.0000
  11 -15   1    3323     629                                                        3003   -2.46   -5.66  1.0000
 -12  15  -1     842     972                                                         987    2.70   -2.74  1.0000
  12 -15   1     786     784                                                         966    2.70    2.74  1.0000
  12 -15   1     810     774                                                         993    2.70    2.74  1.0000
  13 -15   1    1121     786                                                        1096   -0.09   -1.97  1.0000
  13 -15   1     735     775                                                         714   -0.09   -1.97  1.0000
 -13  15  -1    1281     973                                                        1304   -0.09    1.97  1.0000
 -14  15  -1     747     798                                                         776   -0.46   -0.69  1.0000
  14 -15   1       1     977                                                         -54   -0.46    0.69  1.0000
  14 -15   1     199     777                                                         211   -0.46    0.69  1.0000
  15 -15   1      16     653                                                        -481   -2.60    3.09  1.0000
  15 -15   1       6     818                                                           5   -2.60    3.09  1.0000
 -15  15  -1      16     985                                                        -201   -2.60   -3.09  1.0000
 -16  15  -1     241    1003                                                         407    3.16    3.89  1.0000
  16 -15   1      24     996                                                        -130    3.16   -3.89  1.0000
  16 -15   1     315     822                                                         505    3.16   -3.89  1.0000
 -16 -14   1     361     744                                                         330    1.07    2.52  1.0000
 -15 -14   1      28     719                                                          25   -0.73   -1.88  1.0000
 -14 -14   1     648     708                                                         536   -2.30   -0.41  1.0000
 -13 -14   1      11     685                                                        -277    3.37    0.31  1.0000
 -12 -14   1    7405     711                                                        7449    0.12    1.07  1.0000
 -11 -14   1     552     673                                                         492   -1.35    0.88  1.0000
 -10 -14   1   21807     633                                                       21169   -1.88   -3.55  1.0000
  -9 -14   1     726     676                                                         515    4.12    2.16  1.0000
  -8 -14   1    6557     710                                                        6088   -3.01   -0.02  1.0000
  -7 -14   1     171     640                                                         216    1.85   -0.72  1.0000
  -6 -14   1    1830     547                                                        1784   -0.62    0.47  1.0000
  -5 -14   1   26698     742                                                       26080   -2.14    2.11  1.0000
  -4 -14   1   32638     631                                                       32876    0.97   -4.04  1.0000
  -3 -14   1    1650     526                                                        1832    1.54    2.88  1.0000
  -2 -14   1    1938     658                                                        1885    0.59    0.30  1.0000
  -1 -14   1   26715     615                                                       26379    1.24   -3.38  1.0000
   0 -14   1   12373     598                                                       14439   -9.16    1.18  1.0000
   1 -14   1   14636     607                                                       12553    9.02    4.90  1.0000
   2 -14   1   11946     604                                                       11884    0.05   -4.43  1.0000
   3 -14   1    8273     715                                                        8112   -0.81   -0.71  1.0000
   4 -14   1    3715     575                                                        3018   -6.22    0.48  1.0000
   5 -14   1     526     577                                                         736    4.00    1.45  1.0000
   6 -14   1    3616     739                                                        4146    4.42   -0.78  1.0000
  -6  14  -1    3201     999                                                        3719    4.42    0.78  1.0000
  -7  14  -1    2770    1029                                                        3311   -4.88   -1.45  1.0000
   7 -14   1    1992     614                                                        2433   -4.88    1.45  1.0000
   8 -14   1    7343     643                                                        7203   -0.61   -2.16  1.0000
  -8  14  -1    7772    1092                                                        7714   -0.61    2.16  1.0000
   9 -14   1    4677     912                                                        4384    2.24   -0.55  1.0000
   9 -14   1    3924     663                                                        3656    2.24   -0.55  1.0000
  -9  14  -1    4731     957                                                        4429    2.24    0.55  1.0000
  10 -14   1    7221     652                                                        7435    1.09    1.51  1.0000
 -10  14  -1    7784     976                                                        7944    1.09   -1.51  1.0000
  10 -14   1    6378     778                                                        6580    1.09    1.51  1.0000
 -11  14  -1     804     778                                                         990   -2.82   -2.64  1.0000
  11 -14   1     520     768                                                         659   -2.82    2.64  1.0000
  11 -14   1     598     927                                                         747   -2.82    2.64  1.0000
  12 -14   1    2999     970                                                        2919   -0.51   -3.30  1.0000
  12 -14   1    3680     637                                                        3593   -0.51   -3.30  1.0000
 -12  14  -1    3986     780                                                        3968   -0.51    3.30  1.0000
  13 -14   1    1504     971                                                        1680    2.27   -0.96  1.0000
  13 -14   1    1696     635                                                        1883    2.27   -0.96  1.0000
 -13  14  -1    2342     954                                                        2569    2.27    0.96  1.0000
  14 -14   1      88     993                                                          71    0.87    0.61  1.0000
 -14  14  -1       1     951                                                        -702    0.87   -0.61  1.0000
  14 -14   1     163     792                                                         139    0.87    0.61  1.0000
 -15  14  -1     612     792                                                         701   -1.26   -3.07  1.0000
  15 -14   1    1376     795                                                        1447   -1.26    3.07  1.0000
  15 -14   1    1142    1012                                                        1206   -1.26    3.07  1.0000
  16 -14   1    1036     996                                                        1197   -1.90   -2.84  1.0000
 -16  14  -1    1527     987                                                        1657   -1.90    2.84  1.0000
  16 -14   1     649     788                                                         777   -1.90   -2.84  1.0000
  17 -14   1     631     811                                                         515    2.33    1.09  1.0000
 -17  14  -1     619    1011                                                         522    2.33   -1.09  1.0000
  17 -14   1     578     958                                                         467    2.33    1.09  1.0000
 -17 -13   1     406     921                                                         397   -0.39    0.84  1.0000
 -17 -13   1     337     636                                                         329   -0.39    0.84  1.0000
 -16 -13   1       3     896                                                         -90    0.27   -1.66  1.0000
 -15 -13   1     469     832                                                         447   -0.47   -0.33  1.0000
 -14 -13   1    1106     826                                                        1096   -0.59    2.86  1.0000
 -13 -13   1     857     687                                                         869    0.43   -2.47  1.0000
 -12 -13   1    1788     558                                                        1785   -0.03   -0.06  1.0000
 -11 -13   1     950     670                                                        1083    0.98    3.49  1.0000
  10  13  -1     366     705                                                         493   -0.02    5.59  1.0000
 -10 -13   1     390     547                                                         365   -0.02   -5.59  1.0000
  -9 -13   1     623     702                                                         558   -2.81    5.24  1.0000
   9  13  -1    1091     586                                                         914   -2.81   -5.24  1.0000
  -8 -13   1   10968     573                                                       11547    3.18   -5.09  1.0000
   8  13  -1   10918     594                                                       11701    3.18    5.09  1.0000
   7  13  -1    2832     561                                                        3078   -1.74   -5.16  1.0000
  -7 -13   1    3176     533                                                        3352   -1.74    5.16  1.0000
   6  13  -1    2337     705                                                        2713    3.33    2.55  1.0000
  -6 -13   1    2519     549                                                        2809    3.33   -2.55  1.0000
  -5 -13   1    1814     528                                                        2178   -3.94   -2.13  1.0000
   5  13  -1    1673     574                                                        1988   -3.94    2.13  1.0000
  -4 -13   1    1597     543                                                        1548   -1.12    2.99  1.0000
  -3 -13   1    7959     682                                                        6972    5.74    0.90  1.0000
  -2 -13   1   11381     700                                                       12746   -6.09   -2.70  1.0000
  -1 -13   1   14136     598                                                       15240    4.48    1.81  1.0000
   0 -13   1   11929     737                                                       12273   -1.39   -1.75  1.0000
   1 -13   1   48793     709                                                       46940   -4.24   -1.20  1.0000
   2 -13   1     415     708                                                         563    7.12    5.46  1.0000
   3 -13   1    5458     583                                                        5904   -2.76   -2.46  1.0000
   4 -13   1   20191     764                                                       20398   -0.51   -2.08  1.0000
  -5  13  -1   10906    1153                                                       11328   -1.92   -1.18  1.0000
   5 -13   1   10547     739                                                       10918   -1.92    1.18  1.0000
   6 -13   1    3137     603                                                        2959    2.00   -1.64  1.0000
  -6  13  -1    3664    1019                                                        3400    2.00    1.64  1.0000
   7 -13   1     493     598                                                         624    2.78    3.68  1.0000
  -7  13  -1     713    1044                                                         903    2.78   -3.68  1.0000
  -8  13  -1   15120    1092                                                       16221   -4.68    1.35  1.0000
   8 -13   1   12569     659                                                       13656   -4.68   -1.35  1.0000
   9 -13   1    2316     892                                                        2264    0.59   -0.16  1.0000
   9 -13   1    2738     629                                                        2681    0.59   -0.16  1.0000
  -9  13  -1    3041     941                                                        2976    0.59    0.16  1.0000
 -10  13  -1   25943    1018                                                       24638    3.80    3.96  1.0000
  10 -13   1   22529     697                                                       21569    3.80   -3.96  1.0000
  10 -13   1   21614     809                                                       20673    3.80   -3.96  1.0000
  11 -13   1    5824     785                                                        6269   -3.54    5.19  1.0000
 -11  13  -1    5967     953                                                        6663   -3.54   -5.19  1.0000
  11 -13   1    4818     783                                                        5221   -3.54    5.19  1.0000
  12 -13   1    1148     763                                                        1042    2.07   -1.62  1.0000
 -12  13  -1    1388     768                                                        1227    2.07    1.62  1.0000
  12 -13   1     469     793                                                         401    2.07   -1.62  1.0000
  13 -13   1    2336     987                                                        2698   -3.97    1.42  1.0000
  13 -13   1    2554     792                                                        2933   -3.97    1.42  1.0000
 -13  13  -1    2677     945                                                        3119   -3.97   -1.42  1.0000
  14 -13   1      18     781                                                        -126    3.90   -1.72  1.0000
  14 -13   1    1060     988                                                         854    3.90   -1.72  1.0000
 -14  13  -1     537     949                                                         368    3.90    1.72  1.0000
  15 -13   1    2765     799                                                        2755    0.38   -1.57  1.0000
  15 -13   1    1948     814                                                        1939    0.38   -1.57  1.0000
 -15  13  -1    2835     788                                                        2773    0.38    1.57  1.0000
  16 -13   1     240     939                                                         302   -1.76    2.47  1.0000
 -16  13  -1      81     802                                                         127   -1.76   -2.47  1.0000
  16 -13   1     419     961                                                         501   -1.76    2.47  1.0000
 -17  13  -1     134     980                                                         138   -0.16   -0.01  1.0000
  17 -13   1      25     958                                                          27   -0.16    0.01  1.0000
  17 -13   1     225     794                                                         230   -0.16    0.01  1.0000
 -17 -12   1     844     666                                                         950   -1.80    0.82  1.0000
 -17 -12   1     239    1045                                                         296   -1.80    0.82  1.0000
 -16 -12   1     316     871                                                         310   -0.38    1.02  1.0000
 -15 -12   1     146     829                                                         197    2.24   -1.86  1.0000
 -14 -12   1     809     806                                                         868   -1.15    1.57  1.0000
 -13 -12   1    2566     676                                                        2469   -0.82   -1.83  1.0000
 -12 -12   1    2294     676                                                        2282   -0.11    1.42  1.0000
 -11 -12   1    7113     692                                                        7495    2.38   -1.06  1.0000
  11  12  -1    8195     724                                                        8644    2.38    1.06  1.0000
 -10 -12   1   15220     733                                                       15769   -2.49    2.64  1.0000
  10  12  -1   15649     771                                                       16337   -2.49   -2.64  1.0000
  -9 -12   1   16035     701                                                       16027    0.18   -2.62  1.0000
   9  12  -1   14844     762                                                       14951    0.18    2.62  1.0000
  -8 -12   1    4415     531                                                        4380    0.22    0.35  1.0000
   8  12  -1    4121     685                                                        4098    0.22   -0.35  1.0000
  -7 -12   1    1827     648                                                        1716    1.18    1.13  1.0000
   7  12  -1    1423     677                                                        1352    1.18   -1.13  1.0000
  -6 -12   1   18806     590                                                       18948   -0.47   -0.67  1.0000
   6  12  -1   20301     619                                                       20417   -0.47    0.67  1.0000
  -5 -12   1   39294     662                                                       39234    0.31   -1.65  1.0000
   5  12  -1   42047     702                                                       41862    0.31    1.65  1.0000
  -4 -12   1   56157     826                                                       56468   -0.89    2.90  1.0000
   4  12  -1   60366     752                                                       60922   -0.89   -2.90  1.0000
  -3 -12   1   19842     603                                                       20637   -2.79   -0.54  1.0000
  -2 -12   1     374     545                                                         140    8.07   -3.59  1.0000
  -1 -12   1    3842     563                                                        2950   -8.40    7.75  1.0000
   0 -12   1      73     559                                                         248    8.24   -9.78  1.0000
   1 -12   1    1980     589                                                        2779   -8.55    6.24  1.0000
   2 -12   1   31717     673                                                       32777   -2.92   -1.14  1.0000
   3 -12   1   64629     727                                                       55823   18.35   -0.70  1.0000
   4 -12   1    1141     585                                                        2503  -16.71    0.96  1.0000
  -5  12  -1    3842    1012                                                        3316    4.52   -0.15  1.0000
   5 -12   1    3190     605                                                        2708    4.52    0.15  1.0000
  -6  12  -1   11404     931                                                       11398   -0.06    0.89  1.0000
   6 -12   1    8935     610                                                        8918   -0.06   -0.89  1.0000
  -7  12  -1    3397     896                                                        3508    0.86    1.33  1.0000
   7 -12   1    2935     749                                                        3019    0.86   -1.33  1.0000
  -8  12  -1   19663     956                                                       19337    1.46   -2.62  1.0000
   8 -12   1   15545     762                                                       15136    1.46    2.62  1.0000
   8 -12   1   17339     665                                                       16907    1.46    2.62  1.0000
   9 -12   1    1239     725                                                        1429   -2.63    1.16  1.0000
  -9  12  -1    1964     908                                                        2203   -2.63   -1.16  1.0000
   9 -12   1    1514     623                                                        1723   -2.63    1.16  1.0000
  10 -12   1   30400    1023                                                       30568   -0.11   -3.67  1.0000
  10 -12   1   33986     860                                                       34165   -0.11   -3.67  1.0000
 -10  12  -1   38781    1053                                                       38706   -0.11    3.67  1.0000
  11 -12   1    1226     637                                                        1150    1.17   -1.52  1.0000
  11 -12   1    1605     942                                                        1518    1.17   -1.52  1.0000
 -11  12  -1    1807     928                                                        1714    1.17    1.52  1.0000
 -12  12  -1    4391     776                                                        4305    1.61   -5.88  1.0000
  12 -12   1    3105     772                                                        2910    1.61    5.88  1.0000
  12 -12   1    3999     787                                                        3782    1.61    5.88  1.0000
 -13  12  -1     961     753                                                        1114   -2.40    2.90  1.0000
  13 -12   1    1009     769                                                        1184   -2.40   -2.90  1.0000
  13 -12   1     519     979                                                         645   -2.40   -2.90  1.0000
  14 -12   1     100     647                                                          99    0.03   -1.15  1.0000
 -14  12  -1     324     755                                                         342    0.03    1.15  1.0000
  14 -12   1       1     989                                                         -44    0.03   -1.15  1.0000
  15 -12   1     550     970                                                         618   -0.88    1.69  1.0000
 -15  12  -1       4     921                                                        -868   -0.88   -1.69  1.0000
  15 -12   1       4     778                                                        -350   -0.88    1.69  1.0000
  16 -12   1      33     947                                                          73    3.10   -0.84  1.0000
 -16  12  -1    1254     782                                                        1487    3.10    0.84  1.0000
  16 -12   1     456     763                                                         588    3.10   -0.84  1.0000
  17 -12   1     647     913                                                         582   -1.41    0.19  1.0000
 -17  12  -1      92     973                                                          67   -1.41   -0.19  1.0000
  17 -12   1     190     913                                                         155   -1.41    0.19  1.0000
 -17 -11   1     106     941                                                         105    0.02    0.09  1.0000
 -16 -11   1       2     891                                                        -177    1.50   -0.25  1.0000
 -15 -11   1    2171     853                                                        2238   -0.97    2.13  1.0000
 -14 -11   1    1573     826                                                        1681   -0.97   -2.51  1.0000
 -13 -11   1     707     775                                                         622    1.79   -0.36  1.0000
  12  11  -1    6323     725                                                        6588   -1.45   -1.76  1.0000
 -12 -11   1    5665     685                                                        5849   -1.45    1.76  1.0000
  11  11  -1    1971     703                                                        1914    0.60    0.79  1.0000
 -11 -11   1    2188     676                                                        2140    0.60   -0.79  1.0000
 -10 -11   1   11542     698                                                       11224    1.64   -0.91  1.0000
  10  11  -1   11726     740                                                       11359    1.64    0.91  1.0000
  -9 -11   1     930     529                                                         823   -2.07    2.54  1.0000
   9  11  -1    1219     663                                                        1080   -2.07   -2.54  1.0000
   8  11  -1    1993     656                                                        2164   -2.30    1.98  1.0000
  -8 -11   1    1970     523                                                        2210   -2.30   -1.98  1.0000
  -7 -11   1    1137     507                                                        1472    4.77   -0.81  1.0000
   7  11  -1    1180     663                                                        1528    4.77    0.81  1.0000
   6  11  -1     369     552                                                         322   -2.87   -2.14  1.0000
  -6 -11   1     142     676                                                          80   -2.87    2.14  1.0000
  -5 -11   1    1141     562                                                        1212    1.03    0.43  1.0000
   5  11  -1    1000     700                                                        1063    1.03   -0.43  1.0000
  -4 -11   1     449     543                                                         500    0.33   -1.71  1.0000
   4  11  -1       3     575                                                          -1    0.33    1.71  1.0000
   3  11  -1     755     561                                                         874   -1.01    3.07  1.0000
  -3 -11   1     919     536                                                         941   -1.01   -3.07  1.0000
  -2 -11   1     428     556                                                         623   -1.87    7.25  1.0000
  -1 -11   1    8321     594                                                        7268    6.33   -3.79  1.0000
   0 -11   1   37658     682                                                       34903   -7.32   -0.71  1.0000
   1 -11   1   13363     609                                                       11399    9.02    0.02  1.0000
   2 -11   1   19745     650                                                       16878  -10.89    1.08  1.0000
   3 -11   1    6240     615                                                        6700    2.94   -0.44  1.0000
   4 -11   1    5759     613                                                        7188    9.19   -0.43  1.0000
  -4  11  -1    6914     992                                                        8494    9.19    0.43  1.0000
  -5  11  -1   22156    1082                                                       19060  -10.94   -0.58  1.0000
   5 -11   1   18453     658                                                       15662  -10.94    0.58  1.0000
   6 -11   1    1158     611                                                         916    3.82    0.06  1.0000
  -6  11  -1     969     867                                                         749    3.82   -0.06  1.0000
   7 -11   1     199     625                                                         213    0.49    0.19  1.0000
  -7  11  -1     688     841                                                         714    0.49   -0.19  1.0000
   8 -11   1    4783     631                                                        4933   -1.09   -0.23  1.0000
   8 -11   1    4297     907                                                        4440   -1.09   -0.23  1.0000
  -8  11  -1    4247     849                                                        4387   -1.09    0.23  1.0000
   9 -11   1    2559     626                                                        2857    3.13   -2.77  1.0000
  -9  11  -1    3580     734                                                        3997    3.13    2.77  1.0000
   9 -11   1    3318     916                                                        3658    3.13   -2.77  1.0000
  10 -11   1     679     741                                                         536   -4.45    7.30  1.0000
 -10  11  -1     886     741                                                         621   -4.45   -7.30  1.0000
  10 -11   1     355     922                                                         236   -4.45    7.30  1.0000
 -11  11  -1   16788     953                                                       17531    2.16    5.78  1.0000
  11 -11   1   15041     686                                                       15435    2.16   -5.78  1.0000
  11 -11   1   14800     836                                                       15191    2.16   -5.78  1.0000
 -12  11  -1    2377     897                                                        2366   -0.14    0.34  1.0000
  12 -11   1    2337     968                                                        2321   -0.14   -0.34  1.0000
  12 -11   1    2360     770                                                        2344   -0.14   -0.34  1.0000
  13 -11   1    8660    1021                                                        9074    2.17    0.63  1.0000
 -13  11  -1   10199     932                                                       10615    2.17   -0.63  1.0000
  13 -11   1    8875     664                                                        9294    2.17    0.63  1.0000
  14 -11   1     539     973                                                         428   -2.89    2.18  1.0000
 -14  11  -1    1344     722                                                        1134   -2.89   -2.18  1.0000
  14 -11   1    1103     782                                                         944   -2.89    2.18  1.0000
  15 -11   1   11370     984                                                       11209   -0.69   -0.64  1.0000
  15 -11   1   11662     815                                                       11499   -0.69   -0.64  1.0000
 -15  11  -1   12117     973                                                       11987   -0.69    0.64  1.0000
 -16  11  -1     737     770                                                         913    2.88    1.56  1.0000
  16 -11   1     552     905                                                         684    2.88   -1.56  1.0000
  16 -11   1     500     770                                                         626    2.88   -1.56  1.0000
  17 -11   1    4427    1036                                                        4192   -1.89    0.45  1.0000
  17 -11   1    4855     832                                                        4608   -1.89    0.45  1.0000
 -17  11  -1    4747     807                                                        4489   -1.89   -0.45  1.0000
  18 -11   1       1     842                                                        -277    0.91   -0.07  1.0000
 -18  11  -1       1     968                                                        -479    0.91    0.07  1.0000
  18 -11   1       1     792                                                        -272    0.91   -0.07  1.0000
 -18 -10   1      85    1461                                                          77   -0.73   -0.74  1.0000
 -18 -10   1       1     656                                                        -469   -0.73   -0.74  1.0000
 -17 -10   1     100    1120                                                         191   -2.05    3.30  1.0000
 -16 -10   1    1550     924                                                        1522    2.91   -6.61  1.0000
 -15 -10   1    1815     858                                                        1865   -1.09    5.18  1.0000
 -14 -10   1     157     826                                                         159   -0.03    0.82  1.0000
 -13 -10   1    1615     689                                                        1600    0.65   -2.27  1.0000
  13  10  -1    1482     824                                                        1408    0.65    2.27  1.0000
 -12 -10   1    7285     793                                                        6943   -2.10    0.32  1.0000
  12  10  -1    7016     722                                                        6670   -2.10   -0.32  1.0000
 -11 -10   1   15364     721                                                       15099    1.32   -1.89  1.0000
  11  10  -1   14964     744                                                       14606    1.32    1.89  1.0000
 -10 -10   1     625     642                                                         673    2.15    3.59  1.0000
  10  10  -1      17     663                                                        -202    2.15   -3.59  1.0000
   9  10  -1    6242     685                                                        6367   -0.93    1.30  1.0000
  -9 -10   1    5414     547                                                        5572   -0.93   -1.30  1.0000
  -8 -10   1     763     615                                                         886   -1.89   -2.60  1.0000
   8  10  -1    1232     656                                                        1358   -1.89    2.60  1.0000
  -7 -10   1    5740     637                                                        5748   -0.40    3.26  1.0000
   7  10  -1    6174     682                                                        6062   -0.40   -3.26  1.0000
  -6 -10   1    3912     667                                                        3982    0.59   -0.12  1.0000
   6  10  -1    4089     700                                                        4165    0.59    0.12  1.0000
   5  10  -1   32821     669                                                       34495    4.34    2.76  1.0000
  -5 -10   1   30633     762                                                       32038    4.34   -2.76  1.0000
   4  10  -1   74613     861                                                       70457   -7.65   -3.42  1.0000
  -4 -10   1   71693     743                                                       67841   -7.65    3.42  1.0000
   3  10  -1  101227     846                                                      106516    8.16    2.33  1.0000
  -3 -10   1   95483     839                                                      100374    8.16   -2.33  1.0000
  -2 -10   1       2     556                                                          57   -6.59   -0.78  1.0000
  -1 -10   1  103563     858                                                      102246   -2.50    4.25  1.0000
   0 -10   1   10489     736                                                        8173   12.35   -4.41  1.0000
   1 -10   1  103629     854                                                       98293   -8.92    3.61  1.0000
   2 -10   1   16814     674                                                       17532    3.22   -4.71  1.0000
  -3  10  -1  129712    1931                                                      123251   -8.88   -5.17  1.0000
   3 -10   1  128800    1046                                                      122922   -8.88    5.17  1.0000
  -4  10  -1     112     946                                                         562   13.05    3.11  1.0000
   4 -10   1      34     616                                                          73   13.05   -3.11  1.0000
   5 -10   1    5850     758                                                        5237   -4.19    0.06  1.0000
  -5  10  -1    7529    1024                                                        6830   -4.19   -0.06  1.0000
   6 -10   1   31926     874                                                       33597   -4.70    0.29  1.0000
  -6  10  -1   37157     996                                                       38968   -4.70   -0.29  1.0000
   7 -10   1    1619     627                                                        1405    2.75    1.05  1.0000
  -7  10  -1    2008     821                                                        1780    2.75   -1.05  1.0000
  -8  10  -1    3332     843                                                        3470    0.97    1.34  1.0000
   8 -10   1    3136     628                                                        3217    0.97   -1.34  1.0000
   8 -10   1    2382     750                                                        2453    0.97   -1.34  1.0000
  -9  10  -1     700     828                                                         648   -0.98   -0.62  1.0000
   9 -10   1     818     923                                                         768   -0.98    0.62  1.0000
   9 -10   1     630     629                                                         586   -0.98    0.62  1.0000
 -10  10  -1   13986     763                                                       14184    0.88   -0.20  1.0000
  10 -10   1   11106     807                                                       11293    0.88    0.20  1.0000
  10 -10   1   13180     808                                                       13384    0.88    0.20  1.0000
  11 -10   1    3568     771                                                        3619   -0.43   -0.08  1.0000
  11 -10   1    2736     979                                                        2781   -0.43   -0.08  1.0000
 -11  10  -1    4321     743                                                        4375   -0.43    0.08  1.0000
 -12  10  -1     630     732                                                         725   -1.84   -0.72  1.0000
  12 -10   1       4     788                                                        -354   -1.84    0.72  1.0000
  12 -10   1       4     995                                                        -322   -1.84    0.72  1.0000
  13 -10   1    1870     990                                                        1742    1.73   -1.55  1.0000
 -13  10  -1    2520     887                                                        2342    1.73    1.55  1.0000
  13 -10   1    2191     767                                                        2052    1.73   -1.55  1.0000
  14 -10   1     165     767                                                         100    2.83    1.06  1.0000
  14 -10   1     379     938                                                         276    2.83    1.06  1.0000
 -14  10  -1     184     729                                                         119    2.83   -1.06  1.0000
 -15  10  -1     758     924                                                         536   -4.69    1.14  1.0000
  15 -10   1     200     754                                                          89   -4.69   -1.14  1.0000
  15 -10   1     157     889                                                          61   -4.69   -1.14  1.0000
  16 -10   1       8    1017                                                        -180    1.63    2.31  1.0000
 -16  10  -1       8     763                                                         -24    1.63   -2.31  1.0000
  16 -10   1       8     787                                                        -217    1.63    2.31  1.0000
 -17  10  -1    1023     751                                                        1070    0.38    3.01  1.0000
  17 -10   1     427     982                                                         437    0.38   -3.01  1.0000
  17 -10   1     735     769                                                         751    0.38   -3.01  1.0000
  18 -10   1     101     830                                                          80    0.54    1.85  1.0000
  18 -10   1      34     896                                                          21    0.54    1.85  1.0000
 -18  10  -1     503     772                                                         559    0.54   -1.85  1.0000
 -18  -9   1      46    1889                                                          49   -0.27    0.07  1.0000
 -17  -9   1     702    1371                                                         661   -0.83    0.16  1.0000
 -16  -9   1    1846    1067                                                        1851    0.01   -0.77  1.0000
 -15  -9   1     983     984                                                        1131    2.00    1.81  1.0000
 -14  -9   1     442     839                                                         309   -3.10   -3.36  1.0000
  13   9  -1    5600     848                                                        6026    3.01   -1.94  1.0000
 -13  -9   1    5786     827                                                        6276    3.01    1.94  1.0000
  12   9  -1   18099     869                                                       17629   -1.38   -4.51  1.0000
 -12  -9   1   17945     864                                                       17734   -1.38    4.51  1.0000
 -11  -9   1     286     652                                                         509   -2.14   -8.06  1.0000
  11   9  -1     146     672                                                         316   -2.14    8.06  1.0000
  10   9  -1   17338     740                                                       17793    2.17   -4.58  1.0000
 -10  -9   1   17732     724                                                       18450    2.17    4.58  1.0000
   9   9  -1      81     768                                                          81    0.01   -0.21  1.0000
  -9  -9   1     477     634                                                         475    0.01    0.21  1.0000
   8   9  -1     678     632                                                         518    3.81    1.11  1.0000
  -8  -9   1     548     609                                                         381    3.81   -1.11  1.0000
   7   9  -1    4159     543                                                        3481   -5.63    0.65  1.0000
  -7  -9   1    4817     639                                                        4075   -5.63   -0.65  1.0000
  -6  -9   1   13932     707                                                       14263   -1.46    1.13  1.0000
   6   9  -1   14538     740                                                       14899   -1.46   -1.13  1.0000
   5   9  -1    5961     575                                                        7238    7.93    0.99  1.0000
  -5  -9   1    5537     556                                                        6746    7.93   -0.99  1.0000
  -4  -9   1   56217     700                                                       52645   -7.82    0.68  1.0000
   4   9  -1   58399     727                                                       54722   -7.82   -0.68  1.0000
   3   9  -1    1605     562                                                        1930    4.13   -1.12  1.0000
  -3  -9   1    1291     665                                                        1610    4.13    1.12  1.0000
   2   9  -1   34069     690                                                       34417    0.73    2.34  1.0000
  -2  -9   1   32041     664                                                       32232    0.73   -2.34  1.0000
  -1  -9   1   24277     778                                                       23088   -3.91   -0.30  1.0000
   0  -9   1    1839     594                                                        1895   -0.63    4.06  1.0000
   1  -9   1   17619     652                                                       19774    8.39   -2.87  1.0000
   2  -9   1    5696     625                                                        7059   -8.58   -1.35  1.0000
  -3   9  -1     927    1033                                                         740    3.25   -1.70  1.0000
   3  -9   1     700     606                                                         547    3.25    1.70  1.0000
   4  -9   1   15538     786                                                       15732   -0.96    2.26  1.0000
  -4   9  -1   16562    1068                                                       16861   -0.96   -2.26  1.0000
  -5   9  -1   58811    1222                                                       58548    0.40    2.37  1.0000
   5  -9   1   54650     782                                                       54542    0.40   -2.37  1.0000
  -6   9  -1   12372     887                                                       13534    5.12    2.31  1.0000
  -7   9  -1     514     677                                                        1109  -10.37   -3.32  1.0000
   7  -9   1     312     743                                                         764  -10.37    3.32  1.0000
   8  -9   1   30061     995                                                       32865    8.09   -0.88  1.0000
  -8   9  -1   35088     809                                                       38151    8.09    0.88  1.0000
  -9   9  -1    3999     849                                                        4338   -2.65   -0.27  1.0000
   9  -9   1    3851     774                                                        4176   -2.65    0.27  1.0000
 -10   9  -1    2630     679                                                        2602   -0.27    1.37  1.0000
  10  -9   1    2548     962                                                        2527   -0.27   -1.37  1.0000
 -11   9  -1   25730     910                                                       25464    0.87   -0.18  1.0000
  11  -9   1   23224    1064                                                       22961    0.87    0.18  1.0000
 -12   9  -1     847     878                                                         959   -1.37   -1.87  1.0000
  12  -9   1    1196    1003                                                        1267   -1.37    1.87  1.0000
  12  -9   1    1010     776                                                        1075   -1.37    1.87  1.0000
  13  -9   1    5878     954                                                        5788    0.57    0.28  1.0000
 -13   9  -1    5935     729                                                        5856    0.57   -0.28  1.0000
  13  -9   1    6303     906                                                        6209    0.57    0.28  1.0000
 -14   9  -1     309     723                                                         316    0.10    1.81  1.0000
  14  -9   1      82     886                                                          90    0.10   -1.81  1.0000
  14  -9   1       3     788                                                        -182    0.10   -1.81  1.0000
  15  -9   1    5979     785                                                        5701    2.21   -2.10  1.0000
 -15   9  -1    5441     905                                                        5088    2.21    2.10  1.0000
  15  -9   1    5175     883                                                        4917    2.21   -2.10  1.0000
  16  -9   1     459     959                                                         575   -3.01    5.09  1.0000
  16  -9   1     843     894                                                        1008   -3.01    5.09  1.0000
 -16   9  -1     719     920                                                         927   -3.01   -5.09  1.0000
  17  -9   1    3077     950                                                        3137   -0.32   -1.59  1.0000
  17  -9   1    3339     898                                                        3402   -0.32   -1.59  1.0000
 -17   9  -1    3641     938                                                        3656   -0.32    1.59  1.0000
  18  -9   1     307     987                                                         240    2.43   -1.89  1.0000
  18  -9   1       9     904                                                        -176    2.43   -1.89  1.0000
 -18   9  -1     542     746                                                         428    2.43    1.89  1.0000
 -17  -8   1    1086    1600                                                        1089   -0.06    0.92  1.0000
 -16  -8   1    1528    1248                                                        1588    0.90   -1.29  1.0000
 -15  -8   1    4880    1069                                                        4787   -1.06    2.44  1.0000
  14   8  -1      15     823                                                         -64    0.15    3.92  1.0000
 -14  -8   1     283     941                                                         322    0.15   -3.92  1.0000
  13   8  -1    3171     817                                                        3178    0.34   -1.97  1.0000
 -13  -8   1    3235     836                                                        3312    0.34    1.97  1.0000
  12   8  -1   12050     865                                                       11763    1.44   -1.14  1.0000
 -12  -8   1   12860     848                                                       12521    1.44    1.14  1.0000
  11   8  -1    1564     794                                                        1403   -2.31    0.74  1.0000
 -11  -8   1    1680     684                                                        1491   -2.31   -0.74  1.0000
  10   8  -1       1     674                                                         -71   -0.59    1.04  1.0000
 -10  -8   1     562     655                                                         533   -0.59   -1.04  1.0000
   9   8  -1     500     642                                                         512    0.29   -0.11  1.0000
  -9  -8   1     379     636                                                         391    0.29    0.11  1.0000
   8   8  -1   16392     799                                                       16736    1.56   -3.89  1.0000
  -8  -8   1   16523     689                                                       17002    1.56    3.89  1.0000
  -7  -8   1   15450     693                                                       14926    2.61   -4.70  1.0000
   7   8  -1   15824     718                                                       15126    2.61    4.70  1.0000
  -6  -8   1   15154     707                                                       16524   -5.55    0.18  1.0000
   6   8  -1   15290     621                                                       16672   -5.55   -0.18  1.0000
   5   8  -1   40560     714                                                       40025    1.62   -2.50  1.0000
  -5  -8   1   39731     687                                                       39013    1.62    2.50  1.0000
   4   8  -1    2385     559                                                        2159    2.57   -0.94  1.0000
  -4  -8   1    2039     668                                                        1809    2.57    0.94  1.0000
   3   8  -1  135402     983                                                      135664   -0.70    5.44  1.0000
  -3  -8   1  131799     951                                                      132602   -0.70   -5.44  1.0000
  -2  -8   1     511     692                                                         312   -5.45    3.75  1.0000
   2   8  -1     468     584                                                         251   -5.45   -3.75  1.0000
  -1  -8   1  115411     907                                                      106486   13.49    1.87  1.0000
[truncated: 7,010,665 more chars]
